# Supplementary material for: The RosR transcription factor is required for gene expression dynamics in response to extreme oxidative stress in a hypersaline-adapted archaeon
Source: BMC Genomics. 2012 Jul 30;13:351. doi: 10.1186/1471-2164-13-351 (PMC3443676; doi:10.1186/1471-2164-13-351)
Supplement: Additional file 1 — Table S4. Lists primers and strains used in this study. [file 1471-2164-13-351-S1.xls]

## Sheet: Sheet1
Supplementary Table 4. Primers and strains used in this study.
Primers
Purpose	Name	Sequence	description
ChIP-qPCR	sod2 fwd	5'-GTGAGCCCACGATCCTCACGAAC-3'	Anneals at 5' end of sod2 promoter.
	sod2 rev	5'-GTCGTAGTCGTACGGCAGCGATG-3'	Anneals at 3' end of sod2 promoter.
mutant construction	VNG0258H_a	5'-TGCTGGTCGGTGAGGTCGTCG-3'	Anneals at 5' end of sequence 500 bp upstream of VNG0258H ORF.
	VNG0258H_b	5'-ATCGGGTTGCGCCTCTGACAT-3'	Anneals at 3' end of sequence 500 bp upstream of VNG0258H ORF.
	VNG0258H_c	5'-TCAGAGGCGCAACCCGATTGAGGACTGGGCATCCCCAGG-3'	Anneals at 5' end of sequence 500 bp downstream of VNG0258H ORF.
	VNG0258H_d	5'-GAACTGCTCGCCGACCACGGC-3'	Anneals at 3' end of sequence 500 bp downstream of VNG0258H ORF.
Strains
Name	Genotype	Description	Reference
∆rosR	∆ura3∆VNG0258H (∆rosR)	∆0258H (rosR) deletion strain	this study, constructed according to Peck et al., 2000.
parent	∆ura3	parent strain, uracil auxotroph	Peck et al., 2000
TrmB c-myc	NRC-1 pMTFtrmB::c-myc	Wild type H. salinarum harboring a c-myc epitope-tagged plasmid-borne copy of TrmB (for ChIP-qPCR control, see also Figure 6).	Schmid et al., 2009
empty vector	NRC-1 pMTFc-myc	Wild type H. salinarum harboring the empty c-myc epitope plasmid (for ChIP-qPCR control, see also Figure 6).	Facciotti et al., 2007.
VNG0258H constitutive	NRC-1 pMTFVNG0258H:c-myc	wild type H. salinarum harboring a single-copy plasmid expressing the VNG0258H gene constitutively expressed using the strong VNG2293G (fer2) promoter	this study, constructed according to Facciotti et al., 2007.
VNG0258H complemented	∆ura3∆VNG0258H pMTFVNG0258H::c-myc	∆0258H (rosR) deletion strain with VNG0258H expressed in trans (see previous entry).	this study, constructed according to Facciotti et al., 2007.
