# Supplementary material for: The RosR transcription factor is required for gene expression dynamics in response to extreme oxidative stress in a hypersaline-adapted archaeon
Source: BMC Genomics. 2012 Jul 30;13:351. doi: 10.1186/1471-2164-13-351 (PMC3443676; doi:10.1186/1471-2164-13-351)
Supplement: Additional file 3 — Table S1. Includes raw and analyzed cell density data (as OD600 values) from each growth curve experiment in the Bioscreen C instrument (main text Figures 3 and 4, Additional file 6: Figure S1 and Additional file 7: Figure S2). Please see legends for information regarding each section of the Table. [file 1471-2164-13-351-S3.xls]

## Sheet: legend
Supplementary Table 1. Raw, transformed, and analyzed growth curve data for all experiments.
Tab name	contents
raw data (OD600)	OD600 values as measured directly by the Bioscreen C spectrophotometer.
OD600 data as read in cuvette	OD600 values converted to what their measurement would be if measured in a spectrophotometer taking standard 1cm cuvettes.
	OD600 in standard cuvette = (OD600 in Bioscreen - 0.08) x 2.44
	Where 0.08 is equal to the blank, and 2.44 is the path length conversion
OD600 data transformed	Transformation of the raw data as follows: transformed values = log2(raw OD600 value – blank), where blank is equal to 0.08, the background absorbance at 600nm of a Bioscreen well with CM+uracil growth medium.
	∆VNG0258H + VNG0258H::cmyc strains were grown in CM+uracil+mevinolin. The OD600 values for this medium tend to be high and somewhat variable throughout a time course.
	Therefore, for wells with ∆VNG0258H + VNG0258H::cmyc, the CM-ura-mev blank was subtracted from experimental values at each time point (blank well values reported in "raw data").
growth rates	Slopes and R2 values of a linear regression to each log2 transformed growth curve between the time points indicated.
Column header in each tab	contents
Experiment type	Type of oxidant added (H2O2 or PQ), and time of oxidant addition.
	"added at time of inoculation" - oxidant added when cultures were diluted to OD600≈0.05 and first added to Bioscreen wells.
	"added at log phase" - oxidant added when culture OD600≈0.25-0.37.
Experiment number	Replicate experiment types run on different days.
Strain	Halobacterium salinarum strain used.
Biological replicate	Cultures grown from different colonies of the same strain.
Technical replicate	Replicate cultures of the same strain, biological replicate, and condition.
Condition	Final concentration (in mM) of oxidant (H2O2 or PQ) in culture.
Excluded from analysis	Growth curves excluded from further analysis due problem with growth readings (e.g. salt precipitation).
OD600 values at timepoints (hours)	OD600 values over time (hours).
Slope	Linear regression to log2-transformed OD600 values.
	For experiments where oxidant was added at time of inoculation, slope calculated from 12 to 24 hours.
	For experiments where the oxidant was added during logarithmic growth (~20 hrs after inoculation), slope is calculated 12 hrs after addition of oxidant (i.e. from ~21 to 33 hours).
R-squared	Root mean squared values of calculated slopes.

## Sheet: raw data (OD600)
									OD600 values at timepoints (hours)
Unique ID	Experiment type	Experiment	Strain	Biological Replicate	Technical Replicate	Condition	Excluded from analysis	Well	0	0.5	1	1.5	2	2.5	3	3.5	4	4.5	5	5.5	6	6.5	7	7.5	8	8.5	9	9.5	10	10.5	11	11.5	12	12.5	13	13.5	14	14.5	15	15.5	16	16.5	17	17.5	18	18.5	19	19.5	20
1	H2O2 added at inoculation	1	Δura	A	1	4		101	0.098	0.098	0.098	0.099	0.099	0.1	0.1	0.101	0.102	0.102	0.103	0.103	0.103	0.104	0.104	0.103	0.104	0.104	0.105	0.104	0.105	0.104	0.105	0.105	0.105	0.106	0.105	0.106	0.107	0.107	0.107	0.107	0.108	0.108	0.109	0.109	0.11	0.11	0.11	0.111	0.111
2	H2O2 added at inoculation	1	Δura	A	1	5		102	0.114	0.112	0.112	0.111	0.111	0.112	0.112	0.113	0.113	0.113	0.114	0.114	0.114	0.115	0.115	0.115	0.114	0.116	0.116	0.116	0.116	0.116	0.117	0.116	0.116	0.118	0.117	0.118	0.119	0.118	0.119	0.119	0.119	0.119	0.12	0.12	0.122	0.122	0.122	0.123	0.123
3	H2O2 added at inoculation	1	Δura	A	1	0		103	0.101	0.101	0.101	0.101	0.101	0.101	0.102	0.102	0.103	0.102	0.103	0.103	0.103	0.104	0.105	0.104	0.104	0.105	0.106	0.106	0.107	0.107	0.108	0.108	0.109	0.109	0.109	0.11	0.111	0.112	0.112	0.113	0.113	0.114	0.115	0.116	0.118	0.119	0.12	0.122	0.124
4	H2O2 added at inoculation	1	Δura	A	1	6		104	0.1	0.098	0.098	0.097	0.098	0.097	0.098	0.098	0.099	0.1	0.1	0.101	0.101	0.101	0.101	0.101	0.102	0.102	0.103	0.102	0.103	0.103	0.103	0.103	0.103	0.104	0.104	0.104	0.104	0.105	0.105	0.105	0.105	0.106	0.106	0.106	0.107	0.108	0.107	0.108	0.109
5	H2O2 added at inoculation	1	Δura	A	1	7		105	0.101	0.099	0.099	0.1	0.099	0.099	0.099	0.099	0.1	0.099	0.1	0.1	0.1	0.1	0.1	0.1	0.1	0.1	0.1	0.1	0.1	0.1	0.1	0.1	0.1	0.1	0.1	0.1	0.1	0.1	0.1	0.1	0.1	0.1	0.1	0.1	0.1	0.1	0.1	0.1	0.1
6	H2O2 added at inoculation	1	Δura	B	1	7		106	0.101	0.101	0.101	0.101	0.101	0.101	0.101	0.101	0.101	0.101	0.101	0.101	0.101	0.101	0.101	0.101	0.101	0.101	0.101	0.101	0.101	0.101	0.101	0.101	0.101	0.101	0.101	0.101	0.101	0.101	0.1	0.1	0.1	0.1	0.1	0.1	0.101	0.1	0.1	0.101	0.1
7	H2O2 added at inoculation	1	Δura	B	1	6		107	0.106	0.105	0.105	0.105	0.105	0.105	0.105	0.106	0.106	0.106	0.107	0.107	0.108	0.108	0.109	0.109	0.109	0.11	0.11	0.11	0.11	0.11	0.11	0.11	0.11	0.111	0.111	0.111	0.111	0.111	0.111	0.112	0.112	0.112	0.112	0.113	0.113	0.114	0.114	0.115	0.115
8	H2O2 added at inoculation	1	Δura	B	1	0		108	0.102	0.102	0.103	0.103	0.104	0.104	0.105	0.106	0.107	0.106	0.107	0.107	0.107	0.108	0.108	0.109	0.109	0.109	0.11	0.11	0.111	0.111	0.111	0.111	0.112	0.113	0.113	0.113	0.114	0.114	0.115	0.116	0.117	0.118	0.119	0.121	0.122	0.124	0.125	0.128	0.129
9	H2O2 added at inoculation	1	Δura	B	1	5		109	0.105	0.102	0.102	0.101	0.102	0.102	0.103	0.103	0.104	0.104	0.105	0.106	0.106	0.106	0.107	0.107	0.107	0.107	0.108	0.108	0.108	0.108	0.108	0.109	0.109	0.11	0.11	0.11	0.111	0.112	0.112	0.113	0.113	0.114	0.114	0.115	0.116	0.117	0.117	0.119	0.12
10	H2O2 added at inoculation	1	Δura	B	1	4		110	0.103	0.101	0.1	0.101	0.101	0.102	0.103	0.104	0.104	0.104	0.105	0.106	0.106	0.106	0.107	0.107	0.107	0.107	0.107	0.107	0.108	0.108	0.109	0.109	0.109	0.11	0.11	0.111	0.111	0.112	0.113	0.113	0.113	0.114	0.114	0.115	0.116	0.117	0.118	0.119	0.12
11	H2O2 added at inoculation	1	∆VNG0258H	A	1	4		111	0.101	0.101	0.101	0.101	0.1	0.101	0.101	0.102	0.102	0.103	0.104	0.103	0.103	0.104	0.104	0.104	0.104	0.105	0.105	0.105	0.105	0.105	0.106	0.105	0.105	0.106	0.105	0.106	0.106	0.106	0.106	0.106	0.106	0.106	0.107	0.107	0.108	0.108	0.107	0.109	0.108
12	H2O2 added at inoculation	1	∆VNG0258H	A	1	5		112	0.102	0.102	0.102	0.103	0.1	0.1	0.1	0.101	0.101	0.1	0.101	0.101	0.1	0.101	0.102	0.101	0.101	0.102	0.103	0.102	0.102	0.102	0.103	0.102	0.102	0.103	0.102	0.103	0.103	0.103	0.103	0.103	0.103	0.103	0.103	0.103	0.104	0.104	0.103	0.104	0.103
13	H2O2 added at inoculation	1	∆VNG0258H	A	1	0		113	0.104	0.102	0.102	0.103	0.103	0.103	0.104	0.104	0.105	0.105	0.105	0.105	0.106	0.106	0.106	0.107	0.107	0.107	0.108	0.108	0.108	0.108	0.109	0.109	0.11	0.11	0.11	0.111	0.111	0.113	0.113	0.114	0.115	0.117	0.118	0.12	0.121	0.123	0.124	0.127	0.128
14	H2O2 added at inoculation	1	∆VNG0258H	A	1	6		114	0.102	0.101	0.101	0.1	0.1	0.1	0.1	0.1	0.1	0.1	0.101	0.1	0.1	0.101	0.101	0.1	0.1	0.1	0.1	0.1	0.1	0.099	0.1	0.099	0.099	0.1	0.099	0.1	0.1	0.099	0.099	0.099	0.099	0.099	0.099	0.099	0.099	0.099	0.098	0.099	0.099
15	H2O2 added at inoculation	1	∆VNG0258H	A	1	7		115	0.102	0.1	0.1	0.1	0.1	0.1	0.099	0.1	0.1	0.1	0.1	0.1	0.1	0.099	0.099	0.099	0.099	0.099	0.099	0.099	0.099	0.099	0.099	0.099	0.099	0.099	0.099	0.099	0.099	0.099	0.099	0.099	0.098	0.099	0.099	0.099	0.099	0.099	0.098	0.099	0.099
16	H2O2 added at inoculation	1	∆VNG0258H	B	1	7		116	0.118	0.102	0.1	0.104	0.102	0.104	0.112	0.104	0.112	0.109	0.109	0.106	0.102	0.101	0.107	0.101	0.102	0.101	0.106	0.101	0.106	0.1	0.101	0.104	0.103	0.1	0.099	0.099	0.099	0.099	0.099	0.099	0.099	0.099	0.1	0.1	0.099	0.099	0.1	0.099	0.1
17	H2O2 added at inoculation	1	∆VNG0258H	B	1	6		117	0.105	0.102	0.103	0.104	0.104	0.104	0.105	0.105	0.106	0.106	0.106	0.107	0.107	0.108	0.109	0.109	0.108	0.109	0.109	0.109	0.11	0.11	0.11	0.11	0.111	0.111	0.111	0.111	0.112	0.112	0.112	0.112	0.112	0.112	0.112	0.113	0.113	0.112	0.113	0.113	0.113
18	H2O2 added at inoculation	1	∆VNG0258H	B	1	0		118	0.103	0.101	0.103	0.103	0.104	0.105	0.105	0.106	0.107	0.107	0.108	0.109	0.109	0.11	0.111	0.112	0.112	0.113	0.115	0.115	0.116	0.117	0.118	0.119	0.121	0.123	0.124	0.126	0.128	0.13	0.132	0.135	0.137	0.139	0.142	0.145	0.149	0.152	0.155	0.16	0.163
19	H2O2 added at inoculation	1	∆VNG0258H	B	1	5		119	0.104	0.103	0.104	0.104	0.106	0.106	0.108	0.108	0.11	0.11	0.111	0.112	0.113	0.114	0.115	0.115	0.115	0.116	0.116	0.116	0.117	0.117	0.117	0.118	0.118	0.119	0.119	0.119	0.119	0.12	0.121	0.121	0.122	0.122	0.123	0.123	0.125	0.125	0.126	0.127	0.128
20	H2O2 added at inoculation	1	∆VNG0258H	B	1	4		120	0.104	0.102	0.103	0.103	0.105	0.106	0.108	0.109	0.11	0.111	0.112	0.112	0.113	0.114	0.114	0.115	0.115	0.115	0.116	0.117	0.117	0.117	0.118	0.118	0.118	0.12	0.119	0.12	0.12	0.121	0.122	0.122	0.123	0.124	0.125	0.126	0.127	0.128	0.129	0.13	0.131
21	H2O2 added at inoculation	1	∆VNG0258H	D	1	7		126	0.102	0.1	0.1	0.1	0.1	0.1	0.1	0.1	0.099	0.1	0.099	0.099	0.099	0.099	0.099	0.099	0.099	0.099	0.099	0.099	0.099	0.098	0.098	0.098	0.098	0.099	0.098	0.098	0.098	0.098	0.098	0.098	0.098	0.098	0.098	0.098	0.098	0.098	0.098	0.098	0.098
22	H2O2 added at inoculation	1	∆VNG0258H	D	1	6		127	0.106	0.102	0.102	0.102	0.102	0.101	0.101	0.101	0.102	0.102	0.102	0.102	0.101	0.102	0.102	0.101	0.101	0.101	0.102	0.101	0.101	0.101	0.101	0.1	0.1	0.101	0.1	0.1	0.1	0.1	0.1	0.1	0.1	0.1	0.1	0.1	0.1	0.1	0.1	0.1	0.099
23	H2O2 added at inoculation	1	∆VNG0258H	D	1	0		128	0.111	0.107	0.107	0.108	0.108	0.109	0.11	0.11	0.11	0.11	0.111	0.111	0.111	0.112	0.112	0.112	0.112	0.113	0.114	0.114	0.114	0.114	0.115	0.115	0.116	0.116	0.117	0.117	0.118	0.119	0.12	0.121	0.122	0.123	0.125	0.126	0.128	0.13	0.131	0.134	0.135
24	H2O2 added at inoculation	1	∆VNG0258H	D	1	5		129	0.106	0.101	0.101	0.101	0.102	0.101	0.101	0.101	0.102	0.102	0.103	0.103	0.103	0.104	0.104	0.104	0.104	0.104	0.105	0.105	0.105	0.105	0.105	0.105	0.106	0.106	0.106	0.106	0.106	0.106	0.106	0.106	0.107	0.106	0.107	0.107	0.107	0.107	0.107	0.108	0.108
25	H2O2 added at inoculation	1	∆VNG0258H	D	1	4		130	0.106	0.102	0.102	0.101	0.102	0.102	0.102	0.102	0.103	0.103	0.104	0.105	0.105	0.105	0.106	0.106	0.106	0.107	0.107	0.107	0.107	0.107	0.107	0.107	0.108	0.108	0.108	0.108	0.108	0.109	0.109	0.109	0.109	0.109	0.11	0.11	0.111	0.111	0.111	0.112	0.112
26	H2O2 added at inoculation	1	Δura	C	1	4		131	0.102	0.101	0.101	0.101	0.102	0.102	0.103	0.104	0.105	0.105	0.106	0.106	0.106	0.107	0.107	0.107	0.107	0.108	0.108	0.109	0.109	0.108	0.109	0.108	0.109	0.11	0.11	0.111	0.111	0.111	0.111	0.112	0.112	0.112	0.113	0.114	0.115	0.116	0.116	0.118	0.117
27	H2O2 added at inoculation	1	Δura	C	1	5		132	0.104	0.101	0.101	0.101	0.101	0.101	0.102	0.103	0.104	0.104	0.105	0.105	0.105	0.106	0.106	0.106	0.106	0.107	0.107	0.107	0.107	0.107	0.108	0.108	0.108	0.109	0.109	0.11	0.11	0.11	0.111	0.111	0.112	0.112	0.113	0.113	0.115	0.115	0.115	0.117	0.117
28	H2O2 added at inoculation	1	Δura	C	1	0		133	0.105	0.102	0.102	0.103	0.103	0.103	0.104	0.104	0.105	0.105	0.106	0.106	0.106	0.106	0.107	0.107	0.107	0.108	0.108	0.109	0.109	0.109	0.11	0.11	0.111	0.112	0.112	0.113	0.113	0.114	0.115	0.116	0.117	0.118	0.119	0.121	0.123	0.125	0.127	0.129	0.131
29	H2O2 added at inoculation	1	Δura	C	1	6		134	0.108	0.102	0.101	0.101	0.101	0.101	0.101	0.101	0.102	0.102	0.103	0.103	0.103	0.104	0.105	0.105	0.105	0.106	0.106	0.106	0.106	0.107	0.107	0.107	0.107	0.107	0.107	0.107	0.108	0.108	0.108	0.109	0.109	0.109	0.109	0.109	0.11	0.11	0.111	0.112	0.112
30	H2O2 added at inoculation	1	Δura	C	1	7		135	0.104	0.1	0.101	0.1	0.101	0.1	0.101	0.101	0.101	0.101	0.102	0.101	0.102	0.101	0.102	0.101	0.101	0.101	0.101	0.101	0.101	0.101	0.101	0.101	0.101	0.101	0.101	0.101	0.101	0.101	0.101	0.1	0.1	0.101	0.1	0.1	0.101	0.101	0.1	0.101	0.1
31	H2O2 added at inoculation	1	Δura	D	1	7		136	0.105	0.101	0.101	0.101	0.102	0.101	0.103	0.102	0.103	0.102	0.103	0.103	0.103	0.104	0.103	0.104	0.103	0.104	0.104	0.104	0.104	0.104	0.104	0.104	0.104	0.105	0.104	0.104	0.104	0.104	0.104	0.104	0.104	0.104	0.104	0.104	0.105	0.104	0.104	0.104	0.104
32	H2O2 added at inoculation	1	Δura	D	1	6		137	0.106	0.102	0.102	0.102	0.103	0.104	0.105	0.106	0.107	0.107	0.109	0.109	0.11	0.111	0.111	0.111	0.112	0.112	0.113	0.113	0.114	0.114	0.115	0.115	0.116	0.117	0.117	0.118	0.118	0.119	0.12	0.121	0.121	0.122	0.123	0.124	0.126	0.127	0.128	0.13	0.131
33	H2O2 added at inoculation	1	Δura	D	1	0		138	0.105	0.102	0.102	0.103	0.105	0.105	0.106	0.106	0.107	0.107	0.109	0.109	0.109	0.11	0.111	0.111	0.112	0.113	0.114	0.114	0.115	0.116	0.117	0.117	0.118	0.12	0.121	0.122	0.123	0.125	0.126	0.129	0.13	0.132	0.135	0.138	0.142	0.145	0.148	0.153	0.157
34	H2O2 added at inoculation	1	Δura	D	1	5		139	0.105	0.101	0.102	0.102	0.103	0.104	0.105	0.106	0.107	0.108	0.109	0.11	0.11	0.111	0.111	0.111	0.112	0.112	0.113	0.114	0.114	0.114	0.115	0.115	0.116	0.117	0.117	0.118	0.119	0.12	0.121	0.122	0.123	0.124	0.125	0.126	0.128	0.129	0.13	0.133	0.134
35	H2O2 added at inoculation	1	Δura	D	1	4		140	0.104	0.102	0.102	0.103	0.104	0.105	0.107	0.108	0.109	0.109	0.11	0.111	0.111	0.112	0.112	0.112	0.113	0.113	0.114	0.114	0.115	0.115	0.116	0.116	0.117	0.118	0.118	0.119	0.12	0.121	0.122	0.123	0.123	0.124	0.126	0.127	0.128	0.129	0.131	0.133	0.134
36	H2O2 added at inoculation	1	∆VNG0258H	C	1	4		141	0.101	0.099	0.1	0.1	0.101	0.101	0.102	0.103	0.105	0.104	0.106	0.107	0.107	0.108	0.109	0.109	0.109	0.11	0.111	0.111	0.111	0.111	0.112	0.112	0.112	0.114	0.113	0.114	0.115	0.115	0.116	0.116	0.117	0.118	0.118	0.12	0.122	0.121	0.122	0.125	0.124
37	H2O2 added at inoculation	1	∆VNG0258H	C	1	5		142	0.102	0.1	0.101	0.102	0.102	0.102	0.103	0.104	0.105	0.105	0.106	0.107	0.108	0.108	0.108	0.109	0.109	0.11	0.11	0.11	0.111	0.111	0.112	0.112	0.112	0.113	0.113	0.114	0.115	0.115	0.116	0.116	0.117	0.118	0.119	0.119	0.121	0.122	0.122	0.124	0.124
38	H2O2 added at inoculation	1	∆VNG0258H	C	1	0		143	0.101	0.098	0.1	0.1	0.101	0.102	0.102	0.103	0.104	0.104	0.105	0.105	0.106	0.106	0.107	0.107	0.108	0.109	0.109	0.11	0.111	0.111	0.112	0.113	0.115	0.116	0.117	0.119	0.12	0.122	0.124	0.126	0.128	0.13	0.132	0.135	0.138	0.141	0.143	0.147	0.15
39	H2O2 added at inoculation	1	∆VNG0258H	C	1	6		144	0.101	0.098	0.098	0.098	0.099	0.099	0.099	0.099	0.099	0.1	0.1	0.1	0.1	0.1	0.101	0.101	0.101	0.101	0.102	0.101	0.102	0.102	0.102	0.102	0.103	0.103	0.102	0.103	0.103	0.103	0.103	0.103	0.103	0.103	0.103	0.103	0.104	0.104	0.104	0.104	0.104
40	H2O2 added at inoculation	1	∆VNG0258H	C	1	7		145	0.101	0.098	0.098	0.099	0.099	0.099	0.099	0.099	0.099	0.098	0.099	0.099	0.099	0.099	0.099	0.098	0.098	0.098	0.099	0.098	0.099	0.098	0.098	0.097	0.097	0.098	0.097	0.097	0.097	0.097	0.097	0.097	0.097	0.097	0.097	0.097	0.097	0.097	0.096	0.097	0.096
41	H2O2 added at inoculation	1	∆VNG0258H	D	1	7	x	146	0.123	0.118	0.116	0.113	0.111	0.11	0.109	0.107	0.107	0.105	0.105	0.104	0.103	0.103	0.102	0.101	0.1	0.1	0.1	0.099	0.099	0.098	0.097	0.095	0.096	0.096	0.094	0.094	0.092	0.091	0.091	0.093	0.089	0.089	0.089	0.088	0.088	0.088	0.088	0.087	0.086
42	H2O2 added at inoculation	1	∆VNG0258H	D	1	6	x	147	0.125	0.121	0.119	0.118	0.116	0.115	0.113	0.113	0.112	0.111	0.11	0.109	0.107	0.107	0.106	0.105	0.104	0.105	0.104	0.103	0.102	0.101	0.101	0.1	0.1	0.1	0.098	0.099	0.098	0.097	0.097	0.096	0.096	0.095	0.095	0.094	0.094	0.094	0.093	0.092	0.091
43	H2O2 added at inoculation	1	∆VNG0258H	D	1	0	x	148	0.126	0.12	0.118	0.118	0.117	0.117	0.118	0.117	0.118	0.118	0.119	0.12	0.119	0.121	0.123	0.124	0.125	0.128	0.129	0.132	0.134	0.136	0.137	0.139	0.141	0.145	0.148	0.151	0.154	0.156	0.158	0.163	0.165	0.167	0.17	0.175	0.179	0.183	0.188	0.194	0.193
44	H2O2 added at inoculation	1	∆VNG0258H	D	1	5	x	149	0.124	0.119	0.118	0.118	0.117	0.115	0.115	0.115	0.114	0.113	0.113	0.113	0.113	0.112	0.113	0.112	0.112	0.113	0.114	0.113	0.114	0.115	0.116	0.115	0.116	0.119	0.119	0.12	0.12	0.121	0.121	0.123	0.124	0.124	0.125	0.127	0.129	0.131	0.131	0.134	0.136
45	H2O2 added at inoculation	1	∆VNG0258H	D	1	4	x	150	0.125	0.121	0.12	0.12	0.118	0.116	0.115	0.116	0.116	0.115	0.116	0.116	0.115	0.116	0.117	0.117	0.117	0.118	0.12	0.119	0.122	0.123	0.125	0.124	0.125	0.127	0.13	0.13	0.133	0.134	0.136	0.136	0.138	0.14	0.142	0.144	0.148	0.148	0.155	0.153	0.156
46	H2O2 added at inoculation	1	∆VNG0258H	A	2	4		161	0.103	0.1	0.101	0.101	0.1	0.1	0.101	0.102	0.103	0.103	0.104	0.104	0.104	0.105	0.106	0.105	0.106	0.106	0.106	0.107	0.107	0.106	0.107	0.107	0.107	0.108	0.107	0.108	0.108	0.107	0.107	0.108	0.107	0.108	0.108	0.108	0.109	0.109	0.109	0.11	0.109
47	H2O2 added at inoculation	1	∆VNG0258H	A	2	5		162	0.102	0.1	0.1	0.101	0.101	0.101	0.101	0.101	0.101	0.101	0.101	0.101	0.101	0.102	0.102	0.101	0.101	0.102	0.102	0.102	0.102	0.102	0.103	0.102	0.102	0.103	0.102	0.103	0.103	0.103	0.103	0.103	0.103	0.103	0.103	0.103	0.103	0.103	0.103	0.104	0.103
48	H2O2 added at inoculation	1	∆VNG0258H	A	2	0		163	0.104	0.101	0.101	0.102	0.103	0.103	0.103	0.104	0.105	0.105	0.105	0.105	0.106	0.106	0.107	0.107	0.107	0.107	0.108	0.108	0.109	0.108	0.109	0.109	0.109	0.11	0.11	0.111	0.111	0.112	0.113	0.114	0.115	0.116	0.117	0.119	0.121	0.122	0.123	0.126	0.127
49	H2O2 added at inoculation	1	∆VNG0258H	A	2	6		164	0.102	0.1	0.1	0.1	0.1	0.099	0.099	0.099	0.1	0.1	0.1	0.1	0.1	0.1	0.1	0.099	0.099	0.099	0.1	0.099	0.099	0.099	0.099	0.099	0.099	0.099	0.099	0.099	0.099	0.099	0.099	0.099	0.098	0.098	0.098	0.098	0.099	0.098	0.098	0.099	0.098
50	H2O2 added at inoculation	1	∆VNG0258H	A	2	7		165	0.104	0.101	0.101	0.1	0.1	0.1	0.1	0.1	0.1	0.1	0.1	0.1	0.1	0.1	0.1	0.1	0.1	0.1	0.1	0.099	0.1	0.099	0.099	0.099	0.099	0.1	0.099	0.099	0.099	0.099	0.099	0.099	0.099	0.099	0.099	0.099	0.099	0.099	0.099	0.1	0.099
51	H2O2 added at inoculation	1	Δura	B	2	7		166	0.107	0.103	0.103	0.103	0.104	0.103	0.102	0.103	0.103	0.103	0.103	0.103	0.103	0.103	0.103	0.103	0.102	0.103	0.102	0.102	0.102	0.102	0.102	0.102	0.102	0.103	0.102	0.102	0.102	0.102	0.102	0.102	0.101	0.101	0.101	0.101	0.101	0.102	0.101	0.102	0.101
52	H2O2 added at inoculation	1	Δura	B	2	6		167	0.109	0.105	0.105	0.104	0.104	0.104	0.104	0.105	0.106	0.105	0.106	0.107	0.107	0.108	0.108	0.108	0.108	0.109	0.11	0.109	0.11	0.109	0.11	0.109	0.11	0.111	0.11	0.111	0.111	0.111	0.112	0.112	0.112	0.113	0.113	0.114	0.115	0.116	0.115	0.118	0.117
53	H2O2 added at inoculation	1	Δura	B	2	0		168	0.112	0.108	0.109	0.11	0.11	0.11	0.111	0.112	0.112	0.112	0.113	0.113	0.113	0.114	0.115	0.114	0.114	0.115	0.116	0.117	0.117	0.117	0.118	0.117	0.118	0.119	0.119	0.12	0.121	0.121	0.122	0.123	0.123	0.125	0.127	0.128	0.131	0.132	0.133	0.137	0.139
54	H2O2 added at inoculation	1	Δura	B	2	5		169	0.111	0.107	0.106	0.106	0.106	0.107	0.107	0.108	0.109	0.109	0.11	0.11	0.111	0.111	0.112	0.111	0.112	0.113	0.113	0.113	0.113	0.113	0.114	0.114	0.114	0.115	0.115	0.116	0.117	0.117	0.118	0.118	0.119	0.119	0.12	0.121	0.123	0.124	0.124	0.126	0.126
55	H2O2 added at inoculation	1	Δura	B	2	4		170	0.109	0.104	0.103	0.102	0.103	0.104	0.104	0.105	0.106	0.106	0.107	0.107	0.107	0.108	0.108	0.108	0.108	0.109	0.109	0.109	0.11	0.11	0.11	0.11	0.111	0.112	0.112	0.113	0.113	0.114	0.115	0.115	0.116	0.117	0.118	0.119	0.12	0.121	0.121	0.123	0.124
56	H2O2 added at inoculation	1	Δura	A	2	4		171	0.104	0.101	0.102	0.103	0.102	0.103	0.104	0.105	0.107	0.106	0.108	0.107	0.107	0.109	0.11	0.108	0.109	0.11	0.111	0.11	0.111	0.11	0.111	0.109	0.11	0.113	0.111	0.113	0.114	0.112	0.113	0.113	0.114	0.114	0.115	0.115	0.118	0.118	0.117	0.121	0.119
57	H2O2 added at inoculation	1	Δura	A	2	5		172	0.107	0.102	0.102	0.102	0.102	0.102	0.103	0.104	0.105	0.105	0.106	0.106	0.106	0.108	0.108	0.107	0.107	0.109	0.109	0.109	0.109	0.109	0.11	0.109	0.109	0.111	0.11	0.111	0.112	0.112	0.112	0.113	0.113	0.113	0.114	0.115	0.117	0.116	0.117	0.118	0.118
58	H2O2 added at inoculation	1	Δura	A	2	0		173	0.116	0.111	0.112	0.113	0.114	0.114	0.115	0.115	0.116	0.116	0.117	0.117	0.118	0.118	0.119	0.119	0.12	0.121	0.122	0.121	0.122	0.123	0.124	0.124	0.125	0.126	0.126	0.127	0.128	0.129	0.13	0.131	0.132	0.133	0.135	0.137	0.139	0.141	0.142	0.146	0.148
59	H2O2 added at inoculation	1	Δura	A	2	6		174	0.105	0.101	0.101	0.101	0.101	0.101	0.102	0.103	0.104	0.104	0.105	0.105	0.105	0.106	0.106	0.106	0.106	0.107	0.107	0.107	0.108	0.108	0.108	0.108	0.108	0.109	0.109	0.11	0.11	0.11	0.111	0.111	0.111	0.112	0.113	0.113	0.114	0.115	0.114	0.116	0.116
60	H2O2 added at inoculation	1	Δura	A	2	7		175	0.107	0.1	0.1	0.1	0.1	0.1	0.1	0.1	0.1	0.1	0.1	0.1	0.1	0.101	0.101	0.1	0.1	0.101	0.101	0.101	0.102	0.101	0.102	0.1	0.101	0.102	0.101	0.101	0.102	0.101	0.101	0.101	0.1	0.1	0.1	0.1	0.101	0.101	0.099	0.101	0.1
61	H2O2 added at inoculation	1	∆VNG0258H	B	2	7		176	0.107	0.103	0.103	0.104	0.104	0.104	0.105	0.106	0.106	0.105	0.106	0.105	0.105	0.106	0.106	0.105	0.105	0.105	0.105	0.105	0.105	0.104	0.105	0.103	0.103	0.104	0.103	0.104	0.104	0.103	0.102	0.103	0.102	0.102	0.102	0.102	0.103	0.103	0.102	0.103	0.102
62	H2O2 added at inoculation	1	∆VNG0258H	B	2	6		177	0.108	0.104	0.106	0.107	0.106	0.107	0.107	0.108	0.109	0.108	0.109	0.109	0.109	0.11	0.11	0.11	0.11	0.111	0.111	0.111	0.112	0.111	0.112	0.111	0.112	0.113	0.112	0.113	0.113	0.113	0.113	0.112	0.112	0.113	0.113	0.113	0.114	0.114	0.113	0.114	0.114
63	H2O2 added at inoculation	1	∆VNG0258H	B	2	0		178	0.109	0.106	0.108	0.108	0.109	0.109	0.11	0.111	0.112	0.112	0.113	0.114	0.114	0.115	0.116	0.116	0.117	0.118	0.12	0.12	0.121	0.122	0.124	0.124	0.125	0.127	0.128	0.13	0.132	0.134	0.136	0.138	0.14	0.142	0.145	0.148	0.152	0.155	0.157	0.162	0.165
64	H2O2 added at inoculation	1	∆VNG0258H	B	2	5		179	0.106	0.101	0.102	0.103	0.104	0.104	0.105	0.107	0.108	0.108	0.11	0.11	0.111	0.111	0.112	0.112	0.112	0.114	0.114	0.114	0.115	0.115	0.115	0.115	0.116	0.117	0.117	0.117	0.118	0.118	0.118	0.119	0.119	0.12	0.12	0.121	0.122	0.123	0.123	0.124	0.125
65	H2O2 added at inoculation	1	∆VNG0258H	B	2	4		180	0.111	0.108	0.107	0.108	0.109	0.11	0.111	0.113	0.115	0.115	0.117	0.117	0.117	0.118	0.119	0.119	0.119	0.121	0.121	0.121	0.121	0.121	0.122	0.122	0.123	0.124	0.123	0.124	0.125	0.125	0.126	0.126	0.127	0.127	0.128	0.13	0.131	0.132	0.133	0.135	0.135
66	H2O2 added at inoculation	1	∆VNG0258H	D	2	7		186	0.111	0.107	0.107	0.107	0.106	0.106	0.106	0.107	0.108	0.106	0.107	0.107	0.106	0.107	0.107	0.106	0.105	0.106	0.107	0.106	0.106	0.105	0.106	0.104	0.105	0.106	0.105	0.105	0.105	0.105	0.105	0.104	0.104	0.104	0.104	0.104	0.105	0.105	0.104	0.105	0.104
67	H2O2 added at inoculation	1	∆VNG0258H	D	2	6		187	0.111	0.106	0.107	0.107	0.107	0.106	0.107	0.107	0.108	0.107	0.108	0.107	0.107	0.107	0.108	0.107	0.106	0.107	0.107	0.107	0.107	0.106	0.107	0.106	0.105	0.107	0.106	0.107	0.106	0.106	0.106	0.105	0.105	0.105	0.105	0.105	0.106	0.106	0.105	0.106	0.105
68	H2O2 added at inoculation	1	∆VNG0258H	D	2	0		188	0.112	0.108	0.108	0.109	0.109	0.11	0.11	0.111	0.112	0.111	0.112	0.112	0.113	0.113	0.113	0.113	0.113	0.114	0.116	0.116	0.115	0.115	0.116	0.116	0.116	0.118	0.117	0.118	0.119	0.12	0.12	0.121	0.122	0.123	0.124	0.126	0.128	0.13	0.13	0.133	0.134
69	H2O2 added at inoculation	1	∆VNG0258H	D	2	5		189	0.108	0.103	0.103	0.103	0.103	0.103	0.103	0.103	0.104	0.103	0.104	0.104	0.104	0.104	0.104	0.104	0.104	0.105	0.105	0.105	0.105	0.105	0.105	0.105	0.105	0.106	0.106	0.106	0.106	0.106	0.106	0.106	0.106	0.106	0.106	0.106	0.107	0.106	0.106	0.107	0.106
70	H2O2 added at inoculation	1	∆VNG0258H	D	2	4		190	0.108	0.103	0.102	0.102	0.103	0.103	0.103	0.104	0.104	0.104	0.105	0.106	0.106	0.106	0.107	0.107	0.107	0.107	0.108	0.108	0.108	0.108	0.108	0.108	0.109	0.109	0.109	0.11	0.11	0.11	0.11	0.11	0.11	0.11	0.11	0.111	0.111	0.112	0.112	0.113	0.113
71	H2O2 added at inoculation	1	Δura	C	2	4		191	0.106	0.103	0.103	0.104	0.103	0.104	0.105	0.107	0.108	0.107	0.109	0.108	0.108	0.11	0.111	0.109	0.11	0.112	0.112	0.112	0.112	0.11	0.112	0.111	0.111	0.115	0.112	0.114	0.115	0.113	0.114	0.114	0.114	0.115	0.115	0.115	0.119	0.119	0.117	0.121	0.118
72	H2O2 added at inoculation	1	Δura	C	2	5		192	0.107	0.103	0.102	0.102	0.103	0.103	0.104	0.106	0.107	0.106	0.108	0.107	0.108	0.109	0.11	0.109	0.109	0.11	0.111	0.11	0.11	0.109	0.111	0.111	0.11	0.113	0.111	0.113	0.113	0.113	0.113	0.113	0.113	0.114	0.115	0.115	0.117	0.117	0.117	0.119	0.118
73	H2O2 added at inoculation	1	Δura	C	2	0		193	0.107	0.103	0.105	0.106	0.106	0.107	0.107	0.108	0.109	0.108	0.109	0.109	0.109	0.111	0.11	0.11	0.111	0.112	0.112	0.112	0.113	0.112	0.113	0.113	0.114	0.116	0.115	0.116	0.117	0.117	0.118	0.119	0.12	0.121	0.122	0.122	0.124	0.126	0.127	0.129	0.13
74	H2O2 added at inoculation	1	Δura	C	2	6		194	0.108	0.11	0.11	0.11	0.109	0.108	0.109	0.11	0.111	0.11	0.112	0.111	0.111	0.113	0.113	0.112	0.113	0.115	0.115	0.114	0.115	0.114	0.115	0.114	0.114	0.116	0.114	0.116	0.116	0.115	0.115	0.115	0.115	0.115	0.116	0.115	0.117	0.117	0.116	0.118	0.117
75	H2O2 added at inoculation	1	Δura	C	2	7		195	0.107	0.104	0.104	0.105	0.105	0.105	0.105	0.106	0.107	0.106	0.106	0.106	0.105	0.107	0.107	0.105	0.106	0.106	0.106	0.106	0.107	0.105	0.106	0.105	0.105	0.106	0.105	0.106	0.106	0.105	0.105	0.105	0.105	0.105	0.105	0.104	0.106	0.105	0.104	0.106	0.104
76	H2O2 added at inoculation	1	Δura	D	2	7		196	0.108	0.105	0.105	0.106	0.107	0.107	0.107	0.108	0.109	0.107	0.108	0.108	0.108	0.109	0.109	0.108	0.109	0.109	0.11	0.109	0.109	0.109	0.109	0.108	0.109	0.11	0.108	0.109	0.11	0.109	0.109	0.109	0.109	0.109	0.109	0.109	0.11	0.109	0.109	0.11	0.109
77	H2O2 added at inoculation	1	Δura	D	2	6		197	0.108	0.103	0.104	0.104	0.104	0.105	0.106	0.108	0.109	0.109	0.11	0.11	0.111	0.112	0.113	0.112	0.113	0.114	0.115	0.114	0.115	0.114	0.116	0.115	0.116	0.118	0.117	0.119	0.119	0.119	0.119	0.12	0.121	0.121	0.122	0.122	0.125	0.125	0.125	0.127	0.127
78	H2O2 added at inoculation	1	Δura	D	2	0		198	0.109	0.104	0.104	0.106	0.106	0.107	0.107	0.109	0.109	0.109	0.11	0.11	0.111	0.112	0.113	0.113	0.113	0.114	0.115	0.116	0.117	0.117	0.118	0.118	0.119	0.121	0.121	0.123	0.123	0.124	0.126	0.127	0.128	0.13	0.132	0.135	0.137	0.14	0.142	0.146	0.148
79	H2O2 added at inoculation	1	Δura	D	2	5		199	0.108	0.102	0.102	0.102	0.104	0.105	0.106	0.107	0.108	0.109	0.11	0.11	0.111	0.112	0.113	0.112	0.112	0.114	0.114	0.114	0.114	0.115	0.116	0.116	0.116	0.117	0.118	0.118	0.119	0.12	0.121	0.121	0.122	0.123	0.124	0.124	0.126	0.127	0.128	0.13	0.13
80	H2O2 added at inoculation	1	Δura	D	2	4		200	0.107	0.102	0.101	0.102	0.103	0.105	0.106	0.107	0.109	0.109	0.109	0.11	0.11	0.111	0.112	0.112	0.112	0.112	0.113	0.113	0.114	0.114	0.115	0.115	0.116	0.117	0.117	0.118	0.118	0.119	0.119	0.12	0.121	0.121	0.122	0.123	0.124	0.125	0.126	0.128	0.128
81	H2O2 added at inoculation	1	∆VNG0258H	C	2	4		211	0.106	0.102	0.102	0.103	0.102	0.103	0.104	0.106	0.107	0.107	0.109	0.109	0.109	0.11	0.111	0.11	0.11	0.112	0.113	0.113	0.113	0.113	0.115	0.114	0.114	0.116	0.115	0.117	0.118	0.117	0.118	0.118	0.119	0.12	0.121	0.121	0.124	0.125	0.124	0.127	0.127
82	H2O2 added at inoculation	1	∆VNG0258H	C	2	5		212	0.106	0.101	0.102	0.103	0.105	0.106	0.107	0.105	0.106	0.108	0.108	0.11	0.11	0.109	0.11	0.111	0.111	0.11	0.111	0.111	0.112	0.113	0.112	0.113	0.114	0.113	0.114	0.114	0.115	0.116	0.117	0.117	0.117	0.117	0.118	0.119	0.119	0.12	0.12	0.122	0.122
83	H2O2 added at inoculation	1	∆VNG0258H	C	2	0		213	0.106	0.102	0.103	0.103	0.104	0.104	0.105	0.106	0.107	0.106	0.108	0.108	0.108	0.109	0.11	0.11	0.11	0.111	0.112	0.113	0.113	0.114	0.115	0.116	0.117	0.119	0.119	0.121	0.123	0.124	0.125	0.127	0.128	0.13	0.133	0.135	0.138	0.14	0.141	0.146	0.147
84	H2O2 added at inoculation	1	∆VNG0258H	C	2	6		214	0.109	0.104	0.104	0.105	0.105	0.104	0.104	0.105	0.105	0.104	0.105	0.105	0.105	0.105	0.106	0.105	0.105	0.105	0.106	0.106	0.106	0.105	0.106	0.105	0.105	0.106	0.105	0.105	0.105	0.105	0.105	0.105	0.105	0.105	0.104	0.105	0.106	0.106	0.104	0.106	0.105
85	H2O2 added at inoculation	1	∆VNG0258H	C	2	7		215	0.109	0.103	0.102	0.102	0.102	0.102	0.102	0.102	0.102	0.102	0.102	0.102	0.102	0.102	0.102	0.102	0.101	0.102	0.102	0.102	0.102	0.101	0.102	0.101	0.1	0.102	0.101	0.102	0.101	0.1	0.1	0.1	0.1	0.1	0.1	0.1	0.101	0.1	0.099	0.101	0.1
86	H2O2 added at inoculation	1	∆VNG0258H	D	3	7		216	0.105	0.1	0.1	0.1	0.099	0.099	0.099	0.1	0.1	0.099	0.1	0.099	0.1	0.099	0.099	0.099	0.099	0.099	0.099	0.099	0.099	0.098	0.099	0.098	0.098	0.099	0.098	0.098	0.098	0.098	0.098	0.098	0.098	0.098	0.098	0.098	0.099	0.098	0.098	0.099	0.098
87	H2O2 added at inoculation	1	∆VNG0258H	D	3	6		217	0.108	0.103	0.105	0.104	0.102	0.102	0.102	0.102	0.103	0.102	0.102	0.103	0.102	0.102	0.103	0.102	0.102	0.102	0.102	0.102	0.102	0.101	0.102	0.101	0.101	0.102	0.101	0.101	0.101	0.101	0.101	0.101	0.101	0.1	0.1	0.101	0.101	0.101	0.1	0.101	0.1
88	H2O2 added at inoculation	1	∆VNG0258H	D	3	0		218	0.11	0.103	0.104	0.104	0.105	0.105	0.106	0.106	0.107	0.107	0.108	0.108	0.108	0.108	0.109	0.109	0.109	0.109	0.11	0.11	0.111	0.111	0.111	0.111	0.111	0.113	0.112	0.114	0.114	0.114	0.115	0.116	0.117	0.118	0.119	0.121	0.123	0.124	0.125	0.127	0.128
89	H2O2 added at inoculation	1	∆VNG0258H	D	3	5		219	0.108	0.102	0.102	0.102	0.102	0.102	0.102	0.102	0.102	0.102	0.102	0.103	0.102	0.102	0.103	0.103	0.102	0.103	0.103	0.103	0.103	0.103	0.103	0.103	0.103	0.104	0.104	0.104	0.104	0.104	0.104	0.104	0.104	0.104	0.104	0.104	0.104	0.104	0.104	0.105	0.105
90	H2O2 added at inoculation	1	∆VNG0258H	D	3	4		220	0.109	0.103	0.103	0.103	0.102	0.103	0.103	0.104	0.104	0.105	0.106	0.106	0.106	0.107	0.107	0.107	0.107	0.108	0.108	0.107	0.108	0.108	0.108	0.108	0.108	0.109	0.109	0.109	0.109	0.109	0.11	0.11	0.109	0.11	0.11	0.111	0.111	0.111	0.111	0.112	0.111
91	H2O2 added at inoculation	1	Δura	A	3	4		231	0.105	0.098	0.098	0.099	0.099	0.099	0.1	0.101	0.102	0.102	0.103	0.103	0.103	0.105	0.105	0.104	0.105	0.105	0.106	0.106	0.107	0.105	0.107	0.106	0.106	0.108	0.107	0.108	0.109	0.108	0.108	0.109	0.109	0.11	0.111	0.111	0.113	0.113	0.112	0.114	0.114
92	H2O2 added at inoculation	1	Δura	A	3	5		232	0.105	0.098	0.098	0.098	0.098	0.098	0.099	0.1	0.1	0.101	0.102	0.102	0.102	0.103	0.104	0.103	0.103	0.104	0.104	0.105	0.104	0.104	0.105	0.105	0.105	0.106	0.106	0.107	0.107	0.107	0.108	0.108	0.108	0.109	0.109	0.11	0.111	0.112	0.111	0.113	0.113
93	H2O2 added at inoculation	1	Δura	A	3	0		233	0.107	0.1	0.101	0.101	0.101	0.102	0.102	0.102	0.103	0.103	0.103	0.104	0.103	0.105	0.105	0.105	0.105	0.106	0.107	0.107	0.108	0.108	0.108	0.108	0.109	0.11	0.11	0.111	0.112	0.113	0.113	0.114	0.115	0.115	0.117	0.118	0.12	0.121	0.122	0.125	0.126
94	H2O2 added at inoculation	1	Δura	A	3	6		234	0.109	0.102	0.101	0.101	0.101	0.101	0.101	0.102	0.103	0.103	0.104	0.105	0.105	0.105	0.106	0.106	0.106	0.106	0.107	0.107	0.107	0.107	0.108	0.108	0.108	0.109	0.109	0.109	0.11	0.11	0.11	0.111	0.111	0.111	0.112	0.112	0.113	0.113	0.113	0.115	0.115
95	H2O2 added at inoculation	1	Δura	A	3	7		235	0.105	0.099	0.099	0.099	0.099	0.099	0.099	0.099	0.099	0.099	0.1	0.1	0.1	0.1	0.1	0.101	0.1	0.1	0.101	0.1	0.101	0.1	0.101	0.101	0.1	0.101	0.1	0.1	0.1	0.1	0.1	0.1	0.1	0.1	0.1	0.1	0.1	0.1	0.1	0.1	0.1
96	H2O2 added at inoculation	1	Δura	B	3	7		236	0.112	0.104	0.102	0.102	0.102	0.1	0.101	0.101	0.101	0.101	0.101	0.101	0.101	0.101	0.101	0.1	0.1	0.101	0.101	0.101	0.101	0.1	0.101	0.1	0.1	0.101	0.1	0.1	0.1	0.1	0.1	0.1	0.1	0.1	0.099	0.1	0.1	0.1	0.099	0.1	0.099
97	H2O2 added at inoculation	1	Δura	B	3	6		237	0.109	0.103	0.102	0.102	0.102	0.102	0.102	0.102	0.102	0.102	0.103	0.103	0.103	0.104	0.105	0.104	0.105	0.105	0.107	0.106	0.106	0.106	0.107	0.106	0.107	0.108	0.107	0.108	0.108	0.108	0.108	0.108	0.108	0.108	0.108	0.108	0.109	0.109	0.109	0.11	0.11
98	H2O2 added at inoculation	1	Δura	B	3	0		238	0.112	0.104	0.105	0.106	0.106	0.106	0.107	0.107	0.108	0.108	0.109	0.109	0.109	0.11	0.11	0.11	0.11	0.111	0.112	0.112	0.113	0.113	0.113	0.113	0.114	0.115	0.115	0.115	0.116	0.117	0.118	0.119	0.12	0.121	0.123	0.124	0.126	0.128	0.13	0.132	0.135
99	H2O2 added at inoculation	1	Δura	B	3	5		239	0.108	0.102	0.102	0.101	0.101	0.101	0.102	0.103	0.104	0.104	0.105	0.105	0.105	0.106	0.106	0.106	0.106	0.107	0.107	0.107	0.108	0.108	0.108	0.108	0.109	0.11	0.11	0.11	0.111	0.112	0.112	0.113	0.114	0.114	0.115	0.116	0.117	0.118	0.118	0.12	0.121
100	H2O2 added at inoculation	1	Δura	B	3	4		240	0.108	0.102	0.101	0.101	0.101	0.102	0.102	0.103	0.104	0.104	0.105	0.106	0.106	0.106	0.107	0.107	0.107	0.107	0.108	0.108	0.108	0.108	0.109	0.109	0.109	0.111	0.11	0.111	0.112	0.112	0.113	0.113	0.114	0.114	0.115	0.117	0.117	0.119	0.119	0.121	0.121
101	H2O2 added at inoculation	1	∆VNG0258H	A	3	4		241	0.106	0.1	0.101	0.1	0.1	0.099	0.099	0.101	0.102	0.101	0.103	0.102	0.103	0.104	0.105	0.104	0.104	0.105	0.106	0.105	0.106	0.105	0.106	0.105	0.105	0.107	0.106	0.106	0.107	0.106	0.106	0.107	0.106	0.106	0.106	0.107	0.107	0.108	0.107	0.108	0.108
102	H2O2 added at inoculation	1	∆VNG0258H	A	3	5		242	0.107	0.101	0.101	0.101	0.101	0.1	0.1	0.101	0.101	0.101	0.101	0.102	0.101	0.102	0.102	0.102	0.102	0.102	0.103	0.102	0.102	0.102	0.103	0.102	0.102	0.103	0.102	0.103	0.103	0.102	0.102	0.102	0.101	0.101	0.102	0.101	0.102	0.102	0.101	0.102	0.101
103	H2O2 added at inoculation	1	∆VNG0258H	A	3	0		243	0.107	0.102	0.101	0.102	0.102	0.103	0.107	0.105	0.106	0.106	0.103	0.108	0.107	0.106	0.107	0.107	0.107	0.107	0.108	0.108	0.107	0.107	0.108	0.109	0.108	0.11	0.111	0.111	0.113	0.112	0.114	0.113	0.115	0.117	0.118	0.117	0.12	0.121	0.122	0.126	0.127
104	H2O2 added at inoculation	1	∆VNG0258H	A	3	6		244	0.108	0.101	0.1	0.1	0.1	0.1	0.1	0.1	0.1	0.1	0.1	0.1	0.1	0.1	0.1	0.1	0.1	0.1	0.1	0.099	0.1	0.099	0.099	0.099	0.1	0.1	0.1	0.099	0.099	0.099	0.099	0.099	0.099	0.099	0.099	0.099	0.099	0.099	0.098	0.099	0.099
105	H2O2 added at inoculation	1	∆VNG0258H	A	3	7		245	0.108	0.1	0.099	0.098	0.098	0.098	0.098	0.098	0.098	0.098	0.098	0.099	0.098	0.098	0.098	0.098	0.098	0.098	0.098	0.098	0.098	0.097	0.098	0.097	0.097	0.098	0.097	0.097	0.097	0.097	0.097	0.097	0.097	0.097	0.097	0.097	0.097	0.097	0.097	0.097	0.097
106	H2O2 added at inoculation	1	∆VNG0258H	B	3	7	x	246	0.108	0.1	0.1	0.1	0.1	0.101	0.101	0.101	0.102	0.101	0.102	0.101	0.102	0.101	0.101	0.101	0.1	0.1	0.101	0.101	0.1	0.1	0.1	0.099	0.1	0.1	0.1	0.099	0.099	0.099	0.099	0.099	0.098	0.098	0.098	0.099	0.098	0.098	0.097	0.098	0.098
107	H2O2 added at inoculation	1	∆VNG0258H	B	3	6		247	0.108	0.101	0.101	0.101	0.101	0.102	0.102	0.102	0.102	0.102	0.103	0.103	0.103	0.104	0.105	0.104	0.104	0.104	0.105	0.105	0.105	0.105	0.105	0.105	0.104	0.105	0.104	0.105	0.105	0.105	0.105	0.104	0.104	0.104	0.104	0.104	0.105	0.105	0.104	0.105	0.104
108	H2O2 added at inoculation	1	∆VNG0258H	B	3	0		248	0.112	0.105	0.106	0.106	0.107	0.108	0.108	0.109	0.11	0.11	0.111	0.111	0.112	0.113	0.114	0.114	0.115	0.116	0.117	0.117	0.119	0.119	0.121	0.121	0.123	0.125	0.126	0.127	0.129	0.131	0.133	0.135	0.137	0.139	0.142	0.144	0.148	0.151	0.153	0.158	0.16
109	H2O2 added at inoculation	1	∆VNG0258H	B	3	5		249	0.11	0.104	0.104	0.104	0.105	0.106	0.107	0.108	0.109	0.109	0.111	0.112	0.112	0.113	0.114	0.114	0.114	0.115	0.116	0.116	0.117	0.116	0.117	0.117	0.117	0.119	0.118	0.118	0.119	0.119	0.12	0.12	0.121	0.121	0.122	0.122	0.123	0.124	0.124	0.126	0.126
110	H2O2 added at inoculation	1	∆VNG0258H	B	3	4		250	0.109	0.102	0.102	0.103	0.104	0.105	0.107	0.108	0.109	0.11	0.11	0.112	0.112	0.113	0.113	0.114	0.114	0.114	0.115	0.116	0.116	0.116	0.117	0.117	0.117	0.118	0.118	0.119	0.12	0.121	0.122	0.122	0.122	0.123	0.124	0.125	0.127	0.128	0.128	0.13	0.131
111	H2O2 added at inoculation	1	Δura	C	3	4	x	261	0.109	0.102	0.101	0.101	0.101	0.101	0.102	0.103	0.104	0.105	0.105	0.106	0.106	0.107	0.108	0.108	0.108	0.108	0.109	0.109	0.109	0.108	0.109	0.109	0.109	0.11	0.109	0.11	0.11	0.111	0.111	0.112	0.111	0.112	0.113	0.113	0.114	0.115	0.114	0.116	0.116
112	H2O2 added at inoculation	1	Δura	C	3	5	x	262	0.111	0.104	0.103	0.103	0.103	0.103	0.104	0.105	0.106	0.106	0.107	0.107	0.108	0.108	0.109	0.109	0.108	0.109	0.111	0.11	0.11	0.11	0.111	0.11	0.11	0.112	0.111	0.112	0.112	0.112	0.113	0.113	0.113	0.114	0.114	0.115	0.116	0.117	0.116	0.118	0.118
113	H2O2 added at inoculation	1	Δura	C	3	0	x	263	0.11	0.103	0.103	0.104	0.104	0.104	0.104	0.105	0.105	0.105	0.106	0.107	0.107	0.107	0.107	0.108	0.108	0.109	0.109	0.109	0.11	0.11	0.111	0.111	0.111	0.113	0.113	0.114	0.114	0.115	0.116	0.117	0.118	0.119	0.12	0.121	0.123	0.125	0.126	0.129	0.131
114	H2O2 added at inoculation	1	Δura	C	3	6		264	0.112	0.104	0.103	0.103	0.103	0.103	0.103	0.103	0.104	0.104	0.104	0.105	0.105	0.105	0.106	0.106	0.106	0.107	0.107	0.107	0.108	0.108	0.108	0.108	0.108	0.109	0.109	0.109	0.109	0.109	0.109	0.109	0.109	0.109	0.109	0.109	0.109	0.11	0.109	0.11	0.11
115	H2O2 added at inoculation	1	Δura	C	3	7	x	265	0.111	0.102	0.101	0.101	0.101	0.101	0.101	0.101	0.101	0.101	0.102	0.102	0.102	0.102	0.102	0.101	0.101	0.102	0.102	0.102	0.102	0.101	0.101	0.101	0.101	0.101	0.101	0.101	0.101	0.101	0.101	0.1	0.1	0.1	0.1	0.1	0.1	0.101	0.1	0.101	0.1
116	H2O2 added at inoculation	1	Δura	D	3	7	x	266	0.108	0.101	0.101	0.101	0.102	0.101	0.102	0.102	0.103	0.102	0.103	0.103	0.103	0.103	0.103	0.103	0.103	0.103	0.106	0.105	0.103	0.104	0.106	0.103	0.104	0.104	0.103	0.103	0.103	0.103	0.103	0.103	0.102	0.102	0.103	0.102	0.103	0.102	0.102	0.103	0.102
117	H2O2 added at inoculation	1	Δura	D	3	6	x	267	0.11	0.104	0.104	0.104	0.104	0.105	0.106	0.108	0.109	0.109	0.11	0.111	0.111	0.113	0.113	0.113	0.113	0.115	0.115	0.115	0.116	0.115	0.117	0.116	0.116	0.119	0.118	0.119	0.12	0.12	0.12	0.121	0.121	0.122	0.123	0.124	0.126	0.127	0.126	0.129	0.129
118	H2O2 added at inoculation	1	Δura	D	3	0		268	0.121	0.112	0.112	0.113	0.113	0.114	0.115	0.116	0.117	0.116	0.118	0.118	0.118	0.12	0.121	0.12	0.121	0.122	0.124	0.124	0.125	0.125	0.127	0.126	0.128	0.13	0.13	0.132	0.133	0.133	0.134	0.136	0.138	0.14	0.142	0.145	0.149	0.152	0.154	0.159	0.162
119	H2O2 added at inoculation	1	Δura	D	3	5	x	269	0.117	0.109	0.109	0.109	0.11	0.111	0.112	0.113	0.115	0.115	0.117	0.118	0.118	0.119	0.119	0.119	0.12	0.12	0.121	0.121	0.121	0.122	0.123	0.123	0.124	0.125	0.125	0.126	0.127	0.127	0.129	0.129	0.13	0.131	0.132	0.133	0.135	0.136	0.136	0.139	0.14
120	H2O2 added at inoculation	1	Δura	D	3	4	x	270	0.113	0.105	0.104	0.105	0.106	0.107	0.109	0.11	0.111	0.112	0.113	0.113	0.114	0.115	0.115	0.115	0.115	0.116	0.117	0.117	0.117	0.117	0.118	0.119	0.119	0.121	0.122	0.122	0.123	0.124	0.125	0.125	0.126	0.127	0.129	0.13	0.132	0.133	0.133	0.136	0.137
121	H2O2 added at inoculation	1	∆VNG0258H	C	3	4		271	0.108	0.104	0.104	0.105	0.104	0.106	0.107	0.109	0.11	0.109	0.111	0.111	0.111	0.113	0.114	0.112	0.113	0.115	0.115	0.115	0.116	0.115	0.117	0.116	0.116	0.118	0.117	0.119	0.119	0.119	0.12	0.12	0.12	0.121	0.122	0.123	0.126	0.126	0.126	0.129	0.129
122	H2O2 added at inoculation	1	∆VNG0258H	C	3	5		272	0.111	0.106	0.106	0.106	0.107	0.107	0.107	0.109	0.11	0.11	0.111	0.111	0.112	0.113	0.114	0.113	0.113	0.115	0.116	0.115	0.116	0.115	0.117	0.116	0.116	0.118	0.117	0.119	0.119	0.118	0.119	0.12	0.12	0.12	0.122	0.122	0.124	0.125	0.124	0.127	0.126
123	H2O2 added at inoculation	1	∆VNG0258H	C	3	0		273	0.109	0.104	0.105	0.106	0.107	0.107	0.108	0.109	0.11	0.109	0.11	0.11	0.11	0.112	0.113	0.113	0.113	0.114	0.115	0.116	0.117	0.117	0.118	0.118	0.119	0.122	0.122	0.124	0.125	0.127	0.128	0.13	0.132	0.134	0.136	0.138	0.142	0.144	0.146	0.15	0.152
124	H2O2 added at inoculation	1	∆VNG0258H	C	3	6		274	0.11	0.104	0.104	0.105	0.104	0.104	0.104	0.105	0.105	0.104	0.104	0.104	0.104	0.105	0.105	0.104	0.104	0.104	0.105	0.104	0.105	0.103	0.104	0.103	0.103	0.104	0.103	0.104	0.104	0.103	0.103	0.103	0.102	0.103	0.102	0.102	0.103	0.103	0.102	0.103	0.102
125	H2O2 added at inoculation	1	∆VNG0258H	C	3	7		275	0.111	0.104	0.104	0.105	0.103	0.103	0.105	0.104	0.104	0.103	0.104	0.103	0.103	0.104	0.105	0.103	0.103	0.104	0.104	0.104	0.104	0.102	0.104	0.102	0.101	0.103	0.102	0.102	0.102	0.101	0.101	0.101	0.101	0.1	0.101	0.101	0.102	0.102	0.101	0.102	0.1
126	H2O2 added in log phase	1	Δura	A	1	0		111	0.126	0.129	0.131	0.132	0.132	0.133	0.134	0.135	0.136	0.137	0.137	0.138	0.139	0.14	0.14	0.141	0.142	0.143	0.144	0.145	0.145	0.146	0.147	0.148	0.149	0.15	0.151	0.153	0.154	0.155	0.157	0.158	0.16	0.162	0.164	0.16	0.168	0.17	0.172	0.175	0.177
127	H2O2 added in log phase	1	Δura	A	1	6.25	x	112	0.117	0.118	0.12	0.12	0.121	0.121	0.122	0.122	0.123	0.124	0.124	0.125	0.125	0.126	0.126	0.127	0.127	0.128	0.128	0.129	0.129	0.13	0.13	0.131	0.132	0.133	0.134	0.135	0.136	0.137	0.138	0.14	0.141	0.142	0.144	0.152	0.171	0.172	0.173	0.176	0.177
128	H2O2 added in log phase	1	Δura	A	1	12.5		113	0.116	0.117	0.118	0.118	0.119	0.119	0.12	0.121	0.121	0.123	0.122	0.123	0.124	0.124	0.125	0.125	0.126	0.127	0.127	0.128	0.128	0.129	0.129	0.13	0.131	0.131	0.132	0.133	0.135	0.135	0.137	0.138	0.139	0.141	0.142	0.141	0.144	0.145	0.147	0.146	0.148
129	H2O2 added in log phase	1	Δura	A	1	18.75		114	0.117	0.118	0.119	0.119	0.12	0.12	0.121	0.122	0.123	0.123	0.124	0.124	0.125	0.125	0.126	0.126	0.127	0.128	0.128	0.129	0.129	0.13	0.13	0.131	0.132	0.133	0.134	0.135	0.136	0.137	0.139	0.14	0.141	0.143	0.145	0.146	0.146	0.148	0.148	0.147	0.149
130	H2O2 added in log phase	1	Δura	A	1	25		115	0.118	0.119	0.12	0.12	0.121	0.121	0.122	0.123	0.123	0.124	0.124	0.125	0.126	0.126	0.127	0.127	0.128	0.128	0.129	0.13	0.13	0.131	0.131	0.132	0.133	0.134	0.134	0.135	0.137	0.137	0.139	0.14	0.141	0.143	0.145	0.145	0.145	0.146	0.146	0.145	0.145
131	H2O2 added in log phase	1	∆VNG0258H	A	1	0		116	0.132	0.132	0.132	0.132	0.133	0.134	0.135	0.136	0.137	0.138	0.139	0.14	0.141	0.142	0.143	0.144	0.146	0.147	0.149	0.15	0.152	0.154	0.155	0.157	0.159	0.162	0.164	0.167	0.17	0.173	0.176	0.179	0.183	0.187	0.191	0.185	0.2	0.201	0.205	0.209	0.213
132	H2O2 added in log phase	1	∆VNG0258H	A	1	6.25		117	0.131	0.132	0.133	0.133	0.134	0.135	0.135	0.137	0.137	0.139	0.14	0.141	0.141	0.143	0.144	0.145	0.147	0.148	0.149	0.152	0.153	0.154	0.156	0.158	0.16	0.162	0.165	0.168	0.171	0.174	0.177	0.181	0.185	0.189	0.193	0.187	0.197	0.203	0.205	0.209	0.213
133	H2O2 added in log phase	1	∆VNG0258H	A	1	12.5		118	0.133	0.133	0.133	0.134	0.135	0.135	0.136	0.137	0.138	0.139	0.14	0.141	0.143	0.143	0.145	0.146	0.147	0.149	0.15	0.152	0.153	0.155	0.157	0.158	0.161	0.163	0.165	0.168	0.171	0.174	0.178	0.181	0.185	0.189	0.193	0.188	0.191	0.191	0.198	0.205	0.21
134	H2O2 added in log phase	1	∆VNG0258H	A	1	18.75		119	0.132	0.133	0.133	0.133	0.134	0.135	0.136	0.137	0.138	0.139	0.14	0.141	0.142	0.143	0.144	0.146	0.147	0.148	0.15	0.151	0.153	0.155	0.156	0.158	0.161	0.163	0.165	0.168	0.171	0.173	0.177	0.18	0.184	0.188	0.191	0.188	0.188	0.185	0.193	0.192	0.195
135	H2O2 added in log phase	1	∆VNG0258H	A	1	25		120	0.132	0.131	0.131	0.132	0.133	0.133	0.134	0.135	0.136	0.137	0.137	0.139	0.141	0.141	0.142	0.143	0.144	0.145	0.147	0.148	0.15	0.151	0.152	0.154	0.156	0.158	0.16	0.163	0.165	0.168	0.17	0.173	0.176	0.179	0.182	0.173	0.18	0.183	0.192	0.193	0.194
136	H2O2 added in log phase	1	Δura	B	1	0		131	0.132	0.135	0.137	0.137	0.139	0.139	0.141	0.142	0.143	0.145	0.146	0.148	0.149	0.15	0.151	0.153	0.153	0.155	0.156	0.158	0.159	0.16	0.162	0.164	0.167	0.168	0.17	0.174	0.176	0.179	0.182	0.186	0.189	0.192	0.197	0.191	0.205	0.21	0.214	0.22	0.225
137	H2O2 added in log phase	1	Δura	B	1	6.25		132	0.132	0.133	0.135	0.136	0.137	0.138	0.139	0.14	0.141	0.143	0.144	0.145	0.147	0.148	0.149	0.15	0.153	0.153	0.154	0.156	0.157	0.16	0.16	0.162	0.165	0.167	0.169	0.173	0.175	0.178	0.182	0.185	0.189	0.192	0.196	0.201	0.207	0.208	0.214	0.22	0.225
138	H2O2 added in log phase	1	Δura	B	1	12.5		133	0.133	0.133	0.135	0.136	0.137	0.138	0.139	0.141	0.141	0.143	0.144	0.145	0.147	0.148	0.149	0.15	0.152	0.153	0.155	0.156	0.158	0.159	0.161	0.162	0.165	0.167	0.169	0.172	0.176	0.179	0.182	0.186	0.189	0.193	0.198	0.203	0.21	0.21	0.214	0.219	0.223
139	H2O2 added in log phase	1	Δura	B	1	18.75		134	0.133	0.133	0.135	0.136	0.137	0.138	0.139	0.141	0.142	0.143	0.144	0.145	0.147	0.148	0.149	0.15	0.151	0.153	0.154	0.155	0.157	0.158	0.16	0.162	0.164	0.166	0.168	0.171	0.175	0.177	0.18	0.184	0.188	0.191	0.196	0.215	0.207	0.205	0.209	0.212	0.216
140	H2O2 added in log phase	1	Δura	B	1	25		135	0.131	0.131	0.132	0.133	0.135	0.136	0.137	0.138	0.139	0.14	0.141	0.142	0.144	0.145	0.146	0.148	0.149	0.15	0.151	0.153	0.155	0.156	0.158	0.159	0.161	0.163	0.166	0.169	0.172	0.174	0.178	0.181	0.185	0.189	0.193	0.217	0.218	0.203	0.204	0.204	0.204
141	H2O2 added in log phase	1	∆VNG0258H	B	1	0		136	0.127	0.127	0.128	0.129	0.13	0.131	0.132	0.134	0.134	0.136	0.137	0.138	0.139	0.141	0.142	0.144	0.144	0.146	0.148	0.15	0.152	0.154	0.156	0.158	0.161	0.163	0.166	0.169	0.172	0.175	0.178	0.182	0.186	0.19	0.194	0.197	0.204	0.208	0.212	0.217	0.222
142	H2O2 added in log phase	1	∆VNG0258H	B	1	6.25		137	0.129	0.128	0.13	0.131	0.132	0.133	0.134	0.135	0.136	0.137	0.138	0.14	0.141	0.143	0.144	0.145	0.147	0.149	0.15	0.152	0.154	0.156	0.158	0.16	0.163	0.165	0.168	0.172	0.175	0.178	0.182	0.185	0.189	0.193	0.197	0.201	0.205	0.21	0.213	0.219	0.223
143	H2O2 added in log phase	1	∆VNG0258H	B	1	12.5		138	0.128	0.128	0.13	0.131	0.132	0.132	0.134	0.135	0.136	0.137	0.138	0.14	0.141	0.142	0.144	0.145	0.147	0.149	0.15	0.152	0.154	0.156	0.158	0.16	0.163	0.165	0.168	0.171	0.175	0.178	0.182	0.185	0.19	0.194	0.198	0.208	0.198	0.206	0.211	0.214	0.218
144	H2O2 added in log phase	1	∆VNG0258H	B	1	18.75		139	0.129	0.129	0.13	0.131	0.133	0.133	0.135	0.136	0.137	0.138	0.139	0.14	0.142	0.143	0.145	0.146	0.147	0.149	0.151	0.153	0.155	0.157	0.159	0.161	0.164	0.167	0.169	0.172	0.176	0.179	0.183	0.187	0.191	0.196	0.2	0.22	0.259	0.255	0.257	0.264	0.262
145	H2O2 added in log phase	1	∆VNG0258H	B	1	25		140	0.129	0.129	0.13	0.13	0.132	0.133	0.134	0.135	0.136	0.138	0.139	0.139	0.141	0.142	0.144	0.145	0.146	0.148	0.149	0.151	0.153	0.155	0.156	0.158	0.161	0.163	0.165	0.168	0.171	0.174	0.177	0.18	0.183	0.187	0.191	0.183	0.194	0.198	0.2	0.205	0.204
146	H2O2 added in log phase	1	Δura	C	1	0		151	0.125	0.126	0.128	0.128	0.13	0.131	0.132	0.133	0.134	0.135	0.135	0.136	0.137	0.138	0.138	0.139	0.139	0.141	0.142	0.143	0.144	0.144	0.145	0.146	0.148	0.149	0.151	0.152	0.154	0.156	0.158	0.16	0.161	0.164	0.165	0.162	0.17	0.174	0.177	0.18	0.183
147	H2O2 added in log phase	1	Δura	C	1	6.25		152	0.123	0.124	0.126	0.126	0.128	0.128	0.129	0.13	0.131	0.132	0.132	0.133	0.134	0.134	0.135	0.136	0.136	0.138	0.139	0.139	0.14	0.141	0.142	0.143	0.145	0.146	0.148	0.149	0.151	0.153	0.154	0.156	0.158	0.16	0.163	0.165	0.167	0.171	0.173	0.176	0.179
148	H2O2 added in log phase	1	Δura	C	1	12.5	x	153	0.114	0.114	0.115	0.115	0.116	0.116	0.117	0.117	0.117	0.118	0.118	0.119	0.12	0.119	0.12	0.121	0.121	0.121	0.122	0.123	0.123	0.123	0.124	0.125	0.125	0.126	0.127	0.129	0.13	0.131	0.132	0.133	0.134	0.136	0.137	0.139	0.139	0.14	0.14	0.141	0.141
149	H2O2 added in log phase	1	Δura	C	1	18.75	x	154	0.107	0.107	0.107	0.107	0.108	0.108	0.108	0.109	0.109	0.109	0.109	0.109	0.11	0.11	0.11	0.11	0.11	0.111	0.112	0.111	0.112	0.111	0.112	0.112	0.113	0.113	0.113	0.114	0.115	0.116	0.116	0.117	0.117	0.118	0.119	0.121	0.121	0.121	0.121	0.12	0.119
150	H2O2 added in log phase	1	Δura	C	1	25	x	155	0.105	0.105	0.106	0.106	0.107	0.107	0.107	0.107	0.107	0.108	0.107	0.108	0.108	0.108	0.108	0.108	0.108	0.109	0.109	0.109	0.109	0.109	0.11	0.11	0.11	0.11	0.111	0.111	0.112	0.112	0.113	0.113	0.114	0.115	0.115	0.117	0.118	0.117	0.116	0.116	0.116
151	H2O2 added in log phase	1	∆VNG0258H	C	1	0		156	0.113	0.112	0.113	0.113	0.114	0.114	0.115	0.115	0.116	0.117	0.116	0.117	0.117	0.118	0.118	0.119	0.119	0.12	0.121	0.121	0.122	0.123	0.124	0.124	0.126	0.127	0.128	0.129	0.131	0.132	0.133	0.135	0.137	0.139	0.141	0.145	0.145	0.149	0.15	0.153	0.155
152	H2O2 added in log phase	1	∆VNG0258H	C	1	6.25		157	0.114	0.113	0.114	0.114	0.115	0.115	0.116	0.116	0.117	0.118	0.117	0.118	0.119	0.119	0.119	0.12	0.121	0.121	0.122	0.123	0.123	0.124	0.125	0.125	0.127	0.128	0.129	0.131	0.132	0.134	0.135	0.137	0.138	0.14	0.142	0.144	0.147	0.149	0.15	0.152	0.154
153	H2O2 added in log phase	1	∆VNG0258H	C	1	12.5		158	0.121	0.12	0.121	0.121	0.122	0.122	0.123	0.124	0.125	0.126	0.126	0.127	0.128	0.128	0.129	0.13	0.131	0.133	0.134	0.135	0.136	0.137	0.139	0.14	0.142	0.144	0.146	0.148	0.15	0.152	0.155	0.157	0.159	0.162	0.165	0.167	0.165	0.167	0.169	0.17	0.172
154	H2O2 added in log phase	1	∆VNG0258H	C	1	18.75		159	0.123	0.122	0.123	0.123	0.124	0.124	0.125	0.126	0.126	0.128	0.127	0.129	0.13	0.13	0.131	0.133	0.133	0.134	0.135	0.137	0.138	0.139	0.141	0.142	0.144	0.146	0.147	0.15	0.152	0.155	0.157	0.159	0.162	0.165	0.168	0.167	0.168	0.176	0.178	0.178	0.177
155	H2O2 added in log phase	1	∆VNG0258H	C	1	25		160	0.128	0.126	0.126	0.127	0.128	0.128	0.129	0.13	0.131	0.132	0.132	0.134	0.135	0.136	0.137	0.138	0.139	0.141	0.141	0.143	0.144	0.145	0.147	0.148	0.15	0.152	0.154	0.156	0.159	0.161	0.163	0.166	0.168	0.173	0.175	0.165	0.175	0.183	0.184	0.186	0.186
156	H2O2 added in log phase	1	Δura	A	2	0		171	0.127	0.13	0.132	0.132	0.134	0.135	0.136	0.137	0.138	0.139	0.139	0.141	0.141	0.142	0.143	0.143	0.144	0.145	0.146	0.147	0.148	0.148	0.149	0.15	0.151	0.152	0.153	0.155	0.157	0.157	0.159	0.161	0.161	0.165	0.166	0.162	0.17	0.173	0.176	0.178	0.181
157	H2O2 added in log phase	1	Δura	A	2	6.25		172	0.129	0.13	0.132	0.132	0.134	0.134	0.136	0.136	0.137	0.139	0.139	0.14	0.141	0.141	0.142	0.143	0.144	0.145	0.145	0.147	0.147	0.148	0.149	0.149	0.151	0.152	0.153	0.155	0.157	0.157	0.159	0.161	0.162	0.165	0.167	0.166	0.171	0.173	0.176	0.178	0.181
158	H2O2 added in log phase	1	Δura	A	2	12.5		173	0.126	0.127	0.129	0.129	0.131	0.132	0.133	0.134	0.135	0.136	0.136	0.137	0.138	0.138	0.139	0.14	0.141	0.141	0.142	0.143	0.144	0.144	0.146	0.146	0.148	0.148	0.149	0.151	0.152	0.153	0.155	0.157	0.158	0.16	0.162	0.167	0.165	0.168	0.17	0.172	0.174
159	H2O2 added in log phase	1	Δura	A	2	18.75		174	0.126	0.127	0.128	0.129	0.13	0.131	0.132	0.132	0.133	0.134	0.135	0.136	0.137	0.137	0.138	0.139	0.139	0.14	0.141	0.142	0.143	0.143	0.144	0.145	0.146	0.147	0.148	0.149	0.151	0.152	0.154	0.155	0.157	0.159	0.161	0.161	0.164	0.163	0.165	0.166	0.167
160	H2O2 added in log phase	1	Δura	A	2	25		175	0.13	0.129	0.131	0.131	0.133	0.133	0.135	0.135	0.136	0.138	0.138	0.139	0.14	0.141	0.141	0.142	0.143	0.144	0.144	0.145	0.146	0.147	0.148	0.149	0.15	0.151	0.152	0.154	0.156	0.156	0.158	0.16	0.161	0.164	0.166	0.17	0.17	0.172	0.175	0.175	0.175
161	H2O2 added in log phase	1	∆VNG0258H	A	2	0		176	0.134	0.133	0.135	0.135	0.137	0.137	0.138	0.139	0.14	0.142	0.142	0.144	0.145	0.146	0.147	0.148	0.149	0.151	0.152	0.154	0.156	0.157	0.159	0.161	0.163	0.165	0.167	0.17	0.173	0.175	0.179	0.182	0.186	0.19	0.194	0.192	0.202	0.208	0.213	0.218	0.223
162	H2O2 added in log phase	1	∆VNG0258H	A	2	6.25		177	0.136	0.133	0.135	0.135	0.137	0.137	0.139	0.139	0.14	0.142	0.142	0.144	0.145	0.146	0.148	0.149	0.15	0.151	0.153	0.154	0.156	0.158	0.159	0.161	0.163	0.165	0.168	0.17	0.174	0.176	0.179	0.183	0.186	0.19	0.194	0.193	0.202	0.205	0.209	0.214	0.218
163	H2O2 added in log phase	1	∆VNG0258H	A	2	12.5		178	0.134	0.133	0.134	0.134	0.135	0.136	0.137	0.138	0.138	0.14	0.14	0.142	0.143	0.144	0.145	0.147	0.148	0.15	0.151	0.152	0.154	0.156	0.157	0.159	0.162	0.163	0.166	0.169	0.172	0.174	0.178	0.182	0.185	0.189	0.193	0.19	0.195	0.199	0.203	0.208	0.212
164	H2O2 added in log phase	1	∆VNG0258H	A	2	18.75		179	0.132	0.131	0.132	0.132	0.133	0.134	0.135	0.136	0.137	0.138	0.139	0.14	0.141	0.142	0.143	0.144	0.145	0.147	0.149	0.15	0.152	0.154	0.155	0.156	0.159	0.161	0.164	0.166	0.17	0.172	0.176	0.179	0.183	0.187	0.19	0.19	0.193	0.2	0.199	0.197	0.2
165	H2O2 added in log phase	1	∆VNG0258H	A	2	25		180	0.133	0.131	0.132	0.133	0.133	0.134	0.135	0.136	0.137	0.138	0.139	0.14	0.141	0.142	0.143	0.144	0.145	0.147	0.148	0.149	0.151	0.152	0.153	0.155	0.157	0.158	0.161	0.163	0.166	0.168	0.171	0.174	0.177	0.18	0.183	0.207	0.184	0.193	0.197	0.199	0.199
166	H2O2 added in log phase	1	Δura	B	2	0		181	0.137	0.138	0.141	0.141	0.144	0.144	0.146	0.147	0.148	0.149	0.15	0.152	0.153	0.153	0.154	0.156	0.157	0.159	0.159	0.161	0.162	0.163	0.164	0.166	0.168	0.17	0.172	0.174	0.177	0.179	0.182	0.185	0.188	0.192	0.194	0.188	0.201	0.206	0.21	0.214	0.219
167	H2O2 added in log phase	1	Δura	B	2	6.25		182	0.133	0.135	0.137	0.138	0.14	0.141	0.142	0.144	0.145	0.147	0.148	0.149	0.15	0.151	0.153	0.154	0.156	0.158	0.158	0.16	0.161	0.163	0.164	0.165	0.168	0.17	0.172	0.175	0.179	0.181	0.185	0.189	0.192	0.197	0.2	0.196	0.211	0.217	0.221	0.223	0.228
168	H2O2 added in log phase	1	Δura	B	2	12.5		183	0.134	0.135	0.138	0.138	0.14	0.14	0.142	0.143	0.144	0.146	0.147	0.149	0.15	0.151	0.152	0.154	0.155	0.156	0.158	0.159	0.161	0.162	0.163	0.165	0.167	0.169	0.172	0.174	0.177	0.18	0.184	0.187	0.191	0.195	0.199	0.198	0.205	0.21	0.213	0.218	0.223
169	H2O2 added in log phase	1	Δura	B	2	18.75		184	0.135	0.137	0.139	0.14	0.142	0.142	0.144	0.145	0.146	0.148	0.149	0.15	0.152	0.152	0.153	0.155	0.156	0.158	0.159	0.16	0.162	0.163	0.165	0.167	0.169	0.171	0.174	0.176	0.18	0.182	0.186	0.189	0.193	0.198	0.201	0.205	0.207	0.209	0.213	0.216	0.22
170	H2O2 added in log phase	1	Δura	B	2	25		185	0.135	0.137	0.139	0.14	0.142	0.142	0.144	0.145	0.146	0.148	0.149	0.15	0.152	0.152	0.154	0.156	0.157	0.158	0.16	0.161	0.162	0.164	0.166	0.167	0.17	0.171	0.174	0.177	0.18	0.183	0.187	0.19	0.194	0.198	0.202	0.211	0.216	0.211	0.213	0.213	0.215
171	H2O2 added in log phase	1	∆VNG0258H	B	2	0		196	0.135	0.138	0.139	0.14	0.141	0.142	0.143	0.145	0.145	0.147	0.147	0.149	0.151	0.151	0.153	0.155	0.156	0.158	0.159	0.161	0.162	0.164	0.166	0.168	0.17	0.172	0.174	0.177	0.181	0.183	0.186	0.19	0.193	0.197	0.202	0.194	0.207	0.212	0.216	0.222	0.226
172	H2O2 added in log phase	1	∆VNG0258H	B	2	6.25		197	0.131	0.131	0.133	0.134	0.136	0.136	0.138	0.139	0.14	0.141	0.142	0.144	0.146	0.146	0.148	0.149	0.15	0.152	0.153	0.155	0.157	0.159	0.161	0.163	0.165	0.167	0.169	0.172	0.176	0.178	0.181	0.185	0.188	0.193	0.197	0.189	0.203	0.208	0.212	0.217	0.221
173	H2O2 added in log phase	1	∆VNG0258H	B	2	12.5		198	0.131	0.13	0.131	0.133	0.134	0.135	0.136	0.137	0.138	0.14	0.14	0.142	0.144	0.144	0.146	0.147	0.149	0.151	0.152	0.154	0.155	0.157	0.159	0.161	0.164	0.166	0.167	0.171	0.174	0.176	0.18	0.183	0.187	0.191	0.195	0.192	0.2	0.203	0.207	0.212	0.215
174	H2O2 added in log phase	1	∆VNG0258H	B	2	18.75		199	0.135	0.133	0.134	0.135	0.137	0.138	0.139	0.14	0.141	0.143	0.144	0.145	0.147	0.148	0.149	0.15	0.152	0.153	0.155	0.157	0.159	0.16	0.162	0.164	0.167	0.169	0.171	0.174	0.178	0.18	0.184	0.187	0.191	0.195	0.199	0.197	0.2	0.204	0.21	0.209	0.21
175	H2O2 added in log phase	1	∆VNG0258H	B	2	25		200	0.131	0.129	0.13	0.131	0.132	0.133	0.135	0.136	0.136	0.138	0.139	0.14	0.142	0.142	0.144	0.145	0.146	0.148	0.149	0.151	0.153	0.154	0.156	0.157	0.16	0.162	0.164	0.166	0.169	0.171	0.173	0.176	0.179	0.183	0.186	0.184	0.19	0.2	0.202	0.202	0.201
176	H2O2 added in log phase	1	Δura	C	2	0		211	0.128	0.127	0.129	0.13	0.131	0.131	0.132	0.134	0.134	0.137	0.137	0.138	0.14	0.14	0.142	0.143	0.144	0.145	0.146	0.146	0.148	0.149	0.15	0.15	0.152	0.153	0.155	0.156	0.157	0.159	0.162	0.164	0.167	0.169	0.17	0.163	0.174	0.178	0.182	0.185	0.189
177	H2O2 added in log phase	1	Δura	C	2	6.25		212	0.125	0.124	0.125	0.126	0.127	0.127	0.129	0.129	0.13	0.132	0.132	0.133	0.134	0.135	0.136	0.137	0.138	0.138	0.139	0.14	0.141	0.142	0.142	0.144	0.145	0.147	0.148	0.149	0.151	0.152	0.155	0.156	0.159	0.161	0.164	0.16	0.167	0.171	0.174	0.177	0.18
178	H2O2 added in log phase	1	Δura	C	2	12.5		213	0.126	0.125	0.126	0.127	0.128	0.129	0.13	0.131	0.132	0.133	0.134	0.135	0.136	0.137	0.137	0.139	0.14	0.141	0.141	0.142	0.143	0.144	0.145	0.146	0.147	0.148	0.15	0.152	0.153	0.155	0.157	0.159	0.162	0.164	0.167	0.164	0.173	0.177	0.179	0.179	0.182
179	H2O2 added in log phase	1	Δura	C	2	18.75		214	0.132	0.13	0.131	0.132	0.133	0.134	0.135	0.136	0.137	0.139	0.14	0.141	0.142	0.143	0.144	0.145	0.146	0.147	0.148	0.149	0.151	0.152	0.153	0.154	0.156	0.157	0.159	0.161	0.163	0.165	0.168	0.17	0.173	0.176	0.178	0.179	0.182	0.184	0.186	0.19	0.192
180	H2O2 added in log phase	1	Δura	C	2	25		215	0.13	0.128	0.129	0.13	0.131	0.132	0.133	0.134	0.135	0.136	0.137	0.138	0.139	0.139	0.141	0.142	0.143	0.144	0.145	0.146	0.147	0.148	0.149	0.15	0.153	0.153	0.155	0.157	0.159	0.16	0.163	0.165	0.169	0.171	0.174	0.177	0.229	0.187	0.187	0.185	0.186
181	H2O2 added in log phase	1	∆VNG0258H	C	2	0		216	0.127	0.126	0.127	0.127	0.128	0.129	0.13	0.131	0.131	0.133	0.134	0.135	0.137	0.137	0.139	0.14	0.142	0.143	0.144	0.146	0.148	0.149	0.151	0.152	0.155	0.156	0.159	0.161	0.164	0.167	0.17	0.173	0.176	0.18	0.183	0.183	0.191	0.196	0.2	0.204	0.209
182	H2O2 added in log phase	1	∆VNG0258H	C	2	6.25		217	0.127	0.125	0.126	0.127	0.128	0.128	0.13	0.131	0.131	0.133	0.134	0.135	0.136	0.137	0.139	0.14	0.141	0.143	0.144	0.146	0.147	0.149	0.151	0.152	0.155	0.157	0.159	0.161	0.164	0.167	0.17	0.173	0.177	0.181	0.184	0.185	0.19	0.195	0.2	0.204	0.208
183	H2O2 added in log phase	1	∆VNG0258H	C	2	12.5		218	0.129	0.128	0.129	0.129	0.13	0.131	0.132	0.133	0.134	0.136	0.137	0.138	0.139	0.14	0.142	0.143	0.145	0.146	0.148	0.149	0.151	0.153	0.154	0.156	0.158	0.161	0.163	0.166	0.169	0.171	0.175	0.179	0.182	0.186	0.19	0.192	0.195	0.198	0.202	0.206	0.21
184	H2O2 added in log phase	1	∆VNG0258H	C	2	18.75		219	0.13	0.128	0.129	0.13	0.131	0.132	0.133	0.134	0.135	0.137	0.137	0.139	0.14	0.141	0.142	0.144	0.145	0.147	0.149	0.15	0.152	0.154	0.155	0.157	0.16	0.162	0.164	0.167	0.17	0.173	0.176	0.179	0.183	0.187	0.191	0.191	0.196	0.201	0.207	0.205	0.207
185	H2O2 added in log phase	1	∆VNG0258H	C	2	25		220	0.132	0.129	0.13	0.131	0.132	0.133	0.134	0.135	0.136	0.138	0.139	0.14	0.142	0.143	0.144	0.146	0.147	0.149	0.15	0.152	0.153	0.155	0.156	0.158	0.161	0.162	0.164	0.167	0.17	0.172	0.175	0.178	0.182	0.186	0.188	0.18	0.19	0.199	0.202	0.202	0.202
186	H2O2 added in log phase	1	Δura	A	3	0		231	0.128	0.127	0.128	0.129	0.13	0.131	0.132	0.133	0.133	0.135	0.136	0.137	0.138	0.139	0.14	0.141	0.142	0.143	0.143	0.144	0.145	0.146	0.147	0.148	0.149	0.15	0.151	0.152	0.154	0.155	0.157	0.158	0.16	0.162	0.163	0.161	0.167	0.17	0.173	0.176	0.178
187	H2O2 added in log phase	1	Δura	A	3	6.25		232	0.127	0.126	0.127	0.128	0.129	0.13	0.131	0.131	0.132	0.134	0.134	0.136	0.136	0.137	0.138	0.139	0.14	0.141	0.142	0.142	0.143	0.144	0.145	0.146	0.147	0.148	0.149	0.15	0.152	0.154	0.155	0.157	0.158	0.16	0.162	0.161	0.166	0.169	0.171	0.174	0.176
188	H2O2 added in log phase	1	Δura	A	3	12.5	x	233	0.132	0.13	0.131	0.132	0.133	0.133	0.134	0.135	0.135	0.137	0.137	0.138	0.14	0.14	0.141	0.142	0.143	0.144	0.144	0.145	0.146	0.147	0.148	0.149	0.15	0.151	0.152	0.153	0.155	0.156	0.158	0.159	0.161	0.163	0.165	0.168	0.196	0.199	0.201	0.203	0.205
189	H2O2 added in log phase	1	Δura	A	3	18.75		234	0.13	0.128	0.129	0.129	0.131	0.131	0.132	0.133	0.133	0.135	0.135	0.136	0.137	0.138	0.139	0.139	0.14	0.141	0.141	0.142	0.143	0.144	0.145	0.146	0.147	0.148	0.149	0.15	0.152	0.153	0.155	0.156	0.158	0.16	0.161	0.164	0.168	0.167	0.168	0.168	0.17
190	H2O2 added in log phase	1	Δura	A	3	25		235	0.128	0.126	0.127	0.127	0.128	0.129	0.13	0.131	0.131	0.133	0.133	0.134	0.135	0.136	0.137	0.137	0.138	0.139	0.14	0.141	0.141	0.143	0.143	0.144	0.145	0.146	0.147	0.148	0.15	0.151	0.153	0.154	0.156	0.158	0.16	0.162	0.165	0.166	0.168	0.168	0.168
191	H2O2 added in log phase	1	∆VNG0258H	A	3	0		236	0.133	0.13	0.131	0.131	0.132	0.132	0.133	0.134	0.135	0.137	0.137	0.139	0.14	0.141	0.142	0.143	0.145	0.146	0.148	0.149	0.151	0.152	0.154	0.156	0.158	0.16	0.162	0.165	0.168	0.171	0.174	0.177	0.181	0.185	0.189	0.192	0.197	0.203	0.207	0.212	0.217
192	H2O2 added in log phase	1	∆VNG0258H	A	3	6.25		237	0.135	0.132	0.133	0.133	0.134	0.135	0.136	0.137	0.137	0.139	0.14	0.141	0.142	0.143	0.145	0.146	0.148	0.149	0.151	0.152	0.154	0.156	0.157	0.159	0.161	0.163	0.166	0.168	0.172	0.174	0.177	0.181	0.184	0.188	0.193	0.196	0.199	0.204	0.208	0.213	0.218
193	H2O2 added in log phase	1	∆VNG0258H	A	3	12.5		238	0.135	0.132	0.133	0.133	0.134	0.134	0.135	0.136	0.137	0.139	0.14	0.141	0.142	0.143	0.145	0.146	0.147	0.149	0.15	0.152	0.153	0.155	0.156	0.159	0.161	0.163	0.165	0.168	0.171	0.174	0.177	0.18	0.184	0.188	0.192	0.196	0.197	0.202	0.205	0.21	0.213
194	H2O2 added in log phase	1	∆VNG0258H	A	3	18.75		239	0.134	0.132	0.132	0.133	0.134	0.134	0.135	0.136	0.137	0.138	0.139	0.141	0.142	0.143	0.144	0.146	0.147	0.148	0.15	0.152	0.153	0.155	0.157	0.158	0.16	0.163	0.165	0.168	0.171	0.173	0.177	0.18	0.184	0.188	0.191	0.189	0.195	0.2	0.199	0.199	0.2
195	H2O2 added in log phase	1	∆VNG0258H	A	3	25		240	0.134	0.131	0.132	0.132	0.133	0.134	0.135	0.136	0.137	0.138	0.139	0.14	0.141	0.142	0.144	0.145	0.146	0.148	0.149	0.15	0.152	0.153	0.155	0.156	0.158	0.16	0.162	0.164	0.167	0.169	0.173	0.175	0.178	0.182	0.185	0.181	0.185	0.196	0.199	0.197	0.198
196	H2O2 added in log phase	1	Δura	B	3	0		251	0.135	0.136	0.139	0.141	0.142	0.143	0.145	0.146	0.148	0.151	0.153	0.155	0.156	0.157	0.16	0.161	0.162	0.164	0.165	0.166	0.168	0.169	0.17	0.172	0.173	0.175	0.177	0.181	0.184	0.186	0.189	0.194	0.196	0.201	0.205	0.195	0.21	0.216	0.221	0.227	0.232
197	H2O2 added in log phase	1	Δura	B	3	6.25		252	0.137	0.136	0.137	0.139	0.14	0.141	0.143	0.144	0.145	0.147	0.148	0.149	0.151	0.152	0.153	0.155	0.156	0.158	0.159	0.16	0.162	0.163	0.165	0.167	0.169	0.171	0.173	0.176	0.18	0.182	0.185	0.189	0.193	0.197	0.201	0.202	0.207	0.214	0.219	0.224	0.23
198	H2O2 added in log phase	1	Δura	B	3	12.5		253	0.135	0.133	0.135	0.136	0.137	0.138	0.139	0.141	0.142	0.144	0.145	0.146	0.148	0.149	0.15	0.152	0.153	0.154	0.155	0.157	0.159	0.16	0.162	0.163	0.165	0.168	0.17	0.173	0.176	0.179	0.182	0.186	0.189	0.193	0.197	0.2	0.205	0.209	0.213	0.219	0.223
199	H2O2 added in log phase	1	Δura	B	3	18.75		254	0.135	0.132	0.134	0.135	0.136	0.137	0.138	0.14	0.141	0.142	0.143	0.145	0.146	0.147	0.149	0.15	0.151	0.153	0.154	0.156	0.157	0.158	0.16	0.162	0.164	0.166	0.168	0.171	0.175	0.177	0.18	0.184	0.187	0.192	0.196	0.199	0.203	0.206	0.209	0.213	0.216
200	H2O2 added in log phase	1	Δura	B	3	25		255	0.136	0.133	0.135	0.135	0.137	0.138	0.139	0.141	0.142	0.143	0.145	0.146	0.148	0.148	0.15	0.151	0.153	0.155	0.156	0.157	0.159	0.16	0.162	0.163	0.166	0.168	0.17	0.173	0.176	0.179	0.183	0.186	0.189	0.194	0.198	0.198	0.209	0.208	0.209	0.209	0.209
201	H2O2 added in log phase	1	∆VNG0258H	B	3	0		256	0.134	0.131	0.133	0.134	0.135	0.136	0.137	0.138	0.14	0.142	0.143	0.145	0.146	0.147	0.15	0.151	0.152	0.154	0.156	0.158	0.159	0.162	0.164	0.166	0.168	0.17	0.173	0.176	0.18	0.183	0.187	0.191	0.195	0.2	0.204	0.206	0.213	0.218	0.223	0.229	0.234
202	H2O2 added in log phase	1	∆VNG0258H	B	3	6.25		257	0.134	0.132	0.133	0.134	0.135	0.136	0.138	0.139	0.14	0.142	0.144	0.146	0.147	0.149	0.151	0.152	0.154	0.156	0.157	0.159	0.161	0.163	0.166	0.168	0.17	0.172	0.175	0.178	0.182	0.185	0.189	0.193	0.197	0.202	0.206	0.21	0.214	0.219	0.225	0.23	0.235
203	H2O2 added in log phase	1	∆VNG0258H	B	3	12.5		258	0.134	0.132	0.134	0.134	0.136	0.137	0.138	0.139	0.141	0.143	0.144	0.145	0.147	0.149	0.151	0.152	0.154	0.156	0.157	0.159	0.162	0.164	0.166	0.169	0.171	0.174	0.176	0.179	0.183	0.187	0.19	0.194	0.198	0.203	0.208	0.213	0.213	0.219	0.223	0.228	0.232
204	H2O2 added in log phase	1	∆VNG0258H	B	3	18.75		259	0.134	0.132	0.135	0.135	0.137	0.138	0.139	0.14	0.141	0.143	0.144	0.146	0.148	0.149	0.151	0.152	0.154	0.156	0.157	0.159	0.162	0.163	0.166	0.168	0.171	0.173	0.176	0.179	0.182	0.186	0.189	0.194	0.198	0.202	0.207	0.207	0.213	0.213	0.212	0.214	0.215
205	H2O2 added in log phase	1	∆VNG0258H	B	3	25		260	0.133	0.131	0.132	0.133	0.134	0.135	0.137	0.138	0.139	0.141	0.142	0.144	0.146	0.146	0.149	0.149	0.151	0.152	0.154	0.156	0.158	0.16	0.161	0.163	0.166	0.168	0.17	0.173	0.177	0.179	0.182	0.186	0.19	0.194	0.198	0.193	0.201	0.21	0.211	0.214	0.213
206	H2O2 added in log phase	1	Δura	C	3	0		271	0.133	0.132	0.134	0.135	0.136	0.137	0.138	0.139	0.14	0.143	0.144	0.146	0.147	0.148	0.149	0.151	0.152	0.153	0.154	0.156	0.158	0.158	0.16	0.162	0.164	0.167	0.168	0.167	0.17	0.173	0.175	0.177	0.182	0.183	0.186	0.177	0.186	0.189	0.195	0.197	0.202
207	H2O2 added in log phase	1	Δura	C	3	6.25		272	0.135	0.134	0.135	0.136	0.137	0.138	0.139	0.141	0.141	0.145	0.145	0.147	0.148	0.149	0.15	0.152	0.153	0.154	0.155	0.157	0.158	0.16	0.161	0.162	0.165	0.166	0.168	0.169	0.171	0.174	0.176	0.179	0.183	0.186	0.189	0.185	0.19	0.194	0.199	0.202	0.207
208	H2O2 added in log phase	1	Δura	C	3	12.5		273	0.135	0.134	0.135	0.136	0.137	0.138	0.139	0.141	0.142	0.145	0.145	0.147	0.148	0.149	0.151	0.152	0.153	0.154	0.155	0.157	0.158	0.16	0.161	0.162	0.165	0.167	0.169	0.169	0.171	0.174	0.176	0.179	0.183	0.185	0.189	0.186	0.191	0.193	0.197	0.2	0.204
209	H2O2 added in log phase	1	Δura	C	3	18.75		274	0.133	0.132	0.133	0.135	0.136	0.137	0.138	0.139	0.14	0.142	0.143	0.145	0.146	0.147	0.148	0.149	0.15	0.152	0.153	0.154	0.156	0.157	0.158	0.159	0.162	0.163	0.165	0.165	0.168	0.17	0.172	0.176	0.179	0.181	0.185	0.182	0.189	0.189	0.194	0.195	0.198
210	H2O2 added in log phase	1	Δura	C	3	25		275	0.136	0.134	0.135	0.136	0.137	0.138	0.139	0.141	0.141	0.145	0.145	0.147	0.148	0.149	0.151	0.152	0.153	0.154	0.155	0.156	0.158	0.159	0.16	0.162	0.164	0.166	0.167	0.168	0.171	0.173	0.176	0.179	0.182	0.185	0.188	0.186	0.196	0.203	0.202	0.198	0.2
211	H2O2 added in log phase	1	∆VNG0258H	C	3	0		276	0.135	0.133	0.134	0.135	0.136	0.137	0.139	0.14	0.14	0.144	0.145	0.147	0.148	0.149	0.152	0.153	0.155	0.157	0.158	0.16	0.162	0.163	0.165	0.168	0.171	0.173	0.176	0.178	0.181	0.184	0.187	0.191	0.196	0.198	0.204	0.203	0.209	0.214	0.22	0.224	0.23
212	H2O2 added in log phase	1	∆VNG0258H	C	3	6.25		277	0.134	0.132	0.133	0.134	0.135	0.136	0.137	0.138	0.139	0.142	0.143	0.145	0.147	0.148	0.15	0.152	0.153	0.155	0.157	0.158	0.161	0.162	0.164	0.166	0.169	0.171	0.174	0.176	0.179	0.182	0.186	0.19	0.194	0.197	0.202	0.202	0.205	0.211	0.216	0.22	0.225
213	H2O2 added in log phase	1	∆VNG0258H	C	3	12.5		278	0.134	0.131	0.132	0.133	0.134	0.135	0.136	0.137	0.138	0.141	0.141	0.143	0.145	0.146	0.148	0.149	0.151	0.153	0.154	0.156	0.158	0.16	0.162	0.164	0.167	0.169	0.172	0.174	0.178	0.18	0.184	0.187	0.192	0.195	0.2	0.212	0.292	0.28	0.212	0.216	0.22
214	H2O2 added in log phase	1	∆VNG0258H	C	3	18.75		279	0.131	0.129	0.13	0.131	0.131	0.132	0.134	0.134	0.135	0.138	0.139	0.14	0.142	0.143	0.144	0.146	0.147	0.149	0.15	0.152	0.154	0.156	0.158	0.16	0.163	0.165	0.167	0.17	0.173	0.176	0.179	0.182	0.187	0.19	0.195	0.193	0.198	0.204	0.205	0.206	0.206
215	H2O2 added in log phase	1	∆VNG0258H	C	3	25		280	0.134	0.13	0.131	0.131	0.133	0.133	0.134	0.135	0.136	0.138	0.139	0.141	0.143	0.143	0.145	0.146	0.148	0.149	0.15	0.152	0.154	0.155	0.157	0.159	0.161	0.163	0.166	0.168	0.171	0.173	0.176	0.18	0.183	0.186	0.19	0.186	0.212	0.216	0.218	0.204	0.202
216	H2O2 added in log phase	2	Δura	A	1	0		106	0.096	0.1	0.102	0.102	0.103	0.104	0.105	0.105	0.107	0.108	0.11	0.111	0.112	0.114	0.116	0.118	0.119	0.121	0.123	0.125	0.127	0.13	0.132	0.135	0.138	0.139	0.142	0.145	0.147	0.151	0.152	0.156	0.157	0.162	0.164	0.168	0.172	0.176	0.17	0.188	0.193
217	H2O2 added in log phase	2	Δura	A	1	6.25		107	0.096	0.1	0.101	0.102	0.103	0.104	0.104	0.105	0.107	0.107	0.109	0.11	0.112	0.113	0.115	0.117	0.118	0.12	0.122	0.124	0.126	0.129	0.131	0.134	0.137	0.139	0.141	0.144	0.146	0.15	0.152	0.155	0.156	0.16	0.163	0.167	0.172	0.175	0.171	0.186	0.191
218	H2O2 added in log phase	2	Δura	A	1	12.5		108	0.096	0.099	0.101	0.101	0.103	0.104	0.104	0.106	0.106	0.107	0.108	0.11	0.111	0.113	0.114	0.116	0.118	0.12	0.122	0.124	0.126	0.129	0.131	0.133	0.136	0.138	0.14	0.143	0.145	0.149	0.151	0.154	0.155	0.159	0.162	0.166	0.17	0.173	0.17	0.19	0.19
219	H2O2 added in log phase	2	Δura	A	1	18.75		109	0.096	0.099	0.1	0.101	0.102	0.103	0.104	0.105	0.106	0.107	0.108	0.11	0.111	0.113	0.114	0.115	0.117	0.119	0.121	0.123	0.125	0.127	0.13	0.132	0.134	0.137	0.139	0.141	0.143	0.147	0.149	0.152	0.154	0.157	0.159	0.163	0.167	0.171	0.174	0.193	0.187
220	H2O2 added in log phase	2	Δura	A	1	25		110	0.096	0.099	0.1	0.101	0.102	0.103	0.103	0.104	0.105	0.106	0.107	0.109	0.11	0.111	0.113	0.115	0.116	0.118	0.119	0.121	0.123	0.125	0.127	0.129	0.131	0.133	0.135	0.137	0.139	0.142	0.143	0.146	0.148	0.15	0.153	0.157	0.159	0.162	0.172	0.179	0.176
221	H2O2 added in log phase	2	Δura	B	1	0		116	0.099	0.099	0.101	0.103	0.102	0.104	0.104	0.105	0.106	0.107	0.108	0.11	0.111	0.113	0.114	0.116	0.118	0.119	0.122	0.123	0.126	0.128	0.13	0.134	0.136	0.138	0.141	0.145	0.147	0.152	0.155	0.159	0.162	0.166	0.17	0.174	0.18	0.184	0.18	0.198	0.204
222	H2O2 added in log phase	2	Δura	B	1	6.25		117	0.098	0.099	0.101	0.102	0.102	0.103	0.104	0.105	0.106	0.107	0.108	0.11	0.111	0.112	0.114	0.116	0.118	0.119	0.121	0.123	0.126	0.128	0.131	0.134	0.136	0.138	0.142	0.145	0.148	0.152	0.155	0.159	0.163	0.166	0.171	0.175	0.18	0.185	0.182	0.198	0.203
223	H2O2 added in log phase	2	Δura	B	1	12.5		118	0.099	0.1	0.102	0.103	0.103	0.105	0.106	0.106	0.108	0.109	0.11	0.112	0.113	0.114	0.115	0.117	0.119	0.121	0.123	0.126	0.128	0.13	0.133	0.135	0.138	0.14	0.144	0.147	0.15	0.154	0.157	0.161	0.165	0.169	0.173	0.178	0.183	0.187	0.188	0.199	0.206
224	H2O2 added in log phase	2	Δura	B	1	18.75		119	0.097	0.099	0.101	0.101	0.102	0.103	0.104	0.105	0.106	0.107	0.108	0.11	0.111	0.112	0.113	0.115	0.117	0.119	0.121	0.123	0.125	0.128	0.13	0.132	0.135	0.137	0.14	0.143	0.146	0.151	0.154	0.157	0.159	0.164	0.168	0.172	0.178	0.182	0.184	0.202	0.197
225	H2O2 added in log phase	2	Δura	B	1	25		120	0.097	0.099	0.1	0.1	0.101	0.103	0.103	0.104	0.105	0.106	0.107	0.108	0.11	0.111	0.112	0.114	0.116	0.117	0.119	0.12	0.122	0.124	0.127	0.129	0.131	0.133	0.136	0.138	0.139	0.143	0.145	0.148	0.15	0.153	0.156	0.16	0.164	0.167	0.192	0.188	0.185
226	H2O2 added in log phase	2	∆VNG0258H	A	1	0		126	0.103	0.103	0.104	0.105	0.105	0.106	0.107	0.108	0.109	0.11	0.111	0.113	0.114	0.115	0.116	0.118	0.12	0.121	0.122	0.124	0.126	0.128	0.13	0.133	0.135	0.136	0.139	0.142	0.145	0.148	0.153	0.153	0.157	0.162	0.163	0.167	0.171	0.174	0.176	0.183	0.189
227	H2O2 added in log phase	2	∆VNG0258H	A	1	6.25		127	0.102	0.101	0.103	0.104	0.104	0.106	0.106	0.107	0.108	0.11	0.11	0.112	0.113	0.114	0.115	0.117	0.118	0.119	0.123	0.122	0.124	0.126	0.128	0.132	0.133	0.134	0.138	0.14	0.142	0.145	0.148	0.15	0.154	0.157	0.16	0.164	0.167	0.171	0.172	0.179	0.183
228	H2O2 added in log phase	2	∆VNG0258H	A	1	12.5		128	0.105	0.104	0.106	0.107	0.107	0.108	0.109	0.11	0.111	0.112	0.113	0.114	0.116	0.117	0.118	0.122	0.122	0.123	0.124	0.126	0.128	0.131	0.132	0.136	0.137	0.139	0.142	0.144	0.148	0.15	0.153	0.156	0.159	0.163	0.166	0.169	0.173	0.176	0.189	0.184	0.188
229	H2O2 added in log phase	2	∆VNG0258H	A	1	18.75		129	0.103	0.103	0.105	0.105	0.106	0.107	0.108	0.109	0.11	0.112	0.112	0.113	0.115	0.116	0.117	0.118	0.12	0.121	0.123	0.125	0.126	0.128	0.13	0.132	0.135	0.137	0.14	0.142	0.145	0.149	0.151	0.154	0.157	0.16	0.166	0.167	0.17	0.173	0.184	0.185	0.184
230	H2O2 added in log phase	2	∆VNG0258H	A	1	25		130	0.109	0.115	0.114	0.116	0.117	0.118	0.118	0.119	0.112	0.112	0.112	0.114	0.115	0.116	0.117	0.119	0.121	0.121	0.124	0.125	0.126	0.129	0.131	0.133	0.135	0.137	0.14	0.142	0.144	0.147	0.15	0.152	0.155	0.158	0.161	0.164	0.168	0.171	0.179	0.178	0.185
231	H2O2 added in log phase	2	∆VNG0258H	B	1	0		136	0.104	0.103	0.104	0.105	0.106	0.108	0.108	0.109	0.111	0.111	0.112	0.114	0.116	0.117	0.118	0.12	0.121	0.122	0.124	0.126	0.128	0.13	0.132	0.135	0.137	0.14	0.143	0.145	0.148	0.152	0.155	0.159	0.162	0.166	0.169	0.173	0.177	0.181	0.189	0.19	0.197
232	H2O2 added in log phase	2	∆VNG0258H	B	1	6.25		137	0.104	0.104	0.104	0.105	0.106	0.107	0.108	0.109	0.11	0.111	0.112	0.114	0.115	0.117	0.118	0.119	0.121	0.121	0.124	0.125	0.127	0.13	0.131	0.133	0.137	0.138	0.141	0.144	0.146	0.15	0.154	0.157	0.16	0.164	0.166	0.171	0.175	0.178	0.182	0.188	0.193
233	H2O2 added in log phase	2	∆VNG0258H	B	1	12.5		138	0.107	0.105	0.106	0.107	0.108	0.109	0.11	0.111	0.112	0.113	0.115	0.117	0.118	0.119	0.119	0.122	0.123	0.124	0.127	0.128	0.13	0.132	0.135	0.137	0.14	0.143	0.146	0.148	0.151	0.155	0.158	0.162	0.166	0.169	0.175	0.177	0.181	0.185	0.198	0.192	0.197
234	H2O2 added in log phase	2	∆VNG0258H	B	1	18.75		139	0.104	0.104	0.106	0.107	0.108	0.109	0.11	0.111	0.112	0.113	0.115	0.116	0.117	0.119	0.12	0.121	0.123	0.124	0.127	0.128	0.13	0.133	0.136	0.138	0.141	0.143	0.146	0.149	0.152	0.156	0.16	0.164	0.167	0.17	0.173	0.177	0.181	0.186	0.194	0.196	0.194
235	H2O2 added in log phase	2	∆VNG0258H	B	1	25		140	0.107	0.107	0.108	0.11	0.11	0.111	0.112	0.115	0.115	0.116	0.118	0.119	0.12	0.121	0.122	0.125	0.126	0.126	0.129	0.131	0.133	0.135	0.137	0.139	0.143	0.143	0.147	0.148	0.151	0.155	0.156	0.16	0.161	0.164	0.168	0.172	0.174	0.177	0.212	0.19	0.193
236	H2O2 added in log phase	2	Δura	A	2	0		166	0.101	0.1	0.101	0.102	0.103	0.104	0.104	0.105	0.106	0.107	0.108	0.11	0.111	0.113	0.113	0.116	0.117	0.118	0.121	0.123	0.125	0.128	0.13	0.133	0.136	0.138	0.141	0.143	0.146	0.15	0.153	0.157	0.161	0.164	0.168	0.173	0.177	0.182	0.182	0.193	0.198
237	H2O2 added in log phase	2	Δura	A	2	6.25		167	0.101	0.1	0.102	0.103	0.104	0.105	0.105	0.106	0.107	0.108	0.109	0.111	0.113	0.114	0.115	0.117	0.118	0.119	0.123	0.125	0.127	0.129	0.132	0.135	0.137	0.139	0.142	0.145	0.148	0.152	0.155	0.158	0.162	0.166	0.171	0.175	0.179	0.183	0.183	0.195	0.201
238	H2O2 added in log phase	2	Δura	A	2	12.5		168	0.102	0.101	0.103	0.104	0.104	0.105	0.106	0.107	0.108	0.109	0.11	0.112	0.113	0.115	0.116	0.118	0.119	0.12	0.124	0.126	0.128	0.13	0.133	0.136	0.139	0.14	0.144	0.146	0.149	0.153	0.157	0.16	0.164	0.168	0.172	0.177	0.181	0.186	0.191	0.195	0.202
239	H2O2 added in log phase	2	Δura	A	2	18.75		169	0.103	0.101	0.103	0.104	0.104	0.105	0.106	0.107	0.108	0.109	0.11	0.112	0.113	0.115	0.116	0.118	0.119	0.12	0.123	0.125	0.128	0.13	0.132	0.136	0.138	0.14	0.143	0.146	0.149	0.153	0.156	0.16	0.163	0.167	0.171	0.176	0.18	0.184	0.191	0.192	0.199
240	H2O2 added in log phase	2	Δura	A	2	25		170	0.1	0.101	0.102	0.103	0.103	0.104	0.105	0.106	0.107	0.108	0.109	0.111	0.112	0.114	0.115	0.116	0.118	0.12	0.122	0.124	0.126	0.129	0.132	0.134	0.138	0.139	0.142	0.145	0.147	0.151	0.154	0.157	0.16	0.164	0.168	0.172	0.176	0.18	0.199	0.191	0.197
241	H2O2 added in log phase	2	Δura	B	2	0		176	0.102	0.101	0.104	0.105	0.106	0.107	0.107	0.108	0.109	0.109	0.111	0.113	0.114	0.116	0.117	0.119	0.119	0.12	0.124	0.126	0.128	0.13	0.132	0.135	0.138	0.138	0.142	0.144	0.147	0.151	0.154	0.158	0.161	0.165	0.17	0.174	0.178	0.182	0.182	0.195	0.202
242	H2O2 added in log phase	2	Δura	B	2	6.25		177	0.102	0.101	0.103	0.104	0.105	0.106	0.106	0.107	0.108	0.109	0.11	0.112	0.113	0.114	0.115	0.117	0.119	0.119	0.123	0.125	0.127	0.129	0.131	0.134	0.137	0.138	0.141	0.143	0.146	0.15	0.153	0.157	0.16	0.164	0.169	0.173	0.177	0.181	0.182	0.193	0.199
243	H2O2 added in log phase	2	Δura	B	2	12.5		178	0.102	0.1	0.102	0.103	0.104	0.104	0.105	0.106	0.107	0.108	0.109	0.111	0.112	0.113	0.114	0.116	0.117	0.119	0.121	0.123	0.125	0.128	0.13	0.132	0.135	0.137	0.14	0.142	0.146	0.149	0.152	0.156	0.16	0.164	0.168	0.173	0.177	0.182	0.185	0.19	0.197
244	H2O2 added in log phase	2	Δura	B	2	18.75		179	0.102	0.101	0.102	0.103	0.104	0.105	0.105	0.106	0.107	0.108	0.109	0.11	0.111	0.113	0.114	0.116	0.117	0.119	0.121	0.123	0.124	0.127	0.13	0.132	0.135	0.137	0.14	0.143	0.146	0.149	0.152	0.156	0.159	0.163	0.167	0.172	0.177	0.181	0.194	0.192	0.194
245	H2O2 added in log phase	2	Δura	B	2	25		180	0.101	0.1	0.101	0.102	0.102	0.103	0.104	0.105	0.105	0.106	0.108	0.109	0.111	0.112	0.113	0.114	0.116	0.117	0.119	0.121	0.122	0.125	0.127	0.129	0.131	0.133	0.135	0.137	0.14	0.143	0.145	0.148	0.15	0.154	0.157	0.16	0.164	0.167	0.205	0.179	0.183
246	H2O2 added in log phase	2	∆VNG0258H	A	2	0		186	0.108	0.108	0.11	0.111	0.112	0.114	0.115	0.115	0.116	0.117	0.118	0.119	0.121	0.122	0.123	0.124	0.126	0.126	0.129	0.13	0.132	0.134	0.136	0.138	0.14	0.141	0.145	0.146	0.149	0.151	0.154	0.157	0.16	0.163	0.166	0.169	0.175	0.176	0.175	0.186	0.191
247	H2O2 added in log phase	2	∆VNG0258H	A	2	6.25		187	0.107	0.107	0.109	0.11	0.111	0.112	0.113	0.114	0.115	0.115	0.117	0.118	0.119	0.121	0.121	0.122	0.124	0.124	0.127	0.129	0.13	0.131	0.133	0.136	0.139	0.138	0.142	0.144	0.146	0.149	0.151	0.154	0.157	0.16	0.163	0.167	0.17	0.176	0.173	0.18	0.185
248	H2O2 added in log phase	2	∆VNG0258H	A	2	12.5		188	0.105	0.105	0.105	0.106	0.107	0.108	0.109	0.11	0.111	0.111	0.113	0.115	0.116	0.117	0.118	0.12	0.12	0.121	0.124	0.124	0.129	0.128	0.13	0.132	0.134	0.135	0.138	0.14	0.142	0.145	0.147	0.15	0.154	0.156	0.159	0.163	0.166	0.17	0.172	0.177	0.179
249	H2O2 added in log phase	2	∆VNG0258H	A	2	18.75		189	0.106	0.105	0.106	0.107	0.108	0.109	0.11	0.111	0.112	0.112	0.113	0.114	0.116	0.117	0.117	0.119	0.12	0.121	0.124	0.125	0.126	0.128	0.13	0.132	0.134	0.135	0.138	0.14	0.143	0.146	0.147	0.15	0.153	0.157	0.159	0.164	0.167	0.169	0.173	0.178	0.185
250	H2O2 added in log phase	2	∆VNG0258H	A	2	25		190	0.108	0.106	0.108	0.108	0.109	0.11	0.11	0.111	0.112	0.113	0.114	0.115	0.116	0.117	0.119	0.12	0.121	0.121	0.124	0.125	0.126	0.128	0.13	0.132	0.134	0.135	0.138	0.139	0.142	0.144	0.146	0.149	0.152	0.155	0.157	0.16	0.164	0.166	0.167	0.175	0.181
251	H2O2 added in log phase	2	∆VNG0258H	B	2	0		196	0.111	0.11	0.114	0.114	0.115	0.116	0.117	0.118	0.119	0.119	0.121	0.122	0.123	0.124	0.125	0.127	0.127	0.127	0.131	0.133	0.134	0.137	0.138	0.141	0.143	0.143	0.145	0.148	0.151	0.152	0.155	0.158	0.161	0.165	0.167	0.17	0.173	0.177	0.173	0.184	0.19
252	H2O2 added in log phase	2	∆VNG0258H	B	2	6.25		197	0.113	0.111	0.115	0.115	0.116	0.117	0.118	0.119	0.119	0.12	0.121	0.123	0.124	0.126	0.127	0.129	0.129	0.129	0.133	0.135	0.135	0.138	0.14	0.142	0.145	0.144	0.147	0.149	0.151	0.154	0.156	0.16	0.163	0.165	0.169	0.172	0.174	0.178	0.178	0.184	0.191
253	H2O2 added in log phase	2	∆VNG0258H	B	2	12.5		198	0.114	0.112	0.115	0.115	0.117	0.117	0.118	0.119	0.12	0.121	0.122	0.124	0.125	0.126	0.127	0.128	0.13	0.13	0.133	0.134	0.137	0.138	0.14	0.143	0.145	0.146	0.148	0.15	0.153	0.156	0.158	0.161	0.164	0.167	0.17	0.174	0.176	0.179	0.18	0.186	0.19
254	H2O2 added in log phase	2	∆VNG0258H	B	2	18.75		199	0.11	0.108	0.11	0.111	0.112	0.114	0.114	0.115	0.116	0.117	0.12	0.12	0.12	0.123	0.125	0.124	0.126	0.126	0.13	0.13	0.132	0.134	0.135	0.139	0.14	0.142	0.144	0.146	0.148	0.151	0.154	0.157	0.159	0.162	0.164	0.168	0.171	0.174	0.174	0.178	0.186
255	H2O2 added in log phase	2	∆VNG0258H	B	2	25		200	0.113	0.11	0.11	0.111	0.112	0.113	0.114	0.115	0.116	0.116	0.117	0.119	0.121	0.122	0.122	0.124	0.125	0.125	0.128	0.129	0.13	0.132	0.135	0.137	0.138	0.139	0.142	0.144	0.145	0.147	0.148	0.151	0.153	0.155	0.157	0.16	0.162	0.165	0.17	0.169	0.174
256	H2O2 added in log phase	2	Δura	A	3	0		221	0.101	0.101	0.103	0.102	0.103	0.105	0.106	0.107	0.108	0.108	0.111	0.112	0.113	0.115	0.116	0.117	0.118	0.118	0.122	0.125	0.126	0.129	0.13	0.133	0.135	0.136	0.138	0.14	0.142	0.145	0.148	0.15	0.153	0.156	0.158	0.162	0.165	0.168	0.166	0.173	0.181
257	H2O2 added in log phase	2	Δura	A	3	6.25		222	0.105	0.101	0.103	0.104	0.105	0.106	0.108	0.108	0.109	0.109	0.111	0.112	0.114	0.115	0.117	0.119	0.12	0.12	0.124	0.127	0.128	0.131	0.133	0.136	0.138	0.14	0.144	0.146	0.148	0.153	0.155	0.159	0.162	0.167	0.17	0.174	0.179	0.183	0.185	0.195	0.203
258	H2O2 added in log phase	2	Δura	A	3	12.5		223	0.102	0.099	0.101	0.102	0.103	0.104	0.104	0.105	0.107	0.107	0.108	0.11	0.111	0.113	0.114	0.116	0.118	0.119	0.122	0.124	0.126	0.129	0.131	0.134	0.137	0.139	0.142	0.144	0.147	0.151	0.154	0.157	0.161	0.165	0.169	0.174	0.178	0.183	0.184	0.19	0.198
259	H2O2 added in log phase	2	Δura	A	3	18.75		224	0.102	0.099	0.1	0.101	0.102	0.103	0.104	0.105	0.106	0.107	0.108	0.109	0.11	0.112	0.113	0.115	0.117	0.118	0.121	0.123	0.125	0.128	0.13	0.133	0.136	0.138	0.141	0.143	0.147	0.15	0.154	0.157	0.161	0.165	0.169	0.173	0.178	0.182	0.184	0.189	0.197
260	H2O2 added in log phase	2	Δura	A	3	25		225	0.102	0.098	0.099	0.101	0.101	0.103	0.103	0.104	0.105	0.106	0.107	0.109	0.11	0.112	0.113	0.115	0.117	0.117	0.121	0.123	0.125	0.128	0.13	0.133	0.136	0.138	0.14	0.144	0.146	0.15	0.154	0.157	0.16	0.164	0.168	0.172	0.177	0.182	0.18	0.195	0.2
261	H2O2 added in log phase	2	Δura	B	3	25		231	0.101	0.1	0.102	0.103	0.103	0.105	0.105	0.106	0.107	0.107	0.109	0.11	0.112	0.112	0.113	0.115	0.116	0.116	0.12	0.122	0.124	0.126	0.128	0.13	0.133	0.134	0.136	0.138	0.141	0.144	0.147	0.151	0.154	0.157	0.16	0.164	0.168	0.172	0.173	0.176	0.185
262	H2O2 added in log phase	2	Δura	B	3	18.75		232	0.102	0.099	0.101	0.101	0.102	0.104	0.104	0.105	0.106	0.109	0.111	0.11	0.111	0.111	0.112	0.115	0.115	0.116	0.119	0.121	0.122	0.125	0.128	0.13	0.132	0.133	0.136	0.138	0.141	0.145	0.148	0.15	0.154	0.158	0.162	0.168	0.175	0.178	0.177	0.181	0.186
263	H2O2 added in log phase	2	Δura	B	3	12.5		233	0.102	0.099	0.099	0.099	0.101	0.102	0.102	0.104	0.104	0.104	0.106	0.107	0.108	0.11	0.111	0.113	0.114	0.115	0.117	0.119	0.121	0.123	0.126	0.128	0.13	0.132	0.135	0.137	0.139	0.144	0.146	0.15	0.153	0.156	0.161	0.165	0.169	0.174	0.178	0.18	0.189
264	H2O2 added in log phase	2	Δura	B	3	6.25		234	0.101	0.098	0.098	0.1	0.1	0.102	0.102	0.103	0.104	0.104	0.105	0.106	0.108	0.109	0.111	0.112	0.113	0.114	0.117	0.118	0.121	0.122	0.125	0.128	0.13	0.132	0.134	0.137	0.139	0.142	0.146	0.149	0.153	0.156	0.16	0.164	0.169	0.173	0.175	0.183	0.189
265	H2O2 added in log phase	2	Δura	B	3	0		235	0.102	0.098	0.099	0.1	0.101	0.102	0.102	0.103	0.104	0.105	0.105	0.107	0.109	0.11	0.111	0.113	0.114	0.115	0.117	0.119	0.121	0.123	0.125	0.128	0.131	0.132	0.136	0.138	0.141	0.144	0.147	0.15	0.154	0.158	0.162	0.166	0.17	0.175	0.173	0.184	0.191
266	H2O2 added in log phase	2	∆VNG0258H	A	3	25		241	0.106	0.105	0.108	0.107	0.108	0.11	0.111	0.111	0.113	0.112	0.115	0.117	0.117	0.118	0.119	0.12	0.12	0.12	0.124	0.125	0.127	0.128	0.131	0.131	0.133	0.133	0.136	0.137	0.139	0.143	0.143	0.145	0.147	0.149	0.151	0.156	0.157	0.16	0.16	0.162	0.172
267	H2O2 added in log phase	2	∆VNG0258H	A	3	18.75		242	0.106	0.103	0.105	0.107	0.107	0.109	0.11	0.111	0.111	0.112	0.113	0.115	0.116	0.116	0.117	0.119	0.119	0.119	0.125	0.125	0.127	0.129	0.13	0.132	0.134	0.134	0.137	0.139	0.141	0.143	0.146	0.15	0.152	0.155	0.158	0.163	0.164	0.167	0.171	0.17	0.181
268	H2O2 added in log phase	2	∆VNG0258H	A	3	12.5		243	0.105	0.102	0.103	0.104	0.105	0.106	0.107	0.108	0.109	0.109	0.111	0.112	0.114	0.114	0.115	0.118	0.117	0.118	0.121	0.122	0.124	0.126	0.128	0.131	0.132	0.132	0.135	0.137	0.139	0.141	0.144	0.149	0.149	0.154	0.156	0.16	0.163	0.166	0.17	0.17	0.176
269	H2O2 added in log phase	2	∆VNG0258H	A	3	6.25		244	0.105	0.101	0.103	0.103	0.104	0.105	0.106	0.107	0.107	0.108	0.109	0.111	0.112	0.113	0.114	0.115	0.118	0.117	0.119	0.12	0.123	0.126	0.126	0.128	0.13	0.131	0.135	0.135	0.138	0.14	0.142	0.145	0.148	0.151	0.156	0.16	0.163	0.164	0.166	0.17	0.176
270	H2O2 added in log phase	2	∆VNG0258H	A	3	0		245	0.106	0.102	0.103	0.104	0.105	0.106	0.107	0.107	0.108	0.109	0.11	0.112	0.112	0.114	0.115	0.116	0.118	0.117	0.12	0.121	0.123	0.126	0.126	0.128	0.132	0.133	0.134	0.136	0.138	0.142	0.143	0.146	0.149	0.152	0.155	0.16	0.162	0.165	0.166	0.173	0.177
271	H2O2 added in log phase	2	∆VNG0258H	B	3	25		251	0.111	0.108	0.113	0.113	0.115	0.116	0.116	0.117	0.117	0.115	0.118	0.119	0.12	0.122	0.123	0.124	0.122	0.122	0.128	0.129	0.131	0.132	0.133	0.135	0.137	0.137	0.138	0.141	0.143	0.146	0.148	0.151	0.154	0.156	0.159	0.164	0.166	0.168	0.166	0.171	0.182
272	H2O2 added in log phase	2	∆VNG0258H	B	3	18.75		252	0.105	0.101	0.103	0.104	0.105	0.107	0.107	0.109	0.109	0.109	0.111	0.112	0.113	0.114	0.115	0.116	0.117	0.117	0.12	0.121	0.124	0.125	0.127	0.129	0.131	0.132	0.134	0.136	0.139	0.142	0.145	0.146	0.15	0.152	0.156	0.16	0.164	0.166	0.17	0.171	0.179
273	H2O2 added in log phase	2	∆VNG0258H	B	3	12.5		253	0.107	0.103	0.104	0.105	0.106	0.108	0.108	0.109	0.11	0.111	0.112	0.113	0.115	0.116	0.117	0.118	0.12	0.119	0.123	0.124	0.126	0.127	0.129	0.133	0.135	0.134	0.137	0.138	0.14	0.144	0.146	0.149	0.154	0.155	0.158	0.163	0.166	0.168	0.172	0.172	0.18
274	H2O2 added in log phase	2	∆VNG0258H	B	3	6.25		254	0.107	0.102	0.103	0.104	0.105	0.106	0.107	0.108	0.109	0.109	0.111	0.112	0.113	0.115	0.115	0.117	0.118	0.118	0.12	0.122	0.123	0.125	0.127	0.129	0.131	0.133	0.135	0.137	0.14	0.142	0.145	0.149	0.151	0.153	0.157	0.161	0.164	0.167	0.168	0.174	0.179
275	H2O2 added in log phase	2	∆VNG0258H	B	3	0		255	0.108	0.103	0.104	0.106	0.106	0.108	0.109	0.11	0.111	0.111	0.113	0.114	0.115	0.116	0.117	0.119	0.119	0.119	0.123	0.123	0.125	0.128	0.129	0.131	0.134	0.135	0.138	0.14	0.142	0.145	0.147	0.151	0.154	0.157	0.161	0.165	0.169	0.171	0.171	0.179	0.184
276	H2O2 added in log phase	3	Δura	A	1	0		106	0.097	0.099	0.1	0.102	0.102	0.103	0.104	0.105	0.106	0.108	0.109	0.11	0.111	0.112	0.113	0.115	0.117	0.118	0.119	0.122	0.124	0.126	0.128	0.131	0.133	0.136	0.139	0.142	0.145	0.148	0.152	0.157	0.16	0.165	0.169	0.174	0.18	0.185	0.171	0.197	0.204
277	H2O2 added in log phase	3	Δura	A	1	12.5		107	0.102	0.103	0.105	0.106	0.107	0.108	0.109	0.11	0.111	0.112	0.113	0.114	0.115	0.116	0.117	0.119	0.12	0.122	0.123	0.125	0.127	0.129	0.131	0.134	0.136	0.139	0.141	0.144	0.147	0.15	0.153	0.158	0.162	0.166	0.17	0.175	0.18	0.185	0.179	0.194	0.198
278	H2O2 added in log phase	3	Δura	A	1	18.75		108	0.099	0.1	0.102	0.103	0.103	0.105	0.106	0.107	0.108	0.108	0.11	0.111	0.112	0.114	0.114	0.116	0.118	0.119	0.12	0.123	0.125	0.126	0.128	0.131	0.133	0.136	0.139	0.142	0.145	0.148	0.152	0.156	0.159	0.164	0.168	0.173	0.178	0.183	0.183	0.193	0.192
279	H2O2 added in log phase	3	Δura	A	1	25		109	0.101	0.102	0.103	0.104	0.105	0.106	0.107	0.108	0.109	0.11	0.111	0.112	0.113	0.114	0.115	0.117	0.118	0.12	0.121	0.123	0.125	0.127	0.128	0.13	0.132	0.135	0.138	0.14	0.143	0.146	0.149	0.152	0.156	0.16	0.164	0.168	0.172	0.177	0.176	0.193	0.189
280	H2O2 added in log phase	3	Δura	B	1	0		116	0.103	0.103	0.105	0.106	0.107	0.108	0.109	0.11	0.111	0.113	0.114	0.115	0.116	0.117	0.119	0.121	0.123	0.125	0.126	0.128	0.131	0.133	0.135	0.139	0.142	0.145	0.149	0.153	0.157	0.161	0.165	0.17	0.175	0.182	0.187	0.193	0.2	0.206	0.201	0.217	0.225
281	H2O2 added in log phase	3	Δura	B	1	12.5		117	0.108	0.109	0.11	0.111	0.112	0.113	0.114	0.115	0.116	0.117	0.119	0.119	0.121	0.123	0.124	0.126	0.128	0.129	0.131	0.134	0.136	0.138	0.141	0.144	0.147	0.15	0.154	0.158	0.162	0.166	0.17	0.175	0.179	0.186	0.192	0.198	0.204	0.211	0.213	0.215	0.223
282	H2O2 added in log phase	3	Δura	B	1	18.75		118	0.102	0.103	0.104	0.105	0.106	0.107	0.108	0.109	0.11	0.112	0.113	0.113	0.115	0.117	0.118	0.12	0.122	0.124	0.125	0.128	0.13	0.133	0.135	0.138	0.141	0.144	0.148	0.152	0.156	0.159	0.163	0.168	0.173	0.18	0.185	0.191	0.197	0.204	0.216	0.206	0.211
283	H2O2 added in log phase	3	Δura	B	1	25		119	0.101	0.102	0.104	0.105	0.105	0.107	0.108	0.109	0.11	0.111	0.112	0.114	0.115	0.116	0.118	0.119	0.121	0.122	0.124	0.126	0.128	0.13	0.132	0.135	0.137	0.141	0.144	0.147	0.15	0.153	0.156	0.161	0.165	0.17	0.174	0.18	0.184	0.19	0.184	0.204	0.205
284	H2O2 added in log phase	3	∆VNG0258H	A	1	0		126	0.099	0.098	0.099	0.101	0.101	0.102	0.103	0.104	0.105	0.107	0.108	0.109	0.11	0.112	0.113	0.115	0.117	0.119	0.121	0.124	0.126	0.129	0.131	0.135	0.138	0.141	0.145	0.148	0.152	0.156	0.16	0.165	0.168	0.174	0.178	0.183	0.188	0.193	0.196	0.202	0.209
285	H2O2 added in log phase	3	∆VNG0258H	A	1	12.5		127	0.097	0.097	0.098	0.099	0.1	0.101	0.102	0.103	0.104	0.106	0.107	0.108	0.109	0.111	0.112	0.114	0.116	0.118	0.12	0.123	0.125	0.127	0.13	0.134	0.136	0.14	0.143	0.147	0.151	0.156	0.159	0.164	0.167	0.173	0.177	0.182	0.187	0.192	0.198	0.201	0.203
286	H2O2 added in log phase	3	∆VNG0258H	A	1	18.75		128	0.101	0.1	0.101	0.102	0.103	0.104	0.105	0.106	0.107	0.108	0.109	0.111	0.112	0.113	0.115	0.117	0.118	0.12	0.122	0.125	0.127	0.129	0.132	0.136	0.138	0.142	0.145	0.149	0.153	0.157	0.16	0.165	0.168	0.174	0.178	0.183	0.188	0.192	0.195	0.205	0.206
287	H2O2 added in log phase	3	∆VNG0258H	A	1	25		129	0.098	0.096	0.097	0.098	0.099	0.1	0.101	0.102	0.103	0.104	0.105	0.106	0.108	0.11	0.111	0.113	0.115	0.116	0.118	0.121	0.123	0.125	0.128	0.131	0.134	0.137	0.14	0.144	0.147	0.151	0.154	0.159	0.162	0.168	0.172	0.176	0.181	0.185	0.185	0.201	0.204
288	H2O2 added in log phase	3	∆VNG0258H	B	1	0		136	0.1	0.1	0.101	0.102	0.103	0.104	0.105	0.106	0.107	0.108	0.11	0.111	0.112	0.113	0.115	0.117	0.118	0.12	0.121	0.124	0.126	0.128	0.13	0.134	0.136	0.139	0.143	0.146	0.15	0.154	0.157	0.162	0.165	0.17	0.175	0.18	0.185	0.19	0.195	0.198	0.205
289	H2O2 added in log phase	3	∆VNG0258H	B	1	12.5		137	0.1	0.099	0.1	0.101	0.102	0.103	0.104	0.105	0.106	0.108	0.109	0.11	0.111	0.113	0.114	0.115	0.117	0.119	0.12	0.122	0.124	0.127	0.129	0.133	0.135	0.139	0.142	0.145	0.149	0.153	0.156	0.161	0.165	0.17	0.174	0.179	0.184	0.189	0.193	0.195	0.2
290	H2O2 added in log phase	3	∆VNG0258H	B	1	18.75		138	0.1	0.099	0.099	0.101	0.102	0.103	0.104	0.105	0.106	0.107	0.108	0.109	0.111	0.113	0.114	0.115	0.117	0.119	0.12	0.122	0.125	0.127	0.129	0.133	0.135	0.139	0.142	0.146	0.149	0.153	0.157	0.162	0.166	0.171	0.175	0.18	0.185	0.19	0.192	0.193	0.2
291	H2O2 added in log phase	3	∆VNG0258H	B	1	25		139	0.101	0.1	0.1	0.102	0.102	0.103	0.105	0.105	0.107	0.108	0.109	0.11	0.111	0.113	0.114	0.116	0.118	0.119	0.121	0.123	0.124	0.127	0.129	0.133	0.134	0.138	0.14	0.144	0.147	0.15	0.153	0.158	0.161	0.166	0.169	0.174	0.178	0.183	0.176	0.187	0.199
292	H2O2 added in log phase	3	Δura	A	2	0		166	0.102	0.1	0.101	0.102	0.103	0.104	0.104	0.105	0.107	0.108	0.108	0.11	0.11	0.112	0.113	0.115	0.116	0.118	0.119	0.121	0.123	0.125	0.127	0.13	0.132	0.135	0.138	0.142	0.144	0.148	0.152	0.157	0.161	0.167	0.171	0.176	0.182	0.188	0.202	0.199	0.207
293	H2O2 added in log phase	3	Δura	A	2	12.5		167	0.101	0.099	0.1	0.101	0.102	0.103	0.104	0.105	0.106	0.108	0.108	0.109	0.11	0.112	0.113	0.115	0.116	0.118	0.119	0.121	0.123	0.125	0.127	0.131	0.133	0.136	0.139	0.142	0.145	0.149	0.153	0.158	0.162	0.168	0.172	0.178	0.184	0.19	0.2	0.197	0.204
294	H2O2 added in log phase	3	Δura	A	2	18.75		168	0.101	0.099	0.101	0.102	0.103	0.104	0.105	0.105	0.107	0.109	0.109	0.11	0.111	0.112	0.113	0.116	0.117	0.118	0.12	0.122	0.124	0.126	0.128	0.132	0.134	0.137	0.14	0.143	0.146	0.15	0.154	0.159	0.163	0.17	0.173	0.179	0.186	0.192	0.203	0.195	0.202
295	H2O2 added in log phase	3	Δura	A	2	25		169	0.102	0.1	0.102	0.103	0.104	0.105	0.106	0.107	0.108	0.109	0.11	0.111	0.112	0.114	0.115	0.12	0.118	0.122	0.121	0.125	0.127	0.129	0.129	0.133	0.135	0.137	0.141	0.147	0.147	0.151	0.155	0.159	0.163	0.169	0.173	0.179	0.185	0.19	0.193	0.193	0.206
296	H2O2 added in log phase	3	Δura	B	2	0		176	0.103	0.101	0.103	0.104	0.105	0.105	0.106	0.108	0.109	0.112	0.112	0.112	0.114	0.115	0.117	0.119	0.12	0.121	0.123	0.125	0.128	0.129	0.131	0.137	0.137	0.14	0.143	0.147	0.152	0.155	0.159	0.164	0.168	0.176	0.179	0.185	0.191	0.198	0.21	0.206	0.216
297	H2O2 added in log phase	3	Δura	B	2	12.5		177	0.102	0.1	0.102	0.104	0.104	0.105	0.106	0.107	0.109	0.111	0.111	0.112	0.113	0.115	0.116	0.119	0.12	0.121	0.123	0.125	0.127	0.129	0.132	0.136	0.138	0.141	0.144	0.148	0.152	0.156	0.16	0.165	0.169	0.176	0.18	0.186	0.193	0.2	0.205	0.209	0.218
298	H2O2 added in log phase	3	Δura	B	2	18.75		178	0.101	0.099	0.101	0.102	0.103	0.104	0.105	0.106	0.107	0.109	0.109	0.11	0.112	0.114	0.115	0.117	0.118	0.12	0.121	0.124	0.126	0.128	0.13	0.134	0.136	0.14	0.143	0.147	0.151	0.155	0.158	0.164	0.169	0.175	0.18	0.185	0.193	0.199	0.208	0.204	0.211
299	H2O2 added in log phase	3	Δura	B	2	25		179	0.101	0.098	0.099	0.1	0.101	0.102	0.103	0.104	0.105	0.106	0.108	0.109	0.11	0.112	0.113	0.115	0.116	0.118	0.119	0.122	0.124	0.126	0.128	0.132	0.133	0.136	0.139	0.143	0.147	0.15	0.154	0.158	0.162	0.168	0.172	0.177	0.183	0.189	0.2	0.198	0.209
300	H2O2 added in log phase	3	∆VNG0258H	A	2	0		186	0.101	0.099	0.101	0.102	0.103	0.104	0.105	0.106	0.107	0.11	0.11	0.11	0.111	0.113	0.114	0.118	0.118	0.12	0.122	0.124	0.126	0.129	0.131	0.136	0.137	0.14	0.143	0.146	0.149	0.153	0.157	0.161	0.165	0.171	0.173	0.178	0.183	0.188	0.183	0.195	0.202
301	H2O2 added in log phase	3	∆VNG0258H	A	2	12.5		187	0.101	0.099	0.101	0.102	0.103	0.103	0.105	0.105	0.106	0.109	0.109	0.11	0.111	0.112	0.114	0.117	0.117	0.119	0.121	0.123	0.126	0.128	0.13	0.135	0.136	0.139	0.142	0.145	0.149	0.153	0.156	0.16	0.164	0.17	0.172	0.177	0.182	0.187	0.183	0.191	0.197
302	H2O2 added in log phase	3	∆VNG0258H	A	2	18.75		188	0.1	0.098	0.099	0.1	0.101	0.102	0.103	0.104	0.105	0.107	0.107	0.108	0.109	0.111	0.112	0.115	0.116	0.117	0.119	0.121	0.124	0.126	0.128	0.133	0.134	0.137	0.14	0.144	0.147	0.151	0.154	0.159	0.162	0.168	0.171	0.175	0.18	0.185	0.182	0.188	0.194
303	H2O2 added in log phase	3	∆VNG0258H	A	2	25		189	0.099	0.096	0.097	0.098	0.099	0.1	0.101	0.102	0.103	0.104	0.106	0.107	0.108	0.109	0.111	0.112	0.114	0.116	0.118	0.119	0.122	0.124	0.126	0.13	0.132	0.135	0.137	0.141	0.144	0.148	0.151	0.155	0.159	0.164	0.167	0.171	0.176	0.18	0.181	0.191	0.201
304	H2O2 added in log phase	3	∆VNG0258H	B	2	0		196	0.104	0.103	0.106	0.107	0.107	0.109	0.11	0.11	0.112	0.115	0.113	0.115	0.116	0.117	0.119	0.122	0.122	0.123	0.124	0.127	0.128	0.131	0.132	0.137	0.137	0.14	0.142	0.145	0.148	0.151	0.154	0.158	0.162	0.168	0.17	0.174	0.178	0.182	0.168	0.187	0.194
305	H2O2 added in log phase	3	∆VNG0258H	B	2	12.5		197	0.104	0.101	0.103	0.104	0.105	0.106	0.107	0.108	0.109	0.112	0.111	0.112	0.113	0.115	0.116	0.119	0.119	0.12	0.122	0.124	0.126	0.128	0.13	0.134	0.135	0.138	0.14	0.143	0.146	0.149	0.152	0.157	0.16	0.165	0.168	0.172	0.176	0.181	0.174	0.187	0.192
306	H2O2 added in log phase	3	∆VNG0258H	B	2	18.75		198	0.102	0.099	0.101	0.102	0.102	0.104	0.105	0.105	0.107	0.109	0.109	0.11	0.111	0.113	0.114	0.116	0.117	0.118	0.119	0.122	0.123	0.126	0.128	0.131	0.133	0.136	0.138	0.141	0.144	0.147	0.15	0.154	0.157	0.162	0.165	0.17	0.174	0.178	0.173	0.179	0.187
307	H2O2 added in log phase	3	∆VNG0258H	B	2	25		199	0.122	0.099	0.1	0.101	0.101	0.102	0.103	0.104	0.105	0.107	0.107	0.108	0.11	0.111	0.112	0.114	0.115	0.116	0.117	0.119	0.121	0.123	0.125	0.128	0.129	0.132	0.134	0.137	0.14	0.142	0.144	0.147	0.151	0.155	0.157	0.161	0.165	0.168	0.163	0.173	0.179
308	H2O2 added in log phase	3	Δura	A	3	0		222	0.103	0.099	0.1	0.101	0.103	0.103	0.105	0.106	0.107	0.11	0.11	0.11	0.111	0.112	0.114	0.116	0.116	0.119	0.119	0.122	0.124	0.126	0.128	0.131	0.133	0.136	0.138	0.142	0.145	0.149	0.152	0.157	0.161	0.167	0.171	0.176	0.182	0.188	0.185	0.198	0.207
309	H2O2 added in log phase	3	Δura	A	3	12.5		223	0.103	0.099	0.101	0.101	0.103	0.104	0.105	0.106	0.107	0.109	0.11	0.11	0.111	0.112	0.114	0.116	0.117	0.118	0.12	0.122	0.124	0.126	0.128	0.131	0.133	0.136	0.139	0.142	0.145	0.149	0.153	0.157	0.162	0.167	0.172	0.177	0.183	0.189	0.199	0.202	0.21
310	H2O2 added in log phase	3	Δura	A	3	18.75		224	0.102	0.098	0.099	0.1	0.102	0.102	0.104	0.105	0.106	0.107	0.108	0.109	0.11	0.111	0.112	0.114	0.116	0.117	0.119	0.121	0.123	0.124	0.126	0.129	0.132	0.135	0.137	0.141	0.144	0.148	0.151	0.156	0.16	0.165	0.17	0.176	0.181	0.187	0.198	0.19	0.198
311	H2O2 added in log phase	3	Δura	A	3	25		225	0.102	0.098	0.099	0.1	0.101	0.103	0.103	0.105	0.106	0.107	0.108	0.109	0.11	0.111	0.112	0.114	0.116	0.117	0.119	0.121	0.123	0.125	0.126	0.129	0.132	0.135	0.138	0.141	0.144	0.148	0.152	0.156	0.16	0.166	0.171	0.176	0.182	0.188	0.192	0.195	0.199
312	H2O2 added in log phase	3	Δura	B	3	0		232	0.102	0.097	0.099	0.1	0.101	0.102	0.104	0.105	0.106	0.109	0.109	0.109	0.11	0.111	0.114	0.115	0.116	0.118	0.119	0.121	0.124	0.126	0.127	0.132	0.133	0.136	0.139	0.143	0.146	0.15	0.154	0.159	0.163	0.169	0.174	0.18	0.185	0.191	0.195	0.197	0.208
313	H2O2 added in log phase	3	Δura	B	3	12.5		233	0.102	0.098	0.099	0.1	0.101	0.102	0.103	0.105	0.106	0.107	0.108	0.109	0.11	0.112	0.113	0.115	0.116	0.118	0.119	0.121	0.124	0.126	0.128	0.131	0.133	0.137	0.139	0.143	0.146	0.15	0.154	0.159	0.163	0.169	0.174	0.18	0.186	0.193	0.198	0.199	0.208
314	H2O2 added in log phase	3	Δura	B	3	18.75		234	0.103	0.099	0.101	0.101	0.103	0.104	0.105	0.106	0.107	0.109	0.109	0.11	0.111	0.113	0.114	0.116	0.117	0.119	0.12	0.123	0.125	0.127	0.129	0.132	0.134	0.138	0.141	0.144	0.147	0.152	0.155	0.16	0.164	0.17	0.175	0.181	0.187	0.194	0.202	0.204	0.207
315	H2O2 added in log phase	3	Δura	B	3	25		235	0.103	0.098	0.1	0.1	0.101	0.102	0.104	0.105	0.106	0.107	0.108	0.109	0.111	0.112	0.114	0.115	0.117	0.119	0.12	0.122	0.125	0.127	0.129	0.131	0.134	0.137	0.14	0.144	0.148	0.152	0.155	0.161	0.165	0.171	0.176	0.181	0.188	0.195	0.208	0.221	0.223
316	H2O2 added in log phase	3	∆VNG0258H	A	3	0		242	0.1	0.096	0.097	0.099	0.1	0.101	0.103	0.103	0.106	0.108	0.108	0.109	0.11	0.112	0.111	0.116	0.116	0.117	0.119	0.12	0.124	0.126	0.127	0.133	0.134	0.137	0.14	0.143	0.146	0.15	0.153	0.157	0.161	0.165	0.169	0.172	0.177	0.182	0.169	0.183	0.193
317	H2O2 added in log phase	3	∆VNG0258H	A	3	12.5		243	0.1	0.096	0.097	0.099	0.099	0.1	0.102	0.102	0.104	0.106	0.106	0.107	0.109	0.11	0.112	0.114	0.116	0.117	0.119	0.121	0.123	0.126	0.128	0.132	0.135	0.138	0.14	0.144	0.147	0.151	0.155	0.159	0.163	0.168	0.172	0.176	0.181	0.187	0.189	0.189	0.196
318	H2O2 added in log phase	3	∆VNG0258H	A	3	18.75		244	0.099	0.094	0.096	0.097	0.098	0.099	0.1	0.101	0.103	0.104	0.105	0.106	0.107	0.109	0.111	0.112	0.114	0.116	0.118	0.119	0.122	0.124	0.127	0.13	0.132	0.136	0.138	0.142	0.146	0.149	0.153	0.157	0.161	0.166	0.17	0.174	0.179	0.184	0.191	0.191	0.194
319	H2O2 added in log phase	3	∆VNG0258H	A	3	25		245	0.101	0.096	0.097	0.098	0.099	0.1	0.102	0.102	0.104	0.105	0.106	0.107	0.108	0.11	0.111	0.112	0.115	0.116	0.118	0.121	0.123	0.125	0.127	0.131	0.133	0.137	0.139	0.143	0.146	0.15	0.153	0.158	0.161	0.166	0.17	0.174	0.179	0.185	0.196	0.298	0.315
320	H2O2 added in log phase	3	∆VNG0258H	B	3	0		252	0.103	0.098	0.099	0.1	0.102	0.103	0.104	0.104	0.107	0.109	0.109	0.109	0.109	0.113	0.114	0.116	0.115	0.119	0.12	0.122	0.123	0.126	0.127	0.131	0.132	0.136	0.137	0.141	0.143	0.147	0.15	0.154	0.157	0.163	0.166	0.17	0.175	0.18	0.175	0.183	0.192
321	H2O2 added in log phase	3	∆VNG0258H	B	3	12.5		253	0.114	0.099	0.1	0.101	0.101	0.103	0.103	0.104	0.106	0.107	0.107	0.109	0.109	0.111	0.112	0.113	0.116	0.117	0.118	0.12	0.122	0.124	0.125	0.129	0.131	0.134	0.136	0.139	0.142	0.146	0.149	0.154	0.157	0.162	0.165	0.169	0.175	0.179	0.179	0.181	0.189
322	H2O2 added in log phase	3	∆VNG0258H	B	3	18.75		254	0.112	0.106	0.107	0.109	0.109	0.111	0.112	0.113	0.115	0.116	0.118	0.118	0.12	0.122	0.123	0.125	0.127	0.129	0.131	0.134	0.136	0.138	0.141	0.145	0.147	0.151	0.155	0.158	0.162	0.167	0.171	0.176	0.181	0.187	0.192	0.197	0.203	0.209	0.215	0.216	0.219
323	H2O2 added in log phase	3	∆VNG0258H	B	3	25		255	0.107	0.101	0.101	0.102	0.103	0.104	0.105	0.106	0.107	0.108	0.109	0.11	0.111	0.113	0.114	0.115	0.117	0.118	0.119	0.122	0.124	0.125	0.127	0.13	0.132	0.135	0.138	0.141	0.144	0.148	0.15	0.155	0.158	0.163	0.167	0.171	0.176	0.18	0.184	0.193	0.196
324	PQ added at inoculation	1	Δura	A	1	0.083		101	0.111	0.108	0.111	0.112	0.113	0.115	0.117	0.116	0.119	0.123	0.122	0.127	0.129	0.131	0.133	0.135	0.138	0.14	0.143	0.146	0.149	0.154	0.155	0.159	0.165	0.167	0.171	0.172	0.173	0.176	0.179	0.182	0.184	0.19	0.193	0.199	0.202	0.202	0.208	0.211	0.221
325	PQ added at inoculation	1	Δura	A	1	0.167		102	0.116	0.108	0.11	0.112	0.112	0.114	0.115	0.116	0.118	0.121	0.122	0.125	0.126	0.128	0.131	0.133	0.136	0.138	0.141	0.144	0.146	0.151	0.152	0.155	0.16	0.162	0.164	0.165	0.165	0.167	0.169	0.171	0.173	0.176	0.179	0.184	0.186	0.186	0.19	0.191	0.198
326	PQ added at inoculation	1	Δura	A	1	0.333		103	0.115	0.106	0.108	0.109	0.11	0.111	0.112	0.113	0.116	0.118	0.118	0.121	0.122	0.124	0.127	0.129	0.131	0.133	0.134	0.137	0.139	0.142	0.144	0.146	0.149	0.15	0.152	0.151	0.151	0.154	0.154	0.156	0.155	0.157	0.159	0.16	0.162	0.161	0.163	0.163	0.168
327	PQ added at inoculation	1	Δura	A	1	0		104	0.11	0.105	0.107	0.108	0.109	0.11	0.111	0.112	0.114	0.117	0.117	0.121	0.122	0.124	0.128	0.13	0.133	0.136	0.139	0.142	0.146	0.15	0.153	0.156	0.163	0.166	0.17	0.173	0.178	0.182	0.186	0.191	0.197	0.206	0.211	0.221	0.227	0.231	0.24	0.243	0.261
328	PQ added at inoculation	1	∆VNG0258H	A	1	0		105	0.112	0.109	0.111	0.113	0.113	0.115	0.116	0.117	0.12	0.122	0.124	0.127	0.129	0.131	0.134	0.137	0.141	0.144	0.147	0.15	0.154	0.158	0.161	0.164	0.171	0.176	0.181	0.184	0.189	0.191	0.196	0.199	0.206	0.213	0.218	0.226	0.233	0.237	0.245	0.248	0.263
329	PQ added at inoculation	1	∆VNG0258H	A	1	0.333		106	0.113	0.105	0.108	0.11	0.11	0.112	0.113	0.114	0.116	0.117	0.119	0.121	0.122	0.123	0.126	0.127	0.129	0.13	0.133	0.135	0.136	0.138	0.14	0.141	0.143	0.144	0.146	0.146	0.146	0.145	0.146	0.145	0.146	0.147	0.147	0.148	0.148	0.146	0.147	0.145	0.149
330	PQ added at inoculation	1	∆VNG0258H	A	1	0.167		107	0.107	0.109	0.111	0.113	0.113	0.115	0.116	0.117	0.12	0.121	0.123	0.125	0.127	0.129	0.131	0.133	0.136	0.138	0.14	0.142	0.144	0.147	0.149	0.151	0.153	0.154	0.156	0.156	0.156	0.157	0.158	0.159	0.159	0.161	0.161	0.163	0.164	0.164	0.165	0.165	0.167
331	PQ added at inoculation	1	∆VNG0258H	A	1	0.083		108	0.106	0.107	0.109	0.111	0.112	0.113	0.114	0.116	0.118	0.12	0.122	0.124	0.126	0.128	0.131	0.133	0.137	0.139	0.142	0.145	0.148	0.151	0.153	0.156	0.16	0.162	0.165	0.167	0.168	0.169	0.171	0.173	0.175	0.177	0.18	0.182	0.185	0.186	0.188	0.189	0.193
332	PQ added at inoculation	1	Δura	C	3	0.167		109	0.099	0.104	0.106	0.107	0.108	0.109	0.11	0.111	0.114	0.115	0.117	0.119	0.121	0.123	0.126	0.128	0.13	0.133	0.135	0.139	0.141	0.145	0.147	0.15	0.153	0.155	0.157	0.158	0.16	0.161	0.164	0.165	0.168	0.17	0.173	0.176	0.179	0.181	0.185	0.185	0.191
333	PQ added at inoculation	1	Δura	C	3	0.083		110	0.098	0.102	0.105	0.106	0.106	0.108	0.108	0.11	0.112	0.113	0.116	0.117	0.119	0.121	0.124	0.126	0.129	0.132	0.134	0.138	0.141	0.145	0.147	0.15	0.155	0.157	0.161	0.163	0.166	0.168	0.171	0.173	0.178	0.181	0.185	0.189	0.193	0.197	0.202	0.203	0.211
334	PQ added at inoculation	1	Δura	B	1	0.083		111	0.114	0.112	0.115	0.117	0.117	0.118	0.12	0.12	0.122	0.126	0.126	0.13	0.131	0.134	0.137	0.139	0.142	0.144	0.148	0.152	0.153	0.159	0.161	0.166	0.171	0.173	0.177	0.18	0.18	0.186	0.19	0.193	0.196	0.202	0.206	0.212	0.217	0.219	0.225	0.23	0.24
335	PQ added at inoculation	1	Δura	B	1	0.167		112	0.118	0.109	0.111	0.114	0.114	0.115	0.117	0.118	0.119	0.123	0.123	0.126	0.127	0.13	0.133	0.135	0.138	0.14	0.143	0.147	0.149	0.153	0.155	0.159	0.162	0.165	0.168	0.17	0.169	0.172	0.176	0.178	0.179	0.183	0.186	0.19	0.194	0.195	0.198	0.201	0.208
336	PQ added at inoculation	1	Δura	B	1	0.333		113	0.115	0.108	0.111	0.112	0.113	0.114	0.115	0.117	0.118	0.121	0.121	0.124	0.125	0.127	0.13	0.131	0.134	0.136	0.138	0.141	0.142	0.146	0.148	0.15	0.153	0.154	0.156	0.157	0.157	0.158	0.16	0.16	0.161	0.164	0.166	0.167	0.169	0.169	0.171	0.172	0.176
337	PQ added at inoculation	1	Δura	B	1	0		114	0.118	0.11	0.113	0.115	0.115	0.116	0.117	0.119	0.121	0.123	0.125	0.127	0.128	0.132	0.135	0.138	0.141	0.143	0.148	0.152	0.155	0.16	0.163	0.167	0.171	0.175	0.181	0.186	0.19	0.196	0.202	0.207	0.215	0.224	0.231	0.24	0.249	0.254	0.264	0.269	0.285
338	PQ added at inoculation	1	∆VNG0258H	B	1	0		115	0.137	0.134	0.137	0.138	0.138	0.14	0.143	0.142	0.144	0.148	0.148	0.153	0.154	0.157	0.16	0.163	0.166	0.169	0.172	0.176	0.178	0.182	0.186	0.19	0.194	0.199	0.205	0.21	0.211	0.218	0.224	0.226	0.231	0.24	0.246	0.253	0.26	0.263	0.271	0.276	0.29
339	PQ added at inoculation	1	∆VNG0258H	B	1	0.333		116	0.112	0.109	0.112	0.113	0.114	0.115	0.116	0.117	0.119	0.12	0.122	0.124	0.124	0.126	0.128	0.129	0.131	0.132	0.134	0.137	0.138	0.14	0.142	0.144	0.146	0.147	0.15	0.15	0.15	0.151	0.152	0.151	0.153	0.152	0.153	0.153	0.153	0.153	0.153	0.153	0.154
340	PQ added at inoculation	1	Δura	D	1	0		117	0.116	0.111	0.114	0.115	0.116	0.118	0.118	0.12	0.122	0.123	0.126	0.128	0.13	0.133	0.135	0.138	0.141	0.144	0.147	0.151	0.154	0.158	0.161	0.166	0.17	0.174	0.181	0.186	0.19	0.194	0.199	0.202	0.209	0.216	0.223	0.229	0.236	0.242	0.25	0.254	0.267
341	PQ added at inoculation	1	∆VNG0258H	B	1	0.083		118	0.114	0.111	0.114	0.115	0.115	0.117	0.118	0.12	0.122	0.123	0.125	0.128	0.129	0.131	0.134	0.137	0.139	0.142	0.145	0.148	0.15	0.153	0.156	0.16	0.163	0.166	0.17	0.172	0.173	0.175	0.178	0.179	0.182	0.183	0.186	0.188	0.191	0.193	0.196	0.196	0.2
342	PQ added at inoculation	1	Δura	C	3	0.167		119	0.101	0.104	0.107	0.109	0.11	0.111	0.112	0.113	0.115	0.117	0.119	0.121	0.122	0.125	0.128	0.13	0.133	0.135	0.139	0.142	0.144	0.148	0.151	0.155	0.157	0.16	0.163	0.165	0.166	0.168	0.17	0.172	0.175	0.179	0.182	0.185	0.188	0.191	0.195	0.197	0.202
343	PQ added at inoculation	1	Δura	C	3	0.333		120	0.098	0.102	0.104	0.106	0.107	0.108	0.109	0.11	0.113	0.113	0.115	0.117	0.118	0.12	0.123	0.124	0.127	0.128	0.131	0.133	0.135	0.137	0.14	0.141	0.144	0.145	0.147	0.147	0.148	0.148	0.149	0.15	0.151	0.152	0.154	0.155	0.156	0.157	0.159	0.159	0.162
344	PQ added at inoculation	1	Δura	C	1	0.083		121	0.105	0.109	0.111	0.114	0.115	0.116	0.12	0.118	0.121	0.124	0.124	0.129	0.129	0.132	0.135	0.138	0.141	0.143	0.147	0.15	0.152	0.157	0.159	0.163	0.168	0.17	0.174	0.177	0.178	0.182	0.187	0.189	0.192	0.198	0.201	0.207	0.211	0.214	0.22	0.224	0.233
345	PQ added at inoculation	1	Δura	C	1	0.167		122	0.112	0.111	0.114	0.115	0.116	0.117	0.119	0.12	0.122	0.125	0.125	0.129	0.13	0.133	0.136	0.138	0.142	0.143	0.146	0.15	0.152	0.157	0.159	0.163	0.166	0.169	0.171	0.173	0.173	0.176	0.179	0.181	0.184	0.187	0.19	0.194	0.198	0.2	0.203	0.206	0.212
346	PQ added at inoculation	1	Δura	C	1	0.333		123	0.11	0.11	0.112	0.114	0.114	0.115	0.117	0.118	0.12	0.122	0.123	0.125	0.126	0.129	0.131	0.132	0.136	0.137	0.139	0.142	0.144	0.148	0.149	0.152	0.153	0.155	0.157	0.158	0.158	0.16	0.161	0.162	0.163	0.165	0.167	0.168	0.17	0.171	0.173	0.174	0.178
347	PQ added at inoculation	1	Δura	C	1	0		124	0.109	0.109	0.112	0.113	0.113	0.115	0.115	0.117	0.119	0.12	0.122	0.125	0.127	0.129	0.133	0.135	0.139	0.142	0.145	0.149	0.153	0.157	0.161	0.165	0.168	0.173	0.178	0.183	0.189	0.194	0.2	0.205	0.213	0.221	0.229	0.237	0.246	0.252	0.263	0.268	0.282
348	PQ added at inoculation	1	∆VNG0258H	C	1	0		125	0.109	0.108	0.111	0.113	0.113	0.114	0.116	0.117	0.119	0.121	0.123	0.125	0.127	0.129	0.133	0.135	0.139	0.142	0.145	0.149	0.152	0.156	0.16	0.164	0.167	0.173	0.179	0.184	0.188	0.192	0.197	0.202	0.209	0.214	0.221	0.228	0.236	0.243	0.251	0.256	0.267
349	PQ added at inoculation	1	∆VNG0258H	C	1	0.333		126	0.112	0.11	0.113	0.115	0.116	0.117	0.117	0.119	0.121	0.122	0.124	0.125	0.126	0.128	0.13	0.13	0.133	0.134	0.136	0.138	0.139	0.142	0.143	0.146	0.147	0.148	0.15	0.151	0.151	0.151	0.152	0.152	0.153	0.153	0.153	0.153	0.153	0.154	0.154	0.153	0.154
350	PQ added at inoculation	1	∆VNG0258H	C	1	0.167		127	0.11	0.108	0.111	0.113	0.114	0.115	0.116	0.118	0.12	0.121	0.123	0.125	0.126	0.128	0.13	0.132	0.135	0.137	0.138	0.141	0.144	0.146	0.148	0.151	0.153	0.154	0.157	0.158	0.159	0.16	0.162	0.163	0.164	0.164	0.165	0.166	0.167	0.169	0.17	0.17	0.171
351	PQ added at inoculation	1	∆VNG0258H	C	1	0.083		128	0.109	0.106	0.109	0.11	0.111	0.113	0.113	0.115	0.117	0.118	0.12	0.123	0.124	0.126	0.13	0.131	0.134	0.137	0.139	0.143	0.145	0.148	0.151	0.155	0.157	0.16	0.163	0.165	0.168	0.169	0.171	0.174	0.176	0.177	0.18	0.182	0.185	0.187	0.19	0.192	0.194
352	PQ added at inoculation	1	∆VNG0258H	C	3	0.167		129	0.103	0.106	0.109	0.11	0.112	0.113	0.114	0.115	0.117	0.118	0.12	0.122	0.123	0.126	0.127	0.129	0.132	0.134	0.135	0.139	0.14	0.143	0.145	0.148	0.149	0.152	0.153	0.154	0.155	0.157	0.158	0.159	0.16	0.16	0.162	0.163	0.164	0.165	0.166	0.166	0.168
353	PQ added at inoculation	1	∆VNG0258H	C	3	0.083		130	0.102	0.106	0.109	0.111	0.111	0.113	0.114	0.115	0.117	0.118	0.12	0.122	0.124	0.126	0.129	0.131	0.134	0.136	0.139	0.142	0.144	0.147	0.15	0.154	0.156	0.159	0.162	0.164	0.166	0.168	0.171	0.172	0.175	0.176	0.178	0.181	0.182	0.185	0.188	0.189	0.192
354	PQ added at inoculation	1	Δura	D	1	0.083		131	0.114	0.111	0.116	0.119	0.119	0.121	0.124	0.125	0.127	0.132	0.132	0.137	0.138	0.142	0.146	0.148	0.152	0.155	0.159	0.163	0.165	0.171	0.172	0.178	0.18	0.184	0.188	0.192	0.192	0.201	0.204	0.209	0.211	0.218	0.221	0.228	0.234	0.237	0.243	0.248	0.256
355	PQ added at inoculation	1	Δura	D	1	0.167		132	0.114	0.111	0.115	0.117	0.118	0.12	0.122	0.123	0.126	0.129	0.131	0.134	0.136	0.139	0.142	0.145	0.149	0.151	0.155	0.158	0.161	0.164	0.166	0.17	0.172	0.174	0.177	0.18	0.18	0.185	0.188	0.191	0.193	0.198	0.2	0.204	0.208	0.21	0.214	0.217	0.222
356	PQ added at inoculation	1	Δura	D	1	0.333		133	0.105	0.107	0.11	0.112	0.114	0.115	0.117	0.119	0.121	0.123	0.124	0.127	0.129	0.132	0.135	0.136	0.14	0.143	0.145	0.148	0.15	0.152	0.154	0.156	0.156	0.158	0.16	0.162	0.162	0.165	0.167	0.17	0.17	0.174	0.174	0.176	0.178	0.179	0.182	0.183	0.185
357	PQ added at inoculation	1	Δura	D	1	0		134	0.1	0.105	0.108	0.111	0.112	0.114	0.116	0.117	0.119	0.122	0.124	0.126	0.129	0.131	0.135	0.138	0.142	0.146	0.15	0.154	0.158	0.162	0.166	0.171	0.176	0.181	0.187	0.193	0.198	0.205	0.211	0.217	0.225	0.234	0.24	0.249	0.258	0.267	0.277	0.283	0.293
358	PQ added at inoculation	1	∆VNG0258H	D	1	0		135	0.117	0.114	0.116	0.118	0.119	0.121	0.122	0.124	0.126	0.129	0.131	0.134	0.136	0.14	0.143	0.146	0.15	0.153	0.157	0.162	0.166	0.17	0.175	0.181	0.185	0.191	0.196	0.202	0.207	0.213	0.219	0.226	0.233	0.239	0.247	0.256	0.266	0.273	0.282	0.288	0.298
359	PQ added at inoculation	1	∆VNG0258H	D	1	0.333		136	0.116	0.113	0.116	0.118	0.119	0.121	0.122	0.124	0.126	0.128	0.13	0.131	0.133	0.135	0.137	0.138	0.142	0.143	0.146	0.148	0.15	0.152	0.155	0.156	0.156	0.157	0.158	0.159	0.159	0.159	0.16	0.16	0.161	0.161	0.161	0.161	0.162	0.162	0.162	0.161	0.163
360	PQ added at inoculation	1	∆VNG0258H	D	1	0.167		137	0.115	0.113	0.117	0.119	0.12	0.121	0.123	0.125	0.127	0.129	0.132	0.134	0.135	0.138	0.141	0.144	0.147	0.149	0.152	0.156	0.158	0.161	0.163	0.165	0.166	0.167	0.17	0.171	0.171	0.173	0.175	0.176	0.178	0.178	0.18	0.182	0.182	0.184	0.186	0.186	0.187
361	PQ added at inoculation	1	∆VNG0258H	D	1	0.083		138	0.115	0.112	0.116	0.118	0.119	0.121	0.122	0.124	0.127	0.128	0.131	0.134	0.136	0.14	0.143	0.146	0.149	0.153	0.156	0.16	0.163	0.167	0.17	0.174	0.175	0.178	0.182	0.184	0.186	0.188	0.192	0.194	0.197	0.199	0.203	0.206	0.208	0.212	0.215	0.217	0.221
362	PQ added at inoculation	1	∆VNG0258H	C	3	0		139	0.101	0.104	0.106	0.108	0.108	0.11	0.111	0.113	0.115	0.116	0.118	0.12	0.121	0.124	0.127	0.13	0.133	0.136	0.139	0.142	0.146	0.149	0.154	0.158	0.16	0.166	0.172	0.177	0.181	0.186	0.19	0.195	0.2	0.206	0.212	0.218	0.225	0.232	0.24	0.245	0.254
363	PQ added at inoculation	1	∆VNG0258H	C	3	0.333		140	0.103	0.106	0.11	0.111	0.112	0.114	0.114	0.116	0.117	0.118	0.12	0.121	0.122	0.124	0.126	0.127	0.129	0.131	0.133	0.135	0.136	0.138	0.14	0.141	0.144	0.144	0.145	0.146	0.146	0.146	0.147	0.146	0.147	0.147	0.147	0.148	0.148	0.147	0.148	0.148	0.148
364	PQ added at inoculation	1	∆VNG0258H	A	2	0.083		141	0.104	0.111	0.114	0.117	0.117	0.12	0.12	0.123	0.124	0.128	0.128	0.133	0.133	0.136	0.139	0.142	0.144	0.145	0.149	0.152	0.154	0.158	0.159	0.164	0.166	0.169	0.171	0.173	0.172	0.176	0.178	0.18	0.18	0.183	0.185	0.188	0.19	0.19	0.192	0.194	0.199
365	PQ added at inoculation	1	∆VNG0258H	A	2	0.167		142	0.113	0.114	0.118	0.12	0.121	0.123	0.124	0.125	0.127	0.13	0.13	0.134	0.135	0.137	0.14	0.141	0.144	0.146	0.149	0.151	0.153	0.156	0.158	0.162	0.163	0.165	0.167	0.168	0.167	0.17	0.171	0.172	0.173	0.174	0.175	0.177	0.178	0.178	0.179	0.181	0.183
366	PQ added at inoculation	1	∆VNG0258H	A	2	0.333		143	0.11	0.107	0.11	0.112	0.112	0.114	0.115	0.116	0.118	0.12	0.121	0.123	0.125	0.126	0.129	0.13	0.132	0.133	0.135	0.137	0.139	0.141	0.143	0.145	0.145	0.146	0.148	0.148	0.147	0.148	0.149	0.149	0.149	0.15	0.15	0.151	0.151	0.15	0.151	0.151	0.152
367	PQ added at inoculation	1	∆VNG0258H	A	2	0		144	0.108	0.107	0.109	0.11	0.112	0.112	0.114	0.115	0.117	0.12	0.122	0.124	0.126	0.129	0.132	0.134	0.138	0.141	0.144	0.148	0.152	0.156	0.159	0.164	0.169	0.174	0.179	0.184	0.188	0.192	0.198	0.203	0.209	0.216	0.223	0.23	0.238	0.244	0.253	0.259	0.27
368	PQ added at inoculation	1	Δura	A	2	0		145	0.105	0.103	0.104	0.106	0.107	0.108	0.108	0.11	0.111	0.113	0.115	0.117	0.118	0.121	0.124	0.126	0.129	0.131	0.135	0.139	0.142	0.146	0.149	0.153	0.157	0.161	0.165	0.17	0.175	0.18	0.186	0.191	0.198	0.204	0.211	0.219	0.226	0.234	0.243	0.25	0.26
369	PQ added at inoculation	1	Δura	A	2	0.333		146	0.102	0.102	0.103	0.105	0.106	0.107	0.107	0.109	0.111	0.112	0.113	0.115	0.116	0.118	0.12	0.121	0.124	0.126	0.128	0.13	0.132	0.135	0.138	0.14	0.142	0.144	0.146	0.147	0.148	0.149	0.151	0.152	0.153	0.153	0.155	0.157	0.159	0.16	0.162	0.162	0.165
370	PQ added at inoculation	1	Δura	A	2	0.167		147	0.103	0.103	0.105	0.107	0.108	0.109	0.11	0.111	0.113	0.115	0.116	0.118	0.119	0.121	0.124	0.126	0.129	0.131	0.134	0.137	0.139	0.143	0.146	0.15	0.153	0.156	0.158	0.16	0.161	0.163	0.167	0.169	0.171	0.172	0.176	0.18	0.183	0.185	0.189	0.191	0.196
371	PQ added at inoculation	1	Δura	A	2	0.083		148	0.104	0.103	0.105	0.107	0.107	0.109	0.11	0.111	0.113	0.115	0.116	0.118	0.12	0.122	0.125	0.127	0.13	0.132	0.136	0.139	0.142	0.146	0.15	0.154	0.157	0.16	0.164	0.167	0.17	0.174	0.178	0.181	0.186	0.189	0.194	0.199	0.204	0.208	0.214	0.218	0.225
372	PQ added at inoculation	1	Δura	D	3	0.167		149	0.1	0.102	0.106	0.108	0.109	0.111	0.112	0.114	0.117	0.118	0.121	0.123	0.125	0.127	0.131	0.133	0.137	0.139	0.142	0.146	0.149	0.152	0.155	0.159	0.161	0.162	0.166	0.168	0.17	0.173	0.176	0.179	0.182	0.185	0.188	0.191	0.195	0.198	0.202	0.204	0.208
373	PQ added at inoculation	1	Δura	D	3	0.083		150	0.101	0.101	0.106	0.108	0.109	0.111	0.112	0.115	0.116	0.118	0.121	0.122	0.124	0.127	0.131	0.133	0.137	0.14	0.143	0.147	0.151	0.155	0.158	0.162	0.165	0.168	0.173	0.176	0.179	0.183	0.187	0.191	0.196	0.199	0.204	0.209	0.215	0.22	0.226	0.23	0.236
374	PQ added at inoculation	1	∆VNG0258H	B	2	0.083		151	0.107	0.11	0.114	0.116	0.116	0.117	0.118	0.119	0.12	0.125	0.124	0.128	0.128	0.132	0.134	0.136	0.139	0.14	0.143	0.146	0.148	0.152	0.152	0.158	0.16	0.164	0.166	0.169	0.167	0.173	0.175	0.177	0.177	0.18	0.182	0.185	0.188	0.187	0.19	0.192	0.197
375	PQ added at inoculation	1	∆VNG0258H	B	2	0.167		152	0.109	0.109	0.112	0.114	0.114	0.115	0.117	0.118	0.119	0.122	0.122	0.125	0.126	0.128	0.13	0.132	0.134	0.136	0.138	0.141	0.142	0.145	0.147	0.15	0.152	0.154	0.156	0.158	0.157	0.16	0.162	0.163	0.163	0.165	0.166	0.167	0.168	0.168	0.169	0.171	0.173
376	PQ added at inoculation	1	∆VNG0258H	B	2	0.333		153	0.107	0.105	0.107	0.109	0.109	0.11	0.112	0.113	0.114	0.116	0.116	0.119	0.12	0.121	0.123	0.124	0.126	0.127	0.129	0.131	0.132	0.134	0.136	0.138	0.14	0.141	0.143	0.144	0.144	0.145	0.145	0.145	0.145	0.147	0.147	0.147	0.147	0.146	0.147	0.148	0.149
377	PQ added at inoculation	1	∆VNG0258H	B	2	0		154	0.105	0.104	0.106	0.107	0.108	0.108	0.11	0.111	0.112	0.115	0.116	0.118	0.12	0.122	0.125	0.127	0.13	0.132	0.135	0.139	0.142	0.146	0.148	0.152	0.156	0.16	0.165	0.17	0.174	0.178	0.183	0.187	0.193	0.198	0.204	0.21	0.217	0.223	0.23	0.236	0.246
378	PQ added at inoculation	1	Δura	B	2	0		155	0.103	0.103	0.105	0.107	0.107	0.108	0.108	0.11	0.112	0.114	0.115	0.118	0.119	0.122	0.124	0.126	0.13	0.132	0.135	0.139	0.142	0.146	0.149	0.153	0.157	0.162	0.166	0.17	0.175	0.181	0.187	0.192	0.198	0.204	0.211	0.22	0.227	0.235	0.244	0.251	0.262
379	PQ added at inoculation	1	Δura	B	2	0.333		156	0.103	0.103	0.105	0.106	0.107	0.108	0.109	0.11	0.112	0.113	0.115	0.117	0.118	0.12	0.123	0.124	0.126	0.128	0.13	0.133	0.134	0.137	0.14	0.142	0.144	0.146	0.148	0.149	0.149	0.151	0.152	0.153	0.155	0.155	0.157	0.159	0.161	0.162	0.164	0.165	0.167
380	PQ added at inoculation	1	Δura	B	2	0.167		157	0.104	0.105	0.108	0.109	0.11	0.111	0.111	0.114	0.115	0.117	0.118	0.121	0.121	0.124	0.127	0.129	0.132	0.134	0.137	0.14	0.142	0.147	0.149	0.153	0.156	0.159	0.161	0.164	0.163	0.167	0.17	0.172	0.175	0.176	0.18	0.184	0.187	0.19	0.194	0.195	0.201
381	PQ added at inoculation	1	Δura	B	2	0.083		158	0.106	0.105	0.108	0.11	0.111	0.112	0.112	0.114	0.116	0.118	0.12	0.122	0.123	0.126	0.129	0.131	0.135	0.136	0.14	0.144	0.147	0.151	0.155	0.159	0.162	0.166	0.17	0.173	0.175	0.18	0.185	0.188	0.192	0.194	0.2	0.206	0.211	0.216	0.222	0.226	0.234
382	PQ added at inoculation	1	Δura	D	3	0		159	0.099	0.102	0.105	0.107	0.108	0.11	0.111	0.113	0.115	0.117	0.119	0.121	0.123	0.125	0.129	0.132	0.136	0.138	0.142	0.147	0.15	0.154	0.159	0.164	0.167	0.171	0.178	0.183	0.187	0.193	0.199	0.205	0.212	0.218	0.226	0.234	0.242	0.25	0.26	0.266	0.276
383	PQ added at inoculation	1	Δura	D	3	0.333		160	0.099	0.101	0.105	0.107	0.108	0.11	0.111	0.113	0.115	0.116	0.118	0.121	0.122	0.124	0.127	0.129	0.132	0.134	0.137	0.14	0.142	0.144	0.145	0.147	0.149	0.149	0.151	0.152	0.153	0.155	0.157	0.158	0.16	0.16	0.162	0.164	0.165	0.166	0.168	0.168	0.17
384	PQ added at inoculation	1	∆VNG0258H	C	2	0.083		161	0.104	0.11	0.112	0.115	0.115	0.117	0.118	0.119	0.121	0.125	0.124	0.129	0.129	0.133	0.135	0.137	0.14	0.141	0.144	0.147	0.149	0.153	0.154	0.158	0.161	0.164	0.165	0.168	0.167	0.171	0.173	0.175	0.175	0.178	0.18	0.183	0.184	0.184	0.186	0.189	0.192
385	PQ added at inoculation	1	∆VNG0258H	C	2	0.167		162	0.112	0.113	0.116	0.118	0.119	0.12	0.122	0.122	0.123	0.127	0.126	0.131	0.131	0.134	0.136	0.138	0.14	0.142	0.145	0.147	0.149	0.152	0.153	0.157	0.158	0.161	0.162	0.163	0.161	0.165	0.167	0.169	0.167	0.17	0.171	0.172	0.173	0.172	0.173	0.176	0.178
386	PQ added at inoculation	1	∆VNG0258H	C	2	0.333		163	0.108	0.108	0.11	0.112	0.113	0.114	0.116	0.116	0.118	0.121	0.12	0.124	0.125	0.125	0.128	0.129	0.131	0.133	0.135	0.136	0.139	0.141	0.142	0.145	0.146	0.147	0.148	0.149	0.148	0.15	0.151	0.151	0.15	0.152	0.152	0.152	0.152	0.151	0.152	0.152	0.154
387	PQ added at inoculation	1	∆VNG0258H	C	2	0		164	0.106	0.107	0.108	0.11	0.11	0.111	0.113	0.114	0.116	0.118	0.119	0.123	0.124	0.127	0.13	0.133	0.135	0.138	0.141	0.145	0.148	0.152	0.156	0.16	0.163	0.169	0.174	0.179	0.181	0.187	0.192	0.197	0.202	0.209	0.215	0.222	0.228	0.234	0.242	0.249	0.259
388	PQ added at inoculation	1	Δura	C	2	0		165	0.103	0.104	0.105	0.106	0.107	0.108	0.11	0.11	0.112	0.114	0.115	0.118	0.119	0.122	0.125	0.127	0.13	0.132	0.136	0.139	0.142	0.147	0.15	0.154	0.158	0.162	0.166	0.171	0.175	0.181	0.186	0.192	0.198	0.206	0.212	0.221	0.228	0.235	0.244	0.252	0.263
389	PQ added at inoculation	1	Δura	C	2	0.333		166	0.103	0.104	0.106	0.108	0.108	0.109	0.109	0.111	0.113	0.114	0.115	0.118	0.118	0.121	0.123	0.125	0.127	0.128	0.131	0.133	0.135	0.138	0.139	0.143	0.144	0.146	0.148	0.15	0.149	0.152	0.153	0.155	0.155	0.156	0.157	0.16	0.162	0.163	0.164	0.165	0.169
390	PQ added at inoculation	1	Δura	C	2	0.167		167	0.104	0.105	0.107	0.109	0.11	0.111	0.112	0.114	0.115	0.118	0.119	0.122	0.122	0.125	0.128	0.13	0.132	0.134	0.137	0.141	0.142	0.147	0.149	0.153	0.155	0.158	0.161	0.164	0.163	0.167	0.17	0.174	0.175	0.177	0.181	0.185	0.188	0.19	0.193	0.197	0.202
391	PQ added at inoculation	1	Δura	C	2	0.083		168	0.104	0.106	0.108	0.11	0.11	0.111	0.112	0.114	0.116	0.118	0.119	0.122	0.122	0.126	0.129	0.131	0.134	0.136	0.139	0.143	0.145	0.149	0.152	0.158	0.16	0.164	0.168	0.172	0.173	0.179	0.183	0.187	0.191	0.194	0.199	0.205	0.209	0.214	0.22	0.225	0.232
392	PQ added at inoculation	1	∆VNG0258H	D	3	0.167		169	0.112	0.113	0.117	0.119	0.12	0.121	0.123	0.124	0.126	0.129	0.131	0.134	0.135	0.138	0.141	0.143	0.145	0.148	0.151	0.154	0.155	0.159	0.161	0.164	0.165	0.167	0.168	0.17	0.168	0.172	0.174	0.175	0.176	0.176	0.178	0.18	0.181	0.181	0.183	0.184	0.186
393	PQ added at inoculation	1	∆VNG0258H	D	3	0.083		170	0.109	0.11	0.115	0.116	0.117	0.118	0.119	0.121	0.123	0.126	0.128	0.13	0.132	0.136	0.139	0.141	0.145	0.148	0.15	0.154	0.157	0.161	0.164	0.167	0.169	0.172	0.175	0.177	0.178	0.182	0.184	0.187	0.189	0.19	0.194	0.197	0.199	0.202	0.205	0.207	0.21
394	PQ added at inoculation	1	∆VNG0258H	D	2	0.083		171	0.113	0.119	0.124	0.127	0.127	0.129	0.13	0.131	0.133	0.139	0.137	0.144	0.143	0.148	0.15	0.154	0.156	0.157	0.162	0.167	0.168	0.173	0.173	0.179	0.181	0.185	0.187	0.189	0.186	0.194	0.197	0.199	0.198	0.201	0.203	0.211	0.214	0.211	0.214	0.218	0.223
395	PQ added at inoculation	1	∆VNG0258H	D	2	0.167		172	0.116	0.118	0.122	0.125	0.125	0.126	0.128	0.13	0.131	0.136	0.135	0.141	0.141	0.144	0.145	0.149	0.151	0.152	0.156	0.16	0.161	0.164	0.165	0.168	0.169	0.172	0.173	0.174	0.172	0.177	0.179	0.18	0.179	0.181	0.182	0.186	0.189	0.185	0.187	0.188	0.192
396	PQ added at inoculation	1	∆VNG0258H	D	2	0.333		173	0.114	0.116	0.119	0.122	0.122	0.123	0.125	0.126	0.128	0.132	0.131	0.135	0.136	0.138	0.14	0.142	0.144	0.145	0.148	0.151	0.153	0.154	0.155	0.158	0.158	0.16	0.16	0.161	0.158	0.162	0.163	0.164	0.161	0.163	0.163	0.165	0.166	0.163	0.164	0.165	0.166
397	PQ added at inoculation	1	∆VNG0258H	D	2	0		174	0.113	0.115	0.119	0.121	0.122	0.123	0.125	0.126	0.128	0.132	0.132	0.137	0.139	0.142	0.145	0.148	0.152	0.154	0.159	0.164	0.167	0.171	0.175	0.181	0.185	0.191	0.196	0.201	0.204	0.212	0.219	0.224	0.23	0.237	0.245	0.253	0.262	0.267	0.276	0.284	0.295
398	PQ added at inoculation	1	Δura	D	2	0		175	0.105	0.109	0.112	0.115	0.115	0.117	0.118	0.12	0.122	0.126	0.126	0.13	0.131	0.135	0.137	0.141	0.145	0.147	0.151	0.156	0.159	0.164	0.166	0.172	0.177	0.182	0.187	0.192	0.195	0.204	0.21	0.217	0.223	0.23	0.238	0.248	0.256	0.263	0.272	0.28	0.29
399	PQ added at inoculation	1	Δura	D	2	0.333		176	0.106	0.107	0.112	0.115	0.116	0.117	0.119	0.12	0.122	0.126	0.126	0.13	0.131	0.134	0.136	0.139	0.142	0.143	0.147	0.15	0.151	0.154	0.154	0.158	0.159	0.161	0.163	0.164	0.163	0.168	0.17	0.172	0.172	0.174	0.176	0.179	0.182	0.18	0.182	0.184	0.188
400	PQ added at inoculation	1	Δura	D	2	0.167		177	0.104	0.107	0.112	0.115	0.116	0.117	0.119	0.121	0.123	0.126	0.127	0.131	0.132	0.135	0.139	0.141	0.145	0.147	0.152	0.156	0.158	0.162	0.163	0.167	0.169	0.172	0.175	0.178	0.177	0.183	0.187	0.19	0.191	0.195	0.198	0.203	0.207	0.208	0.212	0.215	0.22
401	PQ added at inoculation	1	Δura	D	2	0.083		178	0.104	0.106	0.11	0.113	0.114	0.116	0.117	0.119	0.122	0.124	0.126	0.129	0.131	0.134	0.137	0.14	0.144	0.146	0.151	0.156	0.158	0.163	0.166	0.171	0.173	0.178	0.182	0.185	0.187	0.193	0.199	0.203	0.207	0.211	0.216	0.223	0.229	0.233	0.239	0.245	0.252
402	PQ added at inoculation	1	∆VNG0258H	D	3	0		179	0.111	0.112	0.115	0.116	0.116	0.118	0.119	0.12	0.123	0.125	0.127	0.131	0.132	0.136	0.139	0.142	0.146	0.148	0.152	0.157	0.161	0.164	0.169	0.174	0.178	0.184	0.19	0.194	0.198	0.205	0.211	0.217	0.223	0.228	0.238	0.245	0.253	0.26	0.269	0.275	0.285
403	PQ added at inoculation	1	∆VNG0258H	D	3	0.333		180	0.11	0.111	0.115	0.117	0.118	0.119	0.12	0.123	0.125	0.126	0.128	0.13	0.131	0.133	0.135	0.137	0.139	0.141	0.143	0.146	0.147	0.149	0.151	0.153	0.153	0.154	0.155	0.155	0.155	0.156	0.156	0.157	0.156	0.156	0.156	0.157	0.157	0.156	0.157	0.156	0.158
404	PQ added at inoculation	1	Δura	A	3	0.083		181	0.101	0.107	0.109	0.112	0.112	0.113	0.116	0.116	0.117	0.121	0.12	0.125	0.126	0.129	0.131	0.133	0.136	0.137	0.141	0.143	0.146	0.15	0.152	0.156	0.16	0.163	0.166	0.169	0.169	0.175	0.179	0.182	0.183	0.188	0.191	0.196	0.2	0.201	0.206	0.211	0.219
405	PQ added at inoculation	1	Δura	A	3	0.167		182	0.107	0.109	0.112	0.114	0.115	0.116	0.118	0.118	0.12	0.124	0.122	0.128	0.128	0.131	0.134	0.135	0.137	0.139	0.143	0.146	0.147	0.152	0.153	0.158	0.16	0.163	0.165	0.168	0.166	0.171	0.174	0.177	0.176	0.18	0.183	0.188	0.19	0.19	0.193	0.198	0.203
406	PQ added at inoculation	1	Δura	A	3	0.333		183	0.107	0.108	0.111	0.113	0.113	0.114	0.117	0.116	0.117	0.121	0.12	0.124	0.125	0.127	0.13	0.131	0.133	0.134	0.136	0.138	0.14	0.143	0.145	0.148	0.149	0.151	0.153	0.154	0.153	0.156	0.159	0.16	0.159	0.162	0.163	0.165	0.166	0.166	0.167	0.171	0.173
407	PQ added at inoculation	1	Δura	A	3	0		184	0.105	0.108	0.11	0.112	0.112	0.113	0.116	0.115	0.116	0.121	0.12	0.125	0.126	0.128	0.131	0.133	0.137	0.138	0.141	0.145	0.147	0.151	0.154	0.159	0.161	0.166	0.17	0.174	0.175	0.184	0.19	0.195	0.199	0.207	0.213	0.221	0.229	0.233	0.241	0.252	0.262
408	PQ added at inoculation	1	∆VNG0258H	A	3	0		185	0.109	0.111	0.115	0.117	0.117	0.119	0.121	0.121	0.123	0.127	0.126	0.132	0.132	0.136	0.139	0.141	0.145	0.146	0.151	0.154	0.156	0.161	0.163	0.17	0.173	0.177	0.183	0.188	0.189	0.197	0.203	0.208	0.211	0.218	0.225	0.232	0.239	0.244	0.251	0.261	0.272
409	PQ added at inoculation	1	∆VNG0258H	A	3	0.333		186	0.107	0.11	0.114	0.116	0.116	0.117	0.12	0.12	0.121	0.125	0.123	0.128	0.128	0.13	0.132	0.133	0.135	0.136	0.138	0.14	0.141	0.144	0.145	0.149	0.149	0.15	0.151	0.153	0.15	0.153	0.155	0.155	0.154	0.155	0.156	0.156	0.156	0.154	0.155	0.156	0.158
410	PQ added at inoculation	1	∆VNG0258H	A	3	0.167		187	0.11	0.111	0.114	0.116	0.117	0.118	0.12	0.12	0.122	0.126	0.124	0.129	0.129	0.132	0.135	0.136	0.138	0.139	0.143	0.146	0.146	0.15	0.151	0.155	0.157	0.159	0.161	0.162	0.16	0.164	0.166	0.168	0.166	0.168	0.169	0.172	0.173	0.171	0.172	0.175	0.178
411	PQ added at inoculation	1	∆VNG0258H	A	3	0.083		188	0.108	0.108	0.111	0.113	0.114	0.115	0.116	0.118	0.119	0.122	0.123	0.127	0.127	0.13	0.132	0.134	0.138	0.14	0.142	0.146	0.148	0.151	0.153	0.158	0.16	0.163	0.166	0.169	0.168	0.172	0.176	0.178	0.179	0.181	0.184	0.187	0.189	0.19	0.192	0.195	0.199
412	PQ added at inoculation	1	Δura	B	3	0.083		191	0.105	0.112	0.116	0.119	0.118	0.119	0.12	0.121	0.123	0.127	0.126	0.132	0.129	0.134	0.136	0.139	0.142	0.141	0.146	0.15	0.149	0.156	0.156	0.163	0.166	0.168	0.173	0.175	0.172	0.18	0.183	0.187	0.187	0.19	0.194	0.201	0.205	0.205	0.21	0.214	0.223
413	PQ added at inoculation	1	Δura	B	3	0.167		192	0.106	0.11	0.114	0.117	0.117	0.118	0.119	0.119	0.121	0.126	0.124	0.13	0.128	0.133	0.134	0.137	0.139	0.139	0.143	0.146	0.146	0.151	0.152	0.158	0.16	0.162	0.165	0.166	0.163	0.17	0.172	0.175	0.174	0.177	0.18	0.185	0.187	0.186	0.189	0.193	0.199
414	PQ added at inoculation	1	Δura	B	3	0.333		193	0.104	0.109	0.112	0.115	0.115	0.115	0.118	0.117	0.118	0.123	0.122	0.126	0.125	0.129	0.13	0.132	0.134	0.134	0.137	0.14	0.14	0.144	0.145	0.149	0.15	0.151	0.153	0.154	0.151	0.156	0.157	0.159	0.158	0.16	0.16	0.163	0.165	0.163	0.165	0.167	0.17
415	PQ added at inoculation	1	Δura	B	3	0		194	0.11	0.115	0.117	0.12	0.119	0.12	0.122	0.122	0.123	0.128	0.127	0.132	0.131	0.136	0.137	0.14	0.143	0.143	0.147	0.151	0.152	0.158	0.159	0.165	0.169	0.171	0.176	0.179	0.179	0.189	0.194	0.2	0.203	0.21	0.216	0.224	0.231	0.235	0.243	0.251	0.263
416	PQ added at inoculation	1	∆VNG0258H	B	3	0		195	0.104	0.112	0.116	0.117	0.117	0.117	0.12	0.12	0.121	0.126	0.125	0.13	0.129	0.133	0.135	0.138	0.14	0.141	0.145	0.148	0.149	0.154	0.156	0.162	0.165	0.168	0.173	0.177	0.178	0.185	0.19	0.194	0.196	0.202	0.208	0.215	0.22	0.224	0.23	0.237	0.247
417	PQ added at inoculation	1	∆VNG0258H	B	3	0.333		196	0.104	0.112	0.115	0.116	0.117	0.118	0.119	0.12	0.121	0.124	0.123	0.127	0.126	0.129	0.13	0.131	0.133	0.133	0.136	0.137	0.137	0.141	0.141	0.144	0.146	0.147	0.149	0.149	0.147	0.15	0.151	0.152	0.15	0.151	0.151	0.153	0.153	0.152	0.153	0.151	0.154
418	PQ added at inoculation	1	∆VNG0258H	B	3	0.167		197	0.104	0.109	0.112	0.114	0.114	0.115	0.117	0.118	0.119	0.122	0.122	0.125	0.125	0.128	0.129	0.131	0.133	0.134	0.136	0.139	0.14	0.143	0.145	0.148	0.15	0.152	0.154	0.155	0.154	0.157	0.158	0.16	0.159	0.161	0.162	0.163	0.164	0.163	0.164	0.165	0.168
419	PQ added at inoculation	1	∆VNG0258H	B	3	0.083		198	0.102	0.106	0.108	0.111	0.11	0.112	0.113	0.114	0.116	0.118	0.119	0.121	0.122	0.125	0.127	0.129	0.132	0.133	0.135	0.138	0.141	0.144	0.146	0.15	0.152	0.155	0.158	0.16	0.161	0.164	0.167	0.169	0.169	0.171	0.173	0.176	0.177	0.179	0.181	0.183	0.187
420	PQ added at inoculation	2	Δura	A	1	0.083		221	0.099	0.11	0.112	0.112	0.113	0.114	0.115	0.116	0.118	0.118	0.122	0.121	0.122	0.123	0.124	0.126	0.127	0.127	0.128	0.13	0.132	0.132	0.136	0.138	0.14	0.139	0.144	0.147	0.149	0.151	0.154	0.156	0.159	0.161	0.164	0.166	0.168	0.171	0.172	0.176	0.179
421	PQ added at inoculation	2	Δura	A	1	0.167		222	0.098	0.109	0.111	0.112	0.113	0.114	0.114	0.115	0.116	0.117	0.119	0.119	0.119	0.121	0.122	0.123	0.125	0.125	0.126	0.128	0.13	0.131	0.134	0.137	0.139	0.14	0.144	0.146	0.148	0.15	0.152	0.154	0.156	0.158	0.16	0.162	0.164	0.165	0.167	0.17	0.172
422	PQ added at inoculation	2	Δura	A	1	0.333		223	0.097	0.106	0.108	0.108	0.109	0.11	0.11	0.111	0.112	0.113	0.114	0.115	0.115	0.116	0.118	0.118	0.12	0.12	0.122	0.123	0.125	0.126	0.129	0.131	0.132	0.134	0.137	0.139	0.14	0.142	0.143	0.144	0.145	0.146	0.147	0.149	0.15	0.151	0.153	0.154	0.155
423	PQ added at inoculation	2	Δura	A	1	0		224	0.091	0.105	0.106	0.107	0.108	0.109	0.109	0.11	0.111	0.111	0.113	0.114	0.114	0.115	0.117	0.118	0.119	0.12	0.121	0.123	0.125	0.126	0.13	0.131	0.134	0.135	0.139	0.142	0.144	0.147	0.15	0.153	0.157	0.16	0.164	0.167	0.172	0.176	0.18	0.186	0.191
424	PQ added at inoculation	2	∆VNG0258H	A	1	0		225	0.085	0.103	0.104	0.104	0.105	0.105	0.105	0.106	0.107	0.107	0.109	0.109	0.11	0.111	0.112	0.113	0.114	0.115	0.117	0.118	0.12	0.122	0.125	0.126	0.128	0.13	0.134	0.136	0.139	0.142	0.145	0.147	0.151	0.154	0.157	0.161	0.164	0.167	0.171	0.175	0.18
425	PQ added at inoculation	2	∆VNG0258H	A	1	0.333		226	0.086	0.101	0.102	0.102	0.103	0.104	0.103	0.105	0.105	0.106	0.107	0.107	0.108	0.108	0.11	0.11	0.112	0.112	0.114	0.115	0.116	0.117	0.12	0.121	0.122	0.123	0.126	0.127	0.129	0.13	0.131	0.131	0.133	0.133	0.133	0.134	0.135	0.135	0.136	0.136	0.137
426	PQ added at inoculation	2	∆VNG0258H	A	1	0.167		227	0.089	0.104	0.104	0.104	0.105	0.106	0.106	0.106	0.108	0.108	0.109	0.109	0.11	0.111	0.113	0.113	0.115	0.115	0.117	0.118	0.12	0.121	0.124	0.125	0.127	0.128	0.132	0.134	0.136	0.137	0.139	0.14	0.142	0.142	0.143	0.144	0.145	0.146	0.147	0.148	0.15
427	PQ added at inoculation	2	∆VNG0258H	A	1	0.083		228	0.089	0.102	0.104	0.104	0.104	0.105	0.105	0.106	0.107	0.107	0.109	0.109	0.11	0.111	0.112	0.113	0.114	0.115	0.116	0.118	0.12	0.12	0.124	0.125	0.128	0.129	0.132	0.134	0.137	0.139	0.142	0.144	0.146	0.148	0.149	0.151	0.152	0.153	0.156	0.157	0.16
428	PQ added at inoculation	2	Δura	C	3	0		229	0.101	0.102	0.103	0.104	0.105	0.106	0.106	0.106	0.107	0.108	0.109	0.109	0.11	0.111	0.112	0.113	0.115	0.115	0.117	0.118	0.12	0.12	0.124	0.125	0.128	0.129	0.133	0.135	0.137	0.14	0.143	0.146	0.15	0.152	0.156	0.159	0.163	0.166	0.17	0.175	0.18
429	PQ added at inoculation	2	Δura	B	1	0.083		231	0.094	0.105	0.107	0.109	0.111	0.111	0.112	0.113	0.114	0.115	0.118	0.115	0.117	0.119	0.12	0.121	0.123	0.12	0.122	0.125	0.127	0.127	0.13	0.133	0.134	0.133	0.139	0.142	0.143	0.147	0.148	0.151	0.154	0.155	0.158	0.16	0.164	0.166	0.169	0.172	0.175
430	PQ added at inoculation	2	Δura	B	1	0.167		232	0.092	0.104	0.106	0.108	0.109	0.11	0.109	0.111	0.112	0.112	0.115	0.113	0.115	0.116	0.118	0.118	0.12	0.119	0.12	0.122	0.124	0.125	0.128	0.13	0.132	0.131	0.136	0.139	0.141	0.143	0.144	0.147	0.149	0.15	0.152	0.154	0.157	0.158	0.161	0.163	0.165
431	PQ added at inoculation	2	Δura	B	1	0.333		233	0.094	0.101	0.103	0.104	0.105	0.106	0.106	0.107	0.107	0.108	0.109	0.109	0.11	0.111	0.112	0.113	0.114	0.114	0.116	0.117	0.118	0.119	0.122	0.124	0.125	0.126	0.129	0.131	0.133	0.135	0.136	0.137	0.138	0.139	0.14	0.141	0.144	0.144	0.145	0.147	0.149
432	PQ added at inoculation	2	Δura	B	1	0		234	0.087	0.101	0.102	0.103	0.104	0.105	0.105	0.106	0.107	0.107	0.108	0.109	0.109	0.11	0.111	0.112	0.113	0.113	0.115	0.117	0.118	0.119	0.122	0.123	0.125	0.127	0.13	0.132	0.135	0.137	0.14	0.143	0.146	0.148	0.152	0.155	0.159	0.163	0.166	0.171	0.175
433	PQ added at inoculation	2	∆VNG0258H	B	1	0		235	0.085	0.101	0.101	0.102	0.103	0.103	0.103	0.104	0.105	0.105	0.106	0.106	0.107	0.108	0.11	0.11	0.112	0.112	0.114	0.115	0.117	0.117	0.12	0.122	0.124	0.126	0.129	0.131	0.133	0.136	0.139	0.141	0.144	0.146	0.15	0.153	0.156	0.159	0.162	0.167	0.171
434	PQ added at inoculation	2	∆VNG0258H	B	1	0.333		236	0.088	0.099	0.099	0.1	0.101	0.102	0.101	0.102	0.103	0.103	0.105	0.105	0.105	0.107	0.108	0.108	0.11	0.109	0.111	0.112	0.114	0.114	0.117	0.118	0.119	0.12	0.122	0.124	0.125	0.127	0.128	0.128	0.13	0.13	0.131	0.132	0.132	0.133	0.133	0.133	0.134
435	PQ added at inoculation	2	∆VNG0258H	B	1	0.167		237	0.088	0.1	0.101	0.102	0.103	0.103	0.103	0.104	0.105	0.106	0.107	0.107	0.108	0.109	0.111	0.111	0.113	0.113	0.114	0.116	0.117	0.118	0.121	0.123	0.124	0.125	0.128	0.13	0.132	0.134	0.135	0.137	0.139	0.14	0.141	0.141	0.143	0.144	0.145	0.146	0.147
436	PQ added at inoculation	2	∆VNG0258H	B	1	0.083		238	0.092	0.101	0.102	0.102	0.103	0.104	0.104	0.105	0.106	0.106	0.107	0.108	0.108	0.11	0.111	0.112	0.113	0.113	0.115	0.116	0.118	0.119	0.121	0.123	0.125	0.126	0.129	0.131	0.133	0.135	0.138	0.14	0.143	0.145	0.147	0.148	0.15	0.152	0.153	0.156	0.157
437	PQ added at inoculation	2	Δura	C	3	0.083		239	0.089	0.102	0.103	0.104	0.105	0.107	0.106	0.107	0.108	0.109	0.11	0.111	0.111	0.112	0.114	0.114	0.116	0.116	0.118	0.119	0.121	0.122	0.125	0.127	0.129	0.131	0.134	0.136	0.139	0.142	0.144	0.147	0.149	0.152	0.154	0.157	0.16	0.162	0.166	0.17	0.172
438	PQ added at inoculation	2	Δura	C	1	0.083		241	0.1	0.107	0.109	0.109	0.11	0.111	0.112	0.113	0.115	0.115	0.12	0.119	0.12	0.121	0.123	0.123	0.124	0.123	0.125	0.127	0.129	0.129	0.133	0.134	0.136	0.134	0.141	0.143	0.145	0.147	0.15	0.152	0.155	0.156	0.159	0.161	0.164	0.166	0.168	0.171	0.175
439	PQ added at inoculation	2	Δura	C	1	0.167		242	0.097	0.11	0.112	0.113	0.115	0.116	0.116	0.117	0.118	0.118	0.121	0.12	0.121	0.122	0.124	0.124	0.126	0.125	0.127	0.129	0.131	0.131	0.135	0.137	0.139	0.138	0.144	0.146	0.148	0.15	0.152	0.154	0.156	0.157	0.16	0.161	0.164	0.165	0.167	0.169	0.172
440	PQ added at inoculation	2	Δura	C	1	0.333		243	0.094	0.101	0.103	0.104	0.105	0.106	0.106	0.107	0.108	0.108	0.11	0.11	0.11	0.111	0.112	0.113	0.114	0.114	0.116	0.117	0.119	0.12	0.122	0.123	0.126	0.126	0.129	0.131	0.133	0.134	0.135	0.136	0.138	0.138	0.14	0.141	0.143	0.144	0.145	0.146	0.148
441	PQ added at inoculation	2	Δura	C	1	0		244	0.086	0.103	0.104	0.105	0.106	0.107	0.107	0.108	0.108	0.109	0.11	0.111	0.111	0.112	0.113	0.114	0.116	0.116	0.118	0.119	0.121	0.122	0.125	0.127	0.129	0.13	0.134	0.136	0.139	0.141	0.145	0.148	0.151	0.154	0.157	0.161	0.165	0.169	0.173	0.178	0.183
442	PQ added at inoculation	2	∆VNG0258H	C	1	0		245	0.086	0.102	0.103	0.103	0.104	0.104	0.104	0.105	0.106	0.107	0.108	0.108	0.109	0.11	0.111	0.112	0.114	0.114	0.116	0.118	0.12	0.121	0.123	0.125	0.127	0.129	0.133	0.135	0.137	0.141	0.144	0.146	0.149	0.152	0.156	0.159	0.163	0.166	0.169	0.174	0.178
443	PQ added at inoculation	2	∆VNG0258H	C	1	0.333		246	0.086	0.101	0.101	0.102	0.102	0.103	0.103	0.104	0.105	0.105	0.107	0.107	0.107	0.108	0.11	0.11	0.112	0.112	0.114	0.115	0.117	0.117	0.12	0.121	0.123	0.124	0.126	0.128	0.129	0.131	0.132	0.133	0.134	0.135	0.136	0.136	0.137	0.137	0.137	0.137	0.138
444	PQ added at inoculation	2	∆VNG0258H	C	1	0.167		247	0.09	0.103	0.103	0.103	0.105	0.105	0.105	0.107	0.107	0.108	0.109	0.109	0.11	0.111	0.113	0.113	0.115	0.115	0.117	0.119	0.12	0.121	0.124	0.126	0.128	0.128	0.132	0.133	0.136	0.137	0.138	0.14	0.142	0.143	0.143	0.144	0.145	0.146	0.147	0.148	0.149
445	PQ added at inoculation	2	∆VNG0258H	C	1	0.083		248	0.089	0.102	0.103	0.104	0.104	0.105	0.105	0.106	0.107	0.107	0.109	0.109	0.11	0.111	0.112	0.113	0.115	0.115	0.116	0.118	0.12	0.121	0.124	0.126	0.129	0.129	0.133	0.135	0.137	0.14	0.142	0.144	0.147	0.148	0.15	0.151	0.153	0.154	0.156	0.157	0.159
446	PQ added at inoculation	2	Δura	C	3	0.167		249	0.091	0.103	0.105	0.105	0.106	0.107	0.107	0.108	0.109	0.11	0.111	0.111	0.112	0.113	0.114	0.115	0.117	0.116	0.118	0.12	0.121	0.122	0.125	0.127	0.129	0.131	0.134	0.136	0.139	0.141	0.142	0.144	0.146	0.147	0.15	0.152	0.154	0.156	0.158	0.16	0.162
447	PQ added at inoculation	2	Δura	A	2	0.083		251	0.095	0.112	0.118	0.121	0.125	0.127	0.127	0.128	0.13	0.129	0.136	0.13	0.133	0.135	0.138	0.137	0.14	0.137	0.138	0.144	0.146	0.143	0.15	0.152	0.154	0.146	0.158	0.161	0.163	0.166	0.168	0.17	0.173	0.174	0.178	0.181	0.184	0.185	0.188	0.192	0.195
448	PQ added at inoculation	2	Δura	A	2	0.167		252	0.088	0.103	0.105	0.106	0.108	0.109	0.109	0.11	0.111	0.111	0.114	0.113	0.114	0.115	0.117	0.117	0.119	0.119	0.121	0.123	0.125	0.125	0.129	0.13	0.133	0.133	0.137	0.14	0.142	0.144	0.146	0.147	0.149	0.151	0.153	0.155	0.157	0.159	0.16	0.163	0.165
449	PQ added at inoculation	2	Δura	A	2	0.333		253	0.091	0.102	0.104	0.105	0.106	0.107	0.107	0.107	0.108	0.108	0.11	0.111	0.111	0.112	0.114	0.115	0.116	0.117	0.118	0.119	0.121	0.122	0.124	0.126	0.129	0.129	0.132	0.134	0.135	0.136	0.137	0.139	0.14	0.141	0.142	0.144	0.145	0.146	0.147	0.149	0.15
450	PQ added at inoculation	2	Δura	A	2	0		254	0.088	0.103	0.104	0.105	0.106	0.107	0.107	0.108	0.109	0.109	0.11	0.111	0.112	0.113	0.114	0.115	0.117	0.117	0.119	0.12	0.122	0.123	0.126	0.128	0.131	0.132	0.136	0.138	0.141	0.144	0.147	0.149	0.154	0.156	0.16	0.164	0.168	0.171	0.176	0.181	0.187
451	PQ added at inoculation	2	∆VNG0258H	A	2	0		255	0.087	0.103	0.104	0.105	0.105	0.106	0.106	0.107	0.108	0.108	0.11	0.109	0.111	0.111	0.112	0.114	0.115	0.115	0.117	0.119	0.12	0.121	0.124	0.126	0.128	0.13	0.133	0.136	0.138	0.141	0.144	0.147	0.151	0.153	0.156	0.16	0.162	0.165	0.17	0.174	0.178
452	PQ added at inoculation	2	∆VNG0258H	A	2	0.333		256	0.088	0.103	0.104	0.105	0.106	0.107	0.107	0.108	0.108	0.109	0.111	0.11	0.111	0.112	0.114	0.114	0.116	0.115	0.117	0.119	0.121	0.121	0.124	0.125	0.127	0.127	0.13	0.131	0.132	0.133	0.134	0.134	0.135	0.135	0.137	0.137	0.137	0.138	0.138	0.14	0.14
453	PQ added at inoculation	2	∆VNG0258H	A	2	0.167		257	0.09	0.105	0.106	0.107	0.108	0.109	0.109	0.11	0.111	0.112	0.114	0.112	0.114	0.115	0.117	0.117	0.118	0.118	0.12	0.122	0.125	0.124	0.127	0.129	0.131	0.131	0.135	0.137	0.139	0.141	0.142	0.144	0.146	0.146	0.148	0.148	0.149	0.15	0.15	0.153	0.154
454	PQ added at inoculation	2	∆VNG0258H	A	2	0.083		258	0.09	0.106	0.109	0.109	0.11	0.111	0.111	0.112	0.112	0.113	0.116	0.115	0.116	0.117	0.119	0.12	0.121	0.121	0.122	0.125	0.127	0.128	0.131	0.134	0.135	0.136	0.14	0.143	0.145	0.147	0.149	0.151	0.153	0.155	0.157	0.157	0.159	0.161	0.163	0.165	0.167
455	PQ added at inoculation	2	Δura	C	3	0.333		259	0.09	0.104	0.106	0.106	0.108	0.109	0.109	0.11	0.111	0.111	0.113	0.112	0.113	0.114	0.115	0.116	0.118	0.118	0.119	0.121	0.122	0.123	0.126	0.127	0.13	0.131	0.134	0.135	0.137	0.138	0.139	0.141	0.142	0.142	0.144	0.146	0.147	0.148	0.15	0.151	0.153
456	PQ added at inoculation	2	Δura	B	2	0.083		261	0.1	0.105	0.107	0.107	0.108	0.109	0.11	0.112	0.113	0.114	0.117	0.115	0.117	0.117	0.119	0.12	0.121	0.12	0.122	0.124	0.126	0.125	0.129	0.13	0.132	0.132	0.136	0.138	0.141	0.143	0.145	0.147	0.149	0.151	0.154	0.155	0.158	0.161	0.163	0.166	0.169
457	PQ added at inoculation	2	Δura	B	2	0.167		262	0.098	0.111	0.113	0.114	0.116	0.117	0.117	0.118	0.12	0.119	0.123	0.121	0.122	0.123	0.125	0.124	0.127	0.126	0.128	0.13	0.132	0.132	0.136	0.138	0.14	0.139	0.144	0.147	0.149	0.151	0.152	0.154	0.156	0.157	0.159	0.161	0.163	0.165	0.167	0.169	0.172
458	PQ added at inoculation	2	Δura	B	2	0.333		263	0.097	0.102	0.104	0.105	0.106	0.107	0.107	0.108	0.109	0.109	0.111	0.111	0.112	0.112	0.114	0.114	0.116	0.116	0.118	0.119	0.121	0.121	0.124	0.126	0.127	0.128	0.131	0.133	0.134	0.135	0.136	0.138	0.139	0.14	0.141	0.142	0.144	0.145	0.146	0.148	0.149
459	PQ added at inoculation	2	Δura	B	2	0		264	0.089	0.104	0.105	0.106	0.106	0.108	0.107	0.109	0.109	0.11	0.111	0.112	0.112	0.113	0.114	0.115	0.117	0.117	0.119	0.12	0.122	0.123	0.126	0.128	0.129	0.131	0.134	0.137	0.139	0.142	0.145	0.147	0.151	0.154	0.157	0.161	0.164	0.168	0.172	0.177	0.183
460	PQ added at inoculation	2	∆VNG0258H	B	2	0		265	0.087	0.101	0.102	0.103	0.104	0.104	0.104	0.105	0.106	0.106	0.108	0.108	0.108	0.11	0.111	0.111	0.113	0.112	0.114	0.116	0.118	0.118	0.121	0.123	0.125	0.126	0.129	0.131	0.134	0.136	0.139	0.141	0.144	0.146	0.149	0.152	0.155	0.158	0.161	0.166	0.169
461	PQ added at inoculation	2	∆VNG0258H	B	2	0.333		266	0.098	0.102	0.103	0.103	0.104	0.105	0.105	0.106	0.106	0.107	0.109	0.108	0.109	0.109	0.111	0.112	0.113	0.113	0.114	0.116	0.117	0.117	0.12	0.121	0.123	0.123	0.126	0.127	0.13	0.131	0.132	0.133	0.134	0.135	0.136	0.137	0.138	0.138	0.139	0.139	0.14
462	PQ added at inoculation	2	∆VNG0258H	B	2	0.167		267	0.09	0.103	0.105	0.106	0.107	0.108	0.108	0.109	0.109	0.11	0.112	0.11	0.112	0.112	0.115	0.115	0.117	0.115	0.117	0.12	0.121	0.121	0.125	0.127	0.128	0.129	0.132	0.133	0.136	0.138	0.139	0.141	0.142	0.143	0.145	0.146	0.148	0.148	0.149	0.15	0.152
463	PQ added at inoculation	2	∆VNG0258H	B	2	0.083		268	0.1	0.103	0.105	0.106	0.107	0.107	0.108	0.109	0.11	0.11	0.113	0.111	0.112	0.113	0.115	0.116	0.118	0.116	0.118	0.121	0.123	0.122	0.126	0.128	0.13	0.13	0.133	0.136	0.138	0.14	0.142	0.144	0.147	0.149	0.151	0.151	0.154	0.155	0.157	0.159	0.16
464	PQ added at inoculation	2	∆VNG0258H	C	3	0		269	0.098	0.105	0.106	0.106	0.107	0.108	0.108	0.109	0.11	0.11	0.112	0.112	0.113	0.114	0.115	0.116	0.118	0.118	0.12	0.122	0.124	0.124	0.128	0.13	0.132	0.133	0.137	0.139	0.143	0.145	0.148	0.15	0.154	0.156	0.16	0.163	0.167	0.17	0.174	0.178	0.182
465	PQ added at inoculation	2	Δura	C	2	0.083		271	0.1	0.112	0.116	0.118	0.121	0.122	0.123	0.125	0.126	0.126	0.132	0.125	0.13	0.131	0.132	0.132	0.135	0.13	0.132	0.138	0.14	0.137	0.143	0.146	0.147	0.141	0.153	0.155	0.158	0.16	0.161	0.165	0.167	0.168	0.172	0.174	0.177	0.179	0.182	0.186	0.188
466	PQ added at inoculation	2	Δura	C	2	0.167		272	0.1	0.113	0.115	0.118	0.12	0.12	0.122	0.122	0.124	0.124	0.13	0.125	0.128	0.129	0.13	0.13	0.133	0.13	0.132	0.136	0.138	0.136	0.142	0.144	0.145	0.141	0.15	0.152	0.155	0.156	0.158	0.159	0.161	0.162	0.165	0.167	0.17	0.171	0.172	0.175	0.177
467	PQ added at inoculation	2	Δura	C	2	0.333		273	0.093	0.106	0.109	0.11	0.113	0.113	0.113	0.115	0.116	0.116	0.12	0.118	0.12	0.122	0.122	0.122	0.124	0.122	0.123	0.126	0.127	0.126	0.13	0.133	0.133	0.129	0.138	0.139	0.143	0.142	0.144	0.145	0.146	0.146	0.148	0.149	0.151	0.152	0.153	0.155	0.156
468	PQ added at inoculation	2	Δura	C	2	0		274	0.107	0.111	0.113	0.114	0.116	0.116	0.117	0.118	0.119	0.12	0.121	0.121	0.123	0.124	0.125	0.126	0.127	0.126	0.128	0.13	0.132	0.132	0.136	0.138	0.14	0.139	0.145	0.148	0.151	0.154	0.157	0.16	0.163	0.166	0.17	0.173	0.177	0.181	0.186	0.191	0.196
469	PQ added at inoculation	2	∆VNG0258H	C	2	0		275	0.105	0.107	0.109	0.11	0.112	0.113	0.113	0.114	0.115	0.115	0.118	0.116	0.119	0.119	0.121	0.123	0.124	0.122	0.124	0.127	0.13	0.129	0.134	0.135	0.138	0.137	0.144	0.146	0.149	0.151	0.155	0.157	0.161	0.164	0.166	0.171	0.174	0.177	0.18	0.186	0.19
470	PQ added at inoculation	2	∆VNG0258H	C	2	0.333		276	0.099	0.109	0.111	0.113	0.115	0.116	0.116	0.118	0.119	0.119	0.125	0.12	0.123	0.124	0.126	0.126	0.128	0.124	0.126	0.131	0.133	0.13	0.136	0.138	0.139	0.134	0.142	0.144	0.146	0.146	0.147	0.147	0.149	0.149	0.15	0.151	0.151	0.152	0.152	0.152	0.153
471	PQ added at inoculation	2	∆VNG0258H	C	2	0.167		277	0.096	0.111	0.113	0.114	0.116	0.116	0.116	0.118	0.119	0.12	0.124	0.121	0.123	0.124	0.126	0.126	0.128	0.126	0.128	0.132	0.134	0.133	0.138	0.14	0.141	0.139	0.145	0.147	0.15	0.152	0.152	0.154	0.156	0.156	0.158	0.158	0.16	0.16	0.161	0.162	0.164
472	PQ added at inoculation	2	∆VNG0258H	C	2	0.083		278	0.09	0.108	0.109	0.11	0.111	0.111	0.112	0.113	0.114	0.115	0.117	0.116	0.117	0.118	0.12	0.121	0.123	0.122	0.124	0.126	0.129	0.129	0.132	0.135	0.137	0.136	0.141	0.143	0.146	0.148	0.15	0.153	0.156	0.158	0.16	0.161	0.164	0.165	0.167	0.168	0.171
473	PQ added at inoculation	2	∆VNG0258H	C	3	0.083		279	0.095	0.103	0.104	0.105	0.106	0.107	0.106	0.108	0.109	0.109	0.112	0.111	0.112	0.113	0.115	0.116	0.117	0.117	0.119	0.121	0.123	0.124	0.127	0.129	0.131	0.132	0.136	0.138	0.14	0.143	0.144	0.147	0.15	0.151	0.154	0.155	0.157	0.158	0.159	0.161	0.163
474	PQ added at inoculation	2	Δura	A	3	0.083		281	0.102	0.107	0.109	0.109	0.111	0.112	0.114	0.116	0.117	0.117	0.122	0.119	0.122	0.122	0.125	0.125	0.126	0.125	0.126	0.129	0.132	0.131	0.135	0.138	0.139	0.137	0.143	0.145	0.148	0.151	0.152	0.155	0.157	0.159	0.162	0.164	0.167	0.169	0.171	0.175	0.177
475	PQ added at inoculation	2	Δura	A	3	0.167		282	0.112	0.119	0.122	0.124	0.126	0.128	0.128	0.13	0.131	0.131	0.135	0.131	0.134	0.135	0.138	0.137	0.139	0.138	0.139	0.143	0.146	0.145	0.149	0.152	0.154	0.151	0.159	0.161	0.163	0.166	0.166	0.168	0.17	0.172	0.174	0.176	0.178	0.179	0.181	0.185	0.187
476	PQ added at inoculation	2	Δura	A	3	0.333		283	0.098	0.106	0.108	0.11	0.112	0.113	0.114	0.115	0.116	0.116	0.119	0.116	0.119	0.12	0.123	0.122	0.123	0.123	0.124	0.127	0.13	0.129	0.133	0.136	0.136	0.134	0.14	0.141	0.143	0.144	0.145	0.146	0.147	0.148	0.149	0.151	0.152	0.153	0.155	0.157	0.157
477	PQ added at inoculation	2	Δura	A	3	0		284	0.104	0.11	0.114	0.115	0.116	0.118	0.119	0.12	0.12	0.12	0.122	0.121	0.124	0.124	0.127	0.127	0.128	0.128	0.129	0.132	0.135	0.135	0.139	0.142	0.144	0.141	0.148	0.15	0.154	0.157	0.159	0.163	0.166	0.169	0.172	0.176	0.18	0.184	0.188	0.195	0.199
478	PQ added at inoculation	2	∆VNG0258H	A	3	0		285	0.098	0.113	0.116	0.118	0.119	0.119	0.12	0.12	0.121	0.122	0.125	0.122	0.126	0.126	0.129	0.129	0.13	0.128	0.13	0.134	0.136	0.135	0.14	0.142	0.143	0.142	0.149	0.154	0.154	0.161	0.165	0.169	0.173	0.169	0.172	0.176	0.179	0.182	0.186	0.191	0.196
479	PQ added at inoculation	2	∆VNG0258H	A	3	0.333		286	0.112	0.111	0.114	0.115	0.116	0.117	0.118	0.118	0.119	0.119	0.123	0.12	0.122	0.123	0.125	0.125	0.126	0.124	0.125	0.129	0.131	0.13	0.134	0.136	0.137	0.134	0.141	0.141	0.144	0.145	0.145	0.147	0.148	0.149	0.149	0.15	0.151	0.151	0.151	0.153	0.153
480	PQ added at inoculation	2	∆VNG0258H	A	3	0.167		287	0.109	0.11	0.112	0.113	0.114	0.115	0.116	0.117	0.118	0.118	0.122	0.118	0.121	0.122	0.125	0.124	0.126	0.124	0.125	0.129	0.132	0.13	0.135	0.138	0.139	0.137	0.143	0.145	0.149	0.149	0.149	0.152	0.152	0.153	0.154	0.155	0.156	0.157	0.158	0.16	0.16
481	PQ added at inoculation	2	∆VNG0258H	A	3	0.083		288	0.11	0.109	0.111	0.112	0.113	0.114	0.114	0.115	0.116	0.116	0.119	0.117	0.119	0.12	0.122	0.123	0.124	0.123	0.125	0.128	0.13	0.129	0.134	0.136	0.137	0.137	0.142	0.144	0.147	0.149	0.15	0.153	0.155	0.157	0.158	0.16	0.162	0.163	0.165	0.167	0.169
482	PQ added at inoculation	2	∆VNG0258H	C	3	0.167		289	0.093	0.107	0.109	0.11	0.111	0.112	0.112	0.113	0.114	0.114	0.117	0.115	0.117	0.118	0.12	0.121	0.122	0.122	0.123	0.126	0.128	0.127	0.132	0.133	0.135	0.135	0.139	0.14	0.143	0.145	0.145	0.148	0.149	0.149	0.151	0.151	0.152	0.153	0.154	0.155	0.157
483	PQ added at inoculation	2	Δura	B	3	0.083		291	0.104	0.113	0.121	0.124	0.126	0.128	0.128	0.13	0.131	0.131	0.137	0.128	0.135	0.135	0.137	0.137	0.139	0.133	0.135	0.142	0.144	0.138	0.145	0.147	0.149	0.143	0.154	0.156	0.158	0.161	0.162	0.165	0.167	0.168	0.171	0.173	0.177	0.178	0.18	0.183	0.186
484	PQ added at inoculation	2	Δura	B	3	0.167		292	0.105	0.112	0.119	0.122	0.125	0.125	0.127	0.128	0.13	0.13	0.136	0.127	0.134	0.134	0.136	0.135	0.137	0.132	0.133	0.141	0.143	0.137	0.144	0.146	0.148	0.141	0.152	0.155	0.157	0.159	0.161	0.162	0.163	0.165	0.167	0.169	0.172	0.173	0.173	0.178	0.178
485	PQ added at inoculation	2	Δura	B	3	0.333		293	0.103	0.111	0.116	0.118	0.119	0.121	0.121	0.123	0.123	0.124	0.129	0.123	0.127	0.127	0.129	0.129	0.131	0.127	0.129	0.134	0.136	0.131	0.137	0.139	0.141	0.135	0.145	0.147	0.149	0.15	0.151	0.153	0.154	0.155	0.156	0.157	0.16	0.159	0.161	0.163	0.164
486	PQ added at inoculation	2	Δura	B	3	0		294	0.11	0.117	0.126	0.128	0.129	0.131	0.131	0.131	0.132	0.132	0.136	0.129	0.136	0.136	0.139	0.139	0.14	0.135	0.137	0.144	0.145	0.14	0.148	0.15	0.152	0.145	0.157	0.159	0.161	0.164	0.166	0.169	0.172	0.175	0.177	0.181	0.186	0.187	0.191	0.197	0.201
487	PQ added at inoculation	2	∆VNG0258H	B	3	0		295	0.108	0.116	0.124	0.126	0.127	0.128	0.129	0.129	0.13	0.13	0.133	0.126	0.133	0.133	0.136	0.137	0.137	0.132	0.134	0.141	0.143	0.138	0.146	0.147	0.149	0.142	0.154	0.156	0.157	0.16	0.162	0.165	0.168	0.171	0.173	0.176	0.18	0.182	0.185	0.19	0.194
488	PQ added at inoculation	2	∆VNG0258H	B	3	0.333		296	0.102	0.114	0.12	0.122	0.124	0.125	0.126	0.126	0.127	0.128	0.132	0.127	0.132	0.132	0.134	0.135	0.136	0.131	0.132	0.139	0.14	0.135	0.141	0.143	0.145	0.137	0.148	0.149	0.15	0.152	0.153	0.154	0.155	0.155	0.156	0.157	0.158	0.157	0.157	0.159	0.16
489	PQ added at inoculation	2	∆VNG0258H	B	3	0.167		297	0.103	0.109	0.113	0.114	0.115	0.116	0.117	0.118	0.119	0.119	0.125	0.119	0.124	0.123	0.126	0.126	0.127	0.124	0.126	0.13	0.131	0.129	0.134	0.136	0.137	0.134	0.141	0.142	0.145	0.147	0.148	0.149	0.151	0.152	0.153	0.153	0.155	0.155	0.156	0.157	0.159
490	PQ added at inoculation	2	∆VNG0258H	B	3	0.083		298	0.1	0.106	0.107	0.109	0.11	0.111	0.111	0.112	0.113	0.113	0.116	0.114	0.116	0.117	0.119	0.119	0.12	0.119	0.121	0.124	0.126	0.125	0.129	0.13	0.132	0.131	0.136	0.138	0.14	0.142	0.144	0.146	0.149	0.15	0.152	0.154	0.156	0.156	0.158	0.16	0.162
491	PQ added at inoculation	2	∆VNG0258H	C	3	0.333		299	0.104	0.104	0.106	0.107	0.108	0.108	0.109	0.11	0.111	0.111	0.113	0.112	0.113	0.114	0.115	0.116	0.117	0.117	0.119	0.121	0.123	0.122	0.125	0.127	0.128	0.127	0.131	0.133	0.135	0.136	0.137	0.138	0.139	0.139	0.14	0.14	0.141	0.141	0.141	0.142	0.142
492	PQ added in log phase	1	Δura	A	1	0.167		104	0.106	0.106	0.108	0.109	0.109	0.11	0.11	0.11	0.111	0.112	0.112	0.112	0.114	0.114	0.115	0.115	0.117	0.118	0.119	0.12	0.121	0.122	0.125	0.127	0.129	0.132	0.134	0.135	0.136	0.14	0.142	0.143	0.148	0.148	0.151	0.154	0.158	0.161	0.164	0.168	0.173
493	PQ added in log phase	1	Δura	A	1	0		108	0.105	0.105	0.107	0.108	0.107	0.108	0.108	0.108	0.109	0.11	0.11	0.11	0.112	0.112	0.113	0.113	0.115	0.116	0.117	0.118	0.12	0.121	0.123	0.125	0.127	0.129	0.131	0.133	0.133	0.137	0.14	0.141	0.145	0.146	0.149	0.152	0.155	0.158	0.161	0.166	0.169
494	PQ added in log phase	1	∆VNG0258H	A	1	0.333		113	0.102	0.101	0.103	0.103	0.103	0.103	0.104	0.104	0.105	0.105	0.106	0.106	0.107	0.107	0.108	0.109	0.11	0.111	0.112	0.113	0.114	0.115	0.118	0.12	0.122	0.123	0.126	0.127	0.128	0.132	0.134	0.136	0.14	0.141	0.144	0.147	0.15	0.154	0.156	0.16	0.163
495	PQ added in log phase	1	∆VNG0258H	A	1	0.167		114	0.099	0.099	0.1	0.101	0.101	0.101	0.102	0.101	0.102	0.103	0.103	0.104	0.105	0.105	0.106	0.106	0.108	0.108	0.109	0.111	0.111	0.112	0.115	0.117	0.119	0.121	0.122	0.125	0.126	0.129	0.131	0.133	0.137	0.138	0.141	0.145	0.148	0.151	0.153	0.157	0.16
496	PQ added in log phase	1	∆VNG0258H	A	1	0.083		115	0.1	0.1	0.102	0.102	0.101	0.102	0.102	0.102	0.104	0.104	0.104	0.104	0.105	0.106	0.107	0.107	0.109	0.109	0.11	0.111	0.112	0.113	0.116	0.118	0.119	0.121	0.123	0.125	0.126	0.13	0.132	0.133	0.138	0.139	0.141	0.145	0.148	0.152	0.154	0.157	0.161
497	PQ added in log phase	1	∆VNG0258H	A	1	0		118	0.099	0.099	0.1	0.101	0.101	0.102	0.102	0.102	0.103	0.104	0.104	0.104	0.105	0.105	0.107	0.106	0.108	0.109	0.11	0.111	0.112	0.113	0.114	0.117	0.118	0.12	0.122	0.124	0.124	0.128	0.131	0.132	0.136	0.138	0.139	0.144	0.147	0.151	0.154	0.157	0.159
498	PQ added in log phase	1	Δura	B	1	0.333		123	0.105	0.104	0.106	0.107	0.107	0.107	0.108	0.108	0.109	0.11	0.11	0.11	0.111	0.111	0.112	0.112	0.114	0.114	0.114	0.116	0.116	0.117	0.119	0.121	0.122	0.124	0.125	0.127	0.128	0.131	0.132	0.134	0.137	0.139	0.142	0.144	0.147	0.149	0.152	0.156	0.159
499	PQ added in log phase	1	Δura	B	1	0.167		124	0.107	0.107	0.108	0.109	0.109	0.109	0.11	0.11	0.111	0.112	0.112	0.113	0.113	0.112	0.114	0.114	0.115	0.115	0.116	0.117	0.117	0.118	0.121	0.123	0.123	0.125	0.126	0.128	0.129	0.132	0.134	0.135	0.138	0.14	0.143	0.146	0.148	0.15	0.153	0.157	0.16
500	PQ added in log phase	1	Δura	B	1	0.083		125	0.104	0.103	0.106	0.107	0.106	0.107	0.107	0.107	0.108	0.109	0.109	0.11	0.11	0.111	0.111	0.111	0.113	0.113	0.113	0.115	0.115	0.117	0.118	0.12	0.121	0.123	0.124	0.126	0.128	0.13	0.131	0.133	0.136	0.138	0.141	0.144	0.146	0.148	0.151	0.156	0.158
501	PQ added in log phase	1	Δura	B	1	0		128	0.107	0.107	0.109	0.109	0.11	0.11	0.111	0.111	0.111	0.112	0.112	0.112	0.114	0.114	0.114	0.114	0.116	0.116	0.117	0.118	0.118	0.12	0.121	0.123	0.124	0.125	0.127	0.128	0.129	0.132	0.134	0.136	0.139	0.141	0.144	0.146	0.149	0.151	0.153	0.158	0.161
502	PQ added in log phase	1	Δura	C	3	0.333		129	0.106	0.106	0.108	0.109	0.109	0.109	0.109	0.11	0.11	0.111	0.111	0.112	0.113	0.113	0.114	0.114	0.116	0.116	0.117	0.119	0.119	0.121	0.124	0.126	0.127	0.129	0.131	0.134	0.135	0.139	0.141	0.144	0.148	0.149	0.153	0.156	0.159	0.163	0.166	0.171	0.176
503	PQ added in log phase	1	∆VNG0258H	D	3	0.333		130	0.101	0.1	0.101	0.101	0.101	0.102	0.102	0.102	0.104	0.104	0.104	0.105	0.106	0.106	0.107	0.108	0.109	0.11	0.111	0.113	0.114	0.116	0.117	0.12	0.122	0.124	0.126	0.127	0.129	0.133	0.135	0.137	0.141	0.143	0.146	0.149	0.152	0.154	0.157	0.161	0.164
504	PQ added in log phase	1	∆VNG0258H	B	1	0.333		133	0.102	0.101	0.104	0.104	0.104	0.105	0.106	0.105	0.106	0.107	0.107	0.107	0.109	0.108	0.11	0.11	0.112	0.112	0.113	0.115	0.115	0.117	0.119	0.122	0.123	0.125	0.126	0.129	0.13	0.133	0.136	0.137	0.141	0.143	0.147	0.15	0.153	0.154	0.157	0.162	0.165
505	PQ added in log phase	1	∆VNG0258H	B	1	0.167		134	0.102	0.1	0.103	0.104	0.103	0.103	0.105	0.103	0.105	0.106	0.105	0.106	0.108	0.107	0.108	0.11	0.11	0.11	0.111	0.114	0.114	0.115	0.118	0.12	0.121	0.123	0.124	0.127	0.128	0.131	0.134	0.135	0.139	0.14	0.144	0.148	0.15	0.151	0.154	0.159	0.163
506	PQ added in log phase	1	∆VNG0258H	B	1	0.083		135	0.103	0.103	0.105	0.105	0.105	0.106	0.106	0.106	0.107	0.108	0.108	0.109	0.11	0.11	0.111	0.111	0.113	0.113	0.114	0.116	0.117	0.119	0.121	0.123	0.125	0.127	0.128	0.131	0.133	0.136	0.139	0.14	0.144	0.146	0.15	0.153	0.156	0.157	0.161	0.165	0.17
507	PQ added in log phase	1	∆VNG0258H	B	1	0		138	0.105	0.104	0.106	0.106	0.106	0.106	0.107	0.106	0.108	0.108	0.108	0.109	0.11	0.111	0.112	0.112	0.114	0.114	0.115	0.117	0.117	0.12	0.122	0.124	0.126	0.128	0.129	0.132	0.134	0.137	0.14	0.141	0.146	0.147	0.151	0.154	0.158	0.159	0.162	0.167	0.17
508	PQ added in log phase	1	Δura	C	3	0.167		139	0.104	0.101	0.104	0.104	0.104	0.105	0.106	0.106	0.107	0.107	0.108	0.108	0.109	0.109	0.11	0.11	0.112	0.113	0.114	0.115	0.116	0.118	0.12	0.123	0.124	0.127	0.129	0.131	0.133	0.137	0.141	0.143	0.146	0.148	0.151	0.155	0.158	0.161	0.167	0.17	0.177
509	PQ added in log phase	1	Δura	C	1	0.333		143	0.105	0.104	0.108	0.109	0.109	0.109	0.111	0.11	0.112	0.112	0.112	0.112	0.114	0.114	0.115	0.115	0.117	0.117	0.118	0.12	0.121	0.122	0.125	0.127	0.129	0.131	0.132	0.135	0.138	0.141	0.144	0.146	0.15	0.152	0.156	0.16	0.162	0.165	0.169	0.174	0.179
510	PQ added in log phase	1	Δura	C	1	0.167		144	0.105	0.105	0.108	0.109	0.11	0.11	0.111	0.11	0.112	0.112	0.112	0.113	0.114	0.114	0.115	0.116	0.117	0.117	0.118	0.121	0.121	0.123	0.125	0.128	0.129	0.132	0.133	0.136	0.138	0.141	0.144	0.146	0.15	0.152	0.156	0.16	0.163	0.165	0.169	0.174	0.179
511	PQ added in log phase	1	Δura	C	1	0.083		145	0.107	0.106	0.108	0.109	0.109	0.11	0.111	0.11	0.111	0.112	0.112	0.112	0.113	0.114	0.114	0.115	0.117	0.117	0.118	0.12	0.121	0.122	0.125	0.127	0.128	0.131	0.132	0.135	0.137	0.141	0.144	0.146	0.15	0.151	0.155	0.159	0.161	0.164	0.168	0.173	0.178
512	PQ added in log phase	1	Δura	C	1	0		148	0.103	0.102	0.104	0.105	0.105	0.106	0.107	0.106	0.107	0.107	0.107	0.108	0.109	0.109	0.11	0.111	0.112	0.112	0.113	0.115	0.116	0.117	0.12	0.122	0.123	0.126	0.127	0.13	0.131	0.135	0.138	0.139	0.143	0.145	0.149	0.152	0.155	0.157	0.16	0.166	0.17
513	PQ added in log phase	1	Δura	C	3	0.083		149	0.103	0.102	0.104	0.105	0.105	0.105	0.106	0.105	0.107	0.107	0.107	0.107	0.109	0.109	0.11	0.111	0.112	0.112	0.113	0.115	0.115	0.117	0.12	0.122	0.123	0.126	0.127	0.13	0.132	0.135	0.138	0.14	0.144	0.145	0.15	0.153	0.156	0.159	0.162	0.168	0.172
514	PQ added in log phase	1	∆VNG0258H	D	3	0.083		150	0.103	0.1	0.102	0.102	0.102	0.103	0.103	0.103	0.104	0.105	0.105	0.106	0.107	0.107	0.108	0.109	0.11	0.111	0.112	0.113	0.114	0.116	0.119	0.12	0.122	0.124	0.126	0.128	0.13	0.133	0.136	0.137	0.142	0.143	0.146	0.149	0.152	0.154	0.157	0.161	0.164
515	PQ added in log phase	1	∆VNG0258H	C	1	0.333		153	0.102	0.101	0.104	0.105	0.104	0.105	0.106	0.105	0.107	0.107	0.107	0.108	0.11	0.11	0.111	0.112	0.113	0.113	0.114	0.117	0.117	0.119	0.122	0.125	0.126	0.128	0.129	0.132	0.134	0.137	0.14	0.142	0.147	0.147	0.151	0.155	0.158	0.159	0.163	0.168	0.172
516	PQ added in log phase	1	∆VNG0258H	C	1	0.083		155	0.101	0.1	0.102	0.103	0.102	0.102	0.104	0.103	0.105	0.105	0.106	0.106	0.107	0.107	0.109	0.109	0.111	0.111	0.112	0.115	0.115	0.117	0.12	0.122	0.124	0.126	0.127	0.13	0.132	0.135	0.138	0.14	0.144	0.145	0.149	0.153	0.156	0.156	0.159	0.165	0.168
517	PQ added in log phase	1	∆VNG0258H	C	1	0		158	0.101	0.1	0.102	0.102	0.102	0.102	0.103	0.103	0.104	0.104	0.105	0.105	0.107	0.107	0.108	0.109	0.11	0.111	0.112	0.115	0.115	0.117	0.121	0.122	0.123	0.125	0.127	0.129	0.131	0.135	0.137	0.14	0.144	0.145	0.149	0.154	0.155	0.158	0.16	0.165	0.168
518	PQ added in log phase	1	Δura	D	1	0.333		163	0.11	0.109	0.112	0.113	0.113	0.114	0.114	0.114	0.115	0.115	0.115	0.116	0.117	0.116	0.118	0.118	0.119	0.12	0.121	0.122	0.122	0.124	0.126	0.129	0.129	0.132	0.132	0.134	0.136	0.138	0.141	0.143	0.147	0.148	0.151	0.154	0.157	0.159	0.162	0.167	0.171
519	PQ added in log phase	1	Δura	D	1	0.167		164	0.104	0.104	0.106	0.106	0.106	0.107	0.108	0.107	0.108	0.109	0.109	0.11	0.11	0.11	0.111	0.111	0.113	0.113	0.114	0.116	0.116	0.117	0.119	0.122	0.122	0.124	0.126	0.127	0.129	0.132	0.134	0.137	0.14	0.141	0.144	0.147	0.15	0.152	0.156	0.159	0.163
520	PQ added in log phase	1	Δura	D	1	0.083		165	0.102	0.102	0.105	0.105	0.105	0.106	0.107	0.106	0.107	0.108	0.108	0.108	0.109	0.108	0.11	0.111	0.112	0.112	0.113	0.115	0.115	0.116	0.119	0.121	0.121	0.124	0.125	0.127	0.128	0.131	0.133	0.136	0.139	0.14	0.144	0.147	0.15	0.151	0.155	0.159	0.163
521	PQ added in log phase	1	Δura	D	1	0		168	0.109	0.108	0.111	0.112	0.112	0.112	0.113	0.112	0.113	0.114	0.113	0.114	0.115	0.115	0.116	0.116	0.118	0.118	0.119	0.121	0.121	0.122	0.124	0.126	0.127	0.13	0.131	0.133	0.134	0.137	0.139	0.141	0.145	0.145	0.15	0.153	0.156	0.158	0.161	0.165	0.169
522	PQ added in log phase	1	∆VNG0258H	D	1	0.333		173	0.107	0.106	0.11	0.11	0.11	0.11	0.112	0.111	0.113	0.114	0.114	0.114	0.116	0.115	0.118	0.119	0.121	0.119	0.121	0.124	0.125	0.126	0.13	0.133	0.134	0.137	0.137	0.142	0.142	0.146	0.15	0.15	0.156	0.156	0.162	0.165	0.167	0.167	0.17	0.178	0.181
523	PQ added in log phase	1	∆VNG0258H	D	1	0.167		174	0.106	0.105	0.107	0.107	0.107	0.108	0.109	0.108	0.111	0.111	0.111	0.111	0.113	0.113	0.114	0.116	0.118	0.117	0.118	0.122	0.122	0.123	0.127	0.13	0.131	0.134	0.135	0.139	0.14	0.144	0.147	0.147	0.153	0.154	0.159	0.162	0.165	0.165	0.168	0.175	0.179
524	PQ added in log phase	1	∆VNG0258H	D	1	0.083		175	0.105	0.104	0.107	0.107	0.107	0.107	0.109	0.107	0.11	0.11	0.11	0.11	0.112	0.112	0.114	0.115	0.117	0.116	0.117	0.12	0.12	0.122	0.125	0.128	0.129	0.132	0.133	0.137	0.138	0.141	0.145	0.145	0.151	0.151	0.157	0.16	0.162	0.163	0.166	0.172	0.176
525	PQ added in log phase	1	∆VNG0258H	D	1	0		178	0.107	0.105	0.107	0.108	0.108	0.108	0.108	0.108	0.11	0.11	0.111	0.111	0.112	0.112	0.114	0.115	0.116	0.116	0.117	0.119	0.12	0.122	0.125	0.127	0.129	0.131	0.133	0.135	0.137	0.14	0.143	0.145	0.149	0.151	0.155	0.157	0.161	0.163	0.165	0.171	0.174
526	PQ added in log phase	1	Δura	C	3	0		179	0.106	0.105	0.108	0.108	0.109	0.109	0.11	0.11	0.112	0.112	0.112	0.112	0.113	0.114	0.115	0.115	0.117	0.117	0.118	0.12	0.121	0.122	0.124	0.127	0.128	0.131	0.132	0.135	0.136	0.14	0.143	0.144	0.149	0.15	0.154	0.158	0.161	0.163	0.166	0.172	0.176
527	PQ added in log phase	1	Δura	A	2	0		181	0.109	0.109	0.115	0.115	0.115	0.116	0.12	0.117	0.12	0.121	0.12	0.122	0.124	0.122	0.125	0.127	0.128	0.127	0.127	0.132	0.13	0.133	0.137	0.139	0.141	0.143	0.142	0.147	0.149	0.152	0.154	0.152	0.159	0.158	0.165	0.168	0.17	0.168	0.17	0.18	0.184
528	PQ added in log phase	1	Δura	A	2	0.083		184	0.109	0.11	0.115	0.114	0.114	0.115	0.116	0.114	0.117	0.117	0.116	0.118	0.12	0.119	0.121	0.123	0.124	0.123	0.125	0.128	0.128	0.131	0.133	0.136	0.138	0.14	0.14	0.144	0.146	0.15	0.153	0.153	0.159	0.158	0.165	0.168	0.17	0.171	0.174	0.183	0.187
529	PQ added in log phase	1	Δura	A	2	0.167		185	0.105	0.105	0.11	0.11	0.109	0.11	0.111	0.109	0.112	0.112	0.112	0.113	0.115	0.114	0.115	0.118	0.121	0.119	0.12	0.123	0.122	0.124	0.128	0.13	0.131	0.135	0.135	0.139	0.14	0.144	0.147	0.148	0.153	0.153	0.159	0.162	0.165	0.166	0.168	0.176	0.18
530	PQ added in log phase	1	Δura	A	2	0.333		186	0.105	0.105	0.109	0.109	0.109	0.109	0.111	0.109	0.111	0.111	0.111	0.112	0.114	0.114	0.115	0.116	0.118	0.118	0.118	0.121	0.121	0.123	0.126	0.129	0.13	0.132	0.133	0.137	0.138	0.142	0.145	0.146	0.151	0.151	0.156	0.16	0.162	0.163	0.166	0.173	0.178
531	PQ added in log phase	1	∆VNG0258H	A	2	0.083		194	0.114	0.116	0.125	0.124	0.124	0.121	0.127	0.121	0.126	0.126	0.122	0.125	0.127	0.124	0.129	0.129	0.133	0.13	0.129	0.135	0.133	0.134	0.14	0.143	0.142	0.145	0.142	0.147	0.147	0.151	0.154	0.152	0.16	0.157	0.166	0.173	0.174	0.172	0.174	0.184	0.187
532	PQ added in log phase	1	∆VNG0258H	A	2	0.167		195	0.109	0.11	0.119	0.118	0.115	0.114	0.117	0.113	0.117	0.119	0.114	0.117	0.118	0.117	0.119	0.12	0.122	0.121	0.121	0.126	0.128	0.126	0.132	0.134	0.133	0.136	0.134	0.141	0.14	0.148	0.15	0.149	0.156	0.154	0.161	0.167	0.168	0.167	0.169	0.177	0.182
533	PQ added in log phase	1	∆VNG0258H	A	2	0.333		196	0.118	0.117	0.123	0.121	0.121	0.12	0.122	0.119	0.123	0.123	0.121	0.123	0.124	0.122	0.125	0.126	0.127	0.126	0.126	0.131	0.13	0.131	0.136	0.137	0.138	0.14	0.14	0.143	0.144	0.147	0.149	0.149	0.155	0.154	0.161	0.165	0.166	0.166	0.168	0.176	0.179
534	PQ added in log phase	1	Δura	B	2	0.083		204	0.112	0.111	0.112	0.114	0.115	0.115	0.115	0.115	0.117	0.117	0.118	0.117	0.118	0.119	0.12	0.12	0.121	0.122	0.122	0.123	0.124	0.125	0.126	0.128	0.129	0.13	0.131	0.133	0.134	0.137	0.138	0.141	0.143	0.144	0.146	0.15	0.151	0.153	0.155	0.158	0.162
535	PQ added in log phase	1	Δura	B	2	0.167		205	0.122	0.12	0.123	0.124	0.124	0.125	0.125	0.125	0.127	0.127	0.127	0.128	0.129	0.129	0.13	0.13	0.132	0.131	0.132	0.134	0.134	0.135	0.136	0.138	0.139	0.141	0.141	0.143	0.144	0.147	0.149	0.15	0.153	0.154	0.156	0.159	0.162	0.163	0.165	0.169	0.171
536	PQ added in log phase	1	Δura	B	2	0.333		206	0.114	0.112	0.113	0.114	0.115	0.115	0.116	0.116	0.118	0.118	0.119	0.118	0.12	0.12	0.12	0.121	0.122	0.121	0.122	0.124	0.125	0.125	0.128	0.128	0.129	0.131	0.132	0.134	0.135	0.137	0.139	0.14	0.143	0.144	0.148	0.15	0.152	0.153	0.154	0.159	0.162
537	PQ added in log phase	1	∆VNG0258H	B	2	0		211	0.109	0.104	0.108	0.11	0.109	0.109	0.111	0.109	0.115	0.115	0.112	0.113	0.115	0.114	0.116	0.117	0.118	0.118	0.118	0.122	0.122	0.123	0.127	0.132	0.13	0.134	0.132	0.136	0.138	0.141	0.143	0.147	0.149	0.149	0.153	0.16	0.16	0.161	0.164	0.169	0.172
538	PQ added in log phase	1	∆VNG0258H	B	2	0.083		214	0.113	0.109	0.111	0.112	0.112	0.113	0.114	0.113	0.115	0.115	0.115	0.116	0.117	0.117	0.118	0.119	0.121	0.12	0.121	0.124	0.124	0.125	0.128	0.13	0.131	0.133	0.135	0.137	0.138	0.142	0.144	0.146	0.149	0.151	0.155	0.159	0.161	0.163	0.165	0.169	0.173
539	PQ added in log phase	1	∆VNG0258H	B	2	0.167		215	0.116	0.112	0.114	0.115	0.115	0.116	0.116	0.116	0.118	0.118	0.118	0.119	0.12	0.12	0.122	0.122	0.124	0.124	0.125	0.127	0.127	0.129	0.131	0.134	0.135	0.137	0.138	0.14	0.143	0.146	0.148	0.15	0.154	0.156	0.159	0.162	0.165	0.168	0.169	0.174	0.178
540	PQ added in log phase	1	∆VNG0258H	B	2	0.333		216	0.114	0.111	0.113	0.114	0.114	0.114	0.115	0.115	0.116	0.117	0.118	0.117	0.118	0.119	0.12	0.12	0.122	0.122	0.124	0.125	0.126	0.128	0.13	0.132	0.133	0.135	0.137	0.139	0.141	0.144	0.147	0.149	0.152	0.155	0.158	0.162	0.164	0.166	0.169	0.173	0.177
541	PQ added in log phase	1	Δura	C	2	0		221	0.104	0.101	0.106	0.106	0.106	0.107	0.108	0.107	0.11	0.111	0.111	0.112	0.113	0.112	0.114	0.114	0.116	0.115	0.116	0.119	0.119	0.12	0.123	0.125	0.126	0.128	0.129	0.132	0.134	0.137	0.139	0.141	0.145	0.145	0.149	0.153	0.156	0.157	0.16	0.165	0.169
542	PQ added in log phase	1	Δura	C	2	0.083		224	0.108	0.105	0.107	0.108	0.109	0.109	0.11	0.11	0.111	0.112	0.112	0.112	0.113	0.114	0.115	0.115	0.116	0.117	0.118	0.12	0.12	0.122	0.124	0.126	0.128	0.13	0.132	0.134	0.136	0.14	0.142	0.145	0.148	0.15	0.153	0.157	0.161	0.164	0.167	0.172	0.176
543	PQ added in log phase	1	Δura	C	2	0.167		225	0.115	0.112	0.114	0.115	0.116	0.116	0.117	0.116	0.118	0.118	0.119	0.119	0.12	0.12	0.121	0.121	0.123	0.123	0.124	0.127	0.127	0.129	0.131	0.133	0.134	0.137	0.139	0.141	0.143	0.147	0.15	0.152	0.155	0.157	0.161	0.165	0.168	0.171	0.175	0.179	0.184
544	PQ added in log phase	1	Δura	C	2	0.333		226	0.108	0.106	0.107	0.108	0.109	0.109	0.11	0.109	0.111	0.111	0.111	0.112	0.113	0.113	0.114	0.115	0.116	0.116	0.117	0.119	0.12	0.122	0.123	0.125	0.127	0.129	0.131	0.133	0.135	0.139	0.141	0.143	0.147	0.149	0.152	0.156	0.159	0.162	0.165	0.17	0.175
545	PQ added in log phase	1	∆VNG0258H	C	3	0.333		229	0.106	0.103	0.104	0.105	0.105	0.106	0.106	0.106	0.108	0.107	0.108	0.108	0.109	0.11	0.111	0.112	0.113	0.113	0.114	0.117	0.117	0.119	0.121	0.123	0.124	0.126	0.129	0.13	0.132	0.136	0.138	0.14	0.143	0.145	0.148	0.152	0.154	0.157	0.159	0.164	0.167
546	PQ added in log phase	1	Δura	D	3	0.333		230	0.102	0.1	0.101	0.102	0.103	0.103	0.103	0.103	0.104	0.104	0.105	0.105	0.106	0.107	0.107	0.108	0.109	0.109	0.109	0.112	0.112	0.113	0.115	0.116	0.117	0.119	0.121	0.122	0.123	0.126	0.128	0.13	0.133	0.135	0.138	0.14	0.143	0.145	0.148	0.151	0.155
547	PQ added in log phase	1	∆VNG0258H	C	2	0		231	0.108	0.103	0.109	0.11	0.109	0.109	0.111	0.109	0.113	0.113	0.112	0.114	0.115	0.114	0.117	0.118	0.119	0.118	0.118	0.123	0.122	0.123	0.128	0.128	0.13	0.133	0.133	0.136	0.138	0.141	0.144	0.144	0.149	0.15	0.154	0.157	0.16	0.161	0.163	0.168	0.172
548	PQ added in log phase	1	∆VNG0258H	C	2	0.083		234	0.119	0.116	0.119	0.12	0.12	0.12	0.122	0.121	0.123	0.123	0.123	0.124	0.125	0.125	0.127	0.128	0.129	0.129	0.13	0.133	0.133	0.134	0.137	0.139	0.14	0.143	0.144	0.147	0.149	0.152	0.155	0.157	0.16	0.161	0.166	0.168	0.172	0.173	0.176	0.18	0.184
549	PQ added in log phase	1	∆VNG0258H	C	2	0.167		235	0.114	0.111	0.113	0.114	0.114	0.113	0.115	0.114	0.116	0.117	0.116	0.117	0.119	0.118	0.12	0.121	0.123	0.122	0.123	0.126	0.126	0.128	0.131	0.132	0.134	0.137	0.138	0.141	0.142	0.146	0.148	0.15	0.153	0.155	0.159	0.161	0.165	0.167	0.169	0.174	0.178
550	PQ added in log phase	1	∆VNG0258H	C	2	0.333		236	0.11	0.107	0.108	0.11	0.109	0.109	0.11	0.11	0.112	0.112	0.113	0.113	0.114	0.114	0.116	0.116	0.118	0.118	0.119	0.122	0.122	0.124	0.126	0.127	0.129	0.132	0.133	0.135	0.138	0.141	0.143	0.146	0.149	0.15	0.154	0.157	0.16	0.162	0.165	0.169	0.173
551	PQ added in log phase	1	∆VNG0258H	C	3	0.167		239	0.11	0.109	0.109	0.11	0.11	0.11	0.111	0.111	0.112	0.112	0.113	0.114	0.115	0.115	0.116	0.117	0.118	0.119	0.12	0.122	0.122	0.124	0.127	0.128	0.13	0.132	0.134	0.136	0.138	0.141	0.144	0.146	0.149	0.151	0.155	0.158	0.161	0.163	0.166	0.17	0.174
552	PQ added in log phase	1	Δura	D	3	0.167		240	0.104	0.102	0.104	0.104	0.104	0.104	0.105	0.105	0.106	0.107	0.108	0.107	0.109	0.109	0.11	0.11	0.112	0.111	0.112	0.114	0.114	0.115	0.118	0.118	0.12	0.122	0.123	0.125	0.126	0.129	0.131	0.132	0.135	0.136	0.14	0.143	0.145	0.146	0.148	0.152	0.156
553	PQ added in log phase	1	Δura	D	2	0		241	0.107	0.104	0.109	0.109	0.109	0.109	0.112	0.11	0.113	0.114	0.113	0.114	0.116	0.114	0.116	0.116	0.118	0.116	0.117	0.12	0.119	0.121	0.125	0.125	0.127	0.128	0.13	0.131	0.132	0.134	0.137	0.137	0.141	0.141	0.145	0.148	0.152	0.152	0.153	0.159	0.162
554	PQ added in log phase	1	Δura	D	2	0.083		244	0.107	0.105	0.108	0.108	0.109	0.109	0.109	0.109	0.111	0.111	0.112	0.112	0.113	0.113	0.114	0.113	0.115	0.115	0.116	0.117	0.118	0.119	0.121	0.122	0.124	0.126	0.127	0.129	0.13	0.133	0.135	0.137	0.14	0.142	0.145	0.148	0.151	0.154	0.156	0.16	0.164
555	PQ added in log phase	1	Δura	D	2	0.167		245	0.109	0.107	0.109	0.11	0.111	0.11	0.112	0.111	0.113	0.113	0.113	0.113	0.114	0.115	0.115	0.115	0.117	0.117	0.118	0.12	0.12	0.121	0.123	0.125	0.126	0.127	0.129	0.131	0.132	0.136	0.137	0.139	0.142	0.144	0.148	0.15	0.153	0.155	0.158	0.162	0.166
556	PQ added in log phase	1	Δura	D	2	0.333		246	0.11	0.107	0.109	0.11	0.11	0.11	0.111	0.111	0.112	0.113	0.113	0.113	0.114	0.114	0.115	0.116	0.117	0.116	0.117	0.119	0.119	0.121	0.123	0.125	0.126	0.128	0.129	0.131	0.132	0.135	0.138	0.139	0.143	0.144	0.148	0.15	0.153	0.155	0.158	0.162	0.166
557	PQ added in log phase	1	∆VNG0258H	C	3	0.083		249	0.11	0.106	0.108	0.108	0.109	0.108	0.109	0.109	0.11	0.111	0.111	0.112	0.113	0.113	0.114	0.115	0.117	0.117	0.118	0.12	0.121	0.123	0.125	0.127	0.129	0.131	0.132	0.134	0.137	0.14	0.142	0.144	0.148	0.15	0.154	0.156	0.159	0.162	0.164	0.169	0.172
558	PQ added in log phase	1	Δura	D	3	0.083		250	0.108	0.103	0.105	0.106	0.106	0.106	0.107	0.107	0.108	0.108	0.109	0.109	0.11	0.11	0.111	0.111	0.112	0.113	0.113	0.115	0.115	0.117	0.119	0.12	0.121	0.123	0.124	0.126	0.127	0.13	0.132	0.134	0.137	0.138	0.141	0.144	0.147	0.149	0.152	0.156	0.16
559	PQ added in log phase	1	∆VNG0258H	D	2	0		251	0.11	0.105	0.115	0.119	0.12	0.118	0.123	0.119	0.124	0.125	0.122	0.126	0.126	0.124	0.128	0.129	0.132	0.128	0.129	0.134	0.131	0.134	0.139	0.141	0.142	0.144	0.141	0.148	0.15	0.153	0.155	0.156	0.161	0.158	0.166	0.171	0.172	0.17	0.174	0.181	0.185
560	PQ added in log phase	1	∆VNG0258H	D	2	0.083		254	0.114	0.11	0.113	0.115	0.114	0.114	0.115	0.115	0.116	0.116	0.117	0.117	0.118	0.119	0.12	0.121	0.122	0.122	0.123	0.126	0.126	0.128	0.13	0.132	0.134	0.136	0.137	0.14	0.141	0.145	0.148	0.149	0.153	0.155	0.158	0.162	0.165	0.167	0.17	0.174	0.178
561	PQ added in log phase	1	∆VNG0258H	D	2	0.167		255	0.11	0.107	0.109	0.11	0.11	0.11	0.111	0.11	0.112	0.112	0.113	0.113	0.114	0.114	0.115	0.116	0.118	0.118	0.12	0.122	0.122	0.124	0.127	0.129	0.13	0.133	0.134	0.137	0.139	0.142	0.144	0.146	0.151	0.152	0.156	0.159	0.162	0.164	0.167	0.172	0.176
562	PQ added in log phase	1	∆VNG0258H	D	2	0.333		256	0.112	0.109	0.112	0.112	0.112	0.112	0.113	0.112	0.114	0.114	0.115	0.115	0.116	0.117	0.118	0.119	0.12	0.12	0.121	0.124	0.124	0.126	0.128	0.13	0.132	0.134	0.135	0.138	0.14	0.144	0.146	0.147	0.152	0.153	0.157	0.16	0.165	0.165	0.167	0.173	0.176
563	PQ added in log phase	1	Δura	A	3	0.333		263	0.108	0.104	0.11	0.111	0.109	0.114	0.115	0.109	0.117	0.118	0.111	0.119	0.119	0.12	0.117	0.114	0.118	0.117	0.125	0.126	0.125	0.123	0.127	0.126	0.13	0.129	0.137	0.141	0.138	0.146	0.143	0.148	0.153	0.15	0.154	0.155	0.159	0.163	0.164	0.174	0.18
564	PQ added in log phase	1	Δura	A	3	0.167		264	0.11	0.107	0.11	0.111	0.111	0.111	0.112	0.112	0.114	0.114	0.114	0.114	0.116	0.116	0.117	0.118	0.12	0.119	0.12	0.123	0.123	0.125	0.127	0.13	0.131	0.133	0.135	0.138	0.14	0.142	0.145	0.148	0.15	0.152	0.157	0.159	0.164	0.165	0.168	0.174	0.178
565	PQ added in log phase	1	Δura	A	3	0.083		265	0.114	0.111	0.113	0.114	0.115	0.114	0.116	0.115	0.117	0.117	0.117	0.117	0.119	0.118	0.12	0.121	0.122	0.122	0.123	0.126	0.126	0.128	0.131	0.132	0.134	0.136	0.138	0.14	0.143	0.146	0.148	0.15	0.154	0.155	0.16	0.162	0.165	0.168	0.171	0.176	0.181
566	PQ added in log phase	1	∆VNG0258H	A	3	0.333		273	0.113	0.109	0.113	0.114	0.114	0.113	0.115	0.113	0.117	0.116	0.115	0.117	0.118	0.117	0.119	0.119	0.121	0.12	0.121	0.124	0.123	0.126	0.128	0.13	0.131	0.133	0.133	0.136	0.138	0.141	0.143	0.144	0.148	0.149	0.154	0.156	0.159	0.16	0.163	0.168	0.171
567	PQ added in log phase	1	∆VNG0258H	A	3	0.167		274	0.109	0.107	0.11	0.111	0.111	0.11	0.111	0.11	0.113	0.114	0.113	0.113	0.115	0.113	0.116	0.116	0.118	0.116	0.117	0.121	0.12	0.122	0.125	0.127	0.128	0.13	0.13	0.133	0.135	0.138	0.141	0.141	0.145	0.146	0.151	0.154	0.157	0.158	0.16	0.166	0.17
568	PQ added in log phase	1	∆VNG0258H	A	3	0.083		275	0.108	0.106	0.11	0.11	0.111	0.109	0.111	0.109	0.112	0.113	0.111	0.113	0.114	0.113	0.116	0.116	0.117	0.116	0.117	0.121	0.12	0.121	0.125	0.126	0.128	0.13	0.13	0.133	0.135	0.137	0.14	0.14	0.145	0.145	0.151	0.153	0.156	0.157	0.159	0.165	0.169
569	PQ added in log phase	1	∆VNG0258H	A	3	0		278	0.108	0.105	0.108	0.108	0.109	0.108	0.109	0.109	0.11	0.111	0.111	0.111	0.113	0.112	0.114	0.114	0.116	0.115	0.116	0.119	0.119	0.12	0.123	0.125	0.126	0.128	0.129	0.131	0.133	0.136	0.139	0.14	0.144	0.145	0.149	0.151	0.154	0.157	0.158	0.163	0.166
570	PQ added in log phase	1	∆VNG0258H	C	3	0		279	0.108	0.105	0.107	0.108	0.108	0.108	0.109	0.108	0.111	0.111	0.111	0.112	0.113	0.113	0.115	0.116	0.117	0.117	0.118	0.121	0.121	0.123	0.125	0.127	0.129	0.131	0.132	0.135	0.137	0.141	0.142	0.145	0.148	0.149	0.154	0.157	0.159	0.16	0.163	0.169	0.172
571	PQ added in log phase	1	Δura	D	3	0		280	0.107	0.105	0.108	0.108	0.107	0.108	0.108	0.108	0.11	0.11	0.11	0.111	0.112	0.112	0.114	0.114	0.115	0.115	0.116	0.118	0.117	0.119	0.12	0.122	0.123	0.124	0.125	0.127	0.128	0.131	0.133	0.134	0.137	0.138	0.141	0.143	0.146	0.147	0.148	0.153	0.155
572	PQ added in log phase	1	Δura	B	3	0.333		283	0.113	0.109	0.113	0.115	0.115	0.115	0.117	0.115	0.119	0.118	0.118	0.119	0.12	0.119	0.121	0.121	0.122	0.121	0.121	0.124	0.123	0.124	0.128	0.128	0.13	0.132	0.131	0.134	0.136	0.138	0.14	0.14	0.145	0.144	0.149	0.151	0.153	0.154	0.156	0.161	0.165
573	PQ added in log phase	1	Δura	B	3	0.167		284	0.11	0.108	0.112	0.114	0.114	0.114	0.116	0.114	0.117	0.117	0.117	0.118	0.118	0.118	0.12	0.12	0.121	0.12	0.12	0.123	0.122	0.123	0.127	0.128	0.129	0.131	0.13	0.133	0.135	0.137	0.139	0.139	0.144	0.143	0.148	0.15	0.153	0.153	0.155	0.16	0.165
574	PQ added in log phase	1	Δura	B	3	0.083		285	0.109	0.105	0.109	0.111	0.111	0.11	0.112	0.11	0.113	0.113	0.112	0.114	0.114	0.114	0.115	0.117	0.118	0.116	0.116	0.12	0.119	0.119	0.123	0.124	0.125	0.126	0.127	0.129	0.133	0.132	0.137	0.134	0.139	0.138	0.143	0.145	0.147	0.148	0.152	0.155	0.159
575	PQ added in log phase	1	Δura	B	3	0		288	0.111	0.107	0.111	0.112	0.112	0.111	0.114	0.112	0.115	0.115	0.114	0.116	0.117	0.116	0.117	0.118	0.119	0.118	0.118	0.121	0.12	0.121	0.124	0.125	0.127	0.128	0.128	0.131	0.132	0.135	0.136	0.137	0.141	0.141	0.145	0.147	0.15	0.151	0.152	0.157	0.162
576	PQ added in log phase	2	Δura	A	1	0.083		101	0.099	0.102	0.104	0.105	0.105	0.108	0.108	0.108	0.109	0.11	0.111	0.113	0.115	0.116	0.118	0.118	0.121	0.122	0.125	0.125	0.128	0.132	0.132	0.137	0.137	0.143	0.144	0.148	0.149	0.15	0.153	0.159	0.157	0.16	0.166	0.172	0.176	0.181	0.19	0.187	0.192
577	PQ added in log phase	2	Δura	A	1	0.167		102	0.1	0.103	0.105	0.106	0.105	0.108	0.109	0.108	0.109	0.11	0.111	0.113	0.114	0.115	0.117	0.118	0.119	0.12	0.124	0.123	0.126	0.129	0.134	0.133	0.136	0.139	0.141	0.145	0.147	0.148	0.151	0.156	0.154	0.158	0.165	0.17	0.174	0.179	0.184	0.181	0.184
578	PQ added in log phase	2	Δura	A	1	0.333		103	0.097	0.103	0.105	0.112	0.106	0.108	0.109	0.109	0.109	0.11	0.111	0.112	0.114	0.115	0.117	0.118	0.12	0.121	0.125	0.124	0.126	0.129	0.134	0.134	0.135	0.14	0.142	0.146	0.148	0.15	0.152	0.158	0.157	0.161	0.168	0.172	0.177	0.182	0.185	0.186	0.187
579	PQ added in log phase	2	Δura	A	1	0		104	0.096	0.105	0.103	0.109	0.109	0.11	0.11	0.111	0.111	0.112	0.113	0.114	0.116	0.117	0.119	0.114	0.122	0.124	0.129	0.127	0.129	0.132	0.137	0.138	0.14	0.143	0.146	0.15	0.152	0.154	0.147	0.162	0.161	0.166	0.151	0.155	0.183	0.188	0.192	0.186	0.202
580	PQ added in log phase	2	∆VNG0258H	A	1	0		105	0.102	0.107	0.111	0.113	0.113	0.115	0.115	0.115	0.118	0.117	0.118	0.119	0.121	0.123	0.124	0.12	0.127	0.118	0.135	0.133	0.135	0.129	0.146	0.143	0.145	0.148	0.152	0.155	0.158	0.16	0.153	0.167	0.167	0.171	0.166	0.18	0.185	0.189	0.193	0.188	0.196
581	PQ added in log phase	2	∆VNG0258H	A	1	0.333		106	0.099	0.1	0.106	0.107	0.107	0.108	0.108	0.108	0.112	0.11	0.111	0.112	0.113	0.105	0.116	0.111	0.118	0.117	0.125	0.123	0.116	0.127	0.131	0.131	0.132	0.135	0.124	0.121	0.144	0.145	0.146	0.152	0.152	0.156	0.159	0.165	0.169	0.172	0.178	0.182	0.179
582	PQ added in log phase	2	∆VNG0258H	A	1	0.167		107	0.102	0.101	0.108	0.11	0.109	0.111	0.112	0.112	0.114	0.113	0.114	0.116	0.117	0.117	0.119	0.109	0.121	0.119	0.129	0.125	0.123	0.128	0.128	0.131	0.132	0.135	0.134	0.119	0.142	0.144	0.146	0.149	0.15	0.153	0.157	0.161	0.163	0.167	0.169	0.176	0.17
583	PQ added in log phase	2	∆VNG0258H	A	1	0.083		108	0.107	0.103	0.11	0.11	0.11	0.111	0.112	0.111	0.114	0.112	0.114	0.115	0.116	0.118	0.118	0.118	0.121	0.122	0.13	0.125	0.124	0.129	0.131	0.132	0.127	0.137	0.139	0.122	0.144	0.147	0.124	0.153	0.154	0.157	0.162	0.166	0.17	0.172	0.175	0.185	0.176
584	PQ added in log phase	2	Δura	C	3	0		109	0.097	0.1	0.107	0.107	0.108	0.109	0.11	0.11	0.112	0.111	0.113	0.114	0.115	0.117	0.118	0.119	0.12	0.123	0.131	0.126	0.124	0.13	0.133	0.136	0.134	0.141	0.144	0.129	0.15	0.153	0.128	0.161	0.161	0.165	0.172	0.177	0.181	0.185	0.189	0.193	0.204
585	PQ added in log phase	2	Δura	C	3	0.083		110	0.09	0.092	0.098	0.099	0.1	0.1	0.101	0.101	0.102	0.103	0.104	0.106	0.107	0.108	0.109	0.11	0.111	0.113	0.121	0.116	0.11	0.12	0.126	0.125	0.123	0.13	0.133	0.12	0.138	0.14	0.114	0.148	0.148	0.152	0.157	0.161	0.165	0.168	0.172	0.183	0.174
586	PQ added in log phase	2	Δura	B	1	0.083		111	0.097	0.097	0.104	0.105	0.106	0.109	0.118	0.109	0.11	0.112	0.112	0.117	0.119	0.119	0.123	0.122	0.124	0.126	0.13	0.132	0.115	0.14	0.137	0.146	0.144	0.154	0.158	0.162	0.164	0.168	0.141	0.177	0.178	0.184	0.192	0.199	0.206	0.214	0.231	0.221	0.26
587	PQ added in log phase	2	Δura	B	1	0.167		112	0.1	0.096	0.102	0.104	0.104	0.106	0.107	0.106	0.108	0.108	0.109	0.112	0.113	0.115	0.117	0.117	0.119	0.121	0.132	0.126	0.11	0.132	0.14	0.137	0.135	0.144	0.148	0.152	0.155	0.158	0.132	0.167	0.167	0.173	0.181	0.187	0.192	0.198	0.216	0.205	0.238
588	PQ added in log phase	2	Δura	B	1	0.333		113	0.093	0.091	0.097	0.098	0.098	0.1	0.1	0.1	0.101	0.102	0.103	0.105	0.107	0.108	0.11	0.111	0.112	0.114	0.122	0.118	0.101	0.123	0.131	0.128	0.127	0.135	0.139	0.141	0.146	0.149	0.123	0.158	0.158	0.164	0.171	0.177	0.182	0.188	0.205	0.195	0.222
589	PQ added in log phase	2	Δura	B	1	0		114	0.097	0.092	0.099	0.1	0.101	0.102	0.103	0.103	0.104	0.105	0.106	0.108	0.11	0.112	0.113	0.114	0.115	0.117	0.123	0.121	0.102	0.126	0.133	0.132	0.128	0.138	0.142	0.139	0.149	0.152	0.126	0.161	0.161	0.167	0.175	0.181	0.186	0.191	0.21	0.202	0.228
590	PQ added in log phase	2	∆VNG0258H	B	1	0		115	0.099	0.097	0.103	0.104	0.104	0.106	0.106	0.107	0.108	0.109	0.11	0.113	0.114	0.115	0.117	0.118	0.121	0.122	0.132	0.126	0.109	0.132	0.138	0.137	0.133	0.144	0.148	0.145	0.154	0.157	0.131	0.165	0.166	0.171	0.177	0.182	0.186	0.191	0.208	0.202	0.208
591	PQ added in log phase	2	∆VNG0258H	B	1	0.333		116	0.101	0.094	0.1	0.101	0.102	0.102	0.103	0.103	0.104	0.105	0.105	0.107	0.109	0.109	0.111	0.112	0.113	0.115	0.126	0.119	0.105	0.123	0.127	0.127	0.122	0.133	0.136	0.137	0.141	0.143	0.117	0.151	0.152	0.157	0.162	0.166	0.17	0.174	0.19	0.19	0.191
592	PQ added in log phase	2	∆VNG0258H	B	1	0.167		117	0.092	0.09	0.098	0.101	0.099	0.1	0.101	0.101	0.102	0.102	0.104	0.105	0.106	0.107	0.109	0.109	0.111	0.112	0.118	0.115	0.102	0.119	0.12	0.122	0.117	0.127	0.13	0.122	0.136	0.138	0.112	0.145	0.146	0.151	0.156	0.161	0.164	0.168	0.183	0.187	0.181
593	PQ added in log phase	2	∆VNG0258H	B	1	0.083		118	0.099	0.096	0.103	0.103	0.104	0.105	0.106	0.105	0.107	0.107	0.108	0.11	0.111	0.112	0.114	0.113	0.117	0.117	0.123	0.121	0.11	0.125	0.13	0.13	0.132	0.135	0.138	0.128	0.144	0.146	0.119	0.152	0.153	0.159	0.164	0.169	0.172	0.175	0.178	0.2	0.188
594	PQ added in log phase	2	Δura	C	3	0.167		119	0.094	0.099	0.103	0.107	0.107	0.108	0.109	0.109	0.11	0.111	0.11	0.111	0.114	0.116	0.118	0.12	0.121	0.123	0.132	0.127	0.117	0.132	0.138	0.138	0.141	0.145	0.149	0.138	0.157	0.158	0.133	0.168	0.168	0.174	0.18	0.187	0.191	0.196	0.201	0.214	0.213
595	PQ added in log phase	2	Δura	C	3	0.333		120	0.091	0.09	0.094	0.098	0.09	0.097	0.098	0.098	0.099	0.099	0.1	0.101	0.102	0.104	0.104	0.105	0.107	0.109	0.117	0.112	0.105	0.115	0.119	0.12	0.119	0.124	0.127	0.114	0.132	0.133	0.107	0.141	0.142	0.145	0.151	0.155	0.158	0.162	0.164	0.177	0.17
596	PQ added in log phase	2	Δura	C	1	0.083		121	0.099	0.099	0.106	0.108	0.108	0.11	0.107	0.111	0.112	0.113	0.114	0.118	0.12	0.119	0.123	0.123	0.124	0.127	0.133	0.131	0.113	0.137	0.14	0.141	0.139	0.146	0.15	0.153	0.155	0.157	0.13	0.165	0.165	0.17	0.177	0.183	0.191	0.194	0.21	0.198	0.23
597	PQ added in log phase	2	Δura	C	1	0.167		122	0.095	0.092	0.099	0.1	0.1	0.102	0.102	0.102	0.104	0.104	0.104	0.106	0.108	0.109	0.111	0.111	0.113	0.115	0.124	0.118	0.097	0.124	0.127	0.129	0.128	0.135	0.138	0.142	0.144	0.147	0.121	0.155	0.154	0.16	0.167	0.172	0.181	0.183	0.198	0.184	0.224
598	PQ added in log phase	2	Δura	C	1	0.333		123	0.103	0.095	0.097	0.102	0.104	0.104	0.105	0.105	0.106	0.106	0.107	0.109	0.11	0.112	0.113	0.114	0.115	0.117	0.125	0.121	0.099	0.125	0.129	0.13	0.128	0.136	0.138	0.142	0.145	0.147	0.121	0.156	0.155	0.161	0.167	0.172	0.178	0.181	0.198	0.184	0.226
599	PQ added in log phase	2	Δura	C	1	0		124	0.094	0.094	0.096	0.101	0.101	0.102	0.103	0.103	0.104	0.104	0.105	0.107	0.108	0.109	0.111	0.112	0.113	0.115	0.122	0.119	0.102	0.123	0.129	0.128	0.128	0.134	0.137	0.14	0.144	0.146	0.121	0.155	0.156	0.16	0.166	0.171	0.177	0.181	0.198	0.182	0.229
600	PQ added in log phase	2	∆VNG0258H	C	1	0		125	0.093	0.098	0.104	0.107	0.107	0.108	0.109	0.11	0.111	0.112	0.113	0.115	0.117	0.12	0.122	0.123	0.126	0.128	0.13	0.134	0.114	0.14	0.141	0.147	0.147	0.154	0.158	0.161	0.165	0.168	0.143	0.177	0.179	0.184	0.191	0.196	0.202	0.208	0.226	0.212	0.259
601	PQ added in log phase	2	∆VNG0258H	C	1	0.333		126	0.099	0.094	0.102	0.102	0.102	0.103	0.104	0.104	0.105	0.106	0.107	0.109	0.11	0.112	0.113	0.115	0.102	0.119	0.12	0.123	0.1	0.128	0.13	0.133	0.131	0.139	0.143	0.146	0.149	0.152	0.126	0.159	0.161	0.165	0.17	0.175	0.179	0.184	0.201	0.175	0.229
602	PQ added in log phase	2	∆VNG0258H	C	1	0.167		127	0.096	0.093	0.1	0.1	0.1	0.102	0.102	0.102	0.103	0.104	0.105	0.107	0.108	0.11	0.111	0.112	0.114	0.116	0.117	0.12	0.122	0.124	0.131	0.13	0.127	0.135	0.138	0.141	0.144	0.146	0.12	0.154	0.156	0.16	0.165	0.17	0.174	0.178	0.195	0.161	0.222
603	PQ added in log phase	2	∆VNG0258H	C	1	0.083		128	0.102	0.096	0.103	0.103	0.103	0.105	0.105	0.105	0.106	0.107	0.108	0.11	0.111	0.113	0.114	0.115	0.117	0.119	0.122	0.123	0.097	0.127	0.132	0.133	0.133	0.139	0.142	0.145	0.148	0.15	0.125	0.158	0.159	0.164	0.17	0.174	0.178	0.182	0.199	0.155	0.225
604	PQ added in log phase	2	∆VNG0258H	C	3	0		129	0.097	0.097	0.105	0.105	0.105	0.106	0.107	0.107	0.108	0.109	0.11	0.112	0.114	0.116	0.117	0.119	0.12	0.122	0.126	0.127	0.129	0.131	0.137	0.137	0.135	0.143	0.146	0.15	0.153	0.154	0.13	0.164	0.165	0.17	0.175	0.18	0.184	0.189	0.206	0.16	0.234
605	PQ added in log phase	2	∆VNG0258H	C	3	0.083		130	0.093	0.092	0.099	0.099	0.1	0.1	0.101	0.102	0.109	0.104	0.104	0.106	0.108	0.11	0.111	0.112	0.114	0.115	0.121	0.12	0.101	0.124	0.13	0.13	0.128	0.135	0.139	0.142	0.144	0.146	0.121	0.154	0.156	0.161	0.165	0.17	0.174	0.178	0.194	0.148	0.215
606	PQ added in log phase	2	Δura	D	1	0.083		131	0.093	0.097	0.105	0.106	0.107	0.109	0.11	0.108	0.111	0.111	0.111	0.115	0.117	0.117	0.12	0.12	0.122	0.124	0.136	0.129	0.098	0.136	0.143	0.14	0.143	0.147	0.152	0.155	0.157	0.16	0.133	0.166	0.168	0.173	0.179	0.186	0.192	0.198	0.214	0.17	0.243
607	PQ added in log phase	2	Δura	D	1	0.167		132	0.095	0.094	0.102	0.102	0.103	0.105	0.106	0.104	0.106	0.106	0.106	0.109	0.111	0.111	0.113	0.113	0.115	0.116	0.126	0.121	0.1235	0.126	0.134	0.13	0.133	0.137	0.141	0.144	0.146	0.149	0.123	0.156	0.156	0.162	0.167	0.171	0.177	0.183	0.199	0.147	0.224
608	PQ added in log phase	2	Δura	D	1	0.333		133	0.097	0.09	0.098	0.098	0.098	0.1	0.101	0.1	0.101	0.102	0.102	0.104	0.105	0.107	0.108	0.108	0.11	0.111	0.12	0.115	0.118	0.121	0.127	0.124	0.122	0.13	0.133	0.137	0.139	0.142	0.116	0.148	0.149	0.154	0.158	0.164	0.168	0.174	0.19	0.143	0.216
609	PQ added in log phase	2	Δura	D	1	0		134	0.098	0.094	0.101	0.102	0.103	0.103	0.104	0.103	0.107	0.105	0.106	0.107	0.109	0.11	0.112	0.112	0.114	0.115	0.124	0.12	0.096	0.125	0.132	0.129	0.125	0.135	0.138	0.142	0.144	0.147	0.121	0.154	0.155	0.161	0.166	0.171	0.175	0.181	0.198	0.151	0.231
610	PQ added in log phase	2	∆VNG0258H	D	1	0		135	0.096	0.098	0.105	0.105	0.106	0.107	0.107	0.107	0.113	0.109	0.109	0.111	0.112	0.113	0.115	0.115	0.117	0.119	0.126	0.123	0.096	0.128	0.136	0.133	0.13	0.139	0.142	0.145	0.148	0.15	0.125	0.157	0.158	0.163	0.165	0.172	0.175	0.181	0.196	0.145	0.222
611	PQ added in log phase	2	∆VNG0258H	D	1	0.333		136	0.099	0.095	0.102	0.102	0.102	0.104	0.103	0.103	0.11	0.104	0.105	0.106	0.107	0.108	0.109	0.109	0.111	0.112	0.118	0.115	0.117	0.119	0.126	0.123	0.124	0.128	0.13	0.133	0.135	0.137	0.111	0.144	0.145	0.149	0.152	0.157	0.16	0.165	0.18	0.132	0.199
612	PQ added in log phase	2	∆VNG0258H	D	1	0.167		137	0.098	0.092	0.098	0.099	0.099	0.1	0.1	0.1	0.108	0.102	0.102	0.103	0.103	0.105	0.105	0.106	0.108	0.109	0.121	0.111	0.1	0.115	0.123	0.119	0.121	0.124	0.126	0.129	0.131	0.133	0.106	0.14	0.14	0.144	0.144	0.153	0.156	0.161	0.176	0.127	0.201
613	PQ added in log phase	2	∆VNG0258H	D	1	0.083		138	0.102	0.098	0.105	0.105	0.106	0.106	0.107	0.107	0.115	0.108	0.108	0.109	0.111	0.112	0.113	0.113	0.115	0.116	0.126	0.119	0.113	0.123	0.131	0.128	0.128	0.132	0.135	0.137	0.14	0.141	0.116	0.148	0.149	0.153	0.159	0.164	0.166	0.17	0.185	0.135	0.218
614	PQ added in log phase	2	∆VNG0258H	C	3	0.167		139	0.101	0.099	0.107	0.107	0.107	0.109	0.109	0.11	0.118	0.112	0.113	0.115	0.117	0.118	0.12	0.122	0.124	0.126	0.137	0.13	0.126	0.136	0.144	0.142	0.144	0.149	0.152	0.156	0.159	0.162	0.137	0.17	0.171	0.177	0.182	0.186	0.191	0.196	0.214	0.165	0.236
615	PQ added in log phase	2	∆VNG0258H	C	3	0.333		140	0.099	0.094	0.102	0.102	0.103	0.103	0.104	0.104	0.112	0.106	0.107	0.108	0.11	0.111	0.113	0.113	0.115	0.116	0.125	0.12	0.112	0.124	0.131	0.129	0.13	0.133	0.136	0.139	0.141	0.143	0.117	0.149	0.151	0.155	0.159	0.163	0.166	0.17	0.186	0.139	0.205
616	PQ added in log phase	2	∆VNG0258H	A	2	0.083		141	0.092	0.093	0.101	0.101	0.101	0.104	0.106	0.102	0.104	0.105	0.105	0.11	0.111	0.111	0.113	0.112	0.113	0.115	0.125	0.119	0.1215	0.124	0.125	0.126	0.128	0.131	0.134	0.137	0.138	0.14	0.112	0.144	0.145	0.149	0.151	0.157	0.162	0.165	0.179	0.133	0.194
617	PQ added in log phase	2	∆VNG0258H	A	2	0.167		142	0.095	0.092	0.099	0.099	0.099	0.101	0.102	0.101	0.103	0.103	0.103	0.106	0.107	0.107	0.11	0.109	0.112	0.112	0.12	0.117	0.119	0.121	0.125	0.124	0.128	0.13	0.133	0.136	0.138	0.14	0.115	0.146	0.148	0.152	0.156	0.16	0.164	0.169	0.184	0.138	0.205
618	PQ added in log phase	2	∆VNG0258H	A	2	0.333		143	0.096	0.091	0.098	0.098	0.099	0.1	0.101	0.101	0.102	0.102	0.102	0.105	0.106	0.106	0.108	0.108	0.11	0.111	0.121	0.115	0.117	0.119	0.124	0.123	0.125	0.128	0.131	0.133	0.136	0.138	0.112	0.144	0.145	0.15	0.154	0.158	0.162	0.166	0.182	0.138	0.205
619	PQ added in log phase	2	∆VNG0258H	A	2	0		144	0.096	0.088	0.095	0.095	0.095	0.097	0.098	0.097	0.098	0.099	0.098	0.101	0.102	0.101	0.103	0.103	0.1045	0.106	0.116	0.109	0.111	0.113	0.119	0.115	0.116	0.1	0.122	0.125	0.127	0.128	0.103	0.133	0.134	0.139	0.143	0.147	0.15	0.155	0.169	0.124	0.191
620	PQ added in log phase	2	Δura	A	2	0		145	0.099	0.094	0.101	0.102	0.102	0.104	0.105	0.104	0.106	0.106	0.107	0.109	0.11	0.111	0.113	0.114	0.1155	0.117	0.13	0.122	0.124	0.126	0.134	0.131	0.134	0.124	0.141	0.144	0.147	0.148	0.125	0.156	0.158	0.163	0.168	0.173	0.178	0.184	0.201	0.157	0.224
621	PQ added in log phase	2	Δura	A	2	0.333		146	0.097	0.098	0.106	0.106	0.104	0.107	0.108	0.108	0.109	0.11	0.11	0.112	0.113	0.114	0.115	0.116	0.116	0.116	0.125	0.123	0.1245	0.126	0.133	0.13	0.133	0.134	0.139	0.141	0.144	0.145	0.122	0.153	0.154	0.159	0.162	0.167	0.171	0.176	0.193	0.148	0.219
622	PQ added in log phase	2	Δura	A	2	0.167		147	0.096	0.095	0.102	0.103	0.103	0.104	0.105	0.105	0.106	0.107	0.107	0.11	0.11	0.111	0.112	0.113	0.114	0.115	0.128	0.121	0.1225	0.124	0.132	0.129	0.132	0.134	0.137	0.14	0.143	0.145	0.121	0.152	0.155	0.158	0.163	0.167	0.172	0.177	0.194	0.151	0.24
623	PQ added in log phase	2	Δura	A	2	0.083		148	0.101	0.095	0.103	0.103	0.104	0.105	0.105	0.105	0.107	0.107	0.107	0.109	0.11	0.111	0.1125	0.114	0.115	0.116	0.118	0.121	0.123	0.125	0.132	0.128	0.129	0.133	0.137	0.14	0.142	0.145	0.121	0.151	0.153	0.158	0.162	0.166	0.171	0.176	0.192	0.149	0.218
624	PQ added in log phase	2	Δura	D	3	0		149	0.095	0.099	0.106	0.106	0.106	0.108	0.108	0.109	0.109	0.11	0.11	0.112	0.113	0.114	0.097	0.117	0.1185	0.12	0.121	0.125	0.127	0.129	0.136	0.134	0.143	0.14	0.143	0.146	0.149	0.152	0.128	0.159	0.161	0.166	0.17	0.175	0.179	0.185	0.202	0.159	0.226
625	PQ added in log phase	2	Δura	D	3	0.083		150	0.096	0.092	0.099	0.1	0.1	0.101	0.101	0.101	0.102	0.103	0.103	0.105	0.106	0.108	0.104	0.11	0.1115	0.113	0.114	0.118	0.12	0.122	0.13	0.126	0.133	0.132	0.135	0.138	0.141	0.144	0.12	0.151	0.152	0.156	0.161	0.166	0.17	0.175	0.192	0.15	0.211
626	PQ added in log phase	2	∆VNG0258H	B	2	0.083		151	0.095	0.093	0.101	0.101	0.102	0.105	0.11	0.104	0.106	0.107	0.107	0.111	0.113	0.112	0.115	0.114	0.097	0.117	0.13	0.121	0.1235	0.126	0.132	0.13	0.129	0.135	0.14	0.142	0.143	0.146	0.121	0.122	0.153	0.157	0.16	0.166	0.169	0.176	0.189	0.134	0.212
627	PQ added in log phase	2	∆VNG0258H	B	2	0.167		152	0.096	0.093	0.101	0.101	0.102	0.104	0.105	0.103	0.106	0.106	0.106	0.11	0.111	0.11	0.114	0.113	0.1145	0.116	0.126	0.121	0.123	0.125	0.132	0.128	0.129	0.134	0.138	0.141	0.143	0.146	0.121	0.123	0.153	0.158	0.161	0.166	0.171	0.176	0.191	0.136	0.212
628	PQ added in log phase	2	∆VNG0258H	B	2	0.333		153	0.095	0.092	0.099	0.099	0.103	0.104	0.105	0.102	0.104	0.105	0.104	0.107	0.108	0.108	0.111	0.11	0.112	0.114	0.121	0.118	0.12	0.122	0.129	0.125	0.128	0.131	0.135	0.137	0.14	0.142	0.118	0.119	0.15	0.154	0.158	0.163	0.167	0.172	0.187	0.143	0.209
629	PQ added in log phase	2	∆VNG0258H	B	2	0		154	0.095	0.092	0.099	0.099	0.099	0.101	0.102	0.101	0.103	0.103	0.103	0.105	0.106	0.107	0.109	0.109	0.11	0.111	0.116	0.116	0.117	0.118	0.125	0.122	0.123	0.126	0.129	0.131	0.133	0.136	0.112	0.113	0.143	0.147	0.151	0.156	0.159	0.164	0.178	0.134	0.2
630	PQ added in log phase	2	Δura	B	2	0		155	0.098	0.096	0.103	0.104	0.105	0.106	0.107	0.107	0.109	0.11	0.11	0.112	0.113	0.115	0.117	0.117	0.097	0.121	0.126	0.127	0.1295	0.132	0.139	0.137	0.135	0.144	0.149	0.153	0.155	0.159	0.136	0.138	0.17	0.175	0.18	0.187	0.192	0.199	0.217	0.182	0.249
631	PQ added in log phase	2	Δura	B	2	0.333		156	0.105	0.095	0.103	0.103	0.104	0.106	0.107	0.106	0.108	0.108	0.109	0.112	0.113	0.114	0.116	0.117	0.119	0.121	0.125	0.126	0.128	0.13	0.139	0.137	0.131	0.143	0.148	0.151	0.154	0.158	0.135	0.137	0.169	0.174	0.179	0.186	0.191	0.198	0.215	0.181	0.245
632	PQ added in log phase	2	Δura	B	2	0.167		157	0.106	0.097	0.105	0.106	0.106	0.108	0.109	0.109	0.11	0.111	0.111	0.113	0.115	0.116	0.118	0.118	0.097	0.122	0.125	0.127	0.128	0.129	0.139	0.137	0.14	0.143	0.148	0.151	0.155	0.158	0.135	0.138	0.169	0.174	0.18	0.186	0.191	0.198	0.215	0.169	0.248
633	PQ added in log phase	2	Δura	B	2	0.083		158	0.097	0.091	0.098	0.099	0.099	0.1	0.101	0.101	0.102	0.103	0.103	0.105	0.106	0.108	0.109	0.11	0.112	0.114	0.116	0.118	0.12	0.122	0.13	0.127	0.129	0.133	0.136	0.14	0.143	0.146	0.123	0.126	0.157	0.161	0.166	0.172	0.177	0.182	0.2	0.155	0.221
634	PQ added in log phase	2	Δura	D	3	0.167		159	0.101	0.097	0.106	0.106	0.105	0.108	0.108	0.108	0.109	0.11	0.111	0.112	0.114	0.115	0.117	0.118	0.096	0.122	0.124	0.127	0.129	0.131	0.139	0.137	0.138	0.143	0.147	0.15	0.153	0.156	0.133	0.138	0.166	0.17	0.175	0.181	0.185	0.191	0.209	0.164	0.234
635	PQ added in log phase	2	Δura	D	3	0.333		160	0.097	0.094	0.102	0.102	0.102	0.103	0.104	0.103	0.104	0.104	0.105	0.106	0.108	0.109	0.11	0.111	0.1125	0.114	0.115	0.118	0.1195	0.121	0.129	0.125	0.129	0.13	0.132	0.135	0.138	0.14	0.116	0.146	0.148	0.151	0.154	0.159	0.162	0.166	0.182	0.138	0.198
636	PQ added in log phase	2	∆VNG0258H	C	2	0.083		161	0.089	0.094	0.102	0.102	0.103	0.104	0.106	0.104	0.105	0.107	0.107	0.111	0.114	0.114	0.116	0.117	0.103	0.119	0.133	0.124	0.127	0.13	0.137	0.134	0.134	0.141	0.144	0.147	0.149	0.151	0.127	0.128	0.159	0.163	0.167	0.172	0.176	0.181	0.196	0.141	0.21
637	PQ added in log phase	2	∆VNG0258H	C	2	0.167		162	0.091	0.096	0.104	0.104	0.105	0.106	0.108	0.107	0.108	0.11	0.11	0.113	0.114	0.115	0.118	0.118	0.121	0.122	0.136	0.127	0.1295	0.132	0.14	0.137	0.136	0.144	0.148	0.151	0.154	0.157	0.134	0.135	0.166	0.17	0.174	0.18	0.184	0.19	0.206	0.156	0.235
638	PQ added in log phase	2	∆VNG0258H	C	2	0.333		163	0.092	0.096	0.103	0.103	0.104	0.105	0.107	0.106	0.108	0.108	0.109	0.111	0.113	0.113	0.116	0.116	0.119	0.12	0.135	0.124	0.126	0.128	0.138	0.134	0.133	0.142	0.145	0.148	0.151	0.154	0.132	0.133	0.164	0.169	0.173	0.177	0.183	0.188	0.204	0.158	0.23
639	PQ added in log phase	2	∆VNG0258H	C	2	0		164	0.096	0.094	0.101	0.101	0.101	0.103	0.104	0.104	0.104	0.105	0.105	0.108	0.109	0.109	0.112	0.112	0.115	0.115	0.129	0.119	0.121	0.123	0.131	0.127	0.126	0.133	0.137	0.139	0.142	0.145	0.122	0.123	0.15	0.158	0.161	0.166	0.17	0.175	0.19	0.144	0.219
640	PQ added in log phase	2	Δura	C	2	0		165	0.093	0.096	0.103	0.104	0.104	0.107	0.106	0.106	0.107	0.108	0.108	0.11	0.111	0.112	0.114	0.115	0.117	0.118	0.131	0.122	0.1245	0.127	0.135	0.132	0.131	0.138	0.141	0.145	0.148	0.151	0.129	0.129	0.16	0.165	0.169	0.174	0.178	0.185	0.201	0.155	0.234
641	PQ added in log phase	2	Δura	C	2	0.333		166	0.096	0.097	0.105	0.105	0.105	0.106	0.107	0.107	0.108	0.109	0.109	0.111	0.113	0.114	0.113	0.117	0.118	0.119	0.134	0.124	0.1265	0.129	0.136	0.133	0.133	0.139	0.135	0.146	0.149	0.152	0.13	0.131	0.161	0.167	0.17	0.176	0.18	0.186	0.203	0.151	0.226
642	PQ added in log phase	2	Δura	C	2	0.167		167	0.1	0.094	0.101	0.101	0.102	0.103	0.104	0.104	0.104	0.105	0.106	0.107	0.108	0.11	0.111	0.112	0.114	0.115	0.129	0.119	0.1215	0.124	0.131	0.129	0.131	0.135	0.137	0.141	0.144	0.147	0.125	0.126	0.156	0.161	0.165	0.17	0.175	0.207	0.196	0.144	0.225
643	PQ added in log phase	2	Δura	C	2	0.083		168	0.095	0.092	0.098	0.098	0.098	0.1	0.101	0.1	0.101	0.102	0.102	0.104	0.105	0.105	0.107	0.108	0.109	0.106	0.121	0.114	0.1165	0.119	0.125	0.122	0.115	0.127	0.13	0.133	0.135	0.138	0.117	0.117	0.147	0.151	0.155	0.16	0.164	0.172	0.185	0.131	0.213
644	PQ added in log phase	2	∆VNG0258H	D	3	0		169	0.095	0.1	0.108	0.108	0.107	0.109	0.11	0.109	0.11	0.11	0.11	0.112	0.113	0.114	0.115	0.116	0.117	0.111	0.13	0.122	0.124	0.126	0.134	0.129	0.117	0.134	0.138	0.14	0.142	0.145	0.123	0.123	0.152	0.157	0.16	0.165	0.168	0.173	0.187	0.133	0.202
645	PQ added in log phase	2	∆VNG0258H	D	3	0.083		170	0.094	0.095	0.102	0.103	0.103	0.104	0.104	0.104	0.104	0.105	0.106	0.107	0.108	0.109	0.11	0.11	0.111	0.104	0.127	0.116	0.118	0.12	0.127	0.123	0.11	0.128	0.13	0.133	0.135	0.137	0.117	0.115	0.145	0.15	0.128	0.156	0.159	0.164	0.178	0.122	0.194
646	PQ added in log phase	2	Δura	D	2	0.083		171	0.127	0.114	0.102	0.101	0.102	0.102	0.106	0.104	0.114	0.107	0.106	0.109	0.111	0.111	0.114	0.114	0.118	0.1255	0.133	0.123	0.127	0.131	0.135	0.133	0.124	0.14	0.145	0.148	0.151	0.154	0.14	0.132	0.161	0.166	0.166	0.175	0.179	0.187	0.201	0.149	0.222
647	PQ added in log phase	2	Δura	D	2	0.167		172	0.098	0.095	0.136	0.104	0.105	0.107	0.108	0.106	0.116	0.109	0.108	0.112	0.113	0.113	0.115	0.115	0.118	0.125	0.132	0.124	0.1275	0.131	0.136	0.134	0.124	0.14	0.145	0.147	0.15	0.153	0.137	0.132	0.16	0.165	0.16	0.176	0.18	0.188	0.201	0.149	0.232
648	PQ added in log phase	2	Δura	D	2	0.333		173	0.106	0.096	0.128	0.104	0.104	0.107	0.107	0.106	0.116	0.108	0.108	0.111	0.112	0.112	0.115	0.115	0.117	0.1235	0.13	0.122	0.125	0.128	0.134	0.131	0.122	0.138	0.142	0.145	0.147	0.15	0.133	0.129	0.158	0.162	0.166	0.172	0.176	0.184	0.198	0.145	0.231
649	PQ added in log phase	2	Δura	D	2	0		174	0.102	0.093	0.101	0.101	0.102	0.103	0.104	0.103	0.112	0.105	0.103	0.107	0.108	0.107	0.11	0.11	0.112	0.111	0.125	0.116	0.1185	0.121	0.127	0.124	0.114	0.13	0.133	0.136	0.138	0.141	0.123	0.12	0.148	0.152	0.154	0.16	0.165	0.17	0.185	0.132	0.209
650	PQ added in log phase	2	∆VNG0258H	D	2	0		175	0.103	0.096	0.103	0.103	0.103	0.105	0.106	0.105	0.106	0.106	0.105	0.108	0.109	0.109	0.111	0.11	0.113	0.113	0.128	0.117	0.1195	0.122	0.128	0.125	0.113	0.13	0.134	0.136	0.138	0.141	0.123	0.119	0.149	0.152	0.152	0.164	0.166	0.173	0.187	0.128	0.21
651	PQ added in log phase	2	∆VNG0258H	D	2	0.333		176	0.103	0.097	0.104	0.104	0.105	0.106	0.106	0.106	0.107	0.107	0.106	0.109	0.11	0.11	0.112	0.112	0.114	0.113	0.125	0.118	0.1215	0.125	0.13	0.126	0.114	0.131	0.135	0.137	0.138	0.141	0.123	0.119	0.149	0.152	0.154	0.16	0.164	0.169	0.182	0.128	0.206
652	PQ added in log phase	2	∆VNG0258H	D	2	0.167		177	0.097	0.094	0.102	0.102	0.103	0.104	0.104	0.103	0.105	0.105	0.104	0.107	0.107	0.107	0.109	0.109	0.112	0.11	0.121	0.116	0.1185	0.121	0.127	0.123	0.111	0.128	0.132	0.134	0.136	0.139	0.121	0.118	0.147	0.151	0.148	0.159	0.162	0.167	0.181	0.126	0.208
653	PQ added in log phase	2	∆VNG0258H	D	2	0.083		178	0.098	0.093	0.1	0.1	0.1	0.101	0.102	0.101	0.102	0.102	0.102	0.104	0.105	0.106	0.107	0.107	0.108	0.105	0.116	0.112	0.1145	0.117	0.123	0.119	0.106	0.124	0.126	0.128	0.131	0.132	0.114	0.11	0.139	0.143	0.146	0.151	0.155	0.159	0.172	0.118	0.195
654	PQ added in log phase	2	∆VNG0258H	D	3	0.167		179	0.091	0.096	0.104	0.104	0.104	0.105	0.106	0.106	0.106	0.107	0.107	0.109	0.11	0.111	0.112	0.113	0.114	0.099	0.13	0.119	0.122	0.125	0.131	0.128	0.116	0.133	0.137	0.138	0.142	0.144	0.125	0.123	0.152	0.156	0.141	0.165	0.169	0.173	0.188	0.132	0.21
655	PQ added in log phase	2	∆VNG0258H	D	3	0.333		180	0.095	0.093	0.101	0.101	0.101	0.102	0.102	0.102	0.102	0.103	0.103	0.105	0.106	0.107	0.107	0.108	0.11	0.101	0.123	0.113	0.1145	0.116	0.123	0.119	0.106	0.123	0.125	0.127	0.128	0.13	0.111	0.107	0.136	0.14	0.118	0.145	0.148	0.152	0.166	0.109	0.178
656	PQ added in log phase	2	Δura	A	3	0.083		181	0.1	0.096	0.104	0.105	0.105	0.107	0.109	0.107	0.117	0.11	0.109	0.114	0.115	0.115	0.116	0.118	0.119	0.098	0.136	0.171	0.151	0.131	0.137	0.132	0.125	0.14	0.144	0.146	0.148	0.15	0.138	0.13	0.157	0.162	0.153	0.171	0.174	0.181	0.195	0.143	0.206
657	PQ added in log phase	2	Δura	A	3	0.167		182	0.093	0.093	0.102	0.102	0.103	0.105	0.106	0.105	0.115	0.107	0.106	0.11	0.111	0.111	0.113	0.113	0.115	0.123	0.131	0.176	0.151	0.126	0.131	0.127	0.119	0.135	0.138	0.141	0.143	0.146	0.143	0.127	0.154	0.158	0.156	0.167	0.174	0.178	0.191	0.14	0.223
658	PQ added in log phase	2	Δura	A	3	0.333		183	0.096	0.097	0.105	0.106	0.107	0.109	0.11	0.109	0.119	0.111	0.111	0.113	0.115	0.115	0.117	0.117	0.12	0.1	0.135	0.183	0.1565	0.13	0.136	0.131	0.124	0.139	0.143	0.146	0.148	0.148	0.152	0.134	0.159	0.164	0.165	0.173	0.182	0.183	0.198	0.147	0.225
659	PQ added in log phase	2	Δura	A	3	0		184	0.099	0.096	0.104	0.104	0.105	0.106	0.107	0.107	0.118	0.108	0.108	0.11	0.111	0.111	0.113	0.113	0.115	0.096	0.129	0.18	0.1515	0.123	0.129	0.12	0.126	0.131	0.134	0.136	0.138	0.138	0.141	0.143	0.148	0.152	0.153	0.159	0.167	0.169	0.182	0.13	0.205
660	PQ added in log phase	2	∆VNG0258H	A	3	0		185	0.107	0.1	0.107	0.107	0.108	0.109	0.11	0.109	0.12	0.111	0.111	0.113	0.114	0.114	0.116	0.116	0.118	0.117	0.133	0.181	0.154	0.127	0.133	0.128	0.121	0.134	0.138	0.14	0.142	0.141	0.146	0.15	0.151	0.155	0.157	0.163	0.17	0.171	0.184	0.136	0.219
661	PQ added in log phase	2	∆VNG0258H	A	3	0.333		186	0.103	0.099	0.107	0.107	0.107	0.108	0.109	0.109	0.119	0.111	0.11	0.112	0.113	0.113	0.116	0.115	0.117	0.118	0.132	0.183	0.154	0.125	0.131	0.12	0.118	0.132	0.135	0.138	0.14	0.137	0.144	0.147	0.149	0.152	0.156	0.159	0.167	0.167	0.18	0.127	0.214
662	PQ added in log phase	2	∆VNG0258H	A	3	0.167		187	0.102	0.096	0.103	0.103	0.104	0.104	0.106	0.106	0.116	0.107	0.106	0.109	0.11	0.11	0.112	0.112	0.114	0.115	0.13	0.179	0.151	0.123	0.129	0.118	0.117	0.132	0.134	0.137	0.14	0.136	0.145	0.148	0.15	0.154	0.157	0.161	0.147	0.17	0.183	0.139	0.218
663	PQ added in log phase	2	∆VNG0258H	A	3	0.083		188	0.095	0.095	0.098	0.097	0.097	0.099	0.1	0.099	0.109	0.1	0.101	0.102	0.103	0.104	0.105	0.105	0.107	0.107	0.121	0.169	0.1415	0.114	0.119	0.109	0.107	0.12	0.123	0.124	0.126	0.124	0.131	0.133	0.135	0.138	0.141	0.146	0.133	0.153	0.166	0.109	0.198
664	PQ added in log phase	2	Δura	B	3	0.083		191	0.094	0.093	0.102	0.102	0.103	0.107	0.109	0.106	0.117	0.11	0.108	0.114	0.116	0.114	0.118	0.117	0.119	0.12	0.134	0.144	0.138	0.132	0.137	0.134	0.128	0.141	0.147	0.151	0.151	0.152	0.155	0.159	0.161	0.166	0.17	0.177	0.187	0.19	0.201	0.178	0.22
665	PQ added in log phase	2	Δura	B	3	0.167		192	0.098	0.094	0.103	0.103	0.104	0.108	0.109	0.107	0.119	0.11	0.109	0.114	0.115	0.113	0.118	0.116	0.119	0.12	0.134	0.141	0.136	0.131	0.137	0.133	0.127	0.141	0.146	0.149	0.15	0.151	0.155	0.159	0.161	0.166	0.17	0.177	0.187	0.19	0.202	0.201	0.219
666	PQ added in log phase	2	Δura	B	3	0.333		193	0.099	0.098	0.106	0.106	0.107	0.11	0.111	0.11	0.121	0.113	0.112	0.116	0.118	0.117	0.12	0.12	0.122	0.123	0.139	0.144	0.1395	0.135	0.141	0.138	0.131	0.146	0.151	0.155	0.157	0.157	0.162	0.166	0.169	0.174	0.179	0.185	0.195	0.198	0.211	0.178	0.236
667	PQ added in log phase	2	Δura	B	3	0		194	0.105	0.108	0.114	0.112	0.115	0.114	0.111	0.109	0.121	0.112	0.11	0.115	0.116	0.114	0.118	0.116	0.118	0.119	0.133	0.133	0.131	0.129	0.134	0.13	0.123	0.144	0.151	0.154	0.153	0.151	0.157	0.16	0.162	0.165	0.17	0.177	0.186	0.19	0.201	0.17	0.219
668	PQ added in log phase	2	∆VNG0258H	B	3	0		195	0.096	0.1	0.103	0.103	0.104	0.107	0.108	0.107	0.119	0.106	0.109	0.112	0.113	0.112	0.115	0.114	0.116	0.118	0.131	0.13	0.128	0.126	0.132	0.128	0.121	0.134	0.138	0.141	0.142	0.14	0.146	0.148	0.151	0.155	0.158	0.163	0.171	0.173	0.183	0.139	0.203
669	PQ added in log phase	2	∆VNG0258H	B	3	0.333		196	0.098	0.103	0.105	0.105	0.106	0.108	0.109	0.108	0.119	0.115	0.109	0.112	0.113	0.113	0.116	0.115	0.117	0.118	0.133	0.13	0.128	0.126	0.132	0.128	0.121	0.134	0.138	0.14	0.142	0.142	0.146	0.149	0.151	0.155	0.158	0.163	0.17	0.171	0.183	0.141	0.208
670	PQ added in log phase	2	∆VNG0258H	B	3	0.167		197	0.104	0.107	0.108	0.108	0.109	0.111	0.112	0.113	0.122	0.111	0.113	0.116	0.117	0.116	0.12	0.12	0.122	0.123	0.138	0.144	0.1375	0.131	0.138	0.133	0.128	0.141	0.145	0.147	0.15	0.147	0.155	0.158	0.16	0.154	0.169	0.172	0.18	0.181	0.193	0.147	0.215
671	PQ added in log phase	2	∆VNG0258H	B	3	0.083		198	0.092	0.097	0.098	0.098	0.099	0.1	0.101	0.101	0.11	0.105	0.102	0.104	0.105	0.106	0.108	0.108	0.109	0.11	0.125	0.146	0.1315	0.117	0.123	0.117	0.111	0.124	0.127	0.129	0.131	0.129	0.136	0.139	0.139	0.117	0.146	0.15	0.158	0.158	0.169	0.118	0.188
672	H2O2 added at inoculation	1	∆VNG0258H + VNG0258H::cmyc	A	1	0		123	0.128	0.124	0.125	0.121	0.163	0.169	0.153	0.163	0.115	0.15	0.155	0.13	0.123	0.123	0.134	0.14	0.132	0.137	0.132	0.138	0.136	0.158	0.147	0.147	0.15	0.148	0.158	0.159	0.156	0.171	0.17	0.174	0.173	0.176	0.183	0.184	0.188	0.193	0.191	0.203	0.201
673	H2O2 added at inoculation	1	∆VNG0258H + VNG0258H::cmyc	A	2	0		183	0.133	0.122	0.124	0.123	0.121	0.121	0.149	0.154	0.124	0.13	0.143	0.132	0.132	0.134	0.135	0.143	0.138	0.15	0.145	0.146	0.154	0.156	0.153	0.154	0.154	0.166	0.166	0.172	0.168	0.171	0.174	0.181	0.182	0.181	0.184	0.189	0.192	0.196	0.199	0.204	0.21
674	H2O2 added at inoculation	1	∆VNG0258H + VNG0258H::cmyc	A	3	0		253	0.133	0.121	0.116	0.115	0.114	0.114	0.145	0.151	0.122	0.132	0.124	0.125	0.129	0.131	0.129	0.141	0.137	0.14	0.142	0.147	0.138	0.141	0.146	0.157	0.159	0.16	0.16	0.156	0.17	0.162	0.157	0.163	0.178	0.179	0.189	0.198	0.191	0.21	0.19	0.194	0.196
675	H2O2 added at inoculation	1	∆VNG0258H + VNG0258H::cmyc	B	3	0		258	0.127	0.122	0.12	0.12	0.119	0.118	0.118	0.119	0.12	0.117	0.12	0.12	0.122	0.123	0.124	0.124	0.125	0.127	0.131	0.131	0.134	0.134	0.137	0.14	0.143	0.147	0.148	0.152	0.154	0.156	0.159	0.164	0.167	0.168	0.176	0.175	0.182	0.189	0.187	0.195	0.2
676	H2O2 added at inoculation	1	∆VNG0258H + VNG0258H::cmyc	B	3	0		278	0.127	0.121	0.119	0.119	0.117	0.117	0.118	0.119	0.12	0.12	0.12	0.12	0.121	0.123	0.124	0.123	0.125	0.126	0.129	0.13	0.131	0.132	0.135	0.135	0.138	0.141	0.143	0.145	0.147	0.148	0.15	0.154	0.155	0.159	0.164	0.164	0.169	0.172	0.175	0.178	0.18
677	H2O2 added at inoculation	1	∆VNG0258H + VNG0258H::cmyc	C	1	0		153	0.137	0.132	0.135	0.122	0.229	0.195	0.241	0.238	0.233	0.23	0.135	0.157	0.118	0.125	0.126	0.128	0.126	0.131	0.13	0.172	0.13	0.152	0.14	0.151	0.144	0.143	0.15	0.141	0.14	0.152	0.16	0.16	0.17	0.153	0.168	0.161	0.174	0.179	0.173	0.18	0.177
678	H2O2 added at inoculation	1	∆VNG0258H + VNG0258H::cmyc	C	2	0		223	0.141	0.129	0.12	0.118	0.117	0.117	0.116	0.116	0.14	0.116	0.123	0.137	0.133	0.152	0.121	0.122	0.127	0.133	0.135	0.137	0.134	0.133	0.161	0.14	0.143	0.164	0.15	0.167	0.16	0.159	0.147	0.162	0.164	0.19	0.163	0.173	0.175	0.18	0.186	0.18	0.197
679	H2O2 added at inoculation	1	∆VNG0258H + VNG0258H::cmyc	C	3	0		283	0.14	0.133	0.131	0.129	0.127	0.127	0.131	0.147	0.126	0.178	0.141	0.131	0.151	0.155	0.185	0.159	0.181	0.143	0.159	0.178	0.15	0.171	0.161	0.151	0.141	0.152	0.157	0.158	0.157	0.158	0.155	0.163	0.164	0.172	0.182	0.185	0.198	0.193	0.196	0.187	0.184
680	H2O2 added at inoculation	1	∆VNG0258H + VNG0258H::cmyc	D	1	0		158	0.136	0.13	0.129	0.126	0.126	0.124	0.125	0.125	0.127	0.126	0.132	0.129	0.134	0.135	0.144	0.137	0.139	0.139	0.148	0.148	0.148	0.155	0.158	0.158	0.158	0.165	0.17	0.166	0.168	0.176	0.174	0.18	0.188	0.187	0.194	0.206	0.202	0.207	0.206	0.21	0.219
681	H2O2 added at inoculation	1	∆VNG0258H + VNG0258H::cmyc	D	2	0		228	0.134	0.121	0.127	0.12	0.118	0.119	0.125	0.129	0.127	0.128	0.14	0.139	0.135	0.139	0.143	0.148	0.141	0.146	0.146	0.156	0.152	0.148	0.15	0.156	0.17	0.162	0.165	0.163	0.172	0.171	0.175	0.175	0.173	0.178	0.19	0.188	0.191	0.196	0.201	0.205	0.215
682	H2O2 added at inoculation	1	∆VNG0258H + VNG0258H::cmyc	D	3	0		288	0.138	0.132	0.135	0.141	0.127	0.128	0.127	0.132	0.134	0.132	0.14	0.141	0.139	0.135	0.142	0.146	0.148	0.15	0.154	0.158	0.163	0.16	0.152	0.156	0.166	0.168	0.173	0.174	0.187	0.181	0.184	0.183	0.193	0.193	0.19	0.198	0.196	0.206	0.214	0.214	0.213
683	H2O2 added at inoculation	1	∆VNG0258H + VNG0258H::cmyc	A	1	6		124	0.128	0.124	0.12	0.118	0.149	0.116	0.153	0.166	0.147	0.152	0.127	0.133	0.134	0.127	0.13	0.129	0.123	0.14	0.131	0.138	0.13	0.139	0.144	0.142	0.141	0.142	0.154	0.147	0.16	0.156	0.163	0.168	0.16	0.171	0.172	0.178	0.186	0.182	0.182	0.186	0.193
684	H2O2 added at inoculation	1	∆VNG0258H + VNG0258H::cmyc	A	2	6		184	0.134	0.125	0.121	0.12	0.122	0.119	0.125	0.121	0.122	0.143	0.139	0.145	0.132	0.13	0.137	0.143	0.137	0.129	0.151	0.154	0.149	0.156	0.155	0.147	0.142	0.153	0.16	0.169	0.157	0.17	0.172	0.162	0.166	0.174	0.18	0.187	0.185	0.182	0.185	0.203	0.195
685	H2O2 added at inoculation	1	∆VNG0258H + VNG0258H::cmyc	A	3	6		254	0.133	0.12	0.116	0.114	0.114	0.114	0.114	0.114	0.134	0.122	0.125	0.122	0.124	0.134	0.131	0.144	0.14	0.137	0.137	0.132	0.134	0.142	0.147	0.149	0.15	0.147	0.159	0.165	0.152	0.158	0.167	0.168	0.167	0.164	0.169	0.175	0.177	0.184	0.184	0.183	0.193
686	H2O2 added at inoculation	1	∆VNG0258H + VNG0258H::cmyc	B	3	6		257	0.127	0.121	0.121	0.118	0.115	0.115	0.113	0.112	0.111	0.109	0.11	0.108	0.107	0.107	0.107	0.105	0.103	0.105	0.105	0.104	0.104	0.101	0.102	0.1	0.099	0.1	0.099	0.099	0.099	0.097	0.097	0.096	0.095	0.096	0.094	0.094	0.093	0.094	0.093	0.092	0.093
687	H2O2 added at inoculation	1	∆VNG0258H + VNG0258H::cmyc	B	3	6		277	0.13	0.125	0.125	0.124	0.122	0.121	0.119	0.119	0.118	0.115	0.116	0.114	0.113	0.112	0.113	0.11	0.109	0.11	0.11	0.11	0.108	0.105	0.107	0.104	0.104	0.106	0.104	0.104	0.105	0.101	0.102	0.1	0.099	0.099	0.099	0.098	0.101	0.098	0.096	0.096	0.094
688	H2O2 added at inoculation	1	∆VNG0258H + VNG0258H::cmyc	C	1	6		154	0.144	0.134	0.128	0.126	0.179	0.175	0.184	0.141	0.137	0.133	0.133	0.149	0.135	0.154	0.136	0.184	0.127	0.165	0.144	0.151	0.142	0.145	0.131	0.135	0.142	0.136	0.15	0.143	0.149	0.141	0.158	0.163	0.164	0.154	0.152	0.163	0.162	0.16	0.173	0.17	0.16
689	H2O2 added at inoculation	1	∆VNG0258H + VNG0258H::cmyc	C	2	6		224	0.147	0.134	0.132	0.127	0.128	0.126	0.127	0.141	0.125	0.176	0.159	0.129	0.137	0.133	0.148	0.154	0.134	0.147	0.143	0.137	0.149	0.143	0.157	0.158	0.148	0.149	0.149	0.162	0.159	0.156	0.17	0.159	0.156	0.161	0.157	0.163	0.167	0.18	0.17	0.176	0.189
690	H2O2 added at inoculation	1	∆VNG0258H + VNG0258H::cmyc	C	3	6		284	0.142	0.136	0.135	0.131	0.127	0.127	0.13	0.129	0.159	0.136	0.133	0.141	0.137	0.139	0.14	0.151	0.139	0.14	0.137	0.15	0.144	0.145	0.148	0.15	0.142	0.148	0.165	0.146	0.163	0.149	0.152	0.157	0.151	0.16	0.161	0.163	0.163	0.167	0.172	0.182	0.168
691	H2O2 added at inoculation	1	∆VNG0258H + VNG0258H::cmyc	D	1	6		157	0.14	0.135	0.136	0.139	0.132	0.133	0.133	0.133	0.134	0.133	0.134	0.133	0.133	0.137	0.136	0.137	0.135	0.143	0.141	0.142	0.143	0.145	0.145	0.146	0.151	0.153	0.155	0.157	0.162	0.161	0.168	0.167	0.176	0.176	0.173	0.183	0.181	0.184	0.189	0.191	0.192
692	H2O2 added at inoculation	1	∆VNG0258H + VNG0258H::cmyc	D	2	6		227	0.132	0.123	0.122	0.123	0.121	0.12	0.12	0.12	0.121	0.121	0.12	0.121	0.121	0.125	0.126	0.124	0.128	0.128	0.131	0.138	0.135	0.136	0.144	0.146	0.146	0.153	0.146	0.154	0.154	0.159	0.164	0.167	0.162	0.169	0.171	0.178	0.174	0.192	0.187	0.191	0.196
693	H2O2 added at inoculation	1	∆VNG0258H + VNG0258H::cmyc	D	3	6		287	0.133	0.129	0.132	0.13	0.13	0.135	0.131	0.135	0.131	0.134	0.146	0.139	0.139	0.154	0.141	0.143	0.145	0.145	0.155	0.146	0.147	0.152	0.156	0.167	0.159	0.158	0.161	0.176	0.171	0.161	0.171	0.167	0.179	0.186	0.178	0.179	0.187	0.194	0.198	0.202	0.204
694	H2O2 added in log phase	1	∆VNG0258H + VNG0258H::cmyc	A	1	0		146	0.133	0.122	0.127	0.135	0.114	0.112	0.118	0.174	0.139	0.115	0.126	0.131	0.122	0.13	0.132	0.129	0.132	0.155	0.14	0.14	0.141	0.149	0.153	0.154	0.165	0.156	0.162	0.169	0.167	0.162	0.177	0.17	0.185	0.181	0.184	0.193	0.19	0.191	0.205	0.205	0.202
695	H2O2 added in log phase	1	∆VNG0258H + VNG0258H::cmyc	A	2	0		206	0.124	0.115	0.111	0.11	0.109	0.11	0.108	0.141	0.113	0.115	0.113	0.134	0.149	0.12	0.122	0.124	0.124	0.135	0.138	0.145	0.142	0.139	0.136	0.147	0.149	0.149	0.144	0.151	0.157	0.157	0.165	0.164	0.163	0.167	0.169	0.174	0.173	0.178	0.177	0.182	0.184
696	H2O2 added in log phase	1	∆VNG0258H + VNG0258H::cmyc	A	3	0		265	0.133	0.12	0.114	0.115	0.119	0.115	0.116	0.117	0.122	0.137	0.123	0.131	0.14	0.124	0.133	0.126	0.134	0.136	0.135	0.136	0.144	0.15	0.144	0.146	0.152	0.146	0.148	0.158	0.164	0.173	0.16	0.163	0.168	0.175	0.176	0.179	0.176	0.19	0.183	0.191	0.195
697	H2O2 added in log phase	1	∆VNG0258H + VNG0258H::cmyc	B	1	0		156	0.137	0.131	0.122	0.122	0.12	0.118	0.119	0.121	0.176	0.207	0.156	0.126	0.135	0.14	0.141	0.139	0.171	0.146	0.148	0.164	0.156	0.161	0.172	0.182	0.17	0.187	0.179	0.195	0.201	0.187	0.212	0.207	0.214	0.222	0.224	0.223	0.233	0.236	0.262	0.246	0.253
698	H2O2 added in log phase	1	∆VNG0258H + VNG0258H::cmyc	B	2	0		216	0.134	0.132	0.122	0.119	0.118	0.119	0.119	0.12	0.121	0.141	0.125	0.13	0.131	0.135	0.146	0.142	0.14	0.152	0.167	0.164	0.157	0.187	0.159	0.162	0.166	0.187	0.207	0.203	0.26	0.21	0.206	0.232	0.201	0.219	0.214	0.227	0.242	0.241	0.258	0.243	0.269
699	H2O2 added in log phase	1	∆VNG0258H + VNG0258H::cmyc	B	3	0		275	0.14	0.134	0.124	0.123	0.122	0.123	0.125	0.124	0.129	0.134	0.138	0.133	0.139	0.139	0.153	0.163	0.147	0.147	0.176	0.165	0.184	0.176	0.168	0.212	0.194	0.217	0.19	0.203	0.191	0.225	0.217	0.222	0.205	0.211	0.216	0.229	0.225	0.226	0.243	0.238	0.246
700	H2O2 added in log phase	2	∆VNG0258H + VNG0258H::cmyc	A	1	0		146	0.141	0.132	0.142	0.178	0.133	0.164	0.155	0.118	0.123	0.122	0.122	0.13	0.139	0.127	0.133	0.135	0.139	0.149	0.147	0.15	0.149	0.167	0.164	0.157	0.161	0.174	0.174	0.17	0.179	0.18	0.183	0.206	0.187	0.197	0.206	0.205	0.219	0.212	0.241	0.232	0.226
701	H2O2 added in log phase	2	∆VNG0258H + VNG0258H::cmyc	A	2	0		206	0.14	0.126	0.122	0.119	0.116	0.115	0.117	0.115	0.117	0.117	0.14	0.171	0.15	0.127	0.126	0.13	0.145	0.143	0.138	0.143	0.147	0.151	0.154	0.159	0.164	0.171	0.178	0.165	0.181	0.172	0.183	0.187	0.199	0.198	0.199	0.203	0.199	0.207	0.202	0.222	0.211
702	H2O2 added in log phase	2	∆VNG0258H + VNG0258H::cmyc	A	3	0		262	0.142	0.13	0.133	0.137	0.149	0.137	0.116	0.12	0.118	0.125	0.164	0.122	0.125	0.135	0.155	0.14	0.138	0.14	0.139	0.147	0.147	0.157	0.158	0.177	0.169	0.179	0.169	0.166	0.178	0.186	0.174	0.199	0.191	0.192	0.195	0.196	0.198	0.218	0.206	0.212	0.217
703	H2O2 added in log phase	2	∆VNG0258H + VNG0258H::cmyc	B	1	0		156	0.134	0.125	0.116	0.111	0.128	0.11	0.108	0.114	0.119	0.113	0.122	0.127	0.121	0.115	0.123	0.117	0.119	0.124	0.129	0.132	0.14	0.152	0.143	0.142	0.146	0.151	0.153	0.153	0.149	0.155	0.167	0.154	0.162	0.172	0.168	0.18	0.165	0.177	0.183	0.183	0.19
704	H2O2 added in log phase	2	∆VNG0258H + VNG0258H::cmyc	B	2	0		216	0.134	0.12	0.115	0.113	0.107	0.107	0.109	0.105	0.134	0.107	0.11	0.117	0.12	0.119	0.112	0.115	0.116	0.119	0.122	0.124	0.122	0.128	0.126	0.135	0.144	0.14	0.142	0.158	0.15	0.159	0.154	0.154	0.156	0.163	0.178	0.174	0.186	0.173	0.185	0.178	0.193
705	H2O2 added in log phase	2	∆VNG0258H + VNG0258H::cmyc	B	3	0		272	0.136	0.128	0.145	0.117	0.134	0.153	0.117	0.113	0.12	0.123	0.121	0.119	0.141	0.117	0.136	0.122	0.152	0.132	0.125	0.134	0.136	0.147	0.143	0.143	0.142	0.146	0.151	0.146	0.162	0.156	0.161	0.163	0.161	0.179	0.168	0.17	0.174	0.193	0.175	0.187	0.187
706	H2O2 added in log phase	1	∆VNG0258H + VNG0258H::cmyc	A	1	18.75		149	0.132	0.122	0.124	0.123	0.113	0.121	0.128	0.173	0.15	0.121	0.161	0.148	0.142	0.127	0.145	0.13	0.127	0.137	0.14	0.134	0.138	0.154	0.149	0.145	0.161	0.154	0.152	0.158	0.16	0.165	0.171	0.17	0.175	0.176	0.182	0.186	0.187	0.194	0.195	0.196	0.207
707	H2O2 added in log phase	1	∆VNG0258H + VNG0258H::cmyc	A	2	18.75		209	0.128	0.119	0.116	0.114	0.113	0.112	0.113	0.112	0.114	0.126	0.13	0.12	0.12	0.135	0.14	0.129	0.132	0.13	0.136	0.134	0.135	0.142	0.145	0.148	0.149	0.153	0.15	0.161	0.164	0.158	0.18	0.172	0.171	0.172	0.173	0.182	0.177	0.187	0.185	0.182	0.19
708	H2O2 added in log phase	1	∆VNG0258H + VNG0258H::cmyc	A	3	18.75		262	0.129	0.119	0.117	0.115	0.121	0.119	0.116	0.116	0.131	0.116	0.136	0.119	0.121	0.128	0.129	0.128	0.132	0.134	0.144	0.147	0.139	0.157	0.148	0.147	0.166	0.158	0.158	0.158	0.166	0.165	0.172	0.172	0.175	0.174	0.175	0.182	0.184	0.189	0.185	0.189	0.196
709	H2O2 added in log phase	1	∆VNG0258H + VNG0258H::cmyc	B	1	18.75		159	0.134	0.132	0.123	0.12	0.119	0.119	0.128	0.139	0.13	0.157	0.206	0.252	0.133	0.172	0.156	0.159	0.196	0.17	0.185	0.178	0.167	0.178	0.168	0.186	0.173	0.178	0.18	0.191	0.195	0.205	0.206	0.201	0.223	0.204	0.229	0.234	0.232	0.255	0.265	0.244	0.261
710	H2O2 added in log phase	1	∆VNG0258H + VNG0258H::cmyc	B	2	18.75		219	0.133	0.134	0.124	0.121	0.12	0.12	0.121	0.122	0.123	0.123	0.133	0.13	0.13	0.138	0.142	0.138	0.144	0.143	0.167	0.191	0.182	0.172	0.168	0.167	0.178	0.183	0.181	0.188	0.185	0.198	0.193	0.203	0.2	0.207	0.215	0.215	0.226	0.23	0.245	0.239	0.246
711	H2O2 added in log phase	1	∆VNG0258H + VNG0258H::cmyc	B	3	18.75		272	0.139	0.129	0.125	0.123	0.122	0.123	0.128	0.168	0.171	0.178	0.187	0.186	0.165	0.162	0.189	0.211	0.176	0.18	0.25	0.256	0.185	0.172	0.184	0.189	0.205	0.182	0.191	0.186	0.205	0.202	0.201	0.204	0.206	0.209	0.243	0.238	0.229	0.231	0.231	0.267	0.244
712	H2O2 added in log phase	2	∆VNG0258H + VNG0258H::cmyc	A	1	18.75		148	0.141	0.129	0.138	0.119	0.129	0.116	0.173	0.154	0.125	0.13	0.13	0.125	0.124	0.135	0.138	0.131	0.136	0.15	0.143	0.162	0.15	0.157	0.153	0.157	0.162	0.166	0.177	0.173	0.171	0.184	0.193	0.203	0.19	0.19	0.201	0.207	0.211	0.212	0.254	0.342	0.322
713	H2O2 added in log phase	2	∆VNG0258H + VNG0258H::cmyc	A	2	18.75		208	0.14	0.127	0.121	0.118	0.116	0.115	0.114	0.209	0.205	0.197	0.234	0.214	0.222	0.173	0.17	0.136	0.131	0.14	0.137	0.14	0.142	0.145	0.148	0.153	0.168	0.159	0.163	0.167	0.169	0.173	0.184	0.18	0.192	0.204	0.195	0.208	0.198	0.212	0.197	0.22	0.207
714	H2O2 added in log phase	2	∆VNG0258H + VNG0258H::cmyc	A	3	18.75		264	0.142	0.13	0.122	0.171	0.207	0.149	0.182	0.182	0.198	0.197	0.139	0.146	0.17	0.151	0.147	0.201	0.149	0.171	0.138	0.169	0.16	0.168	0.153	0.185	0.194	0.186	0.17	0.193	0.184	0.196	0.191	0.204	0.197	0.236	0.212	0.202	0.217	0.21	0.22	0.217	0.242
715	H2O2 added in log phase	2	∆VNG0258H + VNG0258H::cmyc	B	1	18.75		158	0.135	0.127	0.12	0.126	0.154	0.118	0.111	0.11	0.11	0.111	0.111	0.112	0.117	0.116	0.117	0.117	0.124	0.128	0.123	0.131	0.142	0.141	0.138	0.145	0.144	0.154	0.152	0.154	0.161	0.154	0.16	0.168	0.169	0.168	0.178	0.173	0.178	0.183	0.185	0.185	0.193
716	H2O2 added in log phase	2	∆VNG0258H + VNG0258H::cmyc	B	2	18.75		218	0.134	0.123	0.116	0.113	0.11	0.108	0.108	0.108	0.118	0.11	0.11	0.113	0.113	0.113	0.116	0.117	0.12	0.123	0.127	0.123	0.127	0.127	0.13	0.139	0.143	0.141	0.158	0.153	0.157	0.156	0.159	0.16	0.165	0.162	0.171	0.176	0.171	0.187	0.181	0.175	0.184
717	H2O2 added in log phase	2	∆VNG0258H + VNG0258H::cmyc	B	3	18.75		274	0.14	0.129	0.126	0.168	0.118	0.116	0.115	0.114	0.12	0.125	0.124	0.121	0.129	0.127	0.122	0.124	0.131	0.126	0.129	0.132	0.131	0.139	0.138	0.141	0.155	0.144	0.151	0.156	0.151	0.159	0.156	0.158	0.168	0.168	0.168	0.172	0.177	0.192	0.185	0.186	0.192
718	H2O2 added in log phase	1	∆VNG0258H + VNG0258H::cmyc	A	1	25		150	0.131	0.12	0.129	0.174	0.113	0.114	0.163	0.119	0.118	0.119	0.119	0.127	0.127	0.135	0.129	0.138	0.14	0.134	0.146	0.143	0.151	0.143	0.144	0.157	0.153	0.154	0.162	0.165	0.166	0.172	0.17	0.173	0.176	0.18	0.18	0.186	0.189	0.19	0.196	0.34	0.199
719	H2O2 added in log phase	1	∆VNG0258H + VNG0258H::cmyc	B	1	25		160	0.13	0.13	0.124	0.12	0.118	0.149	0.119	0.119	0.156	0.195	0.16	0.132	0.163	0.164	0.169	0.146	0.164	0.152	0.177	0.16	0.16	0.174	0.165	0.173	0.173	0.17	0.175	0.186	0.185	0.185	0.192	0.196	0.202	0.195	0.208	0.225	0.22	0.224	0.237	0.342	0.245
720	H2O2 added in log phase	1	∆VNG0258H + VNG0258H::cmyc	A	2	25		210	0.125	0.117	0.113	0.111	0.11	0.11	0.11	0.11	0.112	0.11	0.113	0.116	0.116	0.118	0.123	0.124	0.127	0.129	0.133	0.136	0.136	0.141	0.14	0.147	0.146	0.144	0.146	0.15	0.157	0.157	0.161	0.158	0.165	0.17	0.169	0.172	0.169	0.174	0.171	0.185	0.181
721	H2O2 added in log phase	1	∆VNG0258H + VNG0258H::cmyc	B	2	25		220	0.134	0.133	0.123	0.121	0.121	0.121	0.121	0.122	0.124	0.124	0.126	0.128	0.132	0.146	0.143	0.138	0.14	0.143	0.15	0.159	0.164	0.163	0.171	0.169	0.171	0.196	0.184	0.179	0.185	0.197	0.202	0.217	0.207	0.201	0.208	0.213	0.206	0.216	0.235	0.238	0.249
722	H2O2 added in log phase	1	∆VNG0258H + VNG0258H::cmyc	A	3	25		261	0.126	0.116	0.12	0.139	0.149	0.147	0.164	0.133	0.151	0.139	0.113	0.125	0.139	0.14	0.127	0.127	0.132	0.139	0.15	0.142	0.145	0.157	0.147	0.151	0.152	0.16	0.148	0.153	0.159	0.157	0.162	0.166	0.168	0.169	0.168	0.173	0.177	0.178	0.177	0.182	0.188
723	H2O2 added in log phase	1	∆VNG0258H + VNG0258H::cmyc	B	3	25		271	0.137	0.129	0.125	0.124	0.123	0.124	0.134	0.145	0.156	0.152	0.156	0.139	0.133	0.189	0.162	0.148	0.144	0.187	0.153	0.176	0.201	0.187	0.18	0.18	0.175	0.181	0.193	0.196	0.182	0.199	0.218	0.206	0.219	0.205	0.226	0.224	0.226	0.235	0.247	0.259	0.247
724	H2O2 added in log phase	2	∆VNG0258H + VNG0258H::cmyc	A	1	25		149	0.138	0.129	0.122	0.128	0.123	0.114	0.114	0.211	0.115	0.166	0.118	0.119	0.122	0.124	0.126	0.148	0.133	0.136	0.152	0.141	0.151	0.164	0.152	0.16	0.17	0.177	0.173	0.172	0.169	0.179	0.18	0.183	0.187	0.188	0.2	0.204	0.205	0.204	0.212	0.241	0.217
725	H2O2 added in log phase	2	∆VNG0258H + VNG0258H::cmyc	B	1	25		159	0.132	0.122	0.144	0.117	0.126	0.11	0.107	0.107	0.115	0.111	0.109	0.111	0.121	0.118	0.125	0.119	0.122	0.121	0.121	0.122	0.136	0.131	0.134	0.135	0.143	0.147	0.148	0.151	0.148	0.153	0.15	0.156	0.163	0.155	0.161	0.162	0.163	0.175	0.171	0.178	0.182
726	H2O2 added in log phase	2	∆VNG0258H + VNG0258H::cmyc	A	2	25		209	0.14	0.126	0.121	0.117	0.115	0.114	0.125	0.204	0.143	0.137	0.124	0.118	0.151	0.123	0.142	0.129	0.134	0.157	0.138	0.139	0.143	0.145	0.15	0.155	0.156	0.161	0.17	0.174	0.173	0.173	0.18	0.179	0.189	0.21	0.189	0.209	0.204	0.197	0.212	0.215	0.206
727	H2O2 added in log phase	2	∆VNG0258H + VNG0258H::cmyc	B	2	25		219	0.134	0.121	0.115	0.111	0.108	0.106	0.105	0.105	0.132	0.115	0.114	0.11	0.113	0.112	0.112	0.115	0.116	0.125	0.12	0.122	0.127	0.136	0.132	0.132	0.134	0.138	0.144	0.148	0.156	0.156	0.149	0.151	0.158	0.186	0.166	0.163	0.179	0.18	0.17	0.201	0.18
728	H2O2 added in log phase	2	∆VNG0258H + VNG0258H::cmyc	A	3	25		265	0.14	0.131	0.12	0.142	0.114	0.147	0.203	0.124	0.115	0.118	0.142	0.13	0.126	0.124	0.13	0.141	0.149	0.139	0.139	0.154	0.15	0.161	0.158	0.158	0.156	0.175	0.175	0.164	0.168	0.18	0.193	0.192	0.194	0.205	0.194	0.202	0.207	0.227	0.229	0.215	0.218
729	H2O2 added in log phase	2	∆VNG0258H + VNG0258H::cmyc	B	3	25		275	0.141	0.128	0.123	0.12	0.116	0.116	0.119	0.115	0.115	0.123	0.12	0.124	0.119	0.12	0.124	0.126	0.126	0.125	0.127	0.138	0.141	0.14	0.134	0.145	0.153	0.154	0.15	0.162	0.153	0.168	0.172	0.17	0.174	0.172	0.176	0.169	0.179	0.18	0.204	0.183	0.187
	H2O2 added in log phase	1	blank			CM-ura-mev		300	0.106	0.091	0.1	0.09	0.092	0.093	0.093	0.093	0.093	0.092	0.092	0.092	0.091	0.09	0.089	0.091	0.088	0.087	0.088	0.087	0.086	0.086	0.085	0.085	0.085	0.083	0.083	0.083	0.083	0.083	0.082	0.082	0.082	0.082	0.081	0.082	0.082	0.081	0.084	0.082	0.082
	H2O2 added in log phase	2	blank			CM-ura-mev		131	0.11	0.1	0.1	0.094	0.093	0.092	0.092	0.092	0.092	0.095	0.091	0.091	0.091	0.09	0.089	0.093	0.09	0.089	0.089	0.089	0.089	0.089	0.088	0.092	0.088	0.089	0.089	0.089	0.088	0.088	0.088	0.089	0.089	0.092	0.088	0.089	0.089	0.089	0.085	0.087	0.087
[truncated: 56 more columns]

## Sheet: OD600 data as read in cuvette
									OD600 values at timepoints (hours)
Unique ID	Experiment type	Experiment	Strain	Biological Replicate	Technical Replicate	Condition	Excluded from analysis	Well	0	0.5	1	1.5	2	2.5	3	3.5	4	4.5	5	5.5	6	6.5	7	7.5	8	8.5	9	9.5	10	10.5	11	11.5	12	12.5	13	13.5	14	14.5	15	15.5	16	16.5	17	17.5	18	18.5	19	19.5	20
1	H2O2 added at inoculation	1	Δura	A	1	4		101	0.04392	0.04392	0.04392	0.04636	0.04636	0.0488	0.0488	0.05124	0.05368	0.05368	0.05612	0.05612	0.05612	0.05856	0.05856	0.05612	0.05856	0.05856	0.061	0.05856	0.061	0.05856	0.061	0.061	0.061	0.06344	0.061	0.06344	0.06588	0.06588	0.06588	0.06588	0.06832	0.06832	0.07076	0.07076	0.0732	0.0732	0.0732	0.07564	0.07564
2	H2O2 added at inoculation	1	Δura	A	1	5		102	0.08296	0.07808	0.07808	0.07564	0.07564	0.07808	0.07808	0.08052	0.08052	0.08052	0.08296	0.08296	0.08296	0.0854	0.0854	0.0854	0.08296	0.08784	0.08784	0.08784	0.08784	0.08784	0.09028	0.08784	0.08784	0.09272	0.09028	0.09272	0.09516	0.09272	0.09516	0.09516	0.09516	0.09516	0.0976	0.0976	0.10248	0.10248	0.10248	0.10492	0.10492
3	H2O2 added at inoculation	1	Δura	A	1	0		103	0.05124	0.05124	0.05124	0.05124	0.05124	0.05124	0.05368	0.05368	0.05612	0.05368	0.05612	0.05612	0.05612	0.05856	0.061	0.05856	0.05856	0.061	0.06344	0.06344	0.06588	0.06588	0.06832	0.06832	0.07076	0.07076	0.07076	0.0732	0.07564	0.07808	0.07808	0.08052	0.08052	0.08296	0.0854	0.08784	0.09272	0.09516	0.0976	0.10248	0.10736
4	H2O2 added at inoculation	1	Δura	A	1	6		104	0.0488	0.04392	0.04392	0.04148	0.04392	0.04148	0.04392	0.04392	0.04636	0.0488	0.0488	0.05124	0.05124	0.05124	0.05124	0.05124	0.05368	0.05368	0.05612	0.05368	0.05612	0.05612	0.05612	0.05612	0.05612	0.05856	0.05856	0.05856	0.05856	0.061	0.061	0.061	0.061	0.06344	0.06344	0.06344	0.06588	0.06832	0.06588	0.06832	0.07076
5	H2O2 added at inoculation	1	Δura	A	1	7		105	0.05124	0.04636	0.04636	0.0488	0.04636	0.04636	0.04636	0.04636	0.0488	0.04636	0.0488	0.0488	0.0488	0.0488	0.0488	0.0488	0.0488	0.0488	0.0488	0.0488	0.0488	0.0488	0.0488	0.0488	0.0488	0.0488	0.0488	0.0488	0.0488	0.0488	0.0488	0.0488	0.0488	0.0488	0.0488	0.0488	0.0488	0.0488	0.0488	0.0488	0.0488
6	H2O2 added at inoculation	1	Δura	B	1	7		106	0.05124	0.05124	0.05124	0.05124	0.05124	0.05124	0.05124	0.05124	0.05124	0.05124	0.05124	0.05124	0.05124	0.05124	0.05124	0.05124	0.05124	0.05124	0.05124	0.05124	0.05124	0.05124	0.05124	0.05124	0.05124	0.05124	0.05124	0.05124	0.05124	0.05124	0.0488	0.0488	0.0488	0.0488	0.0488	0.0488	0.05124	0.0488	0.0488	0.05124	0.0488
7	H2O2 added at inoculation	1	Δura	B	1	6		107	0.06344	0.061	0.061	0.061	0.061	0.061	0.061	0.06344	0.06344	0.06344	0.06588	0.06588	0.06832	0.06832	0.07076	0.07076	0.07076	0.0732	0.0732	0.0732	0.0732	0.0732	0.0732	0.0732	0.0732	0.07564	0.07564	0.07564	0.07564	0.07564	0.07564	0.07808	0.07808	0.07808	0.07808	0.08052	0.08052	0.08296	0.08296	0.0854	0.0854
8	H2O2 added at inoculation	1	Δura	B	1	0		108	0.05368	0.05368	0.05612	0.05612	0.05856	0.05856	0.061	0.06344	0.06588	0.06344	0.06588	0.06588	0.06588	0.06832	0.06832	0.07076	0.07076	0.07076	0.0732	0.0732	0.07564	0.07564	0.07564	0.07564	0.07808	0.08052	0.08052	0.08052	0.08296	0.08296	0.0854	0.08784	0.09028	0.09272	0.09516	0.10004	0.10248	0.10736	0.1098	0.11712	0.11956
9	H2O2 added at inoculation	1	Δura	B	1	5		109	0.061	0.05368	0.05368	0.05124	0.05368	0.05368	0.05612	0.05612	0.05856	0.05856	0.061	0.06344	0.06344	0.06344	0.06588	0.06588	0.06588	0.06588	0.06832	0.06832	0.06832	0.06832	0.06832	0.07076	0.07076	0.0732	0.0732	0.0732	0.07564	0.07808	0.07808	0.08052	0.08052	0.08296	0.08296	0.0854	0.08784	0.09028	0.09028	0.09516	0.0976
10	H2O2 added at inoculation	1	Δura	B	1	4		110	0.05612	0.05124	0.0488	0.05124	0.05124	0.05368	0.05612	0.05856	0.05856	0.05856	0.061	0.06344	0.06344	0.06344	0.06588	0.06588	0.06588	0.06588	0.06588	0.06588	0.06832	0.06832	0.07076	0.07076	0.07076	0.0732	0.0732	0.07564	0.07564	0.07808	0.08052	0.08052	0.08052	0.08296	0.08296	0.0854	0.08784	0.09028	0.09272	0.09516	0.0976
11	H2O2 added at inoculation	1	∆VNG0258H	A	1	4		111	0.05124	0.05124	0.05124	0.05124	0.0488	0.05124	0.05124	0.05368	0.05368	0.05612	0.05856	0.05612	0.05612	0.05856	0.05856	0.05856	0.05856	0.061	0.061	0.061	0.061	0.061	0.06344	0.061	0.061	0.06344	0.061	0.06344	0.06344	0.06344	0.06344	0.06344	0.06344	0.06344	0.06588	0.06588	0.06832	0.06832	0.06588	0.07076	0.06832
12	H2O2 added at inoculation	1	∆VNG0258H	A	1	5		112	0.05368	0.05368	0.05368	0.05612	0.0488	0.0488	0.0488	0.05124	0.05124	0.0488	0.05124	0.05124	0.0488	0.05124	0.05368	0.05124	0.05124	0.05368	0.05612	0.05368	0.05368	0.05368	0.05612	0.05368	0.05368	0.05612	0.05368	0.05612	0.05612	0.05612	0.05612	0.05612	0.05612	0.05612	0.05612	0.05612	0.05856	0.05856	0.05612	0.05856	0.05612
13	H2O2 added at inoculation	1	∆VNG0258H	A	1	0		113	0.05856	0.05368	0.05368	0.05612	0.05612	0.05612	0.05856	0.05856	0.061	0.061	0.061	0.061	0.06344	0.06344	0.06344	0.06588	0.06588	0.06588	0.06832	0.06832	0.06832	0.06832	0.07076	0.07076	0.0732	0.0732	0.0732	0.07564	0.07564	0.08052	0.08052	0.08296	0.0854	0.09028	0.09272	0.0976	0.10004	0.10492	0.10736	0.11468	0.11712
14	H2O2 added at inoculation	1	∆VNG0258H	A	1	6		114	0.05368	0.05124	0.05124	0.0488	0.0488	0.0488	0.0488	0.0488	0.0488	0.0488	0.05124	0.0488	0.0488	0.05124	0.05124	0.0488	0.0488	0.0488	0.0488	0.0488	0.0488	0.04636	0.0488	0.04636	0.04636	0.0488	0.04636	0.0488	0.0488	0.04636	0.04636	0.04636	0.04636	0.04636	0.04636	0.04636	0.04636	0.04636	0.04392	0.04636	0.04636
15	H2O2 added at inoculation	1	∆VNG0258H	A	1	7		115	0.05368	0.0488	0.0488	0.0488	0.0488	0.0488	0.04636	0.0488	0.0488	0.0488	0.0488	0.0488	0.0488	0.04636	0.04636	0.04636	0.04636	0.04636	0.04636	0.04636	0.04636	0.04636	0.04636	0.04636	0.04636	0.04636	0.04636	0.04636	0.04636	0.04636	0.04636	0.04636	0.04392	0.04636	0.04636	0.04636	0.04636	0.04636	0.04392	0.04636	0.04636
16	H2O2 added at inoculation	1	∆VNG0258H	B	1	7		116	0.09272	0.05368	0.0488	0.05856	0.05368	0.05856	0.07808	0.05856	0.07808	0.07076	0.07076	0.06344	0.05368	0.05124	0.06588	0.05124	0.05368	0.05124	0.06344	0.05124	0.06344	0.0488	0.05124	0.05856	0.05612	0.0488	0.04636	0.04636	0.04636	0.04636	0.04636	0.04636	0.04636	0.04636	0.0488	0.0488	0.04636	0.04636	0.0488	0.04636	0.0488
17	H2O2 added at inoculation	1	∆VNG0258H	B	1	6		117	0.061	0.05368	0.05612	0.05856	0.05856	0.05856	0.061	0.061	0.06344	0.06344	0.06344	0.06588	0.06588	0.06832	0.07076	0.07076	0.06832	0.07076	0.07076	0.07076	0.0732	0.0732	0.0732	0.0732	0.07564	0.07564	0.07564	0.07564	0.07808	0.07808	0.07808	0.07808	0.07808	0.07808	0.07808	0.08052	0.08052	0.07808	0.08052	0.08052	0.08052
18	H2O2 added at inoculation	1	∆VNG0258H	B	1	0		118	0.05612	0.05124	0.05612	0.05612	0.05856	0.061	0.061	0.06344	0.06588	0.06588	0.06832	0.07076	0.07076	0.0732	0.07564	0.07808	0.07808	0.08052	0.0854	0.0854	0.08784	0.09028	0.09272	0.09516	0.10004	0.10492	0.10736	0.11224	0.11712	0.122	0.12688	0.1342	0.13908	0.14396	0.15128	0.1586	0.16836	0.17568	0.183	0.1952	0.20252
19	H2O2 added at inoculation	1	∆VNG0258H	B	1	5		119	0.05856	0.05612	0.05856	0.05856	0.06344	0.06344	0.06832	0.06832	0.0732	0.0732	0.07564	0.07808	0.08052	0.08296	0.0854	0.0854	0.0854	0.08784	0.08784	0.08784	0.09028	0.09028	0.09028	0.09272	0.09272	0.09516	0.09516	0.09516	0.09516	0.0976	0.10004	0.10004	0.10248	0.10248	0.10492	0.10492	0.1098	0.1098	0.11224	0.11468	0.11712
20	H2O2 added at inoculation	1	∆VNG0258H	B	1	4		120	0.05856	0.05368	0.05612	0.05612	0.061	0.06344	0.06832	0.07076	0.0732	0.07564	0.07808	0.07808	0.08052	0.08296	0.08296	0.0854	0.0854	0.0854	0.08784	0.09028	0.09028	0.09028	0.09272	0.09272	0.09272	0.0976	0.09516	0.0976	0.0976	0.10004	0.10248	0.10248	0.10492	0.10736	0.1098	0.11224	0.11468	0.11712	0.11956	0.122	0.12444
21	H2O2 added at inoculation	1	∆VNG0258H	D	1	7		126	0.05368	0.0488	0.0488	0.0488	0.0488	0.0488	0.0488	0.0488	0.04636	0.0488	0.04636	0.04636	0.04636	0.04636	0.04636	0.04636	0.04636	0.04636	0.04636	0.04636	0.04636	0.04392	0.04392	0.04392	0.04392	0.04636	0.04392	0.04392	0.04392	0.04392	0.04392	0.04392	0.04392	0.04392	0.04392	0.04392	0.04392	0.04392	0.04392	0.04392	0.04392
22	H2O2 added at inoculation	1	∆VNG0258H	D	1	6		127	0.06344	0.05368	0.05368	0.05368	0.05368	0.05124	0.05124	0.05124	0.05368	0.05368	0.05368	0.05368	0.05124	0.05368	0.05368	0.05124	0.05124	0.05124	0.05368	0.05124	0.05124	0.05124	0.05124	0.0488	0.0488	0.05124	0.0488	0.0488	0.0488	0.0488	0.0488	0.0488	0.0488	0.0488	0.0488	0.0488	0.0488	0.0488	0.0488	0.0488	0.04636
23	H2O2 added at inoculation	1	∆VNG0258H	D	1	0		128	0.07564	0.06588	0.06588	0.06832	0.06832	0.07076	0.0732	0.0732	0.0732	0.0732	0.07564	0.07564	0.07564	0.07808	0.07808	0.07808	0.07808	0.08052	0.08296	0.08296	0.08296	0.08296	0.0854	0.0854	0.08784	0.08784	0.09028	0.09028	0.09272	0.09516	0.0976	0.10004	0.10248	0.10492	0.1098	0.11224	0.11712	0.122	0.12444	0.13176	0.1342
24	H2O2 added at inoculation	1	∆VNG0258H	D	1	5		129	0.06344	0.05124	0.05124	0.05124	0.05368	0.05124	0.05124	0.05124	0.05368	0.05368	0.05612	0.05612	0.05612	0.05856	0.05856	0.05856	0.05856	0.05856	0.061	0.061	0.061	0.061	0.061	0.061	0.06344	0.06344	0.06344	0.06344	0.06344	0.06344	0.06344	0.06344	0.06588	0.06344	0.06588	0.06588	0.06588	0.06588	0.06588	0.06832	0.06832
25	H2O2 added at inoculation	1	∆VNG0258H	D	1	4		130	0.06344	0.05368	0.05368	0.05124	0.05368	0.05368	0.05368	0.05368	0.05612	0.05612	0.05856	0.061	0.061	0.061	0.06344	0.06344	0.06344	0.06588	0.06588	0.06588	0.06588	0.06588	0.06588	0.06588	0.06832	0.06832	0.06832	0.06832	0.06832	0.07076	0.07076	0.07076	0.07076	0.07076	0.0732	0.0732	0.07564	0.07564	0.07564	0.07808	0.07808
26	H2O2 added at inoculation	1	Δura	C	1	4		131	0.05368	0.05124	0.05124	0.05124	0.05368	0.05368	0.05612	0.05856	0.061	0.061	0.06344	0.06344	0.06344	0.06588	0.06588	0.06588	0.06588	0.06832	0.06832	0.07076	0.07076	0.06832	0.07076	0.06832	0.07076	0.0732	0.0732	0.07564	0.07564	0.07564	0.07564	0.07808	0.07808	0.07808	0.08052	0.08296	0.0854	0.08784	0.08784	0.09272	0.09028
27	H2O2 added at inoculation	1	Δura	C	1	5		132	0.05856	0.05124	0.05124	0.05124	0.05124	0.05124	0.05368	0.05612	0.05856	0.05856	0.061	0.061	0.061	0.06344	0.06344	0.06344	0.06344	0.06588	0.06588	0.06588	0.06588	0.06588	0.06832	0.06832	0.06832	0.07076	0.07076	0.0732	0.0732	0.0732	0.07564	0.07564	0.07808	0.07808	0.08052	0.08052	0.0854	0.0854	0.0854	0.09028	0.09028
28	H2O2 added at inoculation	1	Δura	C	1	0		133	0.061	0.05368	0.05368	0.05612	0.05612	0.05612	0.05856	0.05856	0.061	0.061	0.06344	0.06344	0.06344	0.06344	0.06588	0.06588	0.06588	0.06832	0.06832	0.07076	0.07076	0.07076	0.0732	0.0732	0.07564	0.07808	0.07808	0.08052	0.08052	0.08296	0.0854	0.08784	0.09028	0.09272	0.09516	0.10004	0.10492	0.1098	0.11468	0.11956	0.12444
29	H2O2 added at inoculation	1	Δura	C	1	6		134	0.06832	0.05368	0.05124	0.05124	0.05124	0.05124	0.05124	0.05124	0.05368	0.05368	0.05612	0.05612	0.05612	0.05856	0.061	0.061	0.061	0.06344	0.06344	0.06344	0.06344	0.06588	0.06588	0.06588	0.06588	0.06588	0.06588	0.06588	0.06832	0.06832	0.06832	0.07076	0.07076	0.07076	0.07076	0.07076	0.0732	0.0732	0.07564	0.07808	0.07808
30	H2O2 added at inoculation	1	Δura	C	1	7		135	0.05856	0.0488	0.05124	0.0488	0.05124	0.0488	0.05124	0.05124	0.05124	0.05124	0.05368	0.05124	0.05368	0.05124	0.05368	0.05124	0.05124	0.05124	0.05124	0.05124	0.05124	0.05124	0.05124	0.05124	0.05124	0.05124	0.05124	0.05124	0.05124	0.05124	0.05124	0.0488	0.0488	0.05124	0.0488	0.0488	0.05124	0.05124	0.0488	0.05124	0.0488
31	H2O2 added at inoculation	1	Δura	D	1	7		136	0.061	0.05124	0.05124	0.05124	0.05368	0.05124	0.05612	0.05368	0.05612	0.05368	0.05612	0.05612	0.05612	0.05856	0.05612	0.05856	0.05612	0.05856	0.05856	0.05856	0.05856	0.05856	0.05856	0.05856	0.05856	0.061	0.05856	0.05856	0.05856	0.05856	0.05856	0.05856	0.05856	0.05856	0.05856	0.05856	0.061	0.05856	0.05856	0.05856	0.05856
32	H2O2 added at inoculation	1	Δura	D	1	6		137	0.06344	0.05368	0.05368	0.05368	0.05612	0.05856	0.061	0.06344	0.06588	0.06588	0.07076	0.07076	0.0732	0.07564	0.07564	0.07564	0.07808	0.07808	0.08052	0.08052	0.08296	0.08296	0.0854	0.0854	0.08784	0.09028	0.09028	0.09272	0.09272	0.09516	0.0976	0.10004	0.10004	0.10248	0.10492	0.10736	0.11224	0.11468	0.11712	0.122	0.12444
33	H2O2 added at inoculation	1	Δura	D	1	0		138	0.061	0.05368	0.05368	0.05612	0.061	0.061	0.06344	0.06344	0.06588	0.06588	0.07076	0.07076	0.07076	0.0732	0.07564	0.07564	0.07808	0.08052	0.08296	0.08296	0.0854	0.08784	0.09028	0.09028	0.09272	0.0976	0.10004	0.10248	0.10492	0.1098	0.11224	0.11956	0.122	0.12688	0.1342	0.14152	0.15128	0.1586	0.16592	0.17812	0.18788
34	H2O2 added at inoculation	1	Δura	D	1	5		139	0.061	0.05124	0.05368	0.05368	0.05612	0.05856	0.061	0.06344	0.06588	0.06832	0.07076	0.0732	0.0732	0.07564	0.07564	0.07564	0.07808	0.07808	0.08052	0.08296	0.08296	0.08296	0.0854	0.0854	0.08784	0.09028	0.09028	0.09272	0.09516	0.0976	0.10004	0.10248	0.10492	0.10736	0.1098	0.11224	0.11712	0.11956	0.122	0.12932	0.13176
35	H2O2 added at inoculation	1	Δura	D	1	4		140	0.05856	0.05368	0.05368	0.05612	0.05856	0.061	0.06588	0.06832	0.07076	0.07076	0.0732	0.07564	0.07564	0.07808	0.07808	0.07808	0.08052	0.08052	0.08296	0.08296	0.0854	0.0854	0.08784	0.08784	0.09028	0.09272	0.09272	0.09516	0.0976	0.10004	0.10248	0.10492	0.10492	0.10736	0.11224	0.11468	0.11712	0.11956	0.12444	0.12932	0.13176
36	H2O2 added at inoculation	1	∆VNG0258H	C	1	4		141	0.05124	0.04636	0.0488	0.0488	0.05124	0.05124	0.05368	0.05612	0.061	0.05856	0.06344	0.06588	0.06588	0.06832	0.07076	0.07076	0.07076	0.0732	0.07564	0.07564	0.07564	0.07564	0.07808	0.07808	0.07808	0.08296	0.08052	0.08296	0.0854	0.0854	0.08784	0.08784	0.09028	0.09272	0.09272	0.0976	0.10248	0.10004	0.10248	0.1098	0.10736
37	H2O2 added at inoculation	1	∆VNG0258H	C	1	5		142	0.05368	0.0488	0.05124	0.05368	0.05368	0.05368	0.05612	0.05856	0.061	0.061	0.06344	0.06588	0.06832	0.06832	0.06832	0.07076	0.07076	0.0732	0.0732	0.0732	0.07564	0.07564	0.07808	0.07808	0.07808	0.08052	0.08052	0.08296	0.0854	0.0854	0.08784	0.08784	0.09028	0.09272	0.09516	0.09516	0.10004	0.10248	0.10248	0.10736	0.10736
38	H2O2 added at inoculation	1	∆VNG0258H	C	1	0		143	0.05124	0.04392	0.0488	0.0488	0.05124	0.05368	0.05368	0.05612	0.05856	0.05856	0.061	0.061	0.06344	0.06344	0.06588	0.06588	0.06832	0.07076	0.07076	0.0732	0.07564	0.07564	0.07808	0.08052	0.0854	0.08784	0.09028	0.09516	0.0976	0.10248	0.10736	0.11224	0.11712	0.122	0.12688	0.1342	0.14152	0.14884	0.15372	0.16348	0.1708
39	H2O2 added at inoculation	1	∆VNG0258H	C	1	6		144	0.05124	0.04392	0.04392	0.04392	0.04636	0.04636	0.04636	0.04636	0.04636	0.0488	0.0488	0.0488	0.0488	0.0488	0.05124	0.05124	0.05124	0.05124	0.05368	0.05124	0.05368	0.05368	0.05368	0.05368	0.05612	0.05612	0.05368	0.05612	0.05612	0.05612	0.05612	0.05612	0.05612	0.05612	0.05612	0.05612	0.05856	0.05856	0.05856	0.05856	0.05856
40	H2O2 added at inoculation	1	∆VNG0258H	C	1	7		145	0.05124	0.04392	0.04392	0.04636	0.04636	0.04636	0.04636	0.04636	0.04636	0.04392	0.04636	0.04636	0.04636	0.04636	0.04636	0.04392	0.04392	0.04392	0.04636	0.04392	0.04636	0.04392	0.04392	0.04148	0.04148	0.04392	0.04148	0.04148	0.04148	0.04148	0.04148	0.04148	0.04148	0.04148	0.04148	0.04148	0.04148	0.04148	0.03904	0.04148	0.03904
41	H2O2 added at inoculation	1	∆VNG0258H	D	1	7	x	146	0.10492	0.09272	0.08784	0.08052	0.07564	0.0732	0.07076	0.06588	0.06588	0.061	0.061	0.05856	0.05612	0.05612	0.05368	0.05124	0.0488	0.0488	0.0488	0.04636	0.04636	0.04392	0.04148	0.0366	0.03904	0.03904	0.03416	0.03416	0.02928	0.02684	0.02684	0.03172	0.02196	0.02196	0.02196	0.01952	0.01952	0.01952	0.01952	0.01708	0.01464
42	H2O2 added at inoculation	1	∆VNG0258H	D	1	6	x	147	0.1098	0.10004	0.09516	0.09272	0.08784	0.0854	0.08052	0.08052	0.07808	0.07564	0.0732	0.07076	0.06588	0.06588	0.06344	0.061	0.05856	0.061	0.05856	0.05612	0.05368	0.05124	0.05124	0.0488	0.0488	0.0488	0.04392	0.04636	0.04392	0.04148	0.04148	0.03904	0.03904	0.0366	0.0366	0.03416	0.03416	0.03416	0.03172	0.02928	0.02684
43	H2O2 added at inoculation	1	∆VNG0258H	D	1	0	x	148	0.11224	0.0976	0.09272	0.09272	0.09028	0.09028	0.09272	0.09028	0.09272	0.09272	0.09516	0.0976	0.09516	0.10004	0.10492	0.10736	0.1098	0.11712	0.11956	0.12688	0.13176	0.13664	0.13908	0.14396	0.14884	0.1586	0.16592	0.17324	0.18056	0.18544	0.19032	0.20252	0.2074	0.21228	0.2196	0.2318	0.24156	0.25132	0.26352	0.27816	0.27572
44	H2O2 added at inoculation	1	∆VNG0258H	D	1	5	x	149	0.10736	0.09516	0.09272	0.09272	0.09028	0.0854	0.0854	0.0854	0.08296	0.08052	0.08052	0.08052	0.08052	0.07808	0.08052	0.07808	0.07808	0.08052	0.08296	0.08052	0.08296	0.0854	0.08784	0.0854	0.08784	0.09516	0.09516	0.0976	0.0976	0.10004	0.10004	0.10492	0.10736	0.10736	0.1098	0.11468	0.11956	0.12444	0.12444	0.13176	0.13664
45	H2O2 added at inoculation	1	∆VNG0258H	D	1	4	x	150	0.1098	0.10004	0.0976	0.0976	0.09272	0.08784	0.0854	0.08784	0.08784	0.0854	0.08784	0.08784	0.0854	0.08784	0.09028	0.09028	0.09028	0.09272	0.0976	0.09516	0.10248	0.10492	0.1098	0.10736	0.1098	0.11468	0.122	0.122	0.12932	0.13176	0.13664	0.13664	0.14152	0.1464	0.15128	0.15616	0.16592	0.16592	0.183	0.17812	0.18544
46	H2O2 added at inoculation	1	∆VNG0258H	A	2	4		161	0.05612	0.0488	0.05124	0.05124	0.0488	0.0488	0.05124	0.05368	0.05612	0.05612	0.05856	0.05856	0.05856	0.061	0.06344	0.061	0.06344	0.06344	0.06344	0.06588	0.06588	0.06344	0.06588	0.06588	0.06588	0.06832	0.06588	0.06832	0.06832	0.06588	0.06588	0.06832	0.06588	0.06832	0.06832	0.06832	0.07076	0.07076	0.07076	0.0732	0.07076
47	H2O2 added at inoculation	1	∆VNG0258H	A	2	5		162	0.05368	0.0488	0.0488	0.05124	0.05124	0.05124	0.05124	0.05124	0.05124	0.05124	0.05124	0.05124	0.05124	0.05368	0.05368	0.05124	0.05124	0.05368	0.05368	0.05368	0.05368	0.05368	0.05612	0.05368	0.05368	0.05612	0.05368	0.05612	0.05612	0.05612	0.05612	0.05612	0.05612	0.05612	0.05612	0.05612	0.05612	0.05612	0.05612	0.05856	0.05612
48	H2O2 added at inoculation	1	∆VNG0258H	A	2	0		163	0.05856	0.05124	0.05124	0.05368	0.05612	0.05612	0.05612	0.05856	0.061	0.061	0.061	0.061	0.06344	0.06344	0.06588	0.06588	0.06588	0.06588	0.06832	0.06832	0.07076	0.06832	0.07076	0.07076	0.07076	0.0732	0.0732	0.07564	0.07564	0.07808	0.08052	0.08296	0.0854	0.08784	0.09028	0.09516	0.10004	0.10248	0.10492	0.11224	0.11468
49	H2O2 added at inoculation	1	∆VNG0258H	A	2	6		164	0.05368	0.0488	0.0488	0.0488	0.0488	0.04636	0.04636	0.04636	0.0488	0.0488	0.0488	0.0488	0.0488	0.0488	0.0488	0.04636	0.04636	0.04636	0.0488	0.04636	0.04636	0.04636	0.04636	0.04636	0.04636	0.04636	0.04636	0.04636	0.04636	0.04636	0.04636	0.04636	0.04392	0.04392	0.04392	0.04392	0.04636	0.04392	0.04392	0.04636	0.04392
50	H2O2 added at inoculation	1	∆VNG0258H	A	2	7		165	0.05856	0.05124	0.05124	0.0488	0.0488	0.0488	0.0488	0.0488	0.0488	0.0488	0.0488	0.0488	0.0488	0.0488	0.0488	0.0488	0.0488	0.0488	0.0488	0.04636	0.0488	0.04636	0.04636	0.04636	0.04636	0.0488	0.04636	0.04636	0.04636	0.04636	0.04636	0.04636	0.04636	0.04636	0.04636	0.04636	0.04636	0.04636	0.04636	0.0488	0.04636
51	H2O2 added at inoculation	1	Δura	B	2	7		166	0.06588	0.05612	0.05612	0.05612	0.05856	0.05612	0.05368	0.05612	0.05612	0.05612	0.05612	0.05612	0.05612	0.05612	0.05612	0.05612	0.05368	0.05612	0.05368	0.05368	0.05368	0.05368	0.05368	0.05368	0.05368	0.05612	0.05368	0.05368	0.05368	0.05368	0.05368	0.05368	0.05124	0.05124	0.05124	0.05124	0.05124	0.05368	0.05124	0.05368	0.05124
52	H2O2 added at inoculation	1	Δura	B	2	6		167	0.07076	0.061	0.061	0.05856	0.05856	0.05856	0.05856	0.061	0.06344	0.061	0.06344	0.06588	0.06588	0.06832	0.06832	0.06832	0.06832	0.07076	0.0732	0.07076	0.0732	0.07076	0.0732	0.07076	0.0732	0.07564	0.0732	0.07564	0.07564	0.07564	0.07808	0.07808	0.07808	0.08052	0.08052	0.08296	0.0854	0.08784	0.0854	0.09272	0.09028
53	H2O2 added at inoculation	1	Δura	B	2	0		168	0.07808	0.06832	0.07076	0.0732	0.0732	0.0732	0.07564	0.07808	0.07808	0.07808	0.08052	0.08052	0.08052	0.08296	0.0854	0.08296	0.08296	0.0854	0.08784	0.09028	0.09028	0.09028	0.09272	0.09028	0.09272	0.09516	0.09516	0.0976	0.10004	0.10004	0.10248	0.10492	0.10492	0.1098	0.11468	0.11712	0.12444	0.12688	0.12932	0.13908	0.14396
54	H2O2 added at inoculation	1	Δura	B	2	5		169	0.07564	0.06588	0.06344	0.06344	0.06344	0.06588	0.06588	0.06832	0.07076	0.07076	0.0732	0.0732	0.07564	0.07564	0.07808	0.07564	0.07808	0.08052	0.08052	0.08052	0.08052	0.08052	0.08296	0.08296	0.08296	0.0854	0.0854	0.08784	0.09028	0.09028	0.09272	0.09272	0.09516	0.09516	0.0976	0.10004	0.10492	0.10736	0.10736	0.11224	0.11224
55	H2O2 added at inoculation	1	Δura	B	2	4		170	0.07076	0.05856	0.05612	0.05368	0.05612	0.05856	0.05856	0.061	0.06344	0.06344	0.06588	0.06588	0.06588	0.06832	0.06832	0.06832	0.06832	0.07076	0.07076	0.07076	0.0732	0.0732	0.0732	0.0732	0.07564	0.07808	0.07808	0.08052	0.08052	0.08296	0.0854	0.0854	0.08784	0.09028	0.09272	0.09516	0.0976	0.10004	0.10004	0.10492	0.10736
56	H2O2 added at inoculation	1	Δura	A	2	4		171	0.05856	0.05124	0.05368	0.05612	0.05368	0.05612	0.05856	0.061	0.06588	0.06344	0.06832	0.06588	0.06588	0.07076	0.0732	0.06832	0.07076	0.0732	0.07564	0.0732	0.07564	0.0732	0.07564	0.07076	0.0732	0.08052	0.07564	0.08052	0.08296	0.07808	0.08052	0.08052	0.08296	0.08296	0.0854	0.0854	0.09272	0.09272	0.09028	0.10004	0.09516
57	H2O2 added at inoculation	1	Δura	A	2	5		172	0.06588	0.05368	0.05368	0.05368	0.05368	0.05368	0.05612	0.05856	0.061	0.061	0.06344	0.06344	0.06344	0.06832	0.06832	0.06588	0.06588	0.07076	0.07076	0.07076	0.07076	0.07076	0.0732	0.07076	0.07076	0.07564	0.0732	0.07564	0.07808	0.07808	0.07808	0.08052	0.08052	0.08052	0.08296	0.0854	0.09028	0.08784	0.09028	0.09272	0.09272
58	H2O2 added at inoculation	1	Δura	A	2	0		173	0.08784	0.07564	0.07808	0.08052	0.08296	0.08296	0.0854	0.0854	0.08784	0.08784	0.09028	0.09028	0.09272	0.09272	0.09516	0.09516	0.0976	0.10004	0.10248	0.10004	0.10248	0.10492	0.10736	0.10736	0.1098	0.11224	0.11224	0.11468	0.11712	0.11956	0.122	0.12444	0.12688	0.12932	0.1342	0.13908	0.14396	0.14884	0.15128	0.16104	0.16592
59	H2O2 added at inoculation	1	Δura	A	2	6		174	0.061	0.05124	0.05124	0.05124	0.05124	0.05124	0.05368	0.05612	0.05856	0.05856	0.061	0.061	0.061	0.06344	0.06344	0.06344	0.06344	0.06588	0.06588	0.06588	0.06832	0.06832	0.06832	0.06832	0.06832	0.07076	0.07076	0.0732	0.0732	0.0732	0.07564	0.07564	0.07564	0.07808	0.08052	0.08052	0.08296	0.0854	0.08296	0.08784	0.08784
60	H2O2 added at inoculation	1	Δura	A	2	7		175	0.06588	0.0488	0.0488	0.0488	0.0488	0.0488	0.0488	0.0488	0.0488	0.0488	0.0488	0.0488	0.0488	0.05124	0.05124	0.0488	0.0488	0.05124	0.05124	0.05124	0.05368	0.05124	0.05368	0.0488	0.05124	0.05368	0.05124	0.05124	0.05368	0.05124	0.05124	0.05124	0.0488	0.0488	0.0488	0.0488	0.05124	0.05124	0.04636	0.05124	0.0488
61	H2O2 added at inoculation	1	∆VNG0258H	B	2	7		176	0.06588	0.05612	0.05612	0.05856	0.05856	0.05856	0.061	0.06344	0.06344	0.061	0.06344	0.061	0.061	0.06344	0.06344	0.061	0.061	0.061	0.061	0.061	0.061	0.05856	0.061	0.05612	0.05612	0.05856	0.05612	0.05856	0.05856	0.05612	0.05368	0.05612	0.05368	0.05368	0.05368	0.05368	0.05612	0.05612	0.05368	0.05612	0.05368
62	H2O2 added at inoculation	1	∆VNG0258H	B	2	6		177	0.06832	0.05856	0.06344	0.06588	0.06344	0.06588	0.06588	0.06832	0.07076	0.06832	0.07076	0.07076	0.07076	0.0732	0.0732	0.0732	0.0732	0.07564	0.07564	0.07564	0.07808	0.07564	0.07808	0.07564	0.07808	0.08052	0.07808	0.08052	0.08052	0.08052	0.08052	0.07808	0.07808	0.08052	0.08052	0.08052	0.08296	0.08296	0.08052	0.08296	0.08296
63	H2O2 added at inoculation	1	∆VNG0258H	B	2	0		178	0.07076	0.06344	0.06832	0.06832	0.07076	0.07076	0.0732	0.07564	0.07808	0.07808	0.08052	0.08296	0.08296	0.0854	0.08784	0.08784	0.09028	0.09272	0.0976	0.0976	0.10004	0.10248	0.10736	0.10736	0.1098	0.11468	0.11712	0.122	0.12688	0.13176	0.13664	0.14152	0.1464	0.15128	0.1586	0.16592	0.17568	0.183	0.18788	0.20008	0.2074
64	H2O2 added at inoculation	1	∆VNG0258H	B	2	5		179	0.06344	0.05124	0.05368	0.05612	0.05856	0.05856	0.061	0.06588	0.06832	0.06832	0.0732	0.0732	0.07564	0.07564	0.07808	0.07808	0.07808	0.08296	0.08296	0.08296	0.0854	0.0854	0.0854	0.0854	0.08784	0.09028	0.09028	0.09028	0.09272	0.09272	0.09272	0.09516	0.09516	0.0976	0.0976	0.10004	0.10248	0.10492	0.10492	0.10736	0.1098
65	H2O2 added at inoculation	1	∆VNG0258H	B	2	4		180	0.07564	0.06832	0.06588	0.06832	0.07076	0.0732	0.07564	0.08052	0.0854	0.0854	0.09028	0.09028	0.09028	0.09272	0.09516	0.09516	0.09516	0.10004	0.10004	0.10004	0.10004	0.10004	0.10248	0.10248	0.10492	0.10736	0.10492	0.10736	0.1098	0.1098	0.11224	0.11224	0.11468	0.11468	0.11712	0.122	0.12444	0.12688	0.12932	0.1342	0.1342
66	H2O2 added at inoculation	1	∆VNG0258H	D	2	7		186	0.07564	0.06588	0.06588	0.06588	0.06344	0.06344	0.06344	0.06588	0.06832	0.06344	0.06588	0.06588	0.06344	0.06588	0.06588	0.06344	0.061	0.06344	0.06588	0.06344	0.06344	0.061	0.06344	0.05856	0.061	0.06344	0.061	0.061	0.061	0.061	0.061	0.05856	0.05856	0.05856	0.05856	0.05856	0.061	0.061	0.05856	0.061	0.05856
67	H2O2 added at inoculation	1	∆VNG0258H	D	2	6		187	0.07564	0.06344	0.06588	0.06588	0.06588	0.06344	0.06588	0.06588	0.06832	0.06588	0.06832	0.06588	0.06588	0.06588	0.06832	0.06588	0.06344	0.06588	0.06588	0.06588	0.06588	0.06344	0.06588	0.06344	0.061	0.06588	0.06344	0.06588	0.06344	0.06344	0.06344	0.061	0.061	0.061	0.061	0.061	0.06344	0.06344	0.061	0.06344	0.061
68	H2O2 added at inoculation	1	∆VNG0258H	D	2	0		188	0.07808	0.06832	0.06832	0.07076	0.07076	0.0732	0.0732	0.07564	0.07808	0.07564	0.07808	0.07808	0.08052	0.08052	0.08052	0.08052	0.08052	0.08296	0.08784	0.08784	0.0854	0.0854	0.08784	0.08784	0.08784	0.09272	0.09028	0.09272	0.09516	0.0976	0.0976	0.10004	0.10248	0.10492	0.10736	0.11224	0.11712	0.122	0.122	0.12932	0.13176
69	H2O2 added at inoculation	1	∆VNG0258H	D	2	5		189	0.06832	0.05612	0.05612	0.05612	0.05612	0.05612	0.05612	0.05612	0.05856	0.05612	0.05856	0.05856	0.05856	0.05856	0.05856	0.05856	0.05856	0.061	0.061	0.061	0.061	0.061	0.061	0.061	0.061	0.06344	0.06344	0.06344	0.06344	0.06344	0.06344	0.06344	0.06344	0.06344	0.06344	0.06344	0.06588	0.06344	0.06344	0.06588	0.06344
70	H2O2 added at inoculation	1	∆VNG0258H	D	2	4		190	0.06832	0.05612	0.05368	0.05368	0.05612	0.05612	0.05612	0.05856	0.05856	0.05856	0.061	0.06344	0.06344	0.06344	0.06588	0.06588	0.06588	0.06588	0.06832	0.06832	0.06832	0.06832	0.06832	0.06832	0.07076	0.07076	0.07076	0.0732	0.0732	0.0732	0.0732	0.0732	0.0732	0.0732	0.0732	0.07564	0.07564	0.07808	0.07808	0.08052	0.08052
71	H2O2 added at inoculation	1	Δura	C	2	4		191	0.06344	0.05612	0.05612	0.05856	0.05612	0.05856	0.061	0.06588	0.06832	0.06588	0.07076	0.06832	0.06832	0.0732	0.07564	0.07076	0.0732	0.07808	0.07808	0.07808	0.07808	0.0732	0.07808	0.07564	0.07564	0.0854	0.07808	0.08296	0.0854	0.08052	0.08296	0.08296	0.08296	0.0854	0.0854	0.0854	0.09516	0.09516	0.09028	0.10004	0.09272
72	H2O2 added at inoculation	1	Δura	C	2	5		192	0.06588	0.05612	0.05368	0.05368	0.05612	0.05612	0.05856	0.06344	0.06588	0.06344	0.06832	0.06588	0.06832	0.07076	0.0732	0.07076	0.07076	0.0732	0.07564	0.0732	0.0732	0.07076	0.07564	0.07564	0.0732	0.08052	0.07564	0.08052	0.08052	0.08052	0.08052	0.08052	0.08052	0.08296	0.0854	0.0854	0.09028	0.09028	0.09028	0.09516	0.09272
73	H2O2 added at inoculation	1	Δura	C	2	0		193	0.06588	0.05612	0.061	0.06344	0.06344	0.06588	0.06588	0.06832	0.07076	0.06832	0.07076	0.07076	0.07076	0.07564	0.0732	0.0732	0.07564	0.07808	0.07808	0.07808	0.08052	0.07808	0.08052	0.08052	0.08296	0.08784	0.0854	0.08784	0.09028	0.09028	0.09272	0.09516	0.0976	0.10004	0.10248	0.10248	0.10736	0.11224	0.11468	0.11956	0.122
74	H2O2 added at inoculation	1	Δura	C	2	6		194	0.06832	0.0732	0.0732	0.0732	0.07076	0.06832	0.07076	0.0732	0.07564	0.0732	0.07808	0.07564	0.07564	0.08052	0.08052	0.07808	0.08052	0.0854	0.0854	0.08296	0.0854	0.08296	0.0854	0.08296	0.08296	0.08784	0.08296	0.08784	0.08784	0.0854	0.0854	0.0854	0.0854	0.0854	0.08784	0.0854	0.09028	0.09028	0.08784	0.09272	0.09028
75	H2O2 added at inoculation	1	Δura	C	2	7		195	0.06588	0.05856	0.05856	0.061	0.061	0.061	0.061	0.06344	0.06588	0.06344	0.06344	0.06344	0.061	0.06588	0.06588	0.061	0.06344	0.06344	0.06344	0.06344	0.06588	0.061	0.06344	0.061	0.061	0.06344	0.061	0.06344	0.06344	0.061	0.061	0.061	0.061	0.061	0.061	0.05856	0.06344	0.061	0.05856	0.06344	0.05856
76	H2O2 added at inoculation	1	Δura	D	2	7		196	0.06832	0.061	0.061	0.06344	0.06588	0.06588	0.06588	0.06832	0.07076	0.06588	0.06832	0.06832	0.06832	0.07076	0.07076	0.06832	0.07076	0.07076	0.0732	0.07076	0.07076	0.07076	0.07076	0.06832	0.07076	0.0732	0.06832	0.07076	0.0732	0.07076	0.07076	0.07076	0.07076	0.07076	0.07076	0.07076	0.0732	0.07076	0.07076	0.0732	0.07076
77	H2O2 added at inoculation	1	Δura	D	2	6		197	0.06832	0.05612	0.05856	0.05856	0.05856	0.061	0.06344	0.06832	0.07076	0.07076	0.0732	0.0732	0.07564	0.07808	0.08052	0.07808	0.08052	0.08296	0.0854	0.08296	0.0854	0.08296	0.08784	0.0854	0.08784	0.09272	0.09028	0.09516	0.09516	0.09516	0.09516	0.0976	0.10004	0.10004	0.10248	0.10248	0.1098	0.1098	0.1098	0.11468	0.11468
78	H2O2 added at inoculation	1	Δura	D	2	0		198	0.07076	0.05856	0.05856	0.06344	0.06344	0.06588	0.06588	0.07076	0.07076	0.07076	0.0732	0.0732	0.07564	0.07808	0.08052	0.08052	0.08052	0.08296	0.0854	0.08784	0.09028	0.09028	0.09272	0.09272	0.09516	0.10004	0.10004	0.10492	0.10492	0.10736	0.11224	0.11468	0.11712	0.122	0.12688	0.1342	0.13908	0.1464	0.15128	0.16104	0.16592
79	H2O2 added at inoculation	1	Δura	D	2	5		199	0.06832	0.05368	0.05368	0.05368	0.05856	0.061	0.06344	0.06588	0.06832	0.07076	0.0732	0.0732	0.07564	0.07808	0.08052	0.07808	0.07808	0.08296	0.08296	0.08296	0.08296	0.0854	0.08784	0.08784	0.08784	0.09028	0.09272	0.09272	0.09516	0.0976	0.10004	0.10004	0.10248	0.10492	0.10736	0.10736	0.11224	0.11468	0.11712	0.122	0.122
80	H2O2 added at inoculation	1	Δura	D	2	4		200	0.06588	0.05368	0.05124	0.05368	0.05612	0.061	0.06344	0.06588	0.07076	0.07076	0.07076	0.0732	0.0732	0.07564	0.07808	0.07808	0.07808	0.07808	0.08052	0.08052	0.08296	0.08296	0.0854	0.0854	0.08784	0.09028	0.09028	0.09272	0.09272	0.09516	0.09516	0.0976	0.10004	0.10004	0.10248	0.10492	0.10736	0.1098	0.11224	0.11712	0.11712
81	H2O2 added at inoculation	1	∆VNG0258H	C	2	4		211	0.06344	0.05368	0.05368	0.05612	0.05368	0.05612	0.05856	0.06344	0.06588	0.06588	0.07076	0.07076	0.07076	0.0732	0.07564	0.0732	0.0732	0.07808	0.08052	0.08052	0.08052	0.08052	0.0854	0.08296	0.08296	0.08784	0.0854	0.09028	0.09272	0.09028	0.09272	0.09272	0.09516	0.0976	0.10004	0.10004	0.10736	0.1098	0.10736	0.11468	0.11468
82	H2O2 added at inoculation	1	∆VNG0258H	C	2	5		212	0.06344	0.05124	0.05368	0.05612	0.061	0.06344	0.06588	0.061	0.06344	0.06832	0.06832	0.0732	0.0732	0.07076	0.0732	0.07564	0.07564	0.0732	0.07564	0.07564	0.07808	0.08052	0.07808	0.08052	0.08296	0.08052	0.08296	0.08296	0.0854	0.08784	0.09028	0.09028	0.09028	0.09028	0.09272	0.09516	0.09516	0.0976	0.0976	0.10248	0.10248
83	H2O2 added at inoculation	1	∆VNG0258H	C	2	0		213	0.06344	0.05368	0.05612	0.05612	0.05856	0.05856	0.061	0.06344	0.06588	0.06344	0.06832	0.06832	0.06832	0.07076	0.0732	0.0732	0.0732	0.07564	0.07808	0.08052	0.08052	0.08296	0.0854	0.08784	0.09028	0.09516	0.09516	0.10004	0.10492	0.10736	0.1098	0.11468	0.11712	0.122	0.12932	0.1342	0.14152	0.1464	0.14884	0.16104	0.16348
84	H2O2 added at inoculation	1	∆VNG0258H	C	2	6		214	0.07076	0.05856	0.05856	0.061	0.061	0.05856	0.05856	0.061	0.061	0.05856	0.061	0.061	0.061	0.061	0.06344	0.061	0.061	0.061	0.06344	0.06344	0.06344	0.061	0.06344	0.061	0.061	0.06344	0.061	0.061	0.061	0.061	0.061	0.061	0.061	0.061	0.05856	0.061	0.06344	0.06344	0.05856	0.06344	0.061
85	H2O2 added at inoculation	1	∆VNG0258H	C	2	7		215	0.07076	0.05612	0.05368	0.05368	0.05368	0.05368	0.05368	0.05368	0.05368	0.05368	0.05368	0.05368	0.05368	0.05368	0.05368	0.05368	0.05124	0.05368	0.05368	0.05368	0.05368	0.05124	0.05368	0.05124	0.0488	0.05368	0.05124	0.05368	0.05124	0.0488	0.0488	0.0488	0.0488	0.0488	0.0488	0.0488	0.05124	0.0488	0.04636	0.05124	0.0488
86	H2O2 added at inoculation	1	∆VNG0258H	D	3	7		216	0.061	0.0488	0.0488	0.0488	0.04636	0.04636	0.04636	0.0488	0.0488	0.04636	0.0488	0.04636	0.0488	0.04636	0.04636	0.04636	0.04636	0.04636	0.04636	0.04636	0.04636	0.04392	0.04636	0.04392	0.04392	0.04636	0.04392	0.04392	0.04392	0.04392	0.04392	0.04392	0.04392	0.04392	0.04392	0.04392	0.04636	0.04392	0.04392	0.04636	0.04392
87	H2O2 added at inoculation	1	∆VNG0258H	D	3	6		217	0.06832	0.05612	0.061	0.05856	0.05368	0.05368	0.05368	0.05368	0.05612	0.05368	0.05368	0.05612	0.05368	0.05368	0.05612	0.05368	0.05368	0.05368	0.05368	0.05368	0.05368	0.05124	0.05368	0.05124	0.05124	0.05368	0.05124	0.05124	0.05124	0.05124	0.05124	0.05124	0.05124	0.0488	0.0488	0.05124	0.05124	0.05124	0.0488	0.05124	0.0488
88	H2O2 added at inoculation	1	∆VNG0258H	D	3	0		218	0.0732	0.05612	0.05856	0.05856	0.061	0.061	0.06344	0.06344	0.06588	0.06588	0.06832	0.06832	0.06832	0.06832	0.07076	0.07076	0.07076	0.07076	0.0732	0.0732	0.07564	0.07564	0.07564	0.07564	0.07564	0.08052	0.07808	0.08296	0.08296	0.08296	0.0854	0.08784	0.09028	0.09272	0.09516	0.10004	0.10492	0.10736	0.1098	0.11468	0.11712
89	H2O2 added at inoculation	1	∆VNG0258H	D	3	5		219	0.06832	0.05368	0.05368	0.05368	0.05368	0.05368	0.05368	0.05368	0.05368	0.05368	0.05368	0.05612	0.05368	0.05368	0.05612	0.05612	0.05368	0.05612	0.05612	0.05612	0.05612	0.05612	0.05612	0.05612	0.05612	0.05856	0.05856	0.05856	0.05856	0.05856	0.05856	0.05856	0.05856	0.05856	0.05856	0.05856	0.05856	0.05856	0.05856	0.061	0.061
90	H2O2 added at inoculation	1	∆VNG0258H	D	3	4		220	0.07076	0.05612	0.05612	0.05612	0.05368	0.05612	0.05612	0.05856	0.05856	0.061	0.06344	0.06344	0.06344	0.06588	0.06588	0.06588	0.06588	0.06832	0.06832	0.06588	0.06832	0.06832	0.06832	0.06832	0.06832	0.07076	0.07076	0.07076	0.07076	0.07076	0.0732	0.0732	0.07076	0.0732	0.0732	0.07564	0.07564	0.07564	0.07564	0.07808	0.07564
91	H2O2 added at inoculation	1	Δura	A	3	4		231	0.061	0.04392	0.04392	0.04636	0.04636	0.04636	0.0488	0.05124	0.05368	0.05368	0.05612	0.05612	0.05612	0.061	0.061	0.05856	0.061	0.061	0.06344	0.06344	0.06588	0.061	0.06588	0.06344	0.06344	0.06832	0.06588	0.06832	0.07076	0.06832	0.06832	0.07076	0.07076	0.0732	0.07564	0.07564	0.08052	0.08052	0.07808	0.08296	0.08296
92	H2O2 added at inoculation	1	Δura	A	3	5		232	0.061	0.04392	0.04392	0.04392	0.04392	0.04392	0.04636	0.0488	0.0488	0.05124	0.05368	0.05368	0.05368	0.05612	0.05856	0.05612	0.05612	0.05856	0.05856	0.061	0.05856	0.05856	0.061	0.061	0.061	0.06344	0.06344	0.06588	0.06588	0.06588	0.06832	0.06832	0.06832	0.07076	0.07076	0.0732	0.07564	0.07808	0.07564	0.08052	0.08052
93	H2O2 added at inoculation	1	Δura	A	3	0		233	0.06588	0.0488	0.05124	0.05124	0.05124	0.05368	0.05368	0.05368	0.05612	0.05612	0.05612	0.05856	0.05612	0.061	0.061	0.061	0.061	0.06344	0.06588	0.06588	0.06832	0.06832	0.06832	0.06832	0.07076	0.0732	0.0732	0.07564	0.07808	0.08052	0.08052	0.08296	0.0854	0.0854	0.09028	0.09272	0.0976	0.10004	0.10248	0.1098	0.11224
94	H2O2 added at inoculation	1	Δura	A	3	6		234	0.07076	0.05368	0.05124	0.05124	0.05124	0.05124	0.05124	0.05368	0.05612	0.05612	0.05856	0.061	0.061	0.061	0.06344	0.06344	0.06344	0.06344	0.06588	0.06588	0.06588	0.06588	0.06832	0.06832	0.06832	0.07076	0.07076	0.07076	0.0732	0.0732	0.0732	0.07564	0.07564	0.07564	0.07808	0.07808	0.08052	0.08052	0.08052	0.0854	0.0854
95	H2O2 added at inoculation	1	Δura	A	3	7		235	0.061	0.04636	0.04636	0.04636	0.04636	0.04636	0.04636	0.04636	0.04636	0.04636	0.0488	0.0488	0.0488	0.0488	0.0488	0.05124	0.0488	0.0488	0.05124	0.0488	0.05124	0.0488	0.05124	0.05124	0.0488	0.05124	0.0488	0.0488	0.0488	0.0488	0.0488	0.0488	0.0488	0.0488	0.0488	0.0488	0.0488	0.0488	0.0488	0.0488	0.0488
96	H2O2 added at inoculation	1	Δura	B	3	7		236	0.07808	0.05856	0.05368	0.05368	0.05368	0.0488	0.05124	0.05124	0.05124	0.05124	0.05124	0.05124	0.05124	0.05124	0.05124	0.0488	0.0488	0.05124	0.05124	0.05124	0.05124	0.0488	0.05124	0.0488	0.0488	0.05124	0.0488	0.0488	0.0488	0.0488	0.0488	0.0488	0.0488	0.0488	0.04636	0.0488	0.0488	0.0488	0.04636	0.0488	0.04636
97	H2O2 added at inoculation	1	Δura	B	3	6		237	0.07076	0.05612	0.05368	0.05368	0.05368	0.05368	0.05368	0.05368	0.05368	0.05368	0.05612	0.05612	0.05612	0.05856	0.061	0.05856	0.061	0.061	0.06588	0.06344	0.06344	0.06344	0.06588	0.06344	0.06588	0.06832	0.06588	0.06832	0.06832	0.06832	0.06832	0.06832	0.06832	0.06832	0.06832	0.06832	0.07076	0.07076	0.07076	0.0732	0.0732
98	H2O2 added at inoculation	1	Δura	B	3	0		238	0.07808	0.05856	0.061	0.06344	0.06344	0.06344	0.06588	0.06588	0.06832	0.06832	0.07076	0.07076	0.07076	0.0732	0.0732	0.0732	0.0732	0.07564	0.07808	0.07808	0.08052	0.08052	0.08052	0.08052	0.08296	0.0854	0.0854	0.0854	0.08784	0.09028	0.09272	0.09516	0.0976	0.10004	0.10492	0.10736	0.11224	0.11712	0.122	0.12688	0.1342
99	H2O2 added at inoculation	1	Δura	B	3	5		239	0.06832	0.05368	0.05368	0.05124	0.05124	0.05124	0.05368	0.05612	0.05856	0.05856	0.061	0.061	0.061	0.06344	0.06344	0.06344	0.06344	0.06588	0.06588	0.06588	0.06832	0.06832	0.06832	0.06832	0.07076	0.0732	0.0732	0.0732	0.07564	0.07808	0.07808	0.08052	0.08296	0.08296	0.0854	0.08784	0.09028	0.09272	0.09272	0.0976	0.10004
100	H2O2 added at inoculation	1	Δura	B	3	4		240	0.06832	0.05368	0.05124	0.05124	0.05124	0.05368	0.05368	0.05612	0.05856	0.05856	0.061	0.06344	0.06344	0.06344	0.06588	0.06588	0.06588	0.06588	0.06832	0.06832	0.06832	0.06832	0.07076	0.07076	0.07076	0.07564	0.0732	0.07564	0.07808	0.07808	0.08052	0.08052	0.08296	0.08296	0.0854	0.09028	0.09028	0.09516	0.09516	0.10004	0.10004
101	H2O2 added at inoculation	1	∆VNG0258H	A	3	4		241	0.06344	0.0488	0.05124	0.0488	0.0488	0.04636	0.04636	0.05124	0.05368	0.05124	0.05612	0.05368	0.05612	0.05856	0.061	0.05856	0.05856	0.061	0.06344	0.061	0.06344	0.061	0.06344	0.061	0.061	0.06588	0.06344	0.06344	0.06588	0.06344	0.06344	0.06588	0.06344	0.06344	0.06344	0.06588	0.06588	0.06832	0.06588	0.06832	0.06832
102	H2O2 added at inoculation	1	∆VNG0258H	A	3	5		242	0.06588	0.05124	0.05124	0.05124	0.05124	0.0488	0.0488	0.05124	0.05124	0.05124	0.05124	0.05368	0.05124	0.05368	0.05368	0.05368	0.05368	0.05368	0.05612	0.05368	0.05368	0.05368	0.05612	0.05368	0.05368	0.05612	0.05368	0.05612	0.05612	0.05368	0.05368	0.05368	0.05124	0.05124	0.05368	0.05124	0.05368	0.05368	0.05124	0.05368	0.05124
103	H2O2 added at inoculation	1	∆VNG0258H	A	3	0		243	0.06588	0.05368	0.05124	0.05368	0.05368	0.05612	0.06588	0.061	0.06344	0.06344	0.05612	0.06832	0.06588	0.06344	0.06588	0.06588	0.06588	0.06588	0.06832	0.06832	0.06588	0.06588	0.06832	0.07076	0.06832	0.0732	0.07564	0.07564	0.08052	0.07808	0.08296	0.08052	0.0854	0.09028	0.09272	0.09028	0.0976	0.10004	0.10248	0.11224	0.11468
104	H2O2 added at inoculation	1	∆VNG0258H	A	3	6		244	0.06832	0.05124	0.0488	0.0488	0.0488	0.0488	0.0488	0.0488	0.0488	0.0488	0.0488	0.0488	0.0488	0.0488	0.0488	0.0488	0.0488	0.0488	0.0488	0.04636	0.0488	0.04636	0.04636	0.04636	0.0488	0.0488	0.0488	0.04636	0.04636	0.04636	0.04636	0.04636	0.04636	0.04636	0.04636	0.04636	0.04636	0.04636	0.04392	0.04636	0.04636
105	H2O2 added at inoculation	1	∆VNG0258H	A	3	7		245	0.06832	0.0488	0.04636	0.04392	0.04392	0.04392	0.04392	0.04392	0.04392	0.04392	0.04392	0.04636	0.04392	0.04392	0.04392	0.04392	0.04392	0.04392	0.04392	0.04392	0.04392	0.04148	0.04392	0.04148	0.04148	0.04392	0.04148	0.04148	0.04148	0.04148	0.04148	0.04148	0.04148	0.04148	0.04148	0.04148	0.04148	0.04148	0.04148	0.04148	0.04148
106	H2O2 added at inoculation	1	∆VNG0258H	B	3	7	x	246	0.06832	0.0488	0.0488	0.0488	0.0488	0.05124	0.05124	0.05124	0.05368	0.05124	0.05368	0.05124	0.05368	0.05124	0.05124	0.05124	0.0488	0.0488	0.05124	0.05124	0.0488	0.0488	0.0488	0.04636	0.0488	0.0488	0.0488	0.04636	0.04636	0.04636	0.04636	0.04636	0.04392	0.04392	0.04392	0.04636	0.04392	0.04392	0.04148	0.04392	0.04392
107	H2O2 added at inoculation	1	∆VNG0258H	B	3	6		247	0.06832	0.05124	0.05124	0.05124	0.05124	0.05368	0.05368	0.05368	0.05368	0.05368	0.05612	0.05612	0.05612	0.05856	0.061	0.05856	0.05856	0.05856	0.061	0.061	0.061	0.061	0.061	0.061	0.05856	0.061	0.05856	0.061	0.061	0.061	0.061	0.05856	0.05856	0.05856	0.05856	0.05856	0.061	0.061	0.05856	0.061	0.05856
108	H2O2 added at inoculation	1	∆VNG0258H	B	3	0		248	0.07808	0.061	0.06344	0.06344	0.06588	0.06832	0.06832	0.07076	0.0732	0.0732	0.07564	0.07564	0.07808	0.08052	0.08296	0.08296	0.0854	0.08784	0.09028	0.09028	0.09516	0.09516	0.10004	0.10004	0.10492	0.1098	0.11224	0.11468	0.11956	0.12444	0.12932	0.1342	0.13908	0.14396	0.15128	0.15616	0.16592	0.17324	0.17812	0.19032	0.1952
109	H2O2 added at inoculation	1	∆VNG0258H	B	3	5		249	0.0732	0.05856	0.05856	0.05856	0.061	0.06344	0.06588	0.06832	0.07076	0.07076	0.07564	0.07808	0.07808	0.08052	0.08296	0.08296	0.08296	0.0854	0.08784	0.08784	0.09028	0.08784	0.09028	0.09028	0.09028	0.09516	0.09272	0.09272	0.09516	0.09516	0.0976	0.0976	0.10004	0.10004	0.10248	0.10248	0.10492	0.10736	0.10736	0.11224	0.11224
110	H2O2 added at inoculation	1	∆VNG0258H	B	3	4		250	0.07076	0.05368	0.05368	0.05612	0.05856	0.061	0.06588	0.06832	0.07076	0.0732	0.0732	0.07808	0.07808	0.08052	0.08052	0.08296	0.08296	0.08296	0.0854	0.08784	0.08784	0.08784	0.09028	0.09028	0.09028	0.09272	0.09272	0.09516	0.0976	0.10004	0.10248	0.10248	0.10248	0.10492	0.10736	0.1098	0.11468	0.11712	0.11712	0.122	0.12444
111	H2O2 added at inoculation	1	Δura	C	3	4	x	261	0.07076	0.05368	0.05124	0.05124	0.05124	0.05124	0.05368	0.05612	0.05856	0.061	0.061	0.06344	0.06344	0.06588	0.06832	0.06832	0.06832	0.06832	0.07076	0.07076	0.07076	0.06832	0.07076	0.07076	0.07076	0.0732	0.07076	0.0732	0.0732	0.07564	0.07564	0.07808	0.07564	0.07808	0.08052	0.08052	0.08296	0.0854	0.08296	0.08784	0.08784
112	H2O2 added at inoculation	1	Δura	C	3	5	x	262	0.07564	0.05856	0.05612	0.05612	0.05612	0.05612	0.05856	0.061	0.06344	0.06344	0.06588	0.06588	0.06832	0.06832	0.07076	0.07076	0.06832	0.07076	0.07564	0.0732	0.0732	0.0732	0.07564	0.0732	0.0732	0.07808	0.07564	0.07808	0.07808	0.07808	0.08052	0.08052	0.08052	0.08296	0.08296	0.0854	0.08784	0.09028	0.08784	0.09272	0.09272
113	H2O2 added at inoculation	1	Δura	C	3	0	x	263	0.0732	0.05612	0.05612	0.05856	0.05856	0.05856	0.05856	0.061	0.061	0.061	0.06344	0.06588	0.06588	0.06588	0.06588	0.06832	0.06832	0.07076	0.07076	0.07076	0.0732	0.0732	0.07564	0.07564	0.07564	0.08052	0.08052	0.08296	0.08296	0.0854	0.08784	0.09028	0.09272	0.09516	0.0976	0.10004	0.10492	0.1098	0.11224	0.11956	0.12444
114	H2O2 added at inoculation	1	Δura	C	3	6		264	0.07808	0.05856	0.05612	0.05612	0.05612	0.05612	0.05612	0.05612	0.05856	0.05856	0.05856	0.061	0.061	0.061	0.06344	0.06344	0.06344	0.06588	0.06588	0.06588	0.06832	0.06832	0.06832	0.06832	0.06832	0.07076	0.07076	0.07076	0.07076	0.07076	0.07076	0.07076	0.07076	0.07076	0.07076	0.07076	0.07076	0.0732	0.07076	0.0732	0.0732
115	H2O2 added at inoculation	1	Δura	C	3	7	x	265	0.07564	0.05368	0.05124	0.05124	0.05124	0.05124	0.05124	0.05124	0.05124	0.05124	0.05368	0.05368	0.05368	0.05368	0.05368	0.05124	0.05124	0.05368	0.05368	0.05368	0.05368	0.05124	0.05124	0.05124	0.05124	0.05124	0.05124	0.05124	0.05124	0.05124	0.05124	0.0488	0.0488	0.0488	0.0488	0.0488	0.0488	0.05124	0.0488	0.05124	0.0488
116	H2O2 added at inoculation	1	Δura	D	3	7	x	266	0.06832	0.05124	0.05124	0.05124	0.05368	0.05124	0.05368	0.05368	0.05612	0.05368	0.05612	0.05612	0.05612	0.05612	0.05612	0.05612	0.05612	0.05612	0.06344	0.061	0.05612	0.05856	0.06344	0.05612	0.05856	0.05856	0.05612	0.05612	0.05612	0.05612	0.05612	0.05612	0.05368	0.05368	0.05612	0.05368	0.05612	0.05368	0.05368	0.05612	0.05368
117	H2O2 added at inoculation	1	Δura	D	3	6	x	267	0.0732	0.05856	0.05856	0.05856	0.05856	0.061	0.06344	0.06832	0.07076	0.07076	0.0732	0.07564	0.07564	0.08052	0.08052	0.08052	0.08052	0.0854	0.0854	0.0854	0.08784	0.0854	0.09028	0.08784	0.08784	0.09516	0.09272	0.09516	0.0976	0.0976	0.0976	0.10004	0.10004	0.10248	0.10492	0.10736	0.11224	0.11468	0.11224	0.11956	0.11956
118	H2O2 added at inoculation	1	Δura	D	3	0		268	0.10004	0.07808	0.07808	0.08052	0.08052	0.08296	0.0854	0.08784	0.09028	0.08784	0.09272	0.09272	0.09272	0.0976	0.10004	0.0976	0.10004	0.10248	0.10736	0.10736	0.1098	0.1098	0.11468	0.11224	0.11712	0.122	0.122	0.12688	0.12932	0.12932	0.13176	0.13664	0.14152	0.1464	0.15128	0.1586	0.16836	0.17568	0.18056	0.19276	0.20008
119	H2O2 added at inoculation	1	Δura	D	3	5	x	269	0.09028	0.07076	0.07076	0.07076	0.0732	0.07564	0.07808	0.08052	0.0854	0.0854	0.09028	0.09272	0.09272	0.09516	0.09516	0.09516	0.0976	0.0976	0.10004	0.10004	0.10004	0.10248	0.10492	0.10492	0.10736	0.1098	0.1098	0.11224	0.11468	0.11468	0.11956	0.11956	0.122	0.12444	0.12688	0.12932	0.1342	0.13664	0.13664	0.14396	0.1464
120	H2O2 added at inoculation	1	Δura	D	3	4	x	270	0.08052	0.061	0.05856	0.061	0.06344	0.06588	0.07076	0.0732	0.07564	0.07808	0.08052	0.08052	0.08296	0.0854	0.0854	0.0854	0.0854	0.08784	0.09028	0.09028	0.09028	0.09028	0.09272	0.09516	0.09516	0.10004	0.10248	0.10248	0.10492	0.10736	0.1098	0.1098	0.11224	0.11468	0.11956	0.122	0.12688	0.12932	0.12932	0.13664	0.13908
121	H2O2 added at inoculation	1	∆VNG0258H	C	3	4		271	0.06832	0.05856	0.05856	0.061	0.05856	0.06344	0.06588	0.07076	0.0732	0.07076	0.07564	0.07564	0.07564	0.08052	0.08296	0.07808	0.08052	0.0854	0.0854	0.0854	0.08784	0.0854	0.09028	0.08784	0.08784	0.09272	0.09028	0.09516	0.09516	0.09516	0.0976	0.0976	0.0976	0.10004	0.10248	0.10492	0.11224	0.11224	0.11224	0.11956	0.11956
122	H2O2 added at inoculation	1	∆VNG0258H	C	3	5		272	0.07564	0.06344	0.06344	0.06344	0.06588	0.06588	0.06588	0.07076	0.0732	0.0732	0.07564	0.07564	0.07808	0.08052	0.08296	0.08052	0.08052	0.0854	0.08784	0.0854	0.08784	0.0854	0.09028	0.08784	0.08784	0.09272	0.09028	0.09516	0.09516	0.09272	0.09516	0.0976	0.0976	0.0976	0.10248	0.10248	0.10736	0.1098	0.10736	0.11468	0.11224
123	H2O2 added at inoculation	1	∆VNG0258H	C	3	0		273	0.07076	0.05856	0.061	0.06344	0.06588	0.06588	0.06832	0.07076	0.0732	0.07076	0.0732	0.0732	0.0732	0.07808	0.08052	0.08052	0.08052	0.08296	0.0854	0.08784	0.09028	0.09028	0.09272	0.09272	0.09516	0.10248	0.10248	0.10736	0.1098	0.11468	0.11712	0.122	0.12688	0.13176	0.13664	0.14152	0.15128	0.15616	0.16104	0.1708	0.17568
124	H2O2 added at inoculation	1	∆VNG0258H	C	3	6		274	0.0732	0.05856	0.05856	0.061	0.05856	0.05856	0.05856	0.061	0.061	0.05856	0.05856	0.05856	0.05856	0.061	0.061	0.05856	0.05856	0.05856	0.061	0.05856	0.061	0.05612	0.05856	0.05612	0.05612	0.05856	0.05612	0.05856	0.05856	0.05612	0.05612	0.05612	0.05368	0.05612	0.05368	0.05368	0.05612	0.05612	0.05368	0.05612	0.05368
125	H2O2 added at inoculation	1	∆VNG0258H	C	3	7		275	0.07564	0.05856	0.05856	0.061	0.05612	0.05612	0.061	0.05856	0.05856	0.05612	0.05856	0.05612	0.05612	0.05856	0.061	0.05612	0.05612	0.05856	0.05856	0.05856	0.05856	0.05368	0.05856	0.05368	0.05124	0.05612	0.05368	0.05368	0.05368	0.05124	0.05124	0.05124	0.05124	0.0488	0.05124	0.05124	0.05368	0.05368	0.05124	0.05368	0.0488
126	H2O2 added in log phase	1	Δura	A	1	0		111	0.11224	0.11956	0.12444	0.12688	0.12688	0.12932	0.13176	0.1342	0.13664	0.13908	0.13908	0.14152	0.14396	0.1464	0.1464	0.14884	0.15128	0.15372	0.15616	0.1586	0.1586	0.16104	0.16348	0.16592	0.16836	0.1708	0.17324	0.17812	0.18056	0.183	0.18788	0.19032	0.1952	0.20008	0.20496	0.1952	0.21472	0.2196	0.22448	0.2318	0.23668
127	H2O2 added in log phase	1	Δura	A	1	6.25	x	112	0.09028	0.09272	0.0976	0.0976	0.10004	0.10004	0.10248	0.10248	0.10492	0.10736	0.10736	0.1098	0.1098	0.11224	0.11224	0.11468	0.11468	0.11712	0.11712	0.11956	0.11956	0.122	0.122	0.12444	0.12688	0.12932	0.13176	0.1342	0.13664	0.13908	0.14152	0.1464	0.14884	0.15128	0.15616	0.17568	0.22204	0.22448	0.22692	0.23424	0.23668
128	H2O2 added in log phase	1	Δura	A	1	12.5		113	0.08784	0.09028	0.09272	0.09272	0.09516	0.09516	0.0976	0.10004	0.10004	0.10492	0.10248	0.10492	0.10736	0.10736	0.1098	0.1098	0.11224	0.11468	0.11468	0.11712	0.11712	0.11956	0.11956	0.122	0.12444	0.12444	0.12688	0.12932	0.1342	0.1342	0.13908	0.14152	0.14396	0.14884	0.15128	0.14884	0.15616	0.1586	0.16348	0.16104	0.16592
129	H2O2 added in log phase	1	Δura	A	1	18.75		114	0.09028	0.09272	0.09516	0.09516	0.0976	0.0976	0.10004	0.10248	0.10492	0.10492	0.10736	0.10736	0.1098	0.1098	0.11224	0.11224	0.11468	0.11712	0.11712	0.11956	0.11956	0.122	0.122	0.12444	0.12688	0.12932	0.13176	0.1342	0.13664	0.13908	0.14396	0.1464	0.14884	0.15372	0.1586	0.16104	0.16104	0.16592	0.16592	0.16348	0.16836
130	H2O2 added in log phase	1	Δura	A	1	25		115	0.09272	0.09516	0.0976	0.0976	0.10004	0.10004	0.10248	0.10492	0.10492	0.10736	0.10736	0.1098	0.11224	0.11224	0.11468	0.11468	0.11712	0.11712	0.11956	0.122	0.122	0.12444	0.12444	0.12688	0.12932	0.13176	0.13176	0.1342	0.13908	0.13908	0.14396	0.1464	0.14884	0.15372	0.1586	0.1586	0.1586	0.16104	0.16104	0.1586	0.1586
131	H2O2 added in log phase	1	∆VNG0258H	A	1	0		116	0.12688	0.12688	0.12688	0.12688	0.12932	0.13176	0.1342	0.13664	0.13908	0.14152	0.14396	0.1464	0.14884	0.15128	0.15372	0.15616	0.16104	0.16348	0.16836	0.1708	0.17568	0.18056	0.183	0.18788	0.19276	0.20008	0.20496	0.21228	0.2196	0.22692	0.23424	0.24156	0.25132	0.26108	0.27084	0.2562	0.2928	0.29524	0.305	0.31476	0.32452
132	H2O2 added in log phase	1	∆VNG0258H	A	1	6.25		117	0.12444	0.12688	0.12932	0.12932	0.13176	0.1342	0.1342	0.13908	0.13908	0.14396	0.1464	0.14884	0.14884	0.15372	0.15616	0.1586	0.16348	0.16592	0.16836	0.17568	0.17812	0.18056	0.18544	0.19032	0.1952	0.20008	0.2074	0.21472	0.22204	0.22936	0.23668	0.24644	0.2562	0.26596	0.27572	0.26108	0.28548	0.30012	0.305	0.31476	0.32452
133	H2O2 added in log phase	1	∆VNG0258H	A	1	12.5		118	0.12932	0.12932	0.12932	0.13176	0.1342	0.1342	0.13664	0.13908	0.14152	0.14396	0.1464	0.14884	0.15372	0.15372	0.1586	0.16104	0.16348	0.16836	0.1708	0.17568	0.17812	0.183	0.18788	0.19032	0.19764	0.20252	0.2074	0.21472	0.22204	0.22936	0.23912	0.24644	0.2562	0.26596	0.27572	0.26352	0.27084	0.27084	0.28792	0.305	0.3172
134	H2O2 added in log phase	1	∆VNG0258H	A	1	18.75		119	0.12688	0.12932	0.12932	0.12932	0.13176	0.1342	0.13664	0.13908	0.14152	0.14396	0.1464	0.14884	0.15128	0.15372	0.15616	0.16104	0.16348	0.16592	0.1708	0.17324	0.17812	0.183	0.18544	0.19032	0.19764	0.20252	0.2074	0.21472	0.22204	0.22692	0.23668	0.244	0.25376	0.26352	0.27084	0.26352	0.26352	0.2562	0.27572	0.27328	0.2806
135	H2O2 added in log phase	1	∆VNG0258H	A	1	25		120	0.12688	0.12444	0.12444	0.12688	0.12932	0.12932	0.13176	0.1342	0.13664	0.13908	0.13908	0.14396	0.14884	0.14884	0.15128	0.15372	0.15616	0.1586	0.16348	0.16592	0.1708	0.17324	0.17568	0.18056	0.18544	0.19032	0.1952	0.20252	0.2074	0.21472	0.2196	0.22692	0.23424	0.24156	0.24888	0.22692	0.244	0.25132	0.27328	0.27572	0.27816
136	H2O2 added in log phase	1	Δura	B	1	0		131	0.12688	0.1342	0.13908	0.13908	0.14396	0.14396	0.14884	0.15128	0.15372	0.1586	0.16104	0.16592	0.16836	0.1708	0.17324	0.17812	0.17812	0.183	0.18544	0.19032	0.19276	0.1952	0.20008	0.20496	0.21228	0.21472	0.2196	0.22936	0.23424	0.24156	0.24888	0.25864	0.26596	0.27328	0.28548	0.27084	0.305	0.3172	0.32696	0.3416	0.3538
137	H2O2 added in log phase	1	Δura	B	1	6.25		132	0.12688	0.12932	0.1342	0.13664	0.13908	0.14152	0.14396	0.1464	0.14884	0.15372	0.15616	0.1586	0.16348	0.16592	0.16836	0.1708	0.17812	0.17812	0.18056	0.18544	0.18788	0.1952	0.1952	0.20008	0.2074	0.21228	0.21716	0.22692	0.2318	0.23912	0.24888	0.2562	0.26596	0.27328	0.28304	0.29524	0.30988	0.31232	0.32696	0.3416	0.3538
138	H2O2 added in log phase	1	Δura	B	1	12.5		133	0.12932	0.12932	0.1342	0.13664	0.13908	0.14152	0.14396	0.14884	0.14884	0.15372	0.15616	0.1586	0.16348	0.16592	0.16836	0.1708	0.17568	0.17812	0.183	0.18544	0.19032	0.19276	0.19764	0.20008	0.2074	0.21228	0.21716	0.22448	0.23424	0.24156	0.24888	0.25864	0.26596	0.27572	0.28792	0.30012	0.3172	0.3172	0.32696	0.33916	0.34892
139	H2O2 added in log phase	1	Δura	B	1	18.75		134	0.12932	0.12932	0.1342	0.13664	0.13908	0.14152	0.14396	0.14884	0.15128	0.15372	0.15616	0.1586	0.16348	0.16592	0.16836	0.1708	0.17324	0.17812	0.18056	0.183	0.18788	0.19032	0.1952	0.20008	0.20496	0.20984	0.21472	0.22204	0.2318	0.23668	0.244	0.25376	0.26352	0.27084	0.28304	0.3294	0.30988	0.305	0.31476	0.32208	0.33184
140	H2O2 added in log phase	1	Δura	B	1	25		135	0.12444	0.12444	0.12688	0.12932	0.1342	0.13664	0.13908	0.14152	0.14396	0.1464	0.14884	0.15128	0.15616	0.1586	0.16104	0.16592	0.16836	0.1708	0.17324	0.17812	0.183	0.18544	0.19032	0.19276	0.19764	0.20252	0.20984	0.21716	0.22448	0.22936	0.23912	0.24644	0.2562	0.26596	0.27572	0.33428	0.33672	0.30012	0.30256	0.30256	0.30256
141	H2O2 added in log phase	1	∆VNG0258H	B	1	0		136	0.11468	0.11468	0.11712	0.11956	0.122	0.12444	0.12688	0.13176	0.13176	0.13664	0.13908	0.14152	0.14396	0.14884	0.15128	0.15616	0.15616	0.16104	0.16592	0.1708	0.17568	0.18056	0.18544	0.19032	0.19764	0.20252	0.20984	0.21716	0.22448	0.2318	0.23912	0.24888	0.25864	0.2684	0.27816	0.28548	0.30256	0.31232	0.32208	0.33428	0.34648
142	H2O2 added in log phase	1	∆VNG0258H	B	1	6.25		137	0.11956	0.11712	0.122	0.12444	0.12688	0.12932	0.13176	0.1342	0.13664	0.13908	0.14152	0.1464	0.14884	0.15372	0.15616	0.1586	0.16348	0.16836	0.1708	0.17568	0.18056	0.18544	0.19032	0.1952	0.20252	0.2074	0.21472	0.22448	0.2318	0.23912	0.24888	0.2562	0.26596	0.27572	0.28548	0.29524	0.305	0.3172	0.32452	0.33916	0.34892
143	H2O2 added in log phase	1	∆VNG0258H	B	1	12.5		138	0.11712	0.11712	0.122	0.12444	0.12688	0.12688	0.13176	0.1342	0.13664	0.13908	0.14152	0.1464	0.14884	0.15128	0.15616	0.1586	0.16348	0.16836	0.1708	0.17568	0.18056	0.18544	0.19032	0.1952	0.20252	0.2074	0.21472	0.22204	0.2318	0.23912	0.24888	0.2562	0.2684	0.27816	0.28792	0.31232	0.28792	0.30744	0.31964	0.32696	0.33672
144	H2O2 added in log phase	1	∆VNG0258H	B	1	18.75		139	0.11956	0.11956	0.122	0.12444	0.12932	0.12932	0.1342	0.13664	0.13908	0.14152	0.14396	0.1464	0.15128	0.15372	0.1586	0.16104	0.16348	0.16836	0.17324	0.17812	0.183	0.18788	0.19276	0.19764	0.20496	0.21228	0.21716	0.22448	0.23424	0.24156	0.25132	0.26108	0.27084	0.28304	0.2928	0.3416	0.43676	0.427	0.43188	0.44896	0.44408
145	H2O2 added in log phase	1	∆VNG0258H	B	1	25		140	0.11956	0.11956	0.122	0.122	0.12688	0.12932	0.13176	0.1342	0.13664	0.14152	0.14396	0.14396	0.14884	0.15128	0.15616	0.1586	0.16104	0.16592	0.16836	0.17324	0.17812	0.183	0.18544	0.19032	0.19764	0.20252	0.2074	0.21472	0.22204	0.22936	0.23668	0.244	0.25132	0.26108	0.27084	0.25132	0.27816	0.28792	0.2928	0.305	0.30256
146	H2O2 added in log phase	1	Δura	C	1	0		151	0.1098	0.11224	0.11712	0.11712	0.122	0.12444	0.12688	0.12932	0.13176	0.1342	0.1342	0.13664	0.13908	0.14152	0.14152	0.14396	0.14396	0.14884	0.15128	0.15372	0.15616	0.15616	0.1586	0.16104	0.16592	0.16836	0.17324	0.17568	0.18056	0.18544	0.19032	0.1952	0.19764	0.20496	0.2074	0.20008	0.2196	0.22936	0.23668	0.244	0.25132
147	H2O2 added in log phase	1	Δura	C	1	6.25		152	0.10492	0.10736	0.11224	0.11224	0.11712	0.11712	0.11956	0.122	0.12444	0.12688	0.12688	0.12932	0.13176	0.13176	0.1342	0.13664	0.13664	0.14152	0.14396	0.14396	0.1464	0.14884	0.15128	0.15372	0.1586	0.16104	0.16592	0.16836	0.17324	0.17812	0.18056	0.18544	0.19032	0.1952	0.20252	0.2074	0.21228	0.22204	0.22692	0.23424	0.24156
148	H2O2 added in log phase	1	Δura	C	1	12.5	x	153	0.08296	0.08296	0.0854	0.0854	0.08784	0.08784	0.09028	0.09028	0.09028	0.09272	0.09272	0.09516	0.0976	0.09516	0.0976	0.10004	0.10004	0.10004	0.10248	0.10492	0.10492	0.10492	0.10736	0.1098	0.1098	0.11224	0.11468	0.11956	0.122	0.12444	0.12688	0.12932	0.13176	0.13664	0.13908	0.14396	0.14396	0.1464	0.1464	0.14884	0.14884
149	H2O2 added in log phase	1	Δura	C	1	18.75	x	154	0.06588	0.06588	0.06588	0.06588	0.06832	0.06832	0.06832	0.07076	0.07076	0.07076	0.07076	0.07076	0.0732	0.0732	0.0732	0.0732	0.0732	0.07564	0.07808	0.07564	0.07808	0.07564	0.07808	0.07808	0.08052	0.08052	0.08052	0.08296	0.0854	0.08784	0.08784	0.09028	0.09028	0.09272	0.09516	0.10004	0.10004	0.10004	0.10004	0.0976	0.09516
150	H2O2 added in log phase	1	Δura	C	1	25	x	155	0.061	0.061	0.06344	0.06344	0.06588	0.06588	0.06588	0.06588	0.06588	0.06832	0.06588	0.06832	0.06832	0.06832	0.06832	0.06832	0.06832	0.07076	0.07076	0.07076	0.07076	0.07076	0.0732	0.0732	0.0732	0.0732	0.07564	0.07564	0.07808	0.07808	0.08052	0.08052	0.08296	0.0854	0.0854	0.09028	0.09272	0.09028	0.08784	0.08784	0.08784
151	H2O2 added in log phase	1	∆VNG0258H	C	1	0		156	0.08052	0.07808	0.08052	0.08052	0.08296	0.08296	0.0854	0.0854	0.08784	0.09028	0.08784	0.09028	0.09028	0.09272	0.09272	0.09516	0.09516	0.0976	0.10004	0.10004	0.10248	0.10492	0.10736	0.10736	0.11224	0.11468	0.11712	0.11956	0.12444	0.12688	0.12932	0.1342	0.13908	0.14396	0.14884	0.1586	0.1586	0.16836	0.1708	0.17812	0.183
152	H2O2 added in log phase	1	∆VNG0258H	C	1	6.25		157	0.08296	0.08052	0.08296	0.08296	0.0854	0.0854	0.08784	0.08784	0.09028	0.09272	0.09028	0.09272	0.09516	0.09516	0.09516	0.0976	0.10004	0.10004	0.10248	0.10492	0.10492	0.10736	0.1098	0.1098	0.11468	0.11712	0.11956	0.12444	0.12688	0.13176	0.1342	0.13908	0.14152	0.1464	0.15128	0.15616	0.16348	0.16836	0.1708	0.17568	0.18056
153	H2O2 added in log phase	1	∆VNG0258H	C	1	12.5		158	0.10004	0.0976	0.10004	0.10004	0.10248	0.10248	0.10492	0.10736	0.1098	0.11224	0.11224	0.11468	0.11712	0.11712	0.11956	0.122	0.12444	0.12932	0.13176	0.1342	0.13664	0.13908	0.14396	0.1464	0.15128	0.15616	0.16104	0.16592	0.1708	0.17568	0.183	0.18788	0.19276	0.20008	0.2074	0.21228	0.2074	0.21228	0.21716	0.2196	0.22448
154	H2O2 added in log phase	1	∆VNG0258H	C	1	18.75		159	0.10492	0.10248	0.10492	0.10492	0.10736	0.10736	0.1098	0.11224	0.11224	0.11712	0.11468	0.11956	0.122	0.122	0.12444	0.12932	0.12932	0.13176	0.1342	0.13908	0.14152	0.14396	0.14884	0.15128	0.15616	0.16104	0.16348	0.1708	0.17568	0.183	0.18788	0.19276	0.20008	0.2074	0.21472	0.21228	0.21472	0.23424	0.23912	0.23912	0.23668
155	H2O2 added in log phase	1	∆VNG0258H	C	1	25		160	0.11712	0.11224	0.11224	0.11468	0.11712	0.11712	0.11956	0.122	0.12444	0.12688	0.12688	0.13176	0.1342	0.13664	0.13908	0.14152	0.14396	0.14884	0.14884	0.15372	0.15616	0.1586	0.16348	0.16592	0.1708	0.17568	0.18056	0.18544	0.19276	0.19764	0.20252	0.20984	0.21472	0.22692	0.2318	0.2074	0.2318	0.25132	0.25376	0.25864	0.25864
156	H2O2 added in log phase	1	Δura	A	2	0		171	0.11468	0.122	0.12688	0.12688	0.13176	0.1342	0.13664	0.13908	0.14152	0.14396	0.14396	0.14884	0.14884	0.15128	0.15372	0.15372	0.15616	0.1586	0.16104	0.16348	0.16592	0.16592	0.16836	0.1708	0.17324	0.17568	0.17812	0.183	0.18788	0.18788	0.19276	0.19764	0.19764	0.2074	0.20984	0.20008	0.2196	0.22692	0.23424	0.23912	0.24644
157	H2O2 added in log phase	1	Δura	A	2	6.25		172	0.11956	0.122	0.12688	0.12688	0.13176	0.13176	0.13664	0.13664	0.13908	0.14396	0.14396	0.1464	0.14884	0.14884	0.15128	0.15372	0.15616	0.1586	0.1586	0.16348	0.16348	0.16592	0.16836	0.16836	0.17324	0.17568	0.17812	0.183	0.18788	0.18788	0.19276	0.19764	0.20008	0.2074	0.21228	0.20984	0.22204	0.22692	0.23424	0.23912	0.24644
158	H2O2 added in log phase	1	Δura	A	2	12.5		173	0.11224	0.11468	0.11956	0.11956	0.12444	0.12688	0.12932	0.13176	0.1342	0.13664	0.13664	0.13908	0.14152	0.14152	0.14396	0.1464	0.14884	0.14884	0.15128	0.15372	0.15616	0.15616	0.16104	0.16104	0.16592	0.16592	0.16836	0.17324	0.17568	0.17812	0.183	0.18788	0.19032	0.1952	0.20008	0.21228	0.2074	0.21472	0.2196	0.22448	0.22936
159	H2O2 added in log phase	1	Δura	A	2	18.75		174	0.11224	0.11468	0.11712	0.11956	0.122	0.12444	0.12688	0.12688	0.12932	0.13176	0.1342	0.13664	0.13908	0.13908	0.14152	0.14396	0.14396	0.1464	0.14884	0.15128	0.15372	0.15372	0.15616	0.1586	0.16104	0.16348	0.16592	0.16836	0.17324	0.17568	0.18056	0.183	0.18788	0.19276	0.19764	0.19764	0.20496	0.20252	0.2074	0.20984	0.21228
160	H2O2 added in log phase	1	Δura	A	2	25		175	0.122	0.11956	0.12444	0.12444	0.12932	0.12932	0.1342	0.1342	0.13664	0.14152	0.14152	0.14396	0.1464	0.14884	0.14884	0.15128	0.15372	0.15616	0.15616	0.1586	0.16104	0.16348	0.16592	0.16836	0.1708	0.17324	0.17568	0.18056	0.18544	0.18544	0.19032	0.1952	0.19764	0.20496	0.20984	0.2196	0.2196	0.22448	0.2318	0.2318	0.2318
161	H2O2 added in log phase	1	∆VNG0258H	A	2	0		176	0.13176	0.12932	0.1342	0.1342	0.13908	0.13908	0.14152	0.14396	0.1464	0.15128	0.15128	0.15616	0.1586	0.16104	0.16348	0.16592	0.16836	0.17324	0.17568	0.18056	0.18544	0.18788	0.19276	0.19764	0.20252	0.2074	0.21228	0.2196	0.22692	0.2318	0.24156	0.24888	0.25864	0.2684	0.27816	0.27328	0.29768	0.31232	0.32452	0.33672	0.34892
162	H2O2 added in log phase	1	∆VNG0258H	A	2	6.25		177	0.13664	0.12932	0.1342	0.1342	0.13908	0.13908	0.14396	0.14396	0.1464	0.15128	0.15128	0.15616	0.1586	0.16104	0.16592	0.16836	0.1708	0.17324	0.17812	0.18056	0.18544	0.19032	0.19276	0.19764	0.20252	0.2074	0.21472	0.2196	0.22936	0.23424	0.24156	0.25132	0.25864	0.2684	0.27816	0.27572	0.29768	0.305	0.31476	0.32696	0.33672
163	H2O2 added in log phase	1	∆VNG0258H	A	2	12.5		178	0.13176	0.12932	0.13176	0.13176	0.1342	0.13664	0.13908	0.14152	0.14152	0.1464	0.1464	0.15128	0.15372	0.15616	0.1586	0.16348	0.16592	0.1708	0.17324	0.17568	0.18056	0.18544	0.18788	0.19276	0.20008	0.20252	0.20984	0.21716	0.22448	0.22936	0.23912	0.24888	0.2562	0.26596	0.27572	0.2684	0.2806	0.29036	0.30012	0.31232	0.32208
164	H2O2 added in log phase	1	∆VNG0258H	A	2	18.75		179	0.12688	0.12444	0.12688	0.12688	0.12932	0.13176	0.1342	0.13664	0.13908	0.14152	0.14396	0.1464	0.14884	0.15128	0.15372	0.15616	0.1586	0.16348	0.16836	0.1708	0.17568	0.18056	0.183	0.18544	0.19276	0.19764	0.20496	0.20984	0.2196	0.22448	0.23424	0.24156	0.25132	0.26108	0.2684	0.2684	0.27572	0.2928	0.29036	0.28548	0.2928
165	H2O2 added in log phase	1	∆VNG0258H	A	2	25		180	0.12932	0.12444	0.12688	0.12932	0.12932	0.13176	0.1342	0.13664	0.13908	0.14152	0.14396	0.1464	0.14884	0.15128	0.15372	0.15616	0.1586	0.16348	0.16592	0.16836	0.17324	0.17568	0.17812	0.183	0.18788	0.19032	0.19764	0.20252	0.20984	0.21472	0.22204	0.22936	0.23668	0.244	0.25132	0.30988	0.25376	0.27572	0.28548	0.29036	0.29036
166	H2O2 added in log phase	1	Δura	B	2	0		181	0.13908	0.14152	0.14884	0.14884	0.15616	0.15616	0.16104	0.16348	0.16592	0.16836	0.1708	0.17568	0.17812	0.17812	0.18056	0.18544	0.18788	0.19276	0.19276	0.19764	0.20008	0.20252	0.20496	0.20984	0.21472	0.2196	0.22448	0.22936	0.23668	0.24156	0.24888	0.2562	0.26352	0.27328	0.27816	0.26352	0.29524	0.30744	0.3172	0.32696	0.33916
167	H2O2 added in log phase	1	Δura	B	2	6.25		182	0.12932	0.1342	0.13908	0.14152	0.1464	0.14884	0.15128	0.15616	0.1586	0.16348	0.16592	0.16836	0.1708	0.17324	0.17812	0.18056	0.18544	0.19032	0.19032	0.1952	0.19764	0.20252	0.20496	0.2074	0.21472	0.2196	0.22448	0.2318	0.24156	0.24644	0.2562	0.26596	0.27328	0.28548	0.2928	0.28304	0.31964	0.33428	0.34404	0.34892	0.36112
168	H2O2 added in log phase	1	Δura	B	2	12.5		183	0.13176	0.1342	0.14152	0.14152	0.1464	0.1464	0.15128	0.15372	0.15616	0.16104	0.16348	0.16836	0.1708	0.17324	0.17568	0.18056	0.183	0.18544	0.19032	0.19276	0.19764	0.20008	0.20252	0.2074	0.21228	0.21716	0.22448	0.22936	0.23668	0.244	0.25376	0.26108	0.27084	0.2806	0.29036	0.28792	0.305	0.3172	0.32452	0.33672	0.34892
169	H2O2 added in log phase	1	Δura	B	2	18.75		184	0.1342	0.13908	0.14396	0.1464	0.15128	0.15128	0.15616	0.1586	0.16104	0.16592	0.16836	0.1708	0.17568	0.17568	0.17812	0.183	0.18544	0.19032	0.19276	0.1952	0.20008	0.20252	0.2074	0.21228	0.21716	0.22204	0.22936	0.23424	0.244	0.24888	0.25864	0.26596	0.27572	0.28792	0.29524	0.305	0.30988	0.31476	0.32452	0.33184	0.3416
170	H2O2 added in log phase	1	Δura	B	2	25		185	0.1342	0.13908	0.14396	0.1464	0.15128	0.15128	0.15616	0.1586	0.16104	0.16592	0.16836	0.1708	0.17568	0.17568	0.18056	0.18544	0.18788	0.19032	0.1952	0.19764	0.20008	0.20496	0.20984	0.21228	0.2196	0.22204	0.22936	0.23668	0.244	0.25132	0.26108	0.2684	0.27816	0.28792	0.29768	0.31964	0.33184	0.31964	0.32452	0.32452	0.3294
171	H2O2 added in log phase	1	∆VNG0258H	B	2	0		196	0.1342	0.14152	0.14396	0.1464	0.14884	0.15128	0.15372	0.1586	0.1586	0.16348	0.16348	0.16836	0.17324	0.17324	0.17812	0.183	0.18544	0.19032	0.19276	0.19764	0.20008	0.20496	0.20984	0.21472	0.2196	0.22448	0.22936	0.23668	0.24644	0.25132	0.25864	0.2684	0.27572	0.28548	0.29768	0.27816	0.30988	0.32208	0.33184	0.34648	0.35624
172	H2O2 added in log phase	1	∆VNG0258H	B	2	6.25		197	0.12444	0.12444	0.12932	0.13176	0.13664	0.13664	0.14152	0.14396	0.1464	0.14884	0.15128	0.15616	0.16104	0.16104	0.16592	0.16836	0.1708	0.17568	0.17812	0.183	0.18788	0.19276	0.19764	0.20252	0.2074	0.21228	0.21716	0.22448	0.23424	0.23912	0.24644	0.2562	0.26352	0.27572	0.28548	0.26596	0.30012	0.31232	0.32208	0.33428	0.34404
173	H2O2 added in log phase	1	∆VNG0258H	B	2	12.5		198	0.12444	0.122	0.12444	0.12932	0.13176	0.1342	0.13664	0.13908	0.14152	0.1464	0.1464	0.15128	0.15616	0.15616	0.16104	0.16348	0.16836	0.17324	0.17568	0.18056	0.183	0.18788	0.19276	0.19764	0.20496	0.20984	0.21228	0.22204	0.22936	0.23424	0.244	0.25132	0.26108	0.27084	0.2806	0.27328	0.2928	0.30012	0.30988	0.32208	0.3294
174	H2O2 added in log phase	1	∆VNG0258H	B	2	18.75		199	0.1342	0.12932	0.13176	0.1342	0.13908	0.14152	0.14396	0.1464	0.14884	0.15372	0.15616	0.1586	0.16348	0.16592	0.16836	0.1708	0.17568	0.17812	0.183	0.18788	0.19276	0.1952	0.20008	0.20496	0.21228	0.21716	0.22204	0.22936	0.23912	0.244	0.25376	0.26108	0.27084	0.2806	0.29036	0.28548	0.2928	0.30256	0.3172	0.31476	0.3172
175	H2O2 added in log phase	1	∆VNG0258H	B	2	25		200	0.12444	0.11956	0.122	0.12444	0.12688	0.12932	0.1342	0.13664	0.13664	0.14152	0.14396	0.1464	0.15128	0.15128	0.15616	0.1586	0.16104	0.16592	0.16836	0.17324	0.17812	0.18056	0.18544	0.18788	0.1952	0.20008	0.20496	0.20984	0.21716	0.22204	0.22692	0.23424	0.24156	0.25132	0.25864	0.25376	0.2684	0.2928	0.29768	0.29768	0.29524
176	H2O2 added in log phase	1	Δura	C	2	0		211	0.11712	0.11468	0.11956	0.122	0.12444	0.12444	0.12688	0.13176	0.13176	0.13908	0.13908	0.14152	0.1464	0.1464	0.15128	0.15372	0.15616	0.1586	0.16104	0.16104	0.16592	0.16836	0.1708	0.1708	0.17568	0.17812	0.183	0.18544	0.18788	0.19276	0.20008	0.20496	0.21228	0.21716	0.2196	0.20252	0.22936	0.23912	0.24888	0.2562	0.26596
177	H2O2 added in log phase	1	Δura	C	2	6.25		212	0.1098	0.10736	0.1098	0.11224	0.11468	0.11468	0.11956	0.11956	0.122	0.12688	0.12688	0.12932	0.13176	0.1342	0.13664	0.13908	0.14152	0.14152	0.14396	0.1464	0.14884	0.15128	0.15128	0.15616	0.1586	0.16348	0.16592	0.16836	0.17324	0.17568	0.183	0.18544	0.19276	0.19764	0.20496	0.1952	0.21228	0.22204	0.22936	0.23668	0.244
178	H2O2 added in log phase	1	Δura	C	2	12.5		213	0.11224	0.1098	0.11224	0.11468	0.11712	0.11956	0.122	0.12444	0.12688	0.12932	0.13176	0.1342	0.13664	0.13908	0.13908	0.14396	0.1464	0.14884	0.14884	0.15128	0.15372	0.15616	0.1586	0.16104	0.16348	0.16592	0.1708	0.17568	0.17812	0.183	0.18788	0.19276	0.20008	0.20496	0.21228	0.20496	0.22692	0.23668	0.24156	0.24156	0.24888
179	H2O2 added in log phase	1	Δura	C	2	18.75		214	0.12688	0.122	0.12444	0.12688	0.12932	0.13176	0.1342	0.13664	0.13908	0.14396	0.1464	0.14884	0.15128	0.15372	0.15616	0.1586	0.16104	0.16348	0.16592	0.16836	0.17324	0.17568	0.17812	0.18056	0.18544	0.18788	0.19276	0.19764	0.20252	0.2074	0.21472	0.2196	0.22692	0.23424	0.23912	0.24156	0.24888	0.25376	0.25864	0.2684	0.27328
180	H2O2 added in log phase	1	Δura	C	2	25		215	0.122	0.11712	0.11956	0.122	0.12444	0.12688	0.12932	0.13176	0.1342	0.13664	0.13908	0.14152	0.14396	0.14396	0.14884	0.15128	0.15372	0.15616	0.1586	0.16104	0.16348	0.16592	0.16836	0.1708	0.17812	0.17812	0.183	0.18788	0.19276	0.1952	0.20252	0.2074	0.21716	0.22204	0.22936	0.23668	0.36356	0.26108	0.26108	0.2562	0.25864
181	H2O2 added in log phase	1	∆VNG0258H	C	2	0		216	0.11468	0.11224	0.11468	0.11468	0.11712	0.11956	0.122	0.12444	0.12444	0.12932	0.13176	0.1342	0.13908	0.13908	0.14396	0.1464	0.15128	0.15372	0.15616	0.16104	0.16592	0.16836	0.17324	0.17568	0.183	0.18544	0.19276	0.19764	0.20496	0.21228	0.2196	0.22692	0.23424	0.244	0.25132	0.25132	0.27084	0.28304	0.2928	0.30256	0.31476
182	H2O2 added in log phase	1	∆VNG0258H	C	2	6.25		217	0.11468	0.1098	0.11224	0.11468	0.11712	0.11712	0.122	0.12444	0.12444	0.12932	0.13176	0.1342	0.13664	0.13908	0.14396	0.1464	0.14884	0.15372	0.15616	0.16104	0.16348	0.16836	0.17324	0.17568	0.183	0.18788	0.19276	0.19764	0.20496	0.21228	0.2196	0.22692	0.23668	0.24644	0.25376	0.2562	0.2684	0.2806	0.2928	0.30256	0.31232
183	H2O2 added in log phase	1	∆VNG0258H	C	2	12.5		218	0.11956	0.11712	0.11956	0.11956	0.122	0.12444	0.12688	0.12932	0.13176	0.13664	0.13908	0.14152	0.14396	0.1464	0.15128	0.15372	0.1586	0.16104	0.16592	0.16836	0.17324	0.17812	0.18056	0.18544	0.19032	0.19764	0.20252	0.20984	0.21716	0.22204	0.2318	0.24156	0.24888	0.25864	0.2684	0.27328	0.2806	0.28792	0.29768	0.30744	0.3172
184	H2O2 added in log phase	1	∆VNG0258H	C	2	18.75		219	0.122	0.11712	0.11956	0.122	0.12444	0.12688	0.12932	0.13176	0.1342	0.13908	0.13908	0.14396	0.1464	0.14884	0.15128	0.15616	0.1586	0.16348	0.16836	0.1708	0.17568	0.18056	0.183	0.18788	0.1952	0.20008	0.20496	0.21228	0.2196	0.22692	0.23424	0.24156	0.25132	0.26108	0.27084	0.27084	0.28304	0.29524	0.30988	0.305	0.30988
185	H2O2 added in log phase	1	∆VNG0258H	C	2	25		220	0.12688	0.11956	0.122	0.12444	0.12688	0.12932	0.13176	0.1342	0.13664	0.14152	0.14396	0.1464	0.15128	0.15372	0.15616	0.16104	0.16348	0.16836	0.1708	0.17568	0.17812	0.183	0.18544	0.19032	0.19764	0.20008	0.20496	0.21228	0.2196	0.22448	0.2318	0.23912	0.24888	0.25864	0.26352	0.244	0.2684	0.29036	0.29768	0.29768	0.29768
186	H2O2 added in log phase	1	Δura	A	3	0		231	0.11712	0.11468	0.11712	0.11956	0.122	0.12444	0.12688	0.12932	0.12932	0.1342	0.13664	0.13908	0.14152	0.14396	0.1464	0.14884	0.15128	0.15372	0.15372	0.15616	0.1586	0.16104	0.16348	0.16592	0.16836	0.1708	0.17324	0.17568	0.18056	0.183	0.18788	0.19032	0.1952	0.20008	0.20252	0.19764	0.21228	0.2196	0.22692	0.23424	0.23912
187	H2O2 added in log phase	1	Δura	A	3	6.25		232	0.11468	0.11224	0.11468	0.11712	0.11956	0.122	0.12444	0.12444	0.12688	0.13176	0.13176	0.13664	0.13664	0.13908	0.14152	0.14396	0.1464	0.14884	0.15128	0.15128	0.15372	0.15616	0.1586	0.16104	0.16348	0.16592	0.16836	0.1708	0.17568	0.18056	0.183	0.18788	0.19032	0.1952	0.20008	0.19764	0.20984	0.21716	0.22204	0.22936	0.23424
188	H2O2 added in log phase	1	Δura	A	3	12.5	x	233	0.12688	0.122	0.12444	0.12688	0.12932	0.12932	0.13176	0.1342	0.1342	0.13908	0.13908	0.14152	0.1464	0.1464	0.14884	0.15128	0.15372	0.15616	0.15616	0.1586	0.16104	0.16348	0.16592	0.16836	0.1708	0.17324	0.17568	0.17812	0.183	0.18544	0.19032	0.19276	0.19764	0.20252	0.2074	0.21472	0.28304	0.29036	0.29524	0.30012	0.305
189	H2O2 added in log phase	1	Δura	A	3	18.75		234	0.122	0.11712	0.11956	0.11956	0.12444	0.12444	0.12688	0.12932	0.12932	0.1342	0.1342	0.13664	0.13908	0.14152	0.14396	0.14396	0.1464	0.14884	0.14884	0.15128	0.15372	0.15616	0.1586	0.16104	0.16348	0.16592	0.16836	0.1708	0.17568	0.17812	0.183	0.18544	0.19032	0.1952	0.19764	0.20496	0.21472	0.21228	0.21472	0.21472	0.2196
190	H2O2 added in log phase	1	Δura	A	3	25		235	0.11712	0.11224	0.11468	0.11468	0.11712	0.11956	0.122	0.12444	0.12444	0.12932	0.12932	0.13176	0.1342	0.13664	0.13908	0.13908	0.14152	0.14396	0.1464	0.14884	0.14884	0.15372	0.15372	0.15616	0.1586	0.16104	0.16348	0.16592	0.1708	0.17324	0.17812	0.18056	0.18544	0.19032	0.1952	0.20008	0.2074	0.20984	0.21472	0.21472	0.21472
191	H2O2 added in log phase	1	∆VNG0258H	A	3	0		236	0.12932	0.122	0.12444	0.12444	0.12688	0.12688	0.12932	0.13176	0.1342	0.13908	0.13908	0.14396	0.1464	0.14884	0.15128	0.15372	0.1586	0.16104	0.16592	0.16836	0.17324	0.17568	0.18056	0.18544	0.19032	0.1952	0.20008	0.2074	0.21472	0.22204	0.22936	0.23668	0.24644	0.2562	0.26596	0.27328	0.28548	0.30012	0.30988	0.32208	0.33428
192	H2O2 added in log phase	1	∆VNG0258H	A	3	6.25		237	0.1342	0.12688	0.12932	0.12932	0.13176	0.1342	0.13664	0.13908	0.13908	0.14396	0.1464	0.14884	0.15128	0.15372	0.1586	0.16104	0.16592	0.16836	0.17324	0.17568	0.18056	0.18544	0.18788	0.19276	0.19764	0.20252	0.20984	0.21472	0.22448	0.22936	0.23668	0.24644	0.25376	0.26352	0.27572	0.28304	0.29036	0.30256	0.31232	0.32452	0.33672
193	H2O2 added in log phase	1	∆VNG0258H	A	3	12.5		238	0.1342	0.12688	0.12932	0.12932	0.13176	0.13176	0.1342	0.13664	0.13908	0.14396	0.1464	0.14884	0.15128	0.15372	0.1586	0.16104	0.16348	0.16836	0.1708	0.17568	0.17812	0.183	0.18544	0.19276	0.19764	0.20252	0.2074	0.21472	0.22204	0.22936	0.23668	0.244	0.25376	0.26352	0.27328	0.28304	0.28548	0.29768	0.305	0.3172	0.32452
194	H2O2 added in log phase	1	∆VNG0258H	A	3	18.75		239	0.13176	0.12688	0.12688	0.12932	0.13176	0.13176	0.1342	0.13664	0.13908	0.14152	0.14396	0.14884	0.15128	0.15372	0.15616	0.16104	0.16348	0.16592	0.1708	0.17568	0.17812	0.183	0.18788	0.19032	0.1952	0.20252	0.2074	0.21472	0.22204	0.22692	0.23668	0.244	0.25376	0.26352	0.27084	0.26596	0.2806	0.2928	0.29036	0.29036	0.2928
195	H2O2 added in log phase	1	∆VNG0258H	A	3	25		240	0.13176	0.12444	0.12688	0.12688	0.12932	0.13176	0.1342	0.13664	0.13908	0.14152	0.14396	0.1464	0.14884	0.15128	0.15616	0.1586	0.16104	0.16592	0.16836	0.1708	0.17568	0.17812	0.183	0.18544	0.19032	0.1952	0.20008	0.20496	0.21228	0.21716	0.22692	0.2318	0.23912	0.24888	0.2562	0.24644	0.2562	0.28304	0.29036	0.28548	0.28792
196	H2O2 added in log phase	1	Δura	B	3	0		251	0.1342	0.13664	0.14396	0.14884	0.15128	0.15372	0.1586	0.16104	0.16592	0.17324	0.17812	0.183	0.18544	0.18788	0.1952	0.19764	0.20008	0.20496	0.2074	0.20984	0.21472	0.21716	0.2196	0.22448	0.22692	0.2318	0.23668	0.24644	0.25376	0.25864	0.26596	0.27816	0.28304	0.29524	0.305	0.2806	0.3172	0.33184	0.34404	0.35868	0.37088
197	H2O2 added in log phase	1	Δura	B	3	6.25		252	0.13908	0.13664	0.13908	0.14396	0.1464	0.14884	0.15372	0.15616	0.1586	0.16348	0.16592	0.16836	0.17324	0.17568	0.17812	0.183	0.18544	0.19032	0.19276	0.1952	0.20008	0.20252	0.2074	0.21228	0.21716	0.22204	0.22692	0.23424	0.244	0.24888	0.2562	0.26596	0.27572	0.28548	0.29524	0.29768	0.30988	0.32696	0.33916	0.35136	0.366
198	H2O2 added in log phase	1	Δura	B	3	12.5		253	0.1342	0.12932	0.1342	0.13664	0.13908	0.14152	0.14396	0.14884	0.15128	0.15616	0.1586	0.16104	0.16592	0.16836	0.1708	0.17568	0.17812	0.18056	0.183	0.18788	0.19276	0.1952	0.20008	0.20252	0.2074	0.21472	0.2196	0.22692	0.23424	0.24156	0.24888	0.25864	0.26596	0.27572	0.28548	0.2928	0.305	0.31476	0.32452	0.33916	0.34892
199	H2O2 added in log phase	1	Δura	B	3	18.75		254	0.1342	0.12688	0.13176	0.1342	0.13664	0.13908	0.14152	0.1464	0.14884	0.15128	0.15372	0.1586	0.16104	0.16348	0.16836	0.1708	0.17324	0.17812	0.18056	0.18544	0.18788	0.19032	0.1952	0.20008	0.20496	0.20984	0.21472	0.22204	0.2318	0.23668	0.244	0.25376	0.26108	0.27328	0.28304	0.29036	0.30012	0.30744	0.31476	0.32452	0.33184
200	H2O2 added in log phase	1	Δura	B	3	25		255	0.13664	0.12932	0.1342	0.1342	0.13908	0.14152	0.14396	0.14884	0.15128	0.15372	0.1586	0.16104	0.16592	0.16592	0.1708	0.17324	0.17812	0.183	0.18544	0.18788	0.19276	0.1952	0.20008	0.20252	0.20984	0.21472	0.2196	0.22692	0.23424	0.24156	0.25132	0.25864	0.26596	0.27816	0.28792	0.28792	0.31476	0.31232	0.31476	0.31476	0.31476
201	H2O2 added in log phase	1	∆VNG0258H	B	3	0		256	0.13176	0.12444	0.12932	0.13176	0.1342	0.13664	0.13908	0.14152	0.1464	0.15128	0.15372	0.1586	0.16104	0.16348	0.1708	0.17324	0.17568	0.18056	0.18544	0.19032	0.19276	0.20008	0.20496	0.20984	0.21472	0.2196	0.22692	0.23424	0.244	0.25132	0.26108	0.27084	0.2806	0.2928	0.30256	0.30744	0.32452	0.33672	0.34892	0.36356	0.37576
202	H2O2 added in log phase	1	∆VNG0258H	B	3	6.25		257	0.13176	0.12688	0.12932	0.13176	0.1342	0.13664	0.14152	0.14396	0.1464	0.15128	0.15616	0.16104	0.16348	0.16836	0.17324	0.17568	0.18056	0.18544	0.18788	0.19276	0.19764	0.20252	0.20984	0.21472	0.2196	0.22448	0.2318	0.23912	0.24888	0.2562	0.26596	0.27572	0.28548	0.29768	0.30744	0.3172	0.32696	0.33916	0.3538	0.366	0.3782
203	H2O2 added in log phase	1	∆VNG0258H	B	3	12.5		258	0.13176	0.12688	0.13176	0.13176	0.13664	0.13908	0.14152	0.14396	0.14884	0.15372	0.15616	0.1586	0.16348	0.16836	0.17324	0.17568	0.18056	0.18544	0.18788	0.19276	0.20008	0.20496	0.20984	0.21716	0.22204	0.22936	0.23424	0.24156	0.25132	0.26108	0.2684	0.27816	0.28792	0.30012	0.31232	0.32452	0.32452	0.33916	0.34892	0.36112	0.37088
204	H2O2 added in log phase	1	∆VNG0258H	B	3	18.75		259	0.13176	0.12688	0.1342	0.1342	0.13908	0.14152	0.14396	0.1464	0.14884	0.15372	0.15616	0.16104	0.16592	0.16836	0.17324	0.17568	0.18056	0.18544	0.18788	0.19276	0.20008	0.20252	0.20984	0.21472	0.22204	0.22692	0.23424	0.24156	0.24888	0.25864	0.26596	0.27816	0.28792	0.29768	0.30988	0.30988	0.32452	0.32452	0.32208	0.32696	0.3294
205	H2O2 added in log phase	1	∆VNG0258H	B	3	25		260	0.12932	0.12444	0.12688	0.12932	0.13176	0.1342	0.13908	0.14152	0.14396	0.14884	0.15128	0.15616	0.16104	0.16104	0.16836	0.16836	0.17324	0.17568	0.18056	0.18544	0.19032	0.1952	0.19764	0.20252	0.20984	0.21472	0.2196	0.22692	0.23668	0.24156	0.24888	0.25864	0.2684	0.27816	0.28792	0.27572	0.29524	0.3172	0.31964	0.32696	0.32452
206	H2O2 added in log phase	1	Δura	C	3	0		271	0.12932	0.12688	0.13176	0.1342	0.13664	0.13908	0.14152	0.14396	0.1464	0.15372	0.15616	0.16104	0.16348	0.16592	0.16836	0.17324	0.17568	0.17812	0.18056	0.18544	0.19032	0.19032	0.1952	0.20008	0.20496	0.21228	0.21472	0.21228	0.2196	0.22692	0.2318	0.23668	0.24888	0.25132	0.25864	0.23668	0.25864	0.26596	0.2806	0.28548	0.29768
207	H2O2 added in log phase	1	Δura	C	3	6.25		272	0.1342	0.13176	0.1342	0.13664	0.13908	0.14152	0.14396	0.14884	0.14884	0.1586	0.1586	0.16348	0.16592	0.16836	0.1708	0.17568	0.17812	0.18056	0.183	0.18788	0.19032	0.1952	0.19764	0.20008	0.2074	0.20984	0.21472	0.21716	0.22204	0.22936	0.23424	0.24156	0.25132	0.25864	0.26596	0.2562	0.2684	0.27816	0.29036	0.29768	0.30988
208	H2O2 added in log phase	1	Δura	C	3	12.5		273	0.1342	0.13176	0.1342	0.13664	0.13908	0.14152	0.14396	0.14884	0.15128	0.1586	0.1586	0.16348	0.16592	0.16836	0.17324	0.17568	0.17812	0.18056	0.183	0.18788	0.19032	0.1952	0.19764	0.20008	0.2074	0.21228	0.21716	0.21716	0.22204	0.22936	0.23424	0.24156	0.25132	0.2562	0.26596	0.25864	0.27084	0.27572	0.28548	0.2928	0.30256
209	H2O2 added in log phase	1	Δura	C	3	18.75		274	0.12932	0.12688	0.12932	0.1342	0.13664	0.13908	0.14152	0.14396	0.1464	0.15128	0.15372	0.1586	0.16104	0.16348	0.16592	0.16836	0.1708	0.17568	0.17812	0.18056	0.18544	0.18788	0.19032	0.19276	0.20008	0.20252	0.2074	0.2074	0.21472	0.2196	0.22448	0.23424	0.24156	0.24644	0.2562	0.24888	0.26596	0.26596	0.27816	0.2806	0.28792
210	H2O2 added in log phase	1	Δura	C	3	25		275	0.13664	0.13176	0.1342	0.13664	0.13908	0.14152	0.14396	0.14884	0.14884	0.1586	0.1586	0.16348	0.16592	0.16836	0.17324	0.17568	0.17812	0.18056	0.183	0.18544	0.19032	0.19276	0.1952	0.20008	0.20496	0.20984	0.21228	0.21472	0.22204	0.22692	0.23424	0.24156	0.24888	0.2562	0.26352	0.25864	0.28304	0.30012	0.29768	0.28792	0.2928
211	H2O2 added in log phase	1	∆VNG0258H	C	3	0		276	0.1342	0.12932	0.13176	0.1342	0.13664	0.13908	0.14396	0.1464	0.1464	0.15616	0.1586	0.16348	0.16592	0.16836	0.17568	0.17812	0.183	0.18788	0.19032	0.1952	0.20008	0.20252	0.2074	0.21472	0.22204	0.22692	0.23424	0.23912	0.24644	0.25376	0.26108	0.27084	0.28304	0.28792	0.30256	0.30012	0.31476	0.32696	0.3416	0.35136	0.366
212	H2O2 added in log phase	1	∆VNG0258H	C	3	6.25		277	0.13176	0.12688	0.12932	0.13176	0.1342	0.13664	0.13908	0.14152	0.14396	0.15128	0.15372	0.1586	0.16348	0.16592	0.1708	0.17568	0.17812	0.183	0.18788	0.19032	0.19764	0.20008	0.20496	0.20984	0.21716	0.22204	0.22936	0.23424	0.24156	0.24888	0.25864	0.2684	0.27816	0.28548	0.29768	0.29768	0.305	0.31964	0.33184	0.3416	0.3538
213	H2O2 added in log phase	1	∆VNG0258H	C	3	12.5		278	0.13176	0.12444	0.12688	0.12932	0.13176	0.1342	0.13664	0.13908	0.14152	0.14884	0.14884	0.15372	0.1586	0.16104	0.16592	0.16836	0.17324	0.17812	0.18056	0.18544	0.19032	0.1952	0.20008	0.20496	0.21228	0.21716	0.22448	0.22936	0.23912	0.244	0.25376	0.26108	0.27328	0.2806	0.2928	0.32208	0.51728	0.488	0.32208	0.33184	0.3416
214	H2O2 added in log phase	1	∆VNG0258H	C	3	18.75		279	0.12444	0.11956	0.122	0.12444	0.12444	0.12688	0.13176	0.13176	0.1342	0.14152	0.14396	0.1464	0.15128	0.15372	0.15616	0.16104	0.16348	0.16836	0.1708	0.17568	0.18056	0.18544	0.19032	0.1952	0.20252	0.2074	0.21228	0.2196	0.22692	0.23424	0.24156	0.24888	0.26108	0.2684	0.2806	0.27572	0.28792	0.30256	0.305	0.30744	0.30744
215	H2O2 added in log phase	1	∆VNG0258H	C	3	25		280	0.13176	0.122	0.12444	0.12444	0.12932	0.12932	0.13176	0.1342	0.13664	0.14152	0.14396	0.14884	0.15372	0.15372	0.1586	0.16104	0.16592	0.16836	0.1708	0.17568	0.18056	0.183	0.18788	0.19276	0.19764	0.20252	0.20984	0.21472	0.22204	0.22692	0.23424	0.244	0.25132	0.25864	0.2684	0.25864	0.32208	0.33184	0.33672	0.30256	0.29768
216	H2O2 added in log phase	2	Δura	A	1	0		106	0.03904	0.0488	0.05368	0.05368	0.05612	0.05856	0.061	0.061	0.06588	0.06832	0.0732	0.07564	0.07808	0.08296	0.08784	0.09272	0.09516	0.10004	0.10492	0.1098	0.11468	0.122	0.12688	0.1342	0.14152	0.14396	0.15128	0.1586	0.16348	0.17324	0.17568	0.18544	0.18788	0.20008	0.20496	0.21472	0.22448	0.23424	0.2196	0.26352	0.27572
217	H2O2 added in log phase	2	Δura	A	1	6.25		107	0.03904	0.0488	0.05124	0.05368	0.05612	0.05856	0.05856	0.061	0.06588	0.06588	0.07076	0.0732	0.07808	0.08052	0.0854	0.09028	0.09272	0.0976	0.10248	0.10736	0.11224	0.11956	0.12444	0.13176	0.13908	0.14396	0.14884	0.15616	0.16104	0.1708	0.17568	0.183	0.18544	0.1952	0.20252	0.21228	0.22448	0.2318	0.22204	0.25864	0.27084
218	H2O2 added in log phase	2	Δura	A	1	12.5		108	0.03904	0.04636	0.05124	0.05124	0.05612	0.05856	0.05856	0.06344	0.06344	0.06588	0.06832	0.0732	0.07564	0.08052	0.08296	0.08784	0.09272	0.0976	0.10248	0.10736	0.11224	0.11956	0.12444	0.12932	0.13664	0.14152	0.1464	0.15372	0.1586	0.16836	0.17324	0.18056	0.183	0.19276	0.20008	0.20984	0.2196	0.22692	0.2196	0.2684	0.2684
219	H2O2 added in log phase	2	Δura	A	1	18.75		109	0.03904	0.04636	0.0488	0.05124	0.05368	0.05612	0.05856	0.061	0.06344	0.06588	0.06832	0.0732	0.07564	0.08052	0.08296	0.0854	0.09028	0.09516	0.10004	0.10492	0.1098	0.11468	0.122	0.12688	0.13176	0.13908	0.14396	0.14884	0.15372	0.16348	0.16836	0.17568	0.18056	0.18788	0.19276	0.20252	0.21228	0.22204	0.22936	0.27572	0.26108
220	H2O2 added in log phase	2	Δura	A	1	25		110	0.03904	0.04636	0.0488	0.05124	0.05368	0.05612	0.05612	0.05856	0.061	0.06344	0.06588	0.07076	0.0732	0.07564	0.08052	0.0854	0.08784	0.09272	0.09516	0.10004	0.10492	0.1098	0.11468	0.11956	0.12444	0.12932	0.1342	0.13908	0.14396	0.15128	0.15372	0.16104	0.16592	0.1708	0.17812	0.18788	0.19276	0.20008	0.22448	0.24156	0.23424
221	H2O2 added in log phase	2	Δura	B	1	0		116	0.04636	0.04636	0.05124	0.05612	0.05368	0.05856	0.05856	0.061	0.06344	0.06588	0.06832	0.0732	0.07564	0.08052	0.08296	0.08784	0.09272	0.09516	0.10248	0.10492	0.11224	0.11712	0.122	0.13176	0.13664	0.14152	0.14884	0.1586	0.16348	0.17568	0.183	0.19276	0.20008	0.20984	0.2196	0.22936	0.244	0.25376	0.244	0.28792	0.30256
222	H2O2 added in log phase	2	Δura	B	1	6.25		117	0.04392	0.04636	0.05124	0.05368	0.05368	0.05612	0.05856	0.061	0.06344	0.06588	0.06832	0.0732	0.07564	0.07808	0.08296	0.08784	0.09272	0.09516	0.10004	0.10492	0.11224	0.11712	0.12444	0.13176	0.13664	0.14152	0.15128	0.1586	0.16592	0.17568	0.183	0.19276	0.20252	0.20984	0.22204	0.2318	0.244	0.2562	0.24888	0.28792	0.30012
223	H2O2 added in log phase	2	Δura	B	1	12.5		118	0.04636	0.0488	0.05368	0.05612	0.05612	0.061	0.06344	0.06344	0.06832	0.07076	0.0732	0.07808	0.08052	0.08296	0.0854	0.09028	0.09516	0.10004	0.10492	0.11224	0.11712	0.122	0.12932	0.1342	0.14152	0.1464	0.15616	0.16348	0.1708	0.18056	0.18788	0.19764	0.2074	0.21716	0.22692	0.23912	0.25132	0.26108	0.26352	0.29036	0.30744
224	H2O2 added in log phase	2	Δura	B	1	18.75		119	0.04148	0.04636	0.05124	0.05124	0.05368	0.05612	0.05856	0.061	0.06344	0.06588	0.06832	0.0732	0.07564	0.07808	0.08052	0.0854	0.09028	0.09516	0.10004	0.10492	0.1098	0.11712	0.122	0.12688	0.1342	0.13908	0.1464	0.15372	0.16104	0.17324	0.18056	0.18788	0.19276	0.20496	0.21472	0.22448	0.23912	0.24888	0.25376	0.29768	0.28548
225	H2O2 added in log phase	2	Δura	B	1	25		120	0.04148	0.04636	0.0488	0.0488	0.05124	0.05612	0.05612	0.05856	0.061	0.06344	0.06588	0.06832	0.0732	0.07564	0.07808	0.08296	0.08784	0.09028	0.09516	0.0976	0.10248	0.10736	0.11468	0.11956	0.12444	0.12932	0.13664	0.14152	0.14396	0.15372	0.1586	0.16592	0.1708	0.17812	0.18544	0.1952	0.20496	0.21228	0.27328	0.26352	0.2562
226	H2O2 added in log phase	2	∆VNG0258H	A	1	0		126	0.05612	0.05612	0.05856	0.061	0.061	0.06344	0.06588	0.06832	0.07076	0.0732	0.07564	0.08052	0.08296	0.0854	0.08784	0.09272	0.0976	0.10004	0.10248	0.10736	0.11224	0.11712	0.122	0.12932	0.1342	0.13664	0.14396	0.15128	0.1586	0.16592	0.17812	0.17812	0.18788	0.20008	0.20252	0.21228	0.22204	0.22936	0.23424	0.25132	0.26596
227	H2O2 added in log phase	2	∆VNG0258H	A	1	6.25		127	0.05368	0.05124	0.05612	0.05856	0.05856	0.06344	0.06344	0.06588	0.06832	0.0732	0.0732	0.07808	0.08052	0.08296	0.0854	0.09028	0.09272	0.09516	0.10492	0.10248	0.10736	0.11224	0.11712	0.12688	0.12932	0.13176	0.14152	0.1464	0.15128	0.1586	0.16592	0.1708	0.18056	0.18788	0.1952	0.20496	0.21228	0.22204	0.22448	0.24156	0.25132
228	H2O2 added in log phase	2	∆VNG0258H	A	1	12.5		128	0.061	0.05856	0.06344	0.06588	0.06588	0.06832	0.07076	0.0732	0.07564	0.07808	0.08052	0.08296	0.08784	0.09028	0.09272	0.10248	0.10248	0.10492	0.10736	0.11224	0.11712	0.12444	0.12688	0.13664	0.13908	0.14396	0.15128	0.15616	0.16592	0.1708	0.17812	0.18544	0.19276	0.20252	0.20984	0.21716	0.22692	0.23424	0.26596	0.25376	0.26352
229	H2O2 added in log phase	2	∆VNG0258H	A	1	18.75		129	0.05612	0.05612	0.061	0.061	0.06344	0.06588	0.06832	0.07076	0.0732	0.07808	0.07808	0.08052	0.0854	0.08784	0.09028	0.09272	0.0976	0.10004	0.10492	0.1098	0.11224	0.11712	0.122	0.12688	0.1342	0.13908	0.1464	0.15128	0.1586	0.16836	0.17324	0.18056	0.18788	0.1952	0.20984	0.21228	0.2196	0.22692	0.25376	0.2562	0.25376
230	H2O2 added in log phase	2	∆VNG0258H	A	1	25		130	0.07076	0.0854	0.08296	0.08784	0.09028	0.09272	0.09272	0.09516	0.07808	0.07808	0.07808	0.08296	0.0854	0.08784	0.09028	0.09516	0.10004	0.10004	0.10736	0.1098	0.11224	0.11956	0.12444	0.12932	0.1342	0.13908	0.1464	0.15128	0.15616	0.16348	0.1708	0.17568	0.183	0.19032	0.19764	0.20496	0.21472	0.22204	0.24156	0.23912	0.2562
231	H2O2 added in log phase	2	∆VNG0258H	B	1	0		136	0.05856	0.05612	0.05856	0.061	0.06344	0.06832	0.06832	0.07076	0.07564	0.07564	0.07808	0.08296	0.08784	0.09028	0.09272	0.0976	0.10004	0.10248	0.10736	0.11224	0.11712	0.122	0.12688	0.1342	0.13908	0.1464	0.15372	0.1586	0.16592	0.17568	0.183	0.19276	0.20008	0.20984	0.21716	0.22692	0.23668	0.24644	0.26596	0.2684	0.28548
232	H2O2 added in log phase	2	∆VNG0258H	B	1	6.25		137	0.05856	0.05856	0.05856	0.061	0.06344	0.06588	0.06832	0.07076	0.0732	0.07564	0.07808	0.08296	0.0854	0.09028	0.09272	0.09516	0.10004	0.10004	0.10736	0.1098	0.11468	0.122	0.12444	0.12932	0.13908	0.14152	0.14884	0.15616	0.16104	0.1708	0.18056	0.18788	0.1952	0.20496	0.20984	0.22204	0.2318	0.23912	0.24888	0.26352	0.27572
233	H2O2 added in log phase	2	∆VNG0258H	B	1	12.5		138	0.06588	0.061	0.06344	0.06588	0.06832	0.07076	0.0732	0.07564	0.07808	0.08052	0.0854	0.09028	0.09272	0.09516	0.09516	0.10248	0.10492	0.10736	0.11468	0.11712	0.122	0.12688	0.1342	0.13908	0.1464	0.15372	0.16104	0.16592	0.17324	0.183	0.19032	0.20008	0.20984	0.21716	0.2318	0.23668	0.24644	0.2562	0.28792	0.27328	0.28548
234	H2O2 added in log phase	2	∆VNG0258H	B	1	18.75		139	0.05856	0.05856	0.06344	0.06588	0.06832	0.07076	0.0732	0.07564	0.07808	0.08052	0.0854	0.08784	0.09028	0.09516	0.0976	0.10004	0.10492	0.10736	0.11468	0.11712	0.122	0.12932	0.13664	0.14152	0.14884	0.15372	0.16104	0.16836	0.17568	0.18544	0.1952	0.20496	0.21228	0.2196	0.22692	0.23668	0.24644	0.25864	0.27816	0.28304	0.27816
235	H2O2 added in log phase	2	∆VNG0258H	B	1	25		140	0.06588	0.06588	0.06832	0.0732	0.0732	0.07564	0.07808	0.0854	0.0854	0.08784	0.09272	0.09516	0.0976	0.10004	0.10248	0.1098	0.11224	0.11224	0.11956	0.12444	0.12932	0.1342	0.13908	0.14396	0.15372	0.15372	0.16348	0.16592	0.17324	0.183	0.18544	0.1952	0.19764	0.20496	0.21472	0.22448	0.22936	0.23668	0.32208	0.2684	0.27572
236	H2O2 added in log phase	2	Δura	A	2	0		166	0.05124	0.0488	0.05124	0.05368	0.05612	0.05856	0.05856	0.061	0.06344	0.06588	0.06832	0.0732	0.07564	0.08052	0.08052	0.08784	0.09028	0.09272	0.10004	0.10492	0.1098	0.11712	0.122	0.12932	0.13664	0.14152	0.14884	0.15372	0.16104	0.1708	0.17812	0.18788	0.19764	0.20496	0.21472	0.22692	0.23668	0.24888	0.24888	0.27572	0.28792
237	H2O2 added in log phase	2	Δura	A	2	6.25		167	0.05124	0.0488	0.05368	0.05612	0.05856	0.061	0.061	0.06344	0.06588	0.06832	0.07076	0.07564	0.08052	0.08296	0.0854	0.09028	0.09272	0.09516	0.10492	0.1098	0.11468	0.11956	0.12688	0.1342	0.13908	0.14396	0.15128	0.1586	0.16592	0.17568	0.183	0.19032	0.20008	0.20984	0.22204	0.2318	0.24156	0.25132	0.25132	0.2806	0.29524
238	H2O2 added in log phase	2	Δura	A	2	12.5		168	0.05368	0.05124	0.05612	0.05856	0.05856	0.061	0.06344	0.06588	0.06832	0.07076	0.0732	0.07808	0.08052	0.0854	0.08784	0.09272	0.09516	0.0976	0.10736	0.11224	0.11712	0.122	0.12932	0.13664	0.14396	0.1464	0.15616	0.16104	0.16836	0.17812	0.18788	0.1952	0.20496	0.21472	0.22448	0.23668	0.24644	0.25864	0.27084	0.2806	0.29768
239	H2O2 added in log phase	2	Δura	A	2	18.75		169	0.05612	0.05124	0.05612	0.05856	0.05856	0.061	0.06344	0.06588	0.06832	0.07076	0.0732	0.07808	0.08052	0.0854	0.08784	0.09272	0.09516	0.0976	0.10492	0.1098	0.11712	0.122	0.12688	0.13664	0.14152	0.1464	0.15372	0.16104	0.16836	0.17812	0.18544	0.1952	0.20252	0.21228	0.22204	0.23424	0.244	0.25376	0.27084	0.27328	0.29036
240	H2O2 added in log phase	2	Δura	A	2	25		170	0.0488	0.05124	0.05368	0.05612	0.05612	0.05856	0.061	0.06344	0.06588	0.06832	0.07076	0.07564	0.07808	0.08296	0.0854	0.08784	0.09272	0.0976	0.10248	0.10736	0.11224	0.11956	0.12688	0.13176	0.14152	0.14396	0.15128	0.1586	0.16348	0.17324	0.18056	0.18788	0.1952	0.20496	0.21472	0.22448	0.23424	0.244	0.29036	0.27084	0.28548
241	H2O2 added in log phase	2	Δura	B	2	0		176	0.05368	0.05124	0.05856	0.061	0.06344	0.06588	0.06588	0.06832	0.07076	0.07076	0.07564	0.08052	0.08296	0.08784	0.09028	0.09516	0.09516	0.0976	0.10736	0.11224	0.11712	0.122	0.12688	0.1342	0.14152	0.14152	0.15128	0.15616	0.16348	0.17324	0.18056	0.19032	0.19764	0.2074	0.2196	0.22936	0.23912	0.24888	0.24888	0.2806	0.29768
242	H2O2 added in log phase	2	Δura	B	2	6.25		177	0.05368	0.05124	0.05612	0.05856	0.061	0.06344	0.06344	0.06588	0.06832	0.07076	0.0732	0.07808	0.08052	0.08296	0.0854	0.09028	0.09516	0.09516	0.10492	0.1098	0.11468	0.11956	0.12444	0.13176	0.13908	0.14152	0.14884	0.15372	0.16104	0.1708	0.17812	0.18788	0.1952	0.20496	0.21716	0.22692	0.23668	0.24644	0.24888	0.27572	0.29036
243	H2O2 added in log phase	2	Δura	B	2	12.5		178	0.05368	0.0488	0.05368	0.05612	0.05856	0.05856	0.061	0.06344	0.06588	0.06832	0.07076	0.07564	0.07808	0.08052	0.08296	0.08784	0.09028	0.09516	0.10004	0.10492	0.1098	0.11712	0.122	0.12688	0.1342	0.13908	0.1464	0.15128	0.16104	0.16836	0.17568	0.18544	0.1952	0.20496	0.21472	0.22692	0.23668	0.24888	0.2562	0.2684	0.28548
244	H2O2 added in log phase	2	Δura	B	2	18.75		179	0.05368	0.05124	0.05368	0.05612	0.05856	0.061	0.061	0.06344	0.06588	0.06832	0.07076	0.0732	0.07564	0.08052	0.08296	0.08784	0.09028	0.09516	0.10004	0.10492	0.10736	0.11468	0.122	0.12688	0.1342	0.13908	0.1464	0.15372	0.16104	0.16836	0.17568	0.18544	0.19276	0.20252	0.21228	0.22448	0.23668	0.24644	0.27816	0.27328	0.27816
245	H2O2 added in log phase	2	Δura	B	2	25		180	0.05124	0.0488	0.05124	0.05368	0.05368	0.05612	0.05856	0.061	0.061	0.06344	0.06832	0.07076	0.07564	0.07808	0.08052	0.08296	0.08784	0.09028	0.09516	0.10004	0.10248	0.1098	0.11468	0.11956	0.12444	0.12932	0.1342	0.13908	0.1464	0.15372	0.1586	0.16592	0.1708	0.18056	0.18788	0.1952	0.20496	0.21228	0.305	0.24156	0.25132
246	H2O2 added in log phase	2	∆VNG0258H	A	2	0		186	0.06832	0.06832	0.0732	0.07564	0.07808	0.08296	0.0854	0.0854	0.08784	0.09028	0.09272	0.09516	0.10004	0.10248	0.10492	0.10736	0.11224	0.11224	0.11956	0.122	0.12688	0.13176	0.13664	0.14152	0.1464	0.14884	0.1586	0.16104	0.16836	0.17324	0.18056	0.18788	0.1952	0.20252	0.20984	0.21716	0.2318	0.23424	0.2318	0.25864	0.27084
247	H2O2 added in log phase	2	∆VNG0258H	A	2	6.25		187	0.06588	0.06588	0.07076	0.0732	0.07564	0.07808	0.08052	0.08296	0.0854	0.0854	0.09028	0.09272	0.09516	0.10004	0.10004	0.10248	0.10736	0.10736	0.11468	0.11956	0.122	0.12444	0.12932	0.13664	0.14396	0.14152	0.15128	0.15616	0.16104	0.16836	0.17324	0.18056	0.18788	0.1952	0.20252	0.21228	0.2196	0.23424	0.22692	0.244	0.2562
248	H2O2 added in log phase	2	∆VNG0258H	A	2	12.5		188	0.061	0.061	0.061	0.06344	0.06588	0.06832	0.07076	0.0732	0.07564	0.07564	0.08052	0.0854	0.08784	0.09028	0.09272	0.0976	0.0976	0.10004	0.10736	0.10736	0.11956	0.11712	0.122	0.12688	0.13176	0.1342	0.14152	0.1464	0.15128	0.1586	0.16348	0.1708	0.18056	0.18544	0.19276	0.20252	0.20984	0.2196	0.22448	0.23668	0.24156
249	H2O2 added in log phase	2	∆VNG0258H	A	2	18.75		189	0.06344	0.061	0.06344	0.06588	0.06832	0.07076	0.0732	0.07564	0.07808	0.07808	0.08052	0.08296	0.08784	0.09028	0.09028	0.09516	0.0976	0.10004	0.10736	0.1098	0.11224	0.11712	0.122	0.12688	0.13176	0.1342	0.14152	0.1464	0.15372	0.16104	0.16348	0.1708	0.17812	0.18788	0.19276	0.20496	0.21228	0.21716	0.22692	0.23912	0.2562
250	H2O2 added in log phase	2	∆VNG0258H	A	2	25		190	0.06832	0.06344	0.06832	0.06832	0.07076	0.0732	0.0732	0.07564	0.07808	0.08052	0.08296	0.0854	0.08784	0.09028	0.09516	0.0976	0.10004	0.10004	0.10736	0.1098	0.11224	0.11712	0.122	0.12688	0.13176	0.1342	0.14152	0.14396	0.15128	0.15616	0.16104	0.16836	0.17568	0.183	0.18788	0.1952	0.20496	0.20984	0.21228	0.2318	0.24644
251	H2O2 added in log phase	2	∆VNG0258H	B	2	0		196	0.07564	0.0732	0.08296	0.08296	0.0854	0.08784	0.09028	0.09272	0.09516	0.09516	0.10004	0.10248	0.10492	0.10736	0.1098	0.11468	0.11468	0.11468	0.12444	0.12932	0.13176	0.13908	0.14152	0.14884	0.15372	0.15372	0.1586	0.16592	0.17324	0.17568	0.183	0.19032	0.19764	0.2074	0.21228	0.2196	0.22692	0.23668	0.22692	0.25376	0.2684
252	H2O2 added in log phase	2	∆VNG0258H	B	2	6.25		197	0.08052	0.07564	0.0854	0.0854	0.08784	0.09028	0.09272	0.09516	0.09516	0.0976	0.10004	0.10492	0.10736	0.11224	0.11468	0.11956	0.11956	0.11956	0.12932	0.1342	0.1342	0.14152	0.1464	0.15128	0.1586	0.15616	0.16348	0.16836	0.17324	0.18056	0.18544	0.1952	0.20252	0.2074	0.21716	0.22448	0.22936	0.23912	0.23912	0.25376	0.27084
253	H2O2 added in log phase	2	∆VNG0258H	B	2	12.5		198	0.08296	0.07808	0.0854	0.0854	0.09028	0.09028	0.09272	0.09516	0.0976	0.10004	0.10248	0.10736	0.1098	0.11224	0.11468	0.11712	0.122	0.122	0.12932	0.13176	0.13908	0.14152	0.1464	0.15372	0.1586	0.16104	0.16592	0.1708	0.17812	0.18544	0.19032	0.19764	0.20496	0.21228	0.2196	0.22936	0.23424	0.24156	0.244	0.25864	0.2684
254	H2O2 added in log phase	2	∆VNG0258H	B	2	18.75		199	0.0732	0.06832	0.0732	0.07564	0.07808	0.08296	0.08296	0.0854	0.08784	0.09028	0.0976	0.0976	0.0976	0.10492	0.1098	0.10736	0.11224	0.11224	0.122	0.122	0.12688	0.13176	0.1342	0.14396	0.1464	0.15128	0.15616	0.16104	0.16592	0.17324	0.18056	0.18788	0.19276	0.20008	0.20496	0.21472	0.22204	0.22936	0.22936	0.23912	0.25864
255	H2O2 added in log phase	2	∆VNG0258H	B	2	25		200	0.08052	0.0732	0.0732	0.07564	0.07808	0.08052	0.08296	0.0854	0.08784	0.08784	0.09028	0.09516	0.10004	0.10248	0.10248	0.10736	0.1098	0.1098	0.11712	0.11956	0.122	0.12688	0.1342	0.13908	0.14152	0.14396	0.15128	0.15616	0.1586	0.16348	0.16592	0.17324	0.17812	0.183	0.18788	0.1952	0.20008	0.2074	0.2196	0.21716	0.22936
256	H2O2 added in log phase	2	Δura	A	3	0		221	0.05124	0.05124	0.05612	0.05368	0.05612	0.061	0.06344	0.06588	0.06832	0.06832	0.07564	0.07808	0.08052	0.0854	0.08784	0.09028	0.09272	0.09272	0.10248	0.1098	0.11224	0.11956	0.122	0.12932	0.1342	0.13664	0.14152	0.1464	0.15128	0.1586	0.16592	0.1708	0.17812	0.18544	0.19032	0.20008	0.2074	0.21472	0.20984	0.22692	0.24644
257	H2O2 added in log phase	2	Δura	A	3	6.25		222	0.061	0.05124	0.05612	0.05856	0.061	0.06344	0.06832	0.06832	0.07076	0.07076	0.07564	0.07808	0.08296	0.0854	0.09028	0.09516	0.0976	0.0976	0.10736	0.11468	0.11712	0.12444	0.12932	0.13664	0.14152	0.1464	0.15616	0.16104	0.16592	0.17812	0.183	0.19276	0.20008	0.21228	0.2196	0.22936	0.24156	0.25132	0.2562	0.2806	0.30012
258	H2O2 added in log phase	2	Δura	A	3	12.5		223	0.05368	0.04636	0.05124	0.05368	0.05612	0.05856	0.05856	0.061	0.06588	0.06588	0.06832	0.0732	0.07564	0.08052	0.08296	0.08784	0.09272	0.09516	0.10248	0.10736	0.11224	0.11956	0.12444	0.13176	0.13908	0.14396	0.15128	0.15616	0.16348	0.17324	0.18056	0.18788	0.19764	0.2074	0.21716	0.22936	0.23912	0.25132	0.25376	0.2684	0.28792
259	H2O2 added in log phase	2	Δura	A	3	18.75		224	0.05368	0.04636	0.0488	0.05124	0.05368	0.05612	0.05856	0.061	0.06344	0.06588	0.06832	0.07076	0.0732	0.07808	0.08052	0.0854	0.09028	0.09272	0.10004	0.10492	0.1098	0.11712	0.122	0.12932	0.13664	0.14152	0.14884	0.15372	0.16348	0.1708	0.18056	0.18788	0.19764	0.2074	0.21716	0.22692	0.23912	0.24888	0.25376	0.26596	0.28548
260	H2O2 added in log phase	2	Δura	A	3	25		225	0.05368	0.04392	0.04636	0.05124	0.05124	0.05612	0.05612	0.05856	0.061	0.06344	0.06588	0.07076	0.0732	0.07808	0.08052	0.0854	0.09028	0.09028	0.10004	0.10492	0.1098	0.11712	0.122	0.12932	0.13664	0.14152	0.1464	0.15616	0.16104	0.1708	0.18056	0.18788	0.1952	0.20496	0.21472	0.22448	0.23668	0.24888	0.244	0.2806	0.2928
261	H2O2 added in log phase	2	Δura	B	3	25		231	0.05124	0.0488	0.05368	0.05612	0.05612	0.061	0.061	0.06344	0.06588	0.06588	0.07076	0.0732	0.07808	0.07808	0.08052	0.0854	0.08784	0.08784	0.0976	0.10248	0.10736	0.11224	0.11712	0.122	0.12932	0.13176	0.13664	0.14152	0.14884	0.15616	0.16348	0.17324	0.18056	0.18788	0.1952	0.20496	0.21472	0.22448	0.22692	0.23424	0.2562
262	H2O2 added in log phase	2	Δura	B	3	18.75		232	0.05368	0.04636	0.05124	0.05124	0.05368	0.05856	0.05856	0.061	0.06344	0.07076	0.07564	0.0732	0.07564	0.07564	0.07808	0.0854	0.0854	0.08784	0.09516	0.10004	0.10248	0.1098	0.11712	0.122	0.12688	0.12932	0.13664	0.14152	0.14884	0.1586	0.16592	0.1708	0.18056	0.19032	0.20008	0.21472	0.2318	0.23912	0.23668	0.24644	0.25864
263	H2O2 added in log phase	2	Δura	B	3	12.5		233	0.05368	0.04636	0.04636	0.04636	0.05124	0.05368	0.05368	0.05856	0.05856	0.05856	0.06344	0.06588	0.06832	0.0732	0.07564	0.08052	0.08296	0.0854	0.09028	0.09516	0.10004	0.10492	0.11224	0.11712	0.122	0.12688	0.1342	0.13908	0.14396	0.15616	0.16104	0.1708	0.17812	0.18544	0.19764	0.2074	0.21716	0.22936	0.23912	0.244	0.26596
264	H2O2 added in log phase	2	Δura	B	3	6.25		234	0.05124	0.04392	0.04392	0.0488	0.0488	0.05368	0.05368	0.05612	0.05856	0.05856	0.061	0.06344	0.06832	0.07076	0.07564	0.07808	0.08052	0.08296	0.09028	0.09272	0.10004	0.10248	0.1098	0.11712	0.122	0.12688	0.13176	0.13908	0.14396	0.15128	0.16104	0.16836	0.17812	0.18544	0.1952	0.20496	0.21716	0.22692	0.2318	0.25132	0.26596
265	H2O2 added in log phase	2	Δura	B	3	0		235	0.05368	0.04392	0.04636	0.0488	0.05124	0.05368	0.05368	0.05612	0.05856	0.061	0.061	0.06588	0.07076	0.0732	0.07564	0.08052	0.08296	0.0854	0.09028	0.09516	0.10004	0.10492	0.1098	0.11712	0.12444	0.12688	0.13664	0.14152	0.14884	0.15616	0.16348	0.1708	0.18056	0.19032	0.20008	0.20984	0.2196	0.2318	0.22692	0.25376	0.27084
266	H2O2 added in log phase	2	∆VNG0258H	A	3	25		241	0.06344	0.061	0.06832	0.06588	0.06832	0.0732	0.07564	0.07564	0.08052	0.07808	0.0854	0.09028	0.09028	0.09272	0.09516	0.0976	0.0976	0.0976	0.10736	0.1098	0.11468	0.11712	0.12444	0.12444	0.12932	0.12932	0.13664	0.13908	0.14396	0.15372	0.15372	0.1586	0.16348	0.16836	0.17324	0.18544	0.18788	0.1952	0.1952	0.20008	0.22448
267	H2O2 added in log phase	2	∆VNG0258H	A	3	18.75		242	0.06344	0.05612	0.061	0.06588	0.06588	0.07076	0.0732	0.07564	0.07564	0.07808	0.08052	0.0854	0.08784	0.08784	0.09028	0.09516	0.09516	0.09516	0.1098	0.1098	0.11468	0.11956	0.122	0.12688	0.13176	0.13176	0.13908	0.14396	0.14884	0.15372	0.16104	0.1708	0.17568	0.183	0.19032	0.20252	0.20496	0.21228	0.22204	0.2196	0.24644
268	H2O2 added in log phase	2	∆VNG0258H	A	3	12.5		243	0.061	0.05368	0.05612	0.05856	0.061	0.06344	0.06588	0.06832	0.07076	0.07076	0.07564	0.07808	0.08296	0.08296	0.0854	0.09272	0.09028	0.09272	0.10004	0.10248	0.10736	0.11224	0.11712	0.12444	0.12688	0.12688	0.1342	0.13908	0.14396	0.14884	0.15616	0.16836	0.16836	0.18056	0.18544	0.1952	0.20252	0.20984	0.2196	0.2196	0.23424
269	H2O2 added in log phase	2	∆VNG0258H	A	3	6.25		244	0.061	0.05124	0.05612	0.05612	0.05856	0.061	0.06344	0.06588	0.06588	0.06832	0.07076	0.07564	0.07808	0.08052	0.08296	0.0854	0.09272	0.09028	0.09516	0.0976	0.10492	0.11224	0.11224	0.11712	0.122	0.12444	0.1342	0.1342	0.14152	0.1464	0.15128	0.1586	0.16592	0.17324	0.18544	0.1952	0.20252	0.20496	0.20984	0.2196	0.23424
270	H2O2 added in log phase	2	∆VNG0258H	A	3	0		245	0.06344	0.05368	0.05612	0.05856	0.061	0.06344	0.06588	0.06588	0.06832	0.07076	0.0732	0.07808	0.07808	0.08296	0.0854	0.08784	0.09272	0.09028	0.0976	0.10004	0.10492	0.11224	0.11224	0.11712	0.12688	0.12932	0.13176	0.13664	0.14152	0.15128	0.15372	0.16104	0.16836	0.17568	0.183	0.1952	0.20008	0.2074	0.20984	0.22692	0.23668
271	H2O2 added in log phase	2	∆VNG0258H	B	3	25		251	0.07564	0.06832	0.08052	0.08052	0.0854	0.08784	0.08784	0.09028	0.09028	0.0854	0.09272	0.09516	0.0976	0.10248	0.10492	0.10736	0.10248	0.10248	0.11712	0.11956	0.12444	0.12688	0.12932	0.1342	0.13908	0.13908	0.14152	0.14884	0.15372	0.16104	0.16592	0.17324	0.18056	0.18544	0.19276	0.20496	0.20984	0.21472	0.20984	0.22204	0.24888
272	H2O2 added in log phase	2	∆VNG0258H	B	3	18.75		252	0.061	0.05124	0.05612	0.05856	0.061	0.06588	0.06588	0.07076	0.07076	0.07076	0.07564	0.07808	0.08052	0.08296	0.0854	0.08784	0.09028	0.09028	0.0976	0.10004	0.10736	0.1098	0.11468	0.11956	0.12444	0.12688	0.13176	0.13664	0.14396	0.15128	0.1586	0.16104	0.1708	0.17568	0.18544	0.1952	0.20496	0.20984	0.2196	0.22204	0.24156
273	H2O2 added in log phase	2	∆VNG0258H	B	3	12.5		253	0.06588	0.05612	0.05856	0.061	0.06344	0.06832	0.06832	0.07076	0.0732	0.07564	0.07808	0.08052	0.0854	0.08784	0.09028	0.09272	0.0976	0.09516	0.10492	0.10736	0.11224	0.11468	0.11956	0.12932	0.1342	0.13176	0.13908	0.14152	0.1464	0.15616	0.16104	0.16836	0.18056	0.183	0.19032	0.20252	0.20984	0.21472	0.22448	0.22448	0.244
274	H2O2 added in log phase	2	∆VNG0258H	B	3	6.25		254	0.06588	0.05368	0.05612	0.05856	0.061	0.06344	0.06588	0.06832	0.07076	0.07076	0.07564	0.07808	0.08052	0.0854	0.0854	0.09028	0.09272	0.09272	0.0976	0.10248	0.10492	0.1098	0.11468	0.11956	0.12444	0.12932	0.1342	0.13908	0.1464	0.15128	0.1586	0.16836	0.17324	0.17812	0.18788	0.19764	0.20496	0.21228	0.21472	0.22936	0.24156
275	H2O2 added in log phase	2	∆VNG0258H	B	3	0		255	0.06832	0.05612	0.05856	0.06344	0.06344	0.06832	0.07076	0.0732	0.07564	0.07564	0.08052	0.08296	0.0854	0.08784	0.09028	0.09516	0.09516	0.09516	0.10492	0.10492	0.1098	0.11712	0.11956	0.12444	0.13176	0.1342	0.14152	0.1464	0.15128	0.1586	0.16348	0.17324	0.18056	0.18788	0.19764	0.2074	0.21716	0.22204	0.22204	0.24156	0.25376
276	H2O2 added in log phase	3	Δura	A	1	0		106	0.04148	0.04636	0.0488	0.05368	0.05368	0.05612	0.05856	0.061	0.06344	0.06832	0.07076	0.0732	0.07564	0.07808	0.08052	0.0854	0.09028	0.09272	0.09516	0.10248	0.10736	0.11224	0.11712	0.12444	0.12932	0.13664	0.14396	0.15128	0.1586	0.16592	0.17568	0.18788	0.1952	0.2074	0.21716	0.22936	0.244	0.2562	0.22204	0.28548	0.30256
277	H2O2 added in log phase	3	Δura	A	1	12.5		107	0.05368	0.05612	0.061	0.06344	0.06588	0.06832	0.07076	0.0732	0.07564	0.07808	0.08052	0.08296	0.0854	0.08784	0.09028	0.09516	0.0976	0.10248	0.10492	0.1098	0.11468	0.11956	0.12444	0.13176	0.13664	0.14396	0.14884	0.15616	0.16348	0.1708	0.17812	0.19032	0.20008	0.20984	0.2196	0.2318	0.244	0.2562	0.24156	0.27816	0.28792
278	H2O2 added in log phase	3	Δura	A	1	18.75		108	0.04636	0.0488	0.05368	0.05612	0.05612	0.061	0.06344	0.06588	0.06832	0.06832	0.0732	0.07564	0.07808	0.08296	0.08296	0.08784	0.09272	0.09516	0.0976	0.10492	0.1098	0.11224	0.11712	0.12444	0.12932	0.13664	0.14396	0.15128	0.1586	0.16592	0.17568	0.18544	0.19276	0.20496	0.21472	0.22692	0.23912	0.25132	0.25132	0.27572	0.27328
279	H2O2 added in log phase	3	Δura	A	1	25		109	0.05124	0.05368	0.05612	0.05856	0.061	0.06344	0.06588	0.06832	0.07076	0.0732	0.07564	0.07808	0.08052	0.08296	0.0854	0.09028	0.09272	0.0976	0.10004	0.10492	0.1098	0.11468	0.11712	0.122	0.12688	0.1342	0.14152	0.1464	0.15372	0.16104	0.16836	0.17568	0.18544	0.1952	0.20496	0.21472	0.22448	0.23668	0.23424	0.27572	0.26596
280	H2O2 added in log phase	3	Δura	B	1	0		116	0.05612	0.05612	0.061	0.06344	0.06588	0.06832	0.07076	0.0732	0.07564	0.08052	0.08296	0.0854	0.08784	0.09028	0.09516	0.10004	0.10492	0.1098	0.11224	0.11712	0.12444	0.12932	0.1342	0.14396	0.15128	0.1586	0.16836	0.17812	0.18788	0.19764	0.2074	0.2196	0.2318	0.24888	0.26108	0.27572	0.2928	0.30744	0.29524	0.33428	0.3538
281	H2O2 added in log phase	3	Δura	B	1	12.5		117	0.06832	0.07076	0.0732	0.07564	0.07808	0.08052	0.08296	0.0854	0.08784	0.09028	0.09516	0.09516	0.10004	0.10492	0.10736	0.11224	0.11712	0.11956	0.12444	0.13176	0.13664	0.14152	0.14884	0.15616	0.16348	0.1708	0.18056	0.19032	0.20008	0.20984	0.2196	0.2318	0.24156	0.25864	0.27328	0.28792	0.30256	0.31964	0.32452	0.3294	0.34892
282	H2O2 added in log phase	3	Δura	B	1	18.75		118	0.05368	0.05612	0.05856	0.061	0.06344	0.06588	0.06832	0.07076	0.0732	0.07808	0.08052	0.08052	0.0854	0.09028	0.09272	0.0976	0.10248	0.10736	0.1098	0.11712	0.122	0.12932	0.1342	0.14152	0.14884	0.15616	0.16592	0.17568	0.18544	0.19276	0.20252	0.21472	0.22692	0.244	0.2562	0.27084	0.28548	0.30256	0.33184	0.30744	0.31964
283	H2O2 added in log phase	3	Δura	B	1	25		119	0.05124	0.05368	0.05856	0.061	0.061	0.06588	0.06832	0.07076	0.0732	0.07564	0.07808	0.08296	0.0854	0.08784	0.09272	0.09516	0.10004	0.10248	0.10736	0.11224	0.11712	0.122	0.12688	0.1342	0.13908	0.14884	0.15616	0.16348	0.1708	0.17812	0.18544	0.19764	0.2074	0.2196	0.22936	0.244	0.25376	0.2684	0.25376	0.30256	0.305
284	H2O2 added in log phase	3	∆VNG0258H	A	1	0		126	0.04636	0.04392	0.04636	0.05124	0.05124	0.05368	0.05612	0.05856	0.061	0.06588	0.06832	0.07076	0.0732	0.07808	0.08052	0.0854	0.09028	0.09516	0.10004	0.10736	0.11224	0.11956	0.12444	0.1342	0.14152	0.14884	0.1586	0.16592	0.17568	0.18544	0.1952	0.2074	0.21472	0.22936	0.23912	0.25132	0.26352	0.27572	0.28304	0.29768	0.31476
285	H2O2 added in log phase	3	∆VNG0258H	A	1	12.5		127	0.04148	0.04148	0.04392	0.04636	0.0488	0.05124	0.05368	0.05612	0.05856	0.06344	0.06588	0.06832	0.07076	0.07564	0.07808	0.08296	0.08784	0.09272	0.0976	0.10492	0.1098	0.11468	0.122	0.13176	0.13664	0.1464	0.15372	0.16348	0.17324	0.18544	0.19276	0.20496	0.21228	0.22692	0.23668	0.24888	0.26108	0.27328	0.28792	0.29524	0.30012
286	H2O2 added in log phase	3	∆VNG0258H	A	1	18.75		128	0.05124	0.0488	0.05124	0.05368	0.05612	0.05856	0.061	0.06344	0.06588	0.06832	0.07076	0.07564	0.07808	0.08052	0.0854	0.09028	0.09272	0.0976	0.10248	0.1098	0.11468	0.11956	0.12688	0.13664	0.14152	0.15128	0.1586	0.16836	0.17812	0.18788	0.1952	0.2074	0.21472	0.22936	0.23912	0.25132	0.26352	0.27328	0.2806	0.305	0.30744
287	H2O2 added in log phase	3	∆VNG0258H	A	1	25		129	0.04392	0.03904	0.04148	0.04392	0.04636	0.0488	0.05124	0.05368	0.05612	0.05856	0.061	0.06344	0.06832	0.0732	0.07564	0.08052	0.0854	0.08784	0.09272	0.10004	0.10492	0.1098	0.11712	0.12444	0.13176	0.13908	0.1464	0.15616	0.16348	0.17324	0.18056	0.19276	0.20008	0.21472	0.22448	0.23424	0.24644	0.2562	0.2562	0.29524	0.30256
288	H2O2 added in log phase	3	∆VNG0258H	B	1	0		136	0.0488	0.0488	0.05124	0.05368	0.05612	0.05856	0.061	0.06344	0.06588	0.06832	0.0732	0.07564	0.07808	0.08052	0.0854	0.09028	0.09272	0.0976	0.10004	0.10736	0.11224	0.11712	0.122	0.13176	0.13664	0.14396	0.15372	0.16104	0.1708	0.18056	0.18788	0.20008	0.2074	0.2196	0.2318	0.244	0.2562	0.2684	0.2806	0.28792	0.305
289	H2O2 added in log phase	3	∆VNG0258H	B	1	12.5		137	0.0488	0.04636	0.0488	0.05124	0.05368	0.05612	0.05856	0.061	0.06344	0.06832	0.07076	0.0732	0.07564	0.08052	0.08296	0.0854	0.09028	0.09516	0.0976	0.10248	0.10736	0.11468	0.11956	0.12932	0.1342	0.14396	0.15128	0.1586	0.16836	0.17812	0.18544	0.19764	0.2074	0.2196	0.22936	0.24156	0.25376	0.26596	0.27572	0.2806	0.2928
290	H2O2 added in log phase	3	∆VNG0258H	B	1	18.75		138	0.0488	0.04636	0.04636	0.05124	0.05368	0.05612	0.05856	0.061	0.06344	0.06588	0.06832	0.07076	0.07564	0.08052	0.08296	0.0854	0.09028	0.09516	0.0976	0.10248	0.1098	0.11468	0.11956	0.12932	0.1342	0.14396	0.15128	0.16104	0.16836	0.17812	0.18788	0.20008	0.20984	0.22204	0.2318	0.244	0.2562	0.2684	0.27328	0.27572	0.2928
291	H2O2 added in log phase	3	∆VNG0258H	B	1	25		139	0.05124	0.0488	0.0488	0.05368	0.05368	0.05612	0.061	0.061	0.06588	0.06832	0.07076	0.0732	0.07564	0.08052	0.08296	0.08784	0.09272	0.09516	0.10004	0.10492	0.10736	0.11468	0.11956	0.12932	0.13176	0.14152	0.1464	0.15616	0.16348	0.1708	0.17812	0.19032	0.19764	0.20984	0.21716	0.22936	0.23912	0.25132	0.23424	0.26108	0.29036
292	H2O2 added in log phase	3	Δura	A	2	0		166	0.05368	0.0488	0.05124	0.05368	0.05612	0.05856	0.05856	0.061	0.06588	0.06832	0.06832	0.0732	0.0732	0.07808	0.08052	0.0854	0.08784	0.09272	0.09516	0.10004	0.10492	0.1098	0.11468	0.122	0.12688	0.1342	0.14152	0.15128	0.15616	0.16592	0.17568	0.18788	0.19764	0.21228	0.22204	0.23424	0.24888	0.26352	0.29768	0.29036	0.30988
293	H2O2 added in log phase	3	Δura	A	2	12.5		167	0.05124	0.04636	0.0488	0.05124	0.05368	0.05612	0.05856	0.061	0.06344	0.06832	0.06832	0.07076	0.0732	0.07808	0.08052	0.0854	0.08784	0.09272	0.09516	0.10004	0.10492	0.1098	0.11468	0.12444	0.12932	0.13664	0.14396	0.15128	0.1586	0.16836	0.17812	0.19032	0.20008	0.21472	0.22448	0.23912	0.25376	0.2684	0.2928	0.28548	0.30256
294	H2O2 added in log phase	3	Δura	A	2	18.75		168	0.05124	0.04636	0.05124	0.05368	0.05612	0.05856	0.061	0.061	0.06588	0.07076	0.07076	0.0732	0.07564	0.07808	0.08052	0.08784	0.09028	0.09272	0.0976	0.10248	0.10736	0.11224	0.11712	0.12688	0.13176	0.13908	0.1464	0.15372	0.16104	0.1708	0.18056	0.19276	0.20252	0.2196	0.22692	0.24156	0.25864	0.27328	0.30012	0.2806	0.29768
295	H2O2 added in log phase	3	Δura	A	2	25		169	0.05368	0.0488	0.05368	0.05612	0.05856	0.061	0.06344	0.06588	0.06832	0.07076	0.0732	0.07564	0.07808	0.08296	0.0854	0.0976	0.09272	0.10248	0.10004	0.1098	0.11468	0.11956	0.11956	0.12932	0.1342	0.13908	0.14884	0.16348	0.16348	0.17324	0.183	0.19276	0.20252	0.21716	0.22692	0.24156	0.2562	0.2684	0.27572	0.27572	0.30744
296	H2O2 added in log phase	3	Δura	B	2	0		176	0.05612	0.05124	0.05612	0.05856	0.061	0.061	0.06344	0.06832	0.07076	0.07808	0.07808	0.07808	0.08296	0.0854	0.09028	0.09516	0.0976	0.10004	0.10492	0.1098	0.11712	0.11956	0.12444	0.13908	0.13908	0.1464	0.15372	0.16348	0.17568	0.183	0.19276	0.20496	0.21472	0.23424	0.24156	0.2562	0.27084	0.28792	0.3172	0.30744	0.33184
297	H2O2 added in log phase	3	Δura	B	2	12.5		177	0.05368	0.0488	0.05368	0.05856	0.05856	0.061	0.06344	0.06588	0.07076	0.07564	0.07564	0.07808	0.08052	0.0854	0.08784	0.09516	0.0976	0.10004	0.10492	0.1098	0.11468	0.11956	0.12688	0.13664	0.14152	0.14884	0.15616	0.16592	0.17568	0.18544	0.1952	0.2074	0.21716	0.23424	0.244	0.25864	0.27572	0.2928	0.305	0.31476	0.33672
298	H2O2 added in log phase	3	Δura	B	2	18.75		178	0.05124	0.04636	0.05124	0.05368	0.05612	0.05856	0.061	0.06344	0.06588	0.07076	0.07076	0.0732	0.07808	0.08296	0.0854	0.09028	0.09272	0.0976	0.10004	0.10736	0.11224	0.11712	0.122	0.13176	0.13664	0.1464	0.15372	0.16348	0.17324	0.183	0.19032	0.20496	0.21716	0.2318	0.244	0.2562	0.27572	0.29036	0.31232	0.30256	0.31964
299	H2O2 added in log phase	3	Δura	B	2	25		179	0.05124	0.04392	0.04636	0.0488	0.05124	0.05368	0.05612	0.05856	0.061	0.06344	0.06832	0.07076	0.0732	0.07808	0.08052	0.0854	0.08784	0.09272	0.09516	0.10248	0.10736	0.11224	0.11712	0.12688	0.12932	0.13664	0.14396	0.15372	0.16348	0.1708	0.18056	0.19032	0.20008	0.21472	0.22448	0.23668	0.25132	0.26596	0.2928	0.28792	0.31476
300	H2O2 added in log phase	3	∆VNG0258H	A	2	0		186	0.05124	0.04636	0.05124	0.05368	0.05612	0.05856	0.061	0.06344	0.06588	0.0732	0.0732	0.0732	0.07564	0.08052	0.08296	0.09272	0.09272	0.0976	0.10248	0.10736	0.11224	0.11956	0.12444	0.13664	0.13908	0.1464	0.15372	0.16104	0.16836	0.17812	0.18788	0.19764	0.2074	0.22204	0.22692	0.23912	0.25132	0.26352	0.25132	0.2806	0.29768
301	H2O2 added in log phase	3	∆VNG0258H	A	2	12.5		187	0.05124	0.04636	0.05124	0.05368	0.05612	0.05612	0.061	0.061	0.06344	0.07076	0.07076	0.0732	0.07564	0.07808	0.08296	0.09028	0.09028	0.09516	0.10004	0.10492	0.11224	0.11712	0.122	0.1342	0.13664	0.14396	0.15128	0.1586	0.16836	0.17812	0.18544	0.1952	0.20496	0.2196	0.22448	0.23668	0.24888	0.26108	0.25132	0.27084	0.28548
302	H2O2 added in log phase	3	∆VNG0258H	A	2	18.75		188	0.0488	0.04392	0.04636	0.0488	0.05124	0.05368	0.05612	0.05856	0.061	0.06588	0.06588	0.06832	0.07076	0.07564	0.07808	0.0854	0.08784	0.09028	0.09516	0.10004	0.10736	0.11224	0.11712	0.12932	0.13176	0.13908	0.1464	0.15616	0.16348	0.17324	0.18056	0.19276	0.20008	0.21472	0.22204	0.2318	0.244	0.2562	0.24888	0.26352	0.27816
303	H2O2 added in log phase	3	∆VNG0258H	A	2	25		189	0.04636	0.03904	0.04148	0.04392	0.04636	0.0488	0.05124	0.05368	0.05612	0.05856	0.06344	0.06588	0.06832	0.07076	0.07564	0.07808	0.08296	0.08784	0.09272	0.09516	0.10248	0.10736	0.11224	0.122	0.12688	0.1342	0.13908	0.14884	0.15616	0.16592	0.17324	0.183	0.19276	0.20496	0.21228	0.22204	0.23424	0.244	0.24644	0.27084	0.29524
304	H2O2 added in log phase	3	∆VNG0258H	B	2	0		196	0.05856	0.05612	0.06344	0.06588	0.06588	0.07076	0.0732	0.0732	0.07808	0.0854	0.08052	0.0854	0.08784	0.09028	0.09516	0.10248	0.10248	0.10492	0.10736	0.11468	0.11712	0.12444	0.12688	0.13908	0.13908	0.1464	0.15128	0.1586	0.16592	0.17324	0.18056	0.19032	0.20008	0.21472	0.2196	0.22936	0.23912	0.24888	0.21472	0.26108	0.27816
305	H2O2 added in log phase	3	∆VNG0258H	B	2	12.5		197	0.05856	0.05124	0.05612	0.05856	0.061	0.06344	0.06588	0.06832	0.07076	0.07808	0.07564	0.07808	0.08052	0.0854	0.08784	0.09516	0.09516	0.0976	0.10248	0.10736	0.11224	0.11712	0.122	0.13176	0.1342	0.14152	0.1464	0.15372	0.16104	0.16836	0.17568	0.18788	0.1952	0.2074	0.21472	0.22448	0.23424	0.24644	0.22936	0.26108	0.27328
306	H2O2 added in log phase	3	∆VNG0258H	B	2	18.75		198	0.05368	0.04636	0.05124	0.05368	0.05368	0.05856	0.061	0.061	0.06588	0.07076	0.07076	0.0732	0.07564	0.08052	0.08296	0.08784	0.09028	0.09272	0.09516	0.10248	0.10492	0.11224	0.11712	0.12444	0.12932	0.13664	0.14152	0.14884	0.15616	0.16348	0.1708	0.18056	0.18788	0.20008	0.2074	0.2196	0.22936	0.23912	0.22692	0.24156	0.26108
307	H2O2 added in log phase	3	∆VNG0258H	B	2	25		199	0.10248	0.04636	0.0488	0.05124	0.05124	0.05368	0.05612	0.05856	0.061	0.06588	0.06588	0.06832	0.0732	0.07564	0.07808	0.08296	0.0854	0.08784	0.09028	0.09516	0.10004	0.10492	0.1098	0.11712	0.11956	0.12688	0.13176	0.13908	0.1464	0.15128	0.15616	0.16348	0.17324	0.183	0.18788	0.19764	0.2074	0.21472	0.20252	0.22692	0.24156
308	H2O2 added in log phase	3	Δura	A	3	0		222	0.05612	0.04636	0.0488	0.05124	0.05612	0.05612	0.061	0.06344	0.06588	0.0732	0.0732	0.0732	0.07564	0.07808	0.08296	0.08784	0.08784	0.09516	0.09516	0.10248	0.10736	0.11224	0.11712	0.12444	0.12932	0.13664	0.14152	0.15128	0.1586	0.16836	0.17568	0.18788	0.19764	0.21228	0.22204	0.23424	0.24888	0.26352	0.2562	0.28792	0.30988
309	H2O2 added in log phase	3	Δura	A	3	12.5		223	0.05612	0.04636	0.05124	0.05124	0.05612	0.05856	0.061	0.06344	0.06588	0.07076	0.0732	0.0732	0.07564	0.07808	0.08296	0.08784	0.09028	0.09272	0.0976	0.10248	0.10736	0.11224	0.11712	0.12444	0.12932	0.13664	0.14396	0.15128	0.1586	0.16836	0.17812	0.18788	0.20008	0.21228	0.22448	0.23668	0.25132	0.26596	0.29036	0.29768	0.3172
310	H2O2 added in log phase	3	Δura	A	3	18.75		224	0.05368	0.04392	0.04636	0.0488	0.05368	0.05368	0.05856	0.061	0.06344	0.06588	0.06832	0.07076	0.0732	0.07564	0.07808	0.08296	0.08784	0.09028	0.09516	0.10004	0.10492	0.10736	0.11224	0.11956	0.12688	0.1342	0.13908	0.14884	0.15616	0.16592	0.17324	0.18544	0.1952	0.2074	0.2196	0.23424	0.24644	0.26108	0.28792	0.2684	0.28792
311	H2O2 added in log phase	3	Δura	A	3	25		225	0.05368	0.04392	0.04636	0.0488	0.05124	0.05612	0.05612	0.061	0.06344	0.06588	0.06832	0.07076	0.0732	0.07564	0.07808	0.08296	0.08784	0.09028	0.09516	0.10004	0.10492	0.1098	0.11224	0.11956	0.12688	0.1342	0.14152	0.14884	0.15616	0.16592	0.17568	0.18544	0.1952	0.20984	0.22204	0.23424	0.24888	0.26352	0.27328	0.2806	0.29036
312	H2O2 added in log phase	3	Δura	B	3	0		232	0.05368	0.04148	0.04636	0.0488	0.05124	0.05368	0.05856	0.061	0.06344	0.07076	0.07076	0.07076	0.0732	0.07564	0.08296	0.0854	0.08784	0.09272	0.09516	0.10004	0.10736	0.11224	0.11468	0.12688	0.12932	0.13664	0.14396	0.15372	0.16104	0.1708	0.18056	0.19276	0.20252	0.21716	0.22936	0.244	0.2562	0.27084	0.2806	0.28548	0.31232
313	H2O2 added in log phase	3	Δura	B	3	12.5		233	0.05368	0.04392	0.04636	0.0488	0.05124	0.05368	0.05612	0.061	0.06344	0.06588	0.06832	0.07076	0.0732	0.07808	0.08052	0.0854	0.08784	0.09272	0.09516	0.10004	0.10736	0.11224	0.11712	0.12444	0.12932	0.13908	0.14396	0.15372	0.16104	0.1708	0.18056	0.19276	0.20252	0.21716	0.22936	0.244	0.25864	0.27572	0.28792	0.29036	0.31232
314	H2O2 added in log phase	3	Δura	B	3	18.75		234	0.05612	0.04636	0.05124	0.05124	0.05612	0.05856	0.061	0.06344	0.06588	0.07076	0.07076	0.0732	0.07564	0.08052	0.08296	0.08784	0.09028	0.09516	0.0976	0.10492	0.1098	0.11468	0.11956	0.12688	0.13176	0.14152	0.14884	0.15616	0.16348	0.17568	0.183	0.1952	0.20496	0.2196	0.2318	0.24644	0.26108	0.27816	0.29768	0.30256	0.30988
315	H2O2 added in log phase	3	Δura	B	3	25		235	0.05612	0.04392	0.0488	0.0488	0.05124	0.05368	0.05856	0.061	0.06344	0.06588	0.06832	0.07076	0.07564	0.07808	0.08296	0.0854	0.09028	0.09516	0.0976	0.10248	0.1098	0.11468	0.11956	0.12444	0.13176	0.13908	0.1464	0.15616	0.16592	0.17568	0.183	0.19764	0.2074	0.22204	0.23424	0.24644	0.26352	0.2806	0.31232	0.34404	0.34892
316	H2O2 added in log phase	3	∆VNG0258H	A	3	0		242	0.0488	0.03904	0.04148	0.04636	0.0488	0.05124	0.05612	0.05612	0.06344	0.06832	0.06832	0.07076	0.0732	0.07808	0.07564	0.08784	0.08784	0.09028	0.09516	0.0976	0.10736	0.11224	0.11468	0.12932	0.13176	0.13908	0.1464	0.15372	0.16104	0.1708	0.17812	0.18788	0.19764	0.2074	0.21716	0.22448	0.23668	0.24888	0.21716	0.25132	0.27572
317	H2O2 added in log phase	3	∆VNG0258H	A	3	12.5		243	0.0488	0.03904	0.04148	0.04636	0.04636	0.0488	0.05368	0.05368	0.05856	0.06344	0.06344	0.06588	0.07076	0.0732	0.07808	0.08296	0.08784	0.09028	0.09516	0.10004	0.10492	0.11224	0.11712	0.12688	0.1342	0.14152	0.1464	0.15616	0.16348	0.17324	0.183	0.19276	0.20252	0.21472	0.22448	0.23424	0.24644	0.26108	0.26596	0.26596	0.28304
318	H2O2 added in log phase	3	∆VNG0258H	A	3	18.75		244	0.04636	0.03416	0.03904	0.04148	0.04392	0.04636	0.0488	0.05124	0.05612	0.05856	0.061	0.06344	0.06588	0.07076	0.07564	0.07808	0.08296	0.08784	0.09272	0.09516	0.10248	0.10736	0.11468	0.122	0.12688	0.13664	0.14152	0.15128	0.16104	0.16836	0.17812	0.18788	0.19764	0.20984	0.2196	0.22936	0.24156	0.25376	0.27084	0.27084	0.27816
319	H2O2 added in log phase	3	∆VNG0258H	A	3	25		245	0.05124	0.03904	0.04148	0.04392	0.04636	0.0488	0.05368	0.05368	0.05856	0.061	0.06344	0.06588	0.06832	0.0732	0.07564	0.07808	0.0854	0.08784	0.09272	0.10004	0.10492	0.1098	0.11468	0.12444	0.12932	0.13908	0.14396	0.15372	0.16104	0.1708	0.17812	0.19032	0.19764	0.20984	0.2196	0.22936	0.24156	0.2562	0.28304	0.53192	0.5734
320	H2O2 added in log phase	3	∆VNG0258H	B	3	0		252	0.05612	0.04392	0.04636	0.0488	0.05368	0.05612	0.05856	0.05856	0.06588	0.07076	0.07076	0.07076	0.07076	0.08052	0.08296	0.08784	0.0854	0.09516	0.0976	0.10248	0.10492	0.11224	0.11468	0.12444	0.12688	0.13664	0.13908	0.14884	0.15372	0.16348	0.1708	0.18056	0.18788	0.20252	0.20984	0.2196	0.2318	0.244	0.2318	0.25132	0.27328
321	H2O2 added in log phase	3	∆VNG0258H	B	3	12.5		253	0.08296	0.04636	0.0488	0.05124	0.05124	0.05612	0.05612	0.05856	0.06344	0.06588	0.06588	0.07076	0.07076	0.07564	0.07808	0.08052	0.08784	0.09028	0.09272	0.0976	0.10248	0.10736	0.1098	0.11956	0.12444	0.13176	0.13664	0.14396	0.15128	0.16104	0.16836	0.18056	0.18788	0.20008	0.2074	0.21716	0.2318	0.24156	0.24156	0.24644	0.26596
322	H2O2 added in log phase	3	∆VNG0258H	B	3	18.75		254	0.07808	0.06344	0.06588	0.07076	0.07076	0.07564	0.07808	0.08052	0.0854	0.08784	0.09272	0.09272	0.0976	0.10248	0.10492	0.1098	0.11468	0.11956	0.12444	0.13176	0.13664	0.14152	0.14884	0.1586	0.16348	0.17324	0.183	0.19032	0.20008	0.21228	0.22204	0.23424	0.24644	0.26108	0.27328	0.28548	0.30012	0.31476	0.3294	0.33184	0.33916
323	H2O2 added in log phase	3	∆VNG0258H	B	3	25		255	0.06588	0.05124	0.05124	0.05368	0.05612	0.05856	0.061	0.06344	0.06588	0.06832	0.07076	0.0732	0.07564	0.08052	0.08296	0.0854	0.09028	0.09272	0.09516	0.10248	0.10736	0.1098	0.11468	0.122	0.12688	0.1342	0.14152	0.14884	0.15616	0.16592	0.1708	0.183	0.19032	0.20252	0.21228	0.22204	0.23424	0.244	0.25376	0.27572	0.28304
324	PQ added at inoculation	1	Δura	A	1	0.083		101	0.07564	0.06832	0.07564	0.07808	0.08052	0.0854	0.09028	0.08784	0.09516	0.10492	0.10248	0.11468	0.11956	0.12444	0.12932	0.1342	0.14152	0.1464	0.15372	0.16104	0.16836	0.18056	0.183	0.19276	0.2074	0.21228	0.22204	0.22448	0.22692	0.23424	0.24156	0.24888	0.25376	0.2684	0.27572	0.29036	0.29768	0.29768	0.31232	0.31964	0.34404
325	PQ added at inoculation	1	Δura	A	1	0.167		102	0.08784	0.06832	0.0732	0.07808	0.07808	0.08296	0.0854	0.08784	0.09272	0.10004	0.10248	0.1098	0.11224	0.11712	0.12444	0.12932	0.13664	0.14152	0.14884	0.15616	0.16104	0.17324	0.17568	0.183	0.1952	0.20008	0.20496	0.2074	0.2074	0.21228	0.21716	0.22204	0.22692	0.23424	0.24156	0.25376	0.25864	0.25864	0.2684	0.27084	0.28792
326	PQ added at inoculation	1	Δura	A	1	0.333		103	0.0854	0.06344	0.06832	0.07076	0.0732	0.07564	0.07808	0.08052	0.08784	0.09272	0.09272	0.10004	0.10248	0.10736	0.11468	0.11956	0.12444	0.12932	0.13176	0.13908	0.14396	0.15128	0.15616	0.16104	0.16836	0.1708	0.17568	0.17324	0.17324	0.18056	0.18056	0.18544	0.183	0.18788	0.19276	0.1952	0.20008	0.19764	0.20252	0.20252	0.21472
327	PQ added at inoculation	1	Δura	A	1	0		104	0.0732	0.061	0.06588	0.06832	0.07076	0.0732	0.07564	0.07808	0.08296	0.09028	0.09028	0.10004	0.10248	0.10736	0.11712	0.122	0.12932	0.13664	0.14396	0.15128	0.16104	0.1708	0.17812	0.18544	0.20252	0.20984	0.2196	0.22692	0.23912	0.24888	0.25864	0.27084	0.28548	0.30744	0.31964	0.34404	0.35868	0.36844	0.3904	0.39772	0.44164
328	PQ added at inoculation	1	∆VNG0258H	A	1	0		105	0.07808	0.07076	0.07564	0.08052	0.08052	0.0854	0.08784	0.09028	0.0976	0.10248	0.10736	0.11468	0.11956	0.12444	0.13176	0.13908	0.14884	0.15616	0.16348	0.1708	0.18056	0.19032	0.19764	0.20496	0.22204	0.23424	0.24644	0.25376	0.26596	0.27084	0.28304	0.29036	0.30744	0.32452	0.33672	0.35624	0.37332	0.38308	0.4026	0.40992	0.44652
329	PQ added at inoculation	1	∆VNG0258H	A	1	0.333		106	0.08052	0.061	0.06832	0.0732	0.0732	0.07808	0.08052	0.08296	0.08784	0.09028	0.09516	0.10004	0.10248	0.10492	0.11224	0.11468	0.11956	0.122	0.12932	0.1342	0.13664	0.14152	0.1464	0.14884	0.15372	0.15616	0.16104	0.16104	0.16104	0.1586	0.16104	0.1586	0.16104	0.16348	0.16348	0.16592	0.16592	0.16104	0.16348	0.1586	0.16836
330	PQ added at inoculation	1	∆VNG0258H	A	1	0.167		107	0.06588	0.07076	0.07564	0.08052	0.08052	0.0854	0.08784	0.09028	0.0976	0.10004	0.10492	0.1098	0.11468	0.11956	0.12444	0.12932	0.13664	0.14152	0.1464	0.15128	0.15616	0.16348	0.16836	0.17324	0.17812	0.18056	0.18544	0.18544	0.18544	0.18788	0.19032	0.19276	0.19276	0.19764	0.19764	0.20252	0.20496	0.20496	0.2074	0.2074	0.21228
331	PQ added at inoculation	1	∆VNG0258H	A	1	0.083		108	0.06344	0.06588	0.07076	0.07564	0.07808	0.08052	0.08296	0.08784	0.09272	0.0976	0.10248	0.10736	0.11224	0.11712	0.12444	0.12932	0.13908	0.14396	0.15128	0.1586	0.16592	0.17324	0.17812	0.18544	0.1952	0.20008	0.2074	0.21228	0.21472	0.21716	0.22204	0.22692	0.2318	0.23668	0.244	0.24888	0.2562	0.25864	0.26352	0.26596	0.27572
332	PQ added at inoculation	1	Δura	C	3	0.167		109	0.04636	0.05856	0.06344	0.06588	0.06832	0.07076	0.0732	0.07564	0.08296	0.0854	0.09028	0.09516	0.10004	0.10492	0.11224	0.11712	0.122	0.12932	0.1342	0.14396	0.14884	0.1586	0.16348	0.1708	0.17812	0.183	0.18788	0.19032	0.1952	0.19764	0.20496	0.2074	0.21472	0.2196	0.22692	0.23424	0.24156	0.24644	0.2562	0.2562	0.27084
333	PQ added at inoculation	1	Δura	C	3	0.083		110	0.04392	0.05368	0.061	0.06344	0.06344	0.06832	0.06832	0.0732	0.07808	0.08052	0.08784	0.09028	0.09516	0.10004	0.10736	0.11224	0.11956	0.12688	0.13176	0.14152	0.14884	0.1586	0.16348	0.1708	0.183	0.18788	0.19764	0.20252	0.20984	0.21472	0.22204	0.22692	0.23912	0.24644	0.2562	0.26596	0.27572	0.28548	0.29768	0.30012	0.31964
334	PQ added at inoculation	1	Δura	B	1	0.083		111	0.08296	0.07808	0.0854	0.09028	0.09028	0.09272	0.0976	0.0976	0.10248	0.11224	0.11224	0.122	0.12444	0.13176	0.13908	0.14396	0.15128	0.15616	0.16592	0.17568	0.17812	0.19276	0.19764	0.20984	0.22204	0.22692	0.23668	0.244	0.244	0.25864	0.2684	0.27572	0.28304	0.29768	0.30744	0.32208	0.33428	0.33916	0.3538	0.366	0.3904
335	PQ added at inoculation	1	Δura	B	1	0.167		112	0.09272	0.07076	0.07564	0.08296	0.08296	0.0854	0.09028	0.09272	0.09516	0.10492	0.10492	0.11224	0.11468	0.122	0.12932	0.1342	0.14152	0.1464	0.15372	0.16348	0.16836	0.17812	0.183	0.19276	0.20008	0.2074	0.21472	0.2196	0.21716	0.22448	0.23424	0.23912	0.24156	0.25132	0.25864	0.2684	0.27816	0.2806	0.28792	0.29524	0.31232
336	PQ added at inoculation	1	Δura	B	1	0.333		113	0.0854	0.06832	0.07564	0.07808	0.08052	0.08296	0.0854	0.09028	0.09272	0.10004	0.10004	0.10736	0.1098	0.11468	0.122	0.12444	0.13176	0.13664	0.14152	0.14884	0.15128	0.16104	0.16592	0.1708	0.17812	0.18056	0.18544	0.18788	0.18788	0.19032	0.1952	0.1952	0.19764	0.20496	0.20984	0.21228	0.21716	0.21716	0.22204	0.22448	0.23424
337	PQ added at inoculation	1	Δura	B	1	0		114	0.09272	0.0732	0.08052	0.0854	0.0854	0.08784	0.09028	0.09516	0.10004	0.10492	0.1098	0.11468	0.11712	0.12688	0.1342	0.14152	0.14884	0.15372	0.16592	0.17568	0.183	0.1952	0.20252	0.21228	0.22204	0.2318	0.24644	0.25864	0.2684	0.28304	0.29768	0.30988	0.3294	0.35136	0.36844	0.3904	0.41236	0.42456	0.44896	0.46116	0.5002
338	PQ added at inoculation	1	∆VNG0258H	B	1	0		115	0.13908	0.13176	0.13908	0.14152	0.14152	0.1464	0.15372	0.15128	0.15616	0.16592	0.16592	0.17812	0.18056	0.18788	0.1952	0.20252	0.20984	0.21716	0.22448	0.23424	0.23912	0.24888	0.25864	0.2684	0.27816	0.29036	0.305	0.3172	0.31964	0.33672	0.35136	0.35624	0.36844	0.3904	0.40504	0.42212	0.4392	0.44652	0.46604	0.47824	0.5124
339	PQ added at inoculation	1	∆VNG0258H	B	1	0.333		116	0.07808	0.07076	0.07808	0.08052	0.08296	0.0854	0.08784	0.09028	0.09516	0.0976	0.10248	0.10736	0.10736	0.11224	0.11712	0.11956	0.12444	0.12688	0.13176	0.13908	0.14152	0.1464	0.15128	0.15616	0.16104	0.16348	0.1708	0.1708	0.1708	0.17324	0.17568	0.17324	0.17812	0.17568	0.17812	0.17812	0.17812	0.17812	0.17812	0.17812	0.18056
340	PQ added at inoculation	1	Δura	D	1	0		117	0.08784	0.07564	0.08296	0.0854	0.08784	0.09272	0.09272	0.0976	0.10248	0.10492	0.11224	0.11712	0.122	0.12932	0.1342	0.14152	0.14884	0.15616	0.16348	0.17324	0.18056	0.19032	0.19764	0.20984	0.2196	0.22936	0.24644	0.25864	0.2684	0.27816	0.29036	0.29768	0.31476	0.33184	0.34892	0.36356	0.38064	0.39528	0.4148	0.42456	0.45628
341	PQ added at inoculation	1	∆VNG0258H	B	1	0.083		118	0.08296	0.07564	0.08296	0.0854	0.0854	0.09028	0.09272	0.0976	0.10248	0.10492	0.1098	0.11712	0.11956	0.12444	0.13176	0.13908	0.14396	0.15128	0.1586	0.16592	0.1708	0.17812	0.18544	0.1952	0.20252	0.20984	0.2196	0.22448	0.22692	0.2318	0.23912	0.24156	0.24888	0.25132	0.25864	0.26352	0.27084	0.27572	0.28304	0.28304	0.2928
342	PQ added at inoculation	1	Δura	C	3	0.167		119	0.05124	0.05856	0.06588	0.07076	0.0732	0.07564	0.07808	0.08052	0.0854	0.09028	0.09516	0.10004	0.10248	0.1098	0.11712	0.122	0.12932	0.1342	0.14396	0.15128	0.15616	0.16592	0.17324	0.183	0.18788	0.1952	0.20252	0.2074	0.20984	0.21472	0.2196	0.22448	0.2318	0.24156	0.24888	0.2562	0.26352	0.27084	0.2806	0.28548	0.29768
343	PQ added at inoculation	1	Δura	C	3	0.333		120	0.04392	0.05368	0.05856	0.06344	0.06588	0.06832	0.07076	0.0732	0.08052	0.08052	0.0854	0.09028	0.09272	0.0976	0.10492	0.10736	0.11468	0.11712	0.12444	0.12932	0.1342	0.13908	0.1464	0.14884	0.15616	0.1586	0.16348	0.16348	0.16592	0.16592	0.16836	0.1708	0.17324	0.17568	0.18056	0.183	0.18544	0.18788	0.19276	0.19276	0.20008
344	PQ added at inoculation	1	Δura	C	1	0.083		121	0.061	0.07076	0.07564	0.08296	0.0854	0.08784	0.0976	0.09272	0.10004	0.10736	0.10736	0.11956	0.11956	0.12688	0.1342	0.14152	0.14884	0.15372	0.16348	0.1708	0.17568	0.18788	0.19276	0.20252	0.21472	0.2196	0.22936	0.23668	0.23912	0.24888	0.26108	0.26596	0.27328	0.28792	0.29524	0.30988	0.31964	0.32696	0.3416	0.35136	0.37332
345	PQ added at inoculation	1	Δura	C	1	0.167		122	0.07808	0.07564	0.08296	0.0854	0.08784	0.09028	0.09516	0.0976	0.10248	0.1098	0.1098	0.11956	0.122	0.12932	0.13664	0.14152	0.15128	0.15372	0.16104	0.1708	0.17568	0.18788	0.19276	0.20252	0.20984	0.21716	0.22204	0.22692	0.22692	0.23424	0.24156	0.24644	0.25376	0.26108	0.2684	0.27816	0.28792	0.2928	0.30012	0.30744	0.32208
346	PQ added at inoculation	1	Δura	C	1	0.333		123	0.0732	0.0732	0.07808	0.08296	0.08296	0.0854	0.09028	0.09272	0.0976	0.10248	0.10492	0.1098	0.11224	0.11956	0.12444	0.12688	0.13664	0.13908	0.14396	0.15128	0.15616	0.16592	0.16836	0.17568	0.17812	0.183	0.18788	0.19032	0.19032	0.1952	0.19764	0.20008	0.20252	0.2074	0.21228	0.21472	0.2196	0.22204	0.22692	0.22936	0.23912
347	PQ added at inoculation	1	Δura	C	1	0		124	0.07076	0.07076	0.07808	0.08052	0.08052	0.0854	0.0854	0.09028	0.09516	0.0976	0.10248	0.1098	0.11468	0.11956	0.12932	0.1342	0.14396	0.15128	0.1586	0.16836	0.17812	0.18788	0.19764	0.2074	0.21472	0.22692	0.23912	0.25132	0.26596	0.27816	0.2928	0.305	0.32452	0.34404	0.36356	0.38308	0.40504	0.41968	0.44652	0.45872	0.49288
348	PQ added at inoculation	1	∆VNG0258H	C	1	0		125	0.07076	0.06832	0.07564	0.08052	0.08052	0.08296	0.08784	0.09028	0.09516	0.10004	0.10492	0.1098	0.11468	0.11956	0.12932	0.1342	0.14396	0.15128	0.1586	0.16836	0.17568	0.18544	0.1952	0.20496	0.21228	0.22692	0.24156	0.25376	0.26352	0.27328	0.28548	0.29768	0.31476	0.32696	0.34404	0.36112	0.38064	0.39772	0.41724	0.42944	0.45628
349	PQ added at inoculation	1	∆VNG0258H	C	1	0.333		126	0.07808	0.0732	0.08052	0.0854	0.08784	0.09028	0.09028	0.09516	0.10004	0.10248	0.10736	0.1098	0.11224	0.11712	0.122	0.122	0.12932	0.13176	0.13664	0.14152	0.14396	0.15128	0.15372	0.16104	0.16348	0.16592	0.1708	0.17324	0.17324	0.17324	0.17568	0.17568	0.17812	0.17812	0.17812	0.17812	0.17812	0.18056	0.18056	0.17812	0.18056
350	PQ added at inoculation	1	∆VNG0258H	C	1	0.167		127	0.0732	0.06832	0.07564	0.08052	0.08296	0.0854	0.08784	0.09272	0.0976	0.10004	0.10492	0.1098	0.11224	0.11712	0.122	0.12688	0.1342	0.13908	0.14152	0.14884	0.15616	0.16104	0.16592	0.17324	0.17812	0.18056	0.18788	0.19032	0.19276	0.1952	0.20008	0.20252	0.20496	0.20496	0.2074	0.20984	0.21228	0.21716	0.2196	0.2196	0.22204
351	PQ added at inoculation	1	∆VNG0258H	C	1	0.083		128	0.07076	0.06344	0.07076	0.0732	0.07564	0.08052	0.08052	0.0854	0.09028	0.09272	0.0976	0.10492	0.10736	0.11224	0.122	0.12444	0.13176	0.13908	0.14396	0.15372	0.1586	0.16592	0.17324	0.183	0.18788	0.1952	0.20252	0.2074	0.21472	0.21716	0.22204	0.22936	0.23424	0.23668	0.244	0.24888	0.2562	0.26108	0.2684	0.27328	0.27816
352	PQ added at inoculation	1	∆VNG0258H	C	3	0.167		129	0.05612	0.06344	0.07076	0.0732	0.07808	0.08052	0.08296	0.0854	0.09028	0.09272	0.0976	0.10248	0.10492	0.11224	0.11468	0.11956	0.12688	0.13176	0.1342	0.14396	0.1464	0.15372	0.1586	0.16592	0.16836	0.17568	0.17812	0.18056	0.183	0.18788	0.19032	0.19276	0.1952	0.1952	0.20008	0.20252	0.20496	0.2074	0.20984	0.20984	0.21472
353	PQ added at inoculation	1	∆VNG0258H	C	3	0.083		130	0.05368	0.06344	0.07076	0.07564	0.07564	0.08052	0.08296	0.0854	0.09028	0.09272	0.0976	0.10248	0.10736	0.11224	0.11956	0.12444	0.13176	0.13664	0.14396	0.15128	0.15616	0.16348	0.1708	0.18056	0.18544	0.19276	0.20008	0.20496	0.20984	0.21472	0.22204	0.22448	0.2318	0.23424	0.23912	0.24644	0.24888	0.2562	0.26352	0.26596	0.27328
354	PQ added at inoculation	1	Δura	D	1	0.083		131	0.08296	0.07564	0.08784	0.09516	0.09516	0.10004	0.10736	0.1098	0.11468	0.12688	0.12688	0.13908	0.14152	0.15128	0.16104	0.16592	0.17568	0.183	0.19276	0.20252	0.2074	0.22204	0.22448	0.23912	0.244	0.25376	0.26352	0.27328	0.27328	0.29524	0.30256	0.31476	0.31964	0.33672	0.34404	0.36112	0.37576	0.38308	0.39772	0.40992	0.42944
355	PQ added at inoculation	1	Δura	D	1	0.167		132	0.08296	0.07564	0.0854	0.09028	0.09272	0.0976	0.10248	0.10492	0.11224	0.11956	0.12444	0.13176	0.13664	0.14396	0.15128	0.1586	0.16836	0.17324	0.183	0.19032	0.19764	0.20496	0.20984	0.2196	0.22448	0.22936	0.23668	0.244	0.244	0.2562	0.26352	0.27084	0.27572	0.28792	0.2928	0.30256	0.31232	0.3172	0.32696	0.33428	0.34648
356	PQ added at inoculation	1	Δura	D	1	0.333		133	0.061	0.06588	0.0732	0.07808	0.08296	0.0854	0.09028	0.09516	0.10004	0.10492	0.10736	0.11468	0.11956	0.12688	0.1342	0.13664	0.1464	0.15372	0.1586	0.16592	0.1708	0.17568	0.18056	0.18544	0.18544	0.19032	0.1952	0.20008	0.20008	0.2074	0.21228	0.2196	0.2196	0.22936	0.22936	0.23424	0.23912	0.24156	0.24888	0.25132	0.2562
357	PQ added at inoculation	1	Δura	D	1	0		134	0.0488	0.061	0.06832	0.07564	0.07808	0.08296	0.08784	0.09028	0.09516	0.10248	0.10736	0.11224	0.11956	0.12444	0.1342	0.14152	0.15128	0.16104	0.1708	0.18056	0.19032	0.20008	0.20984	0.22204	0.23424	0.24644	0.26108	0.27572	0.28792	0.305	0.31964	0.33428	0.3538	0.37576	0.3904	0.41236	0.43432	0.45628	0.48068	0.49532	0.51972
358	PQ added at inoculation	1	∆VNG0258H	D	1	0		135	0.09028	0.08296	0.08784	0.09272	0.09516	0.10004	0.10248	0.10736	0.11224	0.11956	0.12444	0.13176	0.13664	0.1464	0.15372	0.16104	0.1708	0.17812	0.18788	0.20008	0.20984	0.2196	0.2318	0.24644	0.2562	0.27084	0.28304	0.29768	0.30988	0.32452	0.33916	0.35624	0.37332	0.38796	0.40748	0.42944	0.45384	0.47092	0.49288	0.50752	0.53192
359	PQ added at inoculation	1	∆VNG0258H	D	1	0.333		136	0.08784	0.08052	0.08784	0.09272	0.09516	0.10004	0.10248	0.10736	0.11224	0.11712	0.122	0.12444	0.12932	0.1342	0.13908	0.14152	0.15128	0.15372	0.16104	0.16592	0.1708	0.17568	0.183	0.18544	0.18544	0.18788	0.19032	0.19276	0.19276	0.19276	0.1952	0.1952	0.19764	0.19764	0.19764	0.19764	0.20008	0.20008	0.20008	0.19764	0.20252
360	PQ added at inoculation	1	∆VNG0258H	D	1	0.167		137	0.0854	0.08052	0.09028	0.09516	0.0976	0.10004	0.10492	0.1098	0.11468	0.11956	0.12688	0.13176	0.1342	0.14152	0.14884	0.15616	0.16348	0.16836	0.17568	0.18544	0.19032	0.19764	0.20252	0.2074	0.20984	0.21228	0.2196	0.22204	0.22204	0.22692	0.2318	0.23424	0.23912	0.23912	0.244	0.24888	0.24888	0.25376	0.25864	0.25864	0.26108
361	PQ added at inoculation	1	∆VNG0258H	D	1	0.083		138	0.0854	0.07808	0.08784	0.09272	0.09516	0.10004	0.10248	0.10736	0.11468	0.11712	0.12444	0.13176	0.13664	0.1464	0.15372	0.16104	0.16836	0.17812	0.18544	0.1952	0.20252	0.21228	0.2196	0.22936	0.2318	0.23912	0.24888	0.25376	0.25864	0.26352	0.27328	0.27816	0.28548	0.29036	0.30012	0.30744	0.31232	0.32208	0.3294	0.33428	0.34404
362	PQ added at inoculation	1	∆VNG0258H	C	3	0		139	0.05124	0.05856	0.06344	0.06832	0.06832	0.0732	0.07564	0.08052	0.0854	0.08784	0.09272	0.0976	0.10004	0.10736	0.11468	0.122	0.12932	0.13664	0.14396	0.15128	0.16104	0.16836	0.18056	0.19032	0.1952	0.20984	0.22448	0.23668	0.24644	0.25864	0.2684	0.2806	0.2928	0.30744	0.32208	0.33672	0.3538	0.37088	0.3904	0.4026	0.42456
363	PQ added at inoculation	1	∆VNG0258H	C	3	0.333		140	0.05612	0.06344	0.0732	0.07564	0.07808	0.08296	0.08296	0.08784	0.09028	0.09272	0.0976	0.10004	0.10248	0.10736	0.11224	0.11468	0.11956	0.12444	0.12932	0.1342	0.13664	0.14152	0.1464	0.14884	0.15616	0.15616	0.1586	0.16104	0.16104	0.16104	0.16348	0.16104	0.16348	0.16348	0.16348	0.16592	0.16592	0.16348	0.16592	0.16592	0.16592
364	PQ added at inoculation	1	∆VNG0258H	A	2	0.083		141	0.05856	0.07564	0.08296	0.09028	0.09028	0.0976	0.0976	0.10492	0.10736	0.11712	0.11712	0.12932	0.12932	0.13664	0.14396	0.15128	0.15616	0.1586	0.16836	0.17568	0.18056	0.19032	0.19276	0.20496	0.20984	0.21716	0.22204	0.22692	0.22448	0.23424	0.23912	0.244	0.244	0.25132	0.2562	0.26352	0.2684	0.2684	0.27328	0.27816	0.29036
365	PQ added at inoculation	1	∆VNG0258H	A	2	0.167		142	0.08052	0.08296	0.09272	0.0976	0.10004	0.10492	0.10736	0.1098	0.11468	0.122	0.122	0.13176	0.1342	0.13908	0.1464	0.14884	0.15616	0.16104	0.16836	0.17324	0.17812	0.18544	0.19032	0.20008	0.20252	0.2074	0.21228	0.21472	0.21228	0.2196	0.22204	0.22448	0.22692	0.22936	0.2318	0.23668	0.23912	0.23912	0.24156	0.24644	0.25132
366	PQ added at inoculation	1	∆VNG0258H	A	2	0.333		143	0.0732	0.06588	0.0732	0.07808	0.07808	0.08296	0.0854	0.08784	0.09272	0.0976	0.10004	0.10492	0.1098	0.11224	0.11956	0.122	0.12688	0.12932	0.1342	0.13908	0.14396	0.14884	0.15372	0.1586	0.1586	0.16104	0.16592	0.16592	0.16348	0.16592	0.16836	0.16836	0.16836	0.1708	0.1708	0.17324	0.17324	0.1708	0.17324	0.17324	0.17568
367	PQ added at inoculation	1	∆VNG0258H	A	2	0		144	0.06832	0.06588	0.07076	0.0732	0.07808	0.07808	0.08296	0.0854	0.09028	0.0976	0.10248	0.10736	0.11224	0.11956	0.12688	0.13176	0.14152	0.14884	0.15616	0.16592	0.17568	0.18544	0.19276	0.20496	0.21716	0.22936	0.24156	0.25376	0.26352	0.27328	0.28792	0.30012	0.31476	0.33184	0.34892	0.366	0.38552	0.40016	0.42212	0.43676	0.4636
368	PQ added at inoculation	1	Δura	A	2	0		145	0.061	0.05612	0.05856	0.06344	0.06588	0.06832	0.06832	0.0732	0.07564	0.08052	0.0854	0.09028	0.09272	0.10004	0.10736	0.11224	0.11956	0.12444	0.1342	0.14396	0.15128	0.16104	0.16836	0.17812	0.18788	0.19764	0.2074	0.2196	0.2318	0.244	0.25864	0.27084	0.28792	0.30256	0.31964	0.33916	0.35624	0.37576	0.39772	0.4148	0.4392
369	PQ added at inoculation	1	Δura	A	2	0.333		146	0.05368	0.05368	0.05612	0.061	0.06344	0.06588	0.06588	0.07076	0.07564	0.07808	0.08052	0.0854	0.08784	0.09272	0.0976	0.10004	0.10736	0.11224	0.11712	0.122	0.12688	0.1342	0.14152	0.1464	0.15128	0.15616	0.16104	0.16348	0.16592	0.16836	0.17324	0.17568	0.17812	0.17812	0.183	0.18788	0.19276	0.1952	0.20008	0.20008	0.2074
370	PQ added at inoculation	1	Δura	A	2	0.167		147	0.05612	0.05612	0.061	0.06588	0.06832	0.07076	0.0732	0.07564	0.08052	0.0854	0.08784	0.09272	0.09516	0.10004	0.10736	0.11224	0.11956	0.12444	0.13176	0.13908	0.14396	0.15372	0.16104	0.1708	0.17812	0.18544	0.19032	0.1952	0.19764	0.20252	0.21228	0.21716	0.22204	0.22448	0.23424	0.244	0.25132	0.2562	0.26596	0.27084	0.28304
371	PQ added at inoculation	1	Δura	A	2	0.083		148	0.05856	0.05612	0.061	0.06588	0.06588	0.07076	0.0732	0.07564	0.08052	0.0854	0.08784	0.09272	0.0976	0.10248	0.1098	0.11468	0.122	0.12688	0.13664	0.14396	0.15128	0.16104	0.1708	0.18056	0.18788	0.1952	0.20496	0.21228	0.2196	0.22936	0.23912	0.24644	0.25864	0.26596	0.27816	0.29036	0.30256	0.31232	0.32696	0.33672	0.3538
372	PQ added at inoculation	1	Δura	D	3	0.167		149	0.0488	0.05368	0.06344	0.06832	0.07076	0.07564	0.07808	0.08296	0.09028	0.09272	0.10004	0.10492	0.1098	0.11468	0.12444	0.12932	0.13908	0.14396	0.15128	0.16104	0.16836	0.17568	0.183	0.19276	0.19764	0.20008	0.20984	0.21472	0.2196	0.22692	0.23424	0.24156	0.24888	0.2562	0.26352	0.27084	0.2806	0.28792	0.29768	0.30256	0.31232
373	PQ added at inoculation	1	Δura	D	3	0.083		150	0.05124	0.05124	0.06344	0.06832	0.07076	0.07564	0.07808	0.0854	0.08784	0.09272	0.10004	0.10248	0.10736	0.11468	0.12444	0.12932	0.13908	0.1464	0.15372	0.16348	0.17324	0.183	0.19032	0.20008	0.2074	0.21472	0.22692	0.23424	0.24156	0.25132	0.26108	0.27084	0.28304	0.29036	0.30256	0.31476	0.3294	0.3416	0.35624	0.366	0.38064
374	PQ added at inoculation	1	∆VNG0258H	B	2	0.083		151	0.06588	0.0732	0.08296	0.08784	0.08784	0.09028	0.09272	0.09516	0.0976	0.1098	0.10736	0.11712	0.11712	0.12688	0.13176	0.13664	0.14396	0.1464	0.15372	0.16104	0.16592	0.17568	0.17568	0.19032	0.1952	0.20496	0.20984	0.21716	0.21228	0.22692	0.2318	0.23668	0.23668	0.244	0.24888	0.2562	0.26352	0.26108	0.2684	0.27328	0.28548
375	PQ added at inoculation	1	∆VNG0258H	B	2	0.167		152	0.07076	0.07076	0.07808	0.08296	0.08296	0.0854	0.09028	0.09272	0.09516	0.10248	0.10248	0.1098	0.11224	0.11712	0.122	0.12688	0.13176	0.13664	0.14152	0.14884	0.15128	0.1586	0.16348	0.1708	0.17568	0.18056	0.18544	0.19032	0.18788	0.1952	0.20008	0.20252	0.20252	0.2074	0.20984	0.21228	0.21472	0.21472	0.21716	0.22204	0.22692
376	PQ added at inoculation	1	∆VNG0258H	B	2	0.333		153	0.06588	0.061	0.06588	0.07076	0.07076	0.0732	0.07808	0.08052	0.08296	0.08784	0.08784	0.09516	0.0976	0.10004	0.10492	0.10736	0.11224	0.11468	0.11956	0.12444	0.12688	0.13176	0.13664	0.14152	0.1464	0.14884	0.15372	0.15616	0.15616	0.1586	0.1586	0.1586	0.1586	0.16348	0.16348	0.16348	0.16348	0.16104	0.16348	0.16592	0.16836
377	PQ added at inoculation	1	∆VNG0258H	B	2	0		154	0.061	0.05856	0.06344	0.06588	0.06832	0.06832	0.0732	0.07564	0.07808	0.0854	0.08784	0.09272	0.0976	0.10248	0.1098	0.11468	0.122	0.12688	0.1342	0.14396	0.15128	0.16104	0.16592	0.17568	0.18544	0.1952	0.2074	0.2196	0.22936	0.23912	0.25132	0.26108	0.27572	0.28792	0.30256	0.3172	0.33428	0.34892	0.366	0.38064	0.40504
378	PQ added at inoculation	1	Δura	B	2	0		155	0.05612	0.05612	0.061	0.06588	0.06588	0.06832	0.06832	0.0732	0.07808	0.08296	0.0854	0.09272	0.09516	0.10248	0.10736	0.11224	0.122	0.12688	0.1342	0.14396	0.15128	0.16104	0.16836	0.17812	0.18788	0.20008	0.20984	0.2196	0.2318	0.24644	0.26108	0.27328	0.28792	0.30256	0.31964	0.3416	0.35868	0.3782	0.40016	0.41724	0.44408
379	PQ added at inoculation	1	Δura	B	2	0.333		156	0.05612	0.05612	0.061	0.06344	0.06588	0.06832	0.07076	0.0732	0.07808	0.08052	0.0854	0.09028	0.09272	0.0976	0.10492	0.10736	0.11224	0.11712	0.122	0.12932	0.13176	0.13908	0.1464	0.15128	0.15616	0.16104	0.16592	0.16836	0.16836	0.17324	0.17568	0.17812	0.183	0.183	0.18788	0.19276	0.19764	0.20008	0.20496	0.2074	0.21228
380	PQ added at inoculation	1	Δura	B	2	0.167		157	0.05856	0.061	0.06832	0.07076	0.0732	0.07564	0.07564	0.08296	0.0854	0.09028	0.09272	0.10004	0.10004	0.10736	0.11468	0.11956	0.12688	0.13176	0.13908	0.1464	0.15128	0.16348	0.16836	0.17812	0.18544	0.19276	0.19764	0.20496	0.20252	0.21228	0.2196	0.22448	0.2318	0.23424	0.244	0.25376	0.26108	0.2684	0.27816	0.2806	0.29524
381	PQ added at inoculation	1	Δura	B	2	0.083		158	0.06344	0.061	0.06832	0.0732	0.07564	0.07808	0.07808	0.08296	0.08784	0.09272	0.0976	0.10248	0.10492	0.11224	0.11956	0.12444	0.1342	0.13664	0.1464	0.15616	0.16348	0.17324	0.183	0.19276	0.20008	0.20984	0.2196	0.22692	0.2318	0.244	0.2562	0.26352	0.27328	0.27816	0.2928	0.30744	0.31964	0.33184	0.34648	0.35624	0.37576
382	PQ added at inoculation	1	Δura	D	3	0		159	0.04636	0.05368	0.061	0.06588	0.06832	0.0732	0.07564	0.08052	0.0854	0.09028	0.09516	0.10004	0.10492	0.1098	0.11956	0.12688	0.13664	0.14152	0.15128	0.16348	0.1708	0.18056	0.19276	0.20496	0.21228	0.22204	0.23912	0.25132	0.26108	0.27572	0.29036	0.305	0.32208	0.33672	0.35624	0.37576	0.39528	0.4148	0.4392	0.45384	0.47824
383	PQ added at inoculation	1	Δura	D	3	0.333		160	0.04636	0.05124	0.061	0.06588	0.06832	0.0732	0.07564	0.08052	0.0854	0.08784	0.09272	0.10004	0.10248	0.10736	0.11468	0.11956	0.12688	0.13176	0.13908	0.1464	0.15128	0.15616	0.1586	0.16348	0.16836	0.16836	0.17324	0.17568	0.17812	0.183	0.18788	0.19032	0.1952	0.1952	0.20008	0.20496	0.2074	0.20984	0.21472	0.21472	0.2196
384	PQ added at inoculation	1	∆VNG0258H	C	2	0.083		161	0.05856	0.0732	0.07808	0.0854	0.0854	0.09028	0.09272	0.09516	0.10004	0.1098	0.10736	0.11956	0.11956	0.12932	0.1342	0.13908	0.1464	0.14884	0.15616	0.16348	0.16836	0.17812	0.18056	0.19032	0.19764	0.20496	0.2074	0.21472	0.21228	0.22204	0.22692	0.2318	0.2318	0.23912	0.244	0.25132	0.25376	0.25376	0.25864	0.26596	0.27328
385	PQ added at inoculation	1	∆VNG0258H	C	2	0.167		162	0.07808	0.08052	0.08784	0.09272	0.09516	0.0976	0.10248	0.10248	0.10492	0.11468	0.11224	0.12444	0.12444	0.13176	0.13664	0.14152	0.1464	0.15128	0.1586	0.16348	0.16836	0.17568	0.17812	0.18788	0.19032	0.19764	0.20008	0.20252	0.19764	0.2074	0.21228	0.21716	0.21228	0.2196	0.22204	0.22448	0.22692	0.22448	0.22692	0.23424	0.23912
386	PQ added at inoculation	1	∆VNG0258H	C	2	0.333		163	0.06832	0.06832	0.0732	0.07808	0.08052	0.08296	0.08784	0.08784	0.09272	0.10004	0.0976	0.10736	0.1098	0.1098	0.11712	0.11956	0.12444	0.12932	0.1342	0.13664	0.14396	0.14884	0.15128	0.1586	0.16104	0.16348	0.16592	0.16836	0.16592	0.1708	0.17324	0.17324	0.1708	0.17568	0.17568	0.17568	0.17568	0.17324	0.17568	0.17568	0.18056
387	PQ added at inoculation	1	∆VNG0258H	C	2	0		164	0.06344	0.06588	0.06832	0.0732	0.0732	0.07564	0.08052	0.08296	0.08784	0.09272	0.09516	0.10492	0.10736	0.11468	0.122	0.12932	0.1342	0.14152	0.14884	0.1586	0.16592	0.17568	0.18544	0.1952	0.20252	0.21716	0.22936	0.24156	0.24644	0.26108	0.27328	0.28548	0.29768	0.31476	0.3294	0.34648	0.36112	0.37576	0.39528	0.41236	0.43676
388	PQ added at inoculation	1	Δura	C	2	0		165	0.05612	0.05856	0.061	0.06344	0.06588	0.06832	0.0732	0.0732	0.07808	0.08296	0.0854	0.09272	0.09516	0.10248	0.1098	0.11468	0.122	0.12688	0.13664	0.14396	0.15128	0.16348	0.1708	0.18056	0.19032	0.20008	0.20984	0.22204	0.2318	0.24644	0.25864	0.27328	0.28792	0.30744	0.32208	0.34404	0.36112	0.3782	0.40016	0.41968	0.44652
389	PQ added at inoculation	1	Δura	C	2	0.333		166	0.05612	0.05856	0.06344	0.06832	0.06832	0.07076	0.07076	0.07564	0.08052	0.08296	0.0854	0.09272	0.09272	0.10004	0.10492	0.1098	0.11468	0.11712	0.12444	0.12932	0.1342	0.14152	0.14396	0.15372	0.15616	0.16104	0.16592	0.1708	0.16836	0.17568	0.17812	0.183	0.183	0.18544	0.18788	0.1952	0.20008	0.20252	0.20496	0.2074	0.21716
390	PQ added at inoculation	1	Δura	C	2	0.167		167	0.05856	0.061	0.06588	0.07076	0.0732	0.07564	0.07808	0.08296	0.0854	0.09272	0.09516	0.10248	0.10248	0.1098	0.11712	0.122	0.12688	0.13176	0.13908	0.14884	0.15128	0.16348	0.16836	0.17812	0.183	0.19032	0.19764	0.20496	0.20252	0.21228	0.2196	0.22936	0.2318	0.23668	0.24644	0.2562	0.26352	0.2684	0.27572	0.28548	0.29768
391	PQ added at inoculation	1	Δura	C	2	0.083		168	0.05856	0.06344	0.06832	0.0732	0.0732	0.07564	0.07808	0.08296	0.08784	0.09272	0.09516	0.10248	0.10248	0.11224	0.11956	0.12444	0.13176	0.13664	0.14396	0.15372	0.1586	0.16836	0.17568	0.19032	0.1952	0.20496	0.21472	0.22448	0.22692	0.24156	0.25132	0.26108	0.27084	0.27816	0.29036	0.305	0.31476	0.32696	0.3416	0.3538	0.37088
392	PQ added at inoculation	1	∆VNG0258H	D	3	0.167		169	0.07808	0.08052	0.09028	0.09516	0.0976	0.10004	0.10492	0.10736	0.11224	0.11956	0.12444	0.13176	0.1342	0.14152	0.14884	0.15372	0.1586	0.16592	0.17324	0.18056	0.183	0.19276	0.19764	0.20496	0.2074	0.21228	0.21472	0.2196	0.21472	0.22448	0.22936	0.2318	0.23424	0.23424	0.23912	0.244	0.24644	0.24644	0.25132	0.25376	0.25864
393	PQ added at inoculation	1	∆VNG0258H	D	3	0.083		170	0.07076	0.0732	0.0854	0.08784	0.09028	0.09272	0.09516	0.10004	0.10492	0.11224	0.11712	0.122	0.12688	0.13664	0.14396	0.14884	0.1586	0.16592	0.1708	0.18056	0.18788	0.19764	0.20496	0.21228	0.21716	0.22448	0.2318	0.23668	0.23912	0.24888	0.25376	0.26108	0.26596	0.2684	0.27816	0.28548	0.29036	0.29768	0.305	0.30988	0.3172
394	PQ added at inoculation	1	∆VNG0258H	D	2	0.083		171	0.08052	0.09516	0.10736	0.11468	0.11468	0.11956	0.122	0.12444	0.12932	0.14396	0.13908	0.15616	0.15372	0.16592	0.1708	0.18056	0.18544	0.18788	0.20008	0.21228	0.21472	0.22692	0.22692	0.24156	0.24644	0.2562	0.26108	0.26596	0.25864	0.27816	0.28548	0.29036	0.28792	0.29524	0.30012	0.31964	0.32696	0.31964	0.32696	0.33672	0.34892
395	PQ added at inoculation	1	∆VNG0258H	D	2	0.167		172	0.08784	0.09272	0.10248	0.1098	0.1098	0.11224	0.11712	0.122	0.12444	0.13664	0.1342	0.14884	0.14884	0.15616	0.1586	0.16836	0.17324	0.17568	0.18544	0.1952	0.19764	0.20496	0.2074	0.21472	0.21716	0.22448	0.22692	0.22936	0.22448	0.23668	0.24156	0.244	0.24156	0.24644	0.24888	0.25864	0.26596	0.2562	0.26108	0.26352	0.27328
396	PQ added at inoculation	1	∆VNG0258H	D	2	0.333		173	0.08296	0.08784	0.09516	0.10248	0.10248	0.10492	0.1098	0.11224	0.11712	0.12688	0.12444	0.1342	0.13664	0.14152	0.1464	0.15128	0.15616	0.1586	0.16592	0.17324	0.17812	0.18056	0.183	0.19032	0.19032	0.1952	0.1952	0.19764	0.19032	0.20008	0.20252	0.20496	0.19764	0.20252	0.20252	0.2074	0.20984	0.20252	0.20496	0.2074	0.20984
397	PQ added at inoculation	1	∆VNG0258H	D	2	0		174	0.08052	0.0854	0.09516	0.10004	0.10248	0.10492	0.1098	0.11224	0.11712	0.12688	0.12688	0.13908	0.14396	0.15128	0.1586	0.16592	0.17568	0.18056	0.19276	0.20496	0.21228	0.22204	0.2318	0.24644	0.2562	0.27084	0.28304	0.29524	0.30256	0.32208	0.33916	0.35136	0.366	0.38308	0.4026	0.42212	0.44408	0.45628	0.47824	0.49776	0.5246
398	PQ added at inoculation	1	Δura	D	2	0		175	0.061	0.07076	0.07808	0.0854	0.0854	0.09028	0.09272	0.0976	0.10248	0.11224	0.11224	0.122	0.12444	0.1342	0.13908	0.14884	0.1586	0.16348	0.17324	0.18544	0.19276	0.20496	0.20984	0.22448	0.23668	0.24888	0.26108	0.27328	0.2806	0.30256	0.3172	0.33428	0.34892	0.366	0.38552	0.40992	0.42944	0.44652	0.46848	0.488	0.5124
399	PQ added at inoculation	1	Δura	D	2	0.333		176	0.06344	0.06588	0.07808	0.0854	0.08784	0.09028	0.09516	0.0976	0.10248	0.11224	0.11224	0.122	0.12444	0.13176	0.13664	0.14396	0.15128	0.15372	0.16348	0.1708	0.17324	0.18056	0.18056	0.19032	0.19276	0.19764	0.20252	0.20496	0.20252	0.21472	0.2196	0.22448	0.22448	0.22936	0.23424	0.24156	0.24888	0.244	0.24888	0.25376	0.26352
400	PQ added at inoculation	1	Δura	D	2	0.167		177	0.05856	0.06588	0.07808	0.0854	0.08784	0.09028	0.09516	0.10004	0.10492	0.11224	0.11468	0.12444	0.12688	0.1342	0.14396	0.14884	0.1586	0.16348	0.17568	0.18544	0.19032	0.20008	0.20252	0.21228	0.21716	0.22448	0.2318	0.23912	0.23668	0.25132	0.26108	0.2684	0.27084	0.2806	0.28792	0.30012	0.30988	0.31232	0.32208	0.3294	0.3416
401	PQ added at inoculation	1	Δura	D	2	0.083		178	0.05856	0.06344	0.0732	0.08052	0.08296	0.08784	0.09028	0.09516	0.10248	0.10736	0.11224	0.11956	0.12444	0.13176	0.13908	0.1464	0.15616	0.16104	0.17324	0.18544	0.19032	0.20252	0.20984	0.22204	0.22692	0.23912	0.24888	0.2562	0.26108	0.27572	0.29036	0.30012	0.30988	0.31964	0.33184	0.34892	0.36356	0.37332	0.38796	0.4026	0.41968
402	PQ added at inoculation	1	∆VNG0258H	D	3	0		179	0.07564	0.07808	0.0854	0.08784	0.08784	0.09272	0.09516	0.0976	0.10492	0.1098	0.11468	0.12444	0.12688	0.13664	0.14396	0.15128	0.16104	0.16592	0.17568	0.18788	0.19764	0.20496	0.21716	0.22936	0.23912	0.25376	0.2684	0.27816	0.28792	0.305	0.31964	0.33428	0.34892	0.36112	0.38552	0.4026	0.42212	0.4392	0.46116	0.4758	0.5002
403	PQ added at inoculation	1	∆VNG0258H	D	3	0.333		180	0.0732	0.07564	0.0854	0.09028	0.09272	0.09516	0.0976	0.10492	0.1098	0.11224	0.11712	0.122	0.12444	0.12932	0.1342	0.13908	0.14396	0.14884	0.15372	0.16104	0.16348	0.16836	0.17324	0.17812	0.17812	0.18056	0.183	0.183	0.183	0.18544	0.18544	0.18788	0.18544	0.18544	0.18544	0.18788	0.18788	0.18544	0.18788	0.18544	0.19032
404	PQ added at inoculation	1	Δura	A	3	0.083		181	0.05124	0.06588	0.07076	0.07808	0.07808	0.08052	0.08784	0.08784	0.09028	0.10004	0.0976	0.1098	0.11224	0.11956	0.12444	0.12932	0.13664	0.13908	0.14884	0.15372	0.16104	0.1708	0.17568	0.18544	0.1952	0.20252	0.20984	0.21716	0.21716	0.2318	0.24156	0.24888	0.25132	0.26352	0.27084	0.28304	0.2928	0.29524	0.30744	0.31964	0.33916
405	PQ added at inoculation	1	Δura	A	3	0.167		182	0.06588	0.07076	0.07808	0.08296	0.0854	0.08784	0.09272	0.09272	0.0976	0.10736	0.10248	0.11712	0.11712	0.12444	0.13176	0.1342	0.13908	0.14396	0.15372	0.16104	0.16348	0.17568	0.17812	0.19032	0.1952	0.20252	0.2074	0.21472	0.20984	0.22204	0.22936	0.23668	0.23424	0.244	0.25132	0.26352	0.2684	0.2684	0.27572	0.28792	0.30012
406	PQ added at inoculation	1	Δura	A	3	0.333		183	0.06588	0.06832	0.07564	0.08052	0.08052	0.08296	0.09028	0.08784	0.09028	0.10004	0.0976	0.10736	0.1098	0.11468	0.122	0.12444	0.12932	0.13176	0.13664	0.14152	0.1464	0.15372	0.1586	0.16592	0.16836	0.17324	0.17812	0.18056	0.17812	0.18544	0.19276	0.1952	0.19276	0.20008	0.20252	0.2074	0.20984	0.20984	0.21228	0.22204	0.22692
407	PQ added at inoculation	1	Δura	A	3	0		184	0.061	0.06832	0.0732	0.07808	0.07808	0.08052	0.08784	0.0854	0.08784	0.10004	0.0976	0.1098	0.11224	0.11712	0.12444	0.12932	0.13908	0.14152	0.14884	0.1586	0.16348	0.17324	0.18056	0.19276	0.19764	0.20984	0.2196	0.22936	0.2318	0.25376	0.2684	0.2806	0.29036	0.30988	0.32452	0.34404	0.36356	0.37332	0.39284	0.41968	0.44408
408	PQ added at inoculation	1	∆VNG0258H	A	3	0		185	0.07076	0.07564	0.0854	0.09028	0.09028	0.09516	0.10004	0.10004	0.10492	0.11468	0.11224	0.12688	0.12688	0.13664	0.14396	0.14884	0.1586	0.16104	0.17324	0.18056	0.18544	0.19764	0.20252	0.2196	0.22692	0.23668	0.25132	0.26352	0.26596	0.28548	0.30012	0.31232	0.31964	0.33672	0.3538	0.37088	0.38796	0.40016	0.41724	0.44164	0.46848
409	PQ added at inoculation	1	∆VNG0258H	A	3	0.333		186	0.06588	0.0732	0.08296	0.08784	0.08784	0.09028	0.0976	0.0976	0.10004	0.1098	0.10492	0.11712	0.11712	0.122	0.12688	0.12932	0.1342	0.13664	0.14152	0.1464	0.14884	0.15616	0.1586	0.16836	0.16836	0.1708	0.17324	0.17812	0.1708	0.17812	0.183	0.183	0.18056	0.183	0.18544	0.18544	0.18544	0.18056	0.183	0.18544	0.19032
410	PQ added at inoculation	1	∆VNG0258H	A	3	0.167		187	0.0732	0.07564	0.08296	0.08784	0.09028	0.09272	0.0976	0.0976	0.10248	0.11224	0.10736	0.11956	0.11956	0.12688	0.1342	0.13664	0.14152	0.14396	0.15372	0.16104	0.16104	0.1708	0.17324	0.183	0.18788	0.19276	0.19764	0.20008	0.1952	0.20496	0.20984	0.21472	0.20984	0.21472	0.21716	0.22448	0.22692	0.22204	0.22448	0.2318	0.23912
411	PQ added at inoculation	1	∆VNG0258H	A	3	0.083		188	0.06832	0.06832	0.07564	0.08052	0.08296	0.0854	0.08784	0.09272	0.09516	0.10248	0.10492	0.11468	0.11468	0.122	0.12688	0.13176	0.14152	0.1464	0.15128	0.16104	0.16592	0.17324	0.17812	0.19032	0.1952	0.20252	0.20984	0.21716	0.21472	0.22448	0.23424	0.23912	0.24156	0.24644	0.25376	0.26108	0.26596	0.2684	0.27328	0.2806	0.29036
412	PQ added at inoculation	1	Δura	B	3	0.083		191	0.061	0.07808	0.08784	0.09516	0.09272	0.09516	0.0976	0.10004	0.10492	0.11468	0.11224	0.12688	0.11956	0.13176	0.13664	0.14396	0.15128	0.14884	0.16104	0.1708	0.16836	0.18544	0.18544	0.20252	0.20984	0.21472	0.22692	0.2318	0.22448	0.244	0.25132	0.26108	0.26108	0.2684	0.27816	0.29524	0.305	0.305	0.3172	0.32696	0.34892
413	PQ added at inoculation	1	Δura	B	3	0.167		192	0.06344	0.0732	0.08296	0.09028	0.09028	0.09272	0.09516	0.09516	0.10004	0.11224	0.10736	0.122	0.11712	0.12932	0.13176	0.13908	0.14396	0.14396	0.15372	0.16104	0.16104	0.17324	0.17568	0.19032	0.1952	0.20008	0.2074	0.20984	0.20252	0.2196	0.22448	0.2318	0.22936	0.23668	0.244	0.2562	0.26108	0.25864	0.26596	0.27572	0.29036
414	PQ added at inoculation	1	Δura	B	3	0.333		193	0.05856	0.07076	0.07808	0.0854	0.0854	0.0854	0.09272	0.09028	0.09272	0.10492	0.10248	0.11224	0.1098	0.11956	0.122	0.12688	0.13176	0.13176	0.13908	0.1464	0.1464	0.15616	0.1586	0.16836	0.1708	0.17324	0.17812	0.18056	0.17324	0.18544	0.18788	0.19276	0.19032	0.1952	0.1952	0.20252	0.2074	0.20252	0.2074	0.21228	0.2196
415	PQ added at inoculation	1	Δura	B	3	0		194	0.0732	0.0854	0.09028	0.0976	0.09516	0.0976	0.10248	0.10248	0.10492	0.11712	0.11468	0.12688	0.12444	0.13664	0.13908	0.1464	0.15372	0.15372	0.16348	0.17324	0.17568	0.19032	0.19276	0.2074	0.21716	0.22204	0.23424	0.24156	0.24156	0.26596	0.27816	0.2928	0.30012	0.3172	0.33184	0.35136	0.36844	0.3782	0.39772	0.41724	0.44652
416	PQ added at inoculation	1	∆VNG0258H	B	3	0		195	0.05856	0.07808	0.08784	0.09028	0.09028	0.09028	0.0976	0.0976	0.10004	0.11224	0.1098	0.122	0.11956	0.12932	0.1342	0.14152	0.1464	0.14884	0.1586	0.16592	0.16836	0.18056	0.18544	0.20008	0.2074	0.21472	0.22692	0.23668	0.23912	0.2562	0.2684	0.27816	0.28304	0.29768	0.31232	0.3294	0.3416	0.35136	0.366	0.38308	0.40748
417	PQ added at inoculation	1	∆VNG0258H	B	3	0.333		196	0.05856	0.07808	0.0854	0.08784	0.09028	0.09272	0.09516	0.0976	0.10004	0.10736	0.10492	0.11468	0.11224	0.11956	0.122	0.12444	0.12932	0.12932	0.13664	0.13908	0.13908	0.14884	0.14884	0.15616	0.16104	0.16348	0.16836	0.16836	0.16348	0.1708	0.17324	0.17568	0.1708	0.17324	0.17324	0.17812	0.17812	0.17568	0.17812	0.17324	0.18056
418	PQ added at inoculation	1	∆VNG0258H	B	3	0.167		197	0.05856	0.07076	0.07808	0.08296	0.08296	0.0854	0.09028	0.09272	0.09516	0.10248	0.10248	0.1098	0.1098	0.11712	0.11956	0.12444	0.12932	0.13176	0.13664	0.14396	0.1464	0.15372	0.1586	0.16592	0.1708	0.17568	0.18056	0.183	0.18056	0.18788	0.19032	0.1952	0.19276	0.19764	0.20008	0.20252	0.20496	0.20252	0.20496	0.2074	0.21472
419	PQ added at inoculation	1	∆VNG0258H	B	3	0.083		198	0.05368	0.06344	0.06832	0.07564	0.0732	0.07808	0.08052	0.08296	0.08784	0.09272	0.09516	0.10004	0.10248	0.1098	0.11468	0.11956	0.12688	0.12932	0.1342	0.14152	0.14884	0.15616	0.16104	0.1708	0.17568	0.183	0.19032	0.1952	0.19764	0.20496	0.21228	0.21716	0.21716	0.22204	0.22692	0.23424	0.23668	0.24156	0.24644	0.25132	0.26108
420	PQ added at inoculation	2	Δura	A	1	0.083		221	0.04636	0.0732	0.07808	0.07808	0.08052	0.08296	0.0854	0.08784	0.09272	0.09272	0.10248	0.10004	0.10248	0.10492	0.10736	0.11224	0.11468	0.11468	0.11712	0.122	0.12688	0.12688	0.13664	0.14152	0.1464	0.14396	0.15616	0.16348	0.16836	0.17324	0.18056	0.18544	0.19276	0.19764	0.20496	0.20984	0.21472	0.22204	0.22448	0.23424	0.24156
421	PQ added at inoculation	2	Δura	A	1	0.167		222	0.04392	0.07076	0.07564	0.07808	0.08052	0.08296	0.08296	0.0854	0.08784	0.09028	0.09516	0.09516	0.09516	0.10004	0.10248	0.10492	0.1098	0.1098	0.11224	0.11712	0.122	0.12444	0.13176	0.13908	0.14396	0.1464	0.15616	0.16104	0.16592	0.1708	0.17568	0.18056	0.18544	0.19032	0.1952	0.20008	0.20496	0.2074	0.21228	0.2196	0.22448
422	PQ added at inoculation	2	Δura	A	1	0.333		223	0.04148	0.06344	0.06832	0.06832	0.07076	0.0732	0.0732	0.07564	0.07808	0.08052	0.08296	0.0854	0.0854	0.08784	0.09272	0.09272	0.0976	0.0976	0.10248	0.10492	0.1098	0.11224	0.11956	0.12444	0.12688	0.13176	0.13908	0.14396	0.1464	0.15128	0.15372	0.15616	0.1586	0.16104	0.16348	0.16836	0.1708	0.17324	0.17812	0.18056	0.183
423	PQ added at inoculation	2	Δura	A	1	0		224	0.02684	0.061	0.06344	0.06588	0.06832	0.07076	0.07076	0.0732	0.07564	0.07564	0.08052	0.08296	0.08296	0.0854	0.09028	0.09272	0.09516	0.0976	0.10004	0.10492	0.1098	0.11224	0.122	0.12444	0.13176	0.1342	0.14396	0.15128	0.15616	0.16348	0.1708	0.17812	0.18788	0.1952	0.20496	0.21228	0.22448	0.23424	0.244	0.25864	0.27084
424	PQ added at inoculation	2	∆VNG0258H	A	1	0		225	0.0122	0.05612	0.05856	0.05856	0.061	0.061	0.061	0.06344	0.06588	0.06588	0.07076	0.07076	0.0732	0.07564	0.07808	0.08052	0.08296	0.0854	0.09028	0.09272	0.0976	0.10248	0.1098	0.11224	0.11712	0.122	0.13176	0.13664	0.14396	0.15128	0.1586	0.16348	0.17324	0.18056	0.18788	0.19764	0.20496	0.21228	0.22204	0.2318	0.244
425	PQ added at inoculation	2	∆VNG0258H	A	1	0.333		226	0.01464	0.05124	0.05368	0.05368	0.05612	0.05856	0.05612	0.061	0.061	0.06344	0.06588	0.06588	0.06832	0.06832	0.0732	0.0732	0.07808	0.07808	0.08296	0.0854	0.08784	0.09028	0.0976	0.10004	0.10248	0.10492	0.11224	0.11468	0.11956	0.122	0.12444	0.12444	0.12932	0.12932	0.12932	0.13176	0.1342	0.1342	0.13664	0.13664	0.13908
426	PQ added at inoculation	2	∆VNG0258H	A	1	0.167		227	0.02196	0.05856	0.05856	0.05856	0.061	0.06344	0.06344	0.06344	0.06832	0.06832	0.07076	0.07076	0.0732	0.07564	0.08052	0.08052	0.0854	0.0854	0.09028	0.09272	0.0976	0.10004	0.10736	0.1098	0.11468	0.11712	0.12688	0.13176	0.13664	0.13908	0.14396	0.1464	0.15128	0.15128	0.15372	0.15616	0.1586	0.16104	0.16348	0.16592	0.1708
427	PQ added at inoculation	2	∆VNG0258H	A	1	0.083		228	0.02196	0.05368	0.05856	0.05856	0.05856	0.061	0.061	0.06344	0.06588	0.06588	0.07076	0.07076	0.0732	0.07564	0.07808	0.08052	0.08296	0.0854	0.08784	0.09272	0.0976	0.0976	0.10736	0.1098	0.11712	0.11956	0.12688	0.13176	0.13908	0.14396	0.15128	0.15616	0.16104	0.16592	0.16836	0.17324	0.17568	0.17812	0.18544	0.18788	0.1952
428	PQ added at inoculation	2	Δura	C	3	0		229	0.05124	0.05368	0.05612	0.05856	0.061	0.06344	0.06344	0.06344	0.06588	0.06832	0.07076	0.07076	0.0732	0.07564	0.07808	0.08052	0.0854	0.0854	0.09028	0.09272	0.0976	0.0976	0.10736	0.1098	0.11712	0.11956	0.12932	0.1342	0.13908	0.1464	0.15372	0.16104	0.1708	0.17568	0.18544	0.19276	0.20252	0.20984	0.2196	0.2318	0.244
429	PQ added at inoculation	2	Δura	B	1	0.083		231	0.03416	0.061	0.06588	0.07076	0.07564	0.07564	0.07808	0.08052	0.08296	0.0854	0.09272	0.0854	0.09028	0.09516	0.0976	0.10004	0.10492	0.0976	0.10248	0.1098	0.11468	0.11468	0.122	0.12932	0.13176	0.12932	0.14396	0.15128	0.15372	0.16348	0.16592	0.17324	0.18056	0.183	0.19032	0.1952	0.20496	0.20984	0.21716	0.22448	0.2318
430	PQ added at inoculation	2	Δura	B	1	0.167		232	0.02928	0.05856	0.06344	0.06832	0.07076	0.0732	0.07076	0.07564	0.07808	0.07808	0.0854	0.08052	0.0854	0.08784	0.09272	0.09272	0.0976	0.09516	0.0976	0.10248	0.10736	0.1098	0.11712	0.122	0.12688	0.12444	0.13664	0.14396	0.14884	0.15372	0.15616	0.16348	0.16836	0.1708	0.17568	0.18056	0.18788	0.19032	0.19764	0.20252	0.2074
431	PQ added at inoculation	2	Δura	B	1	0.333		233	0.03416	0.05124	0.05612	0.05856	0.061	0.06344	0.06344	0.06588	0.06588	0.06832	0.07076	0.07076	0.0732	0.07564	0.07808	0.08052	0.08296	0.08296	0.08784	0.09028	0.09272	0.09516	0.10248	0.10736	0.1098	0.11224	0.11956	0.12444	0.12932	0.1342	0.13664	0.13908	0.14152	0.14396	0.1464	0.14884	0.15616	0.15616	0.1586	0.16348	0.16836
432	PQ added at inoculation	2	Δura	B	1	0		234	0.01708	0.05124	0.05368	0.05612	0.05856	0.061	0.061	0.06344	0.06588	0.06588	0.06832	0.07076	0.07076	0.0732	0.07564	0.07808	0.08052	0.08052	0.0854	0.09028	0.09272	0.09516	0.10248	0.10492	0.1098	0.11468	0.122	0.12688	0.1342	0.13908	0.1464	0.15372	0.16104	0.16592	0.17568	0.183	0.19276	0.20252	0.20984	0.22204	0.2318
433	PQ added at inoculation	2	∆VNG0258H	B	1	0		235	0.0122	0.05124	0.05124	0.05368	0.05612	0.05612	0.05612	0.05856	0.061	0.061	0.06344	0.06344	0.06588	0.06832	0.0732	0.0732	0.07808	0.07808	0.08296	0.0854	0.09028	0.09028	0.0976	0.10248	0.10736	0.11224	0.11956	0.12444	0.12932	0.13664	0.14396	0.14884	0.15616	0.16104	0.1708	0.17812	0.18544	0.19276	0.20008	0.21228	0.22204
434	PQ added at inoculation	2	∆VNG0258H	B	1	0.333		236	0.01952	0.04636	0.04636	0.0488	0.05124	0.05368	0.05124	0.05368	0.05612	0.05612	0.061	0.061	0.061	0.06588	0.06832	0.06832	0.0732	0.07076	0.07564	0.07808	0.08296	0.08296	0.09028	0.09272	0.09516	0.0976	0.10248	0.10736	0.1098	0.11468	0.11712	0.11712	0.122	0.122	0.12444	0.12688	0.12688	0.12932	0.12932	0.12932	0.13176
435	PQ added at inoculation	2	∆VNG0258H	B	1	0.167		237	0.01952	0.0488	0.05124	0.05368	0.05612	0.05612	0.05612	0.05856	0.061	0.06344	0.06588	0.06588	0.06832	0.07076	0.07564	0.07564	0.08052	0.08052	0.08296	0.08784	0.09028	0.09272	0.10004	0.10492	0.10736	0.1098	0.11712	0.122	0.12688	0.13176	0.1342	0.13908	0.14396	0.1464	0.14884	0.14884	0.15372	0.15616	0.1586	0.16104	0.16348
436	PQ added at inoculation	2	∆VNG0258H	B	1	0.083		238	0.02928	0.05124	0.05368	0.05368	0.05612	0.05856	0.05856	0.061	0.06344	0.06344	0.06588	0.06832	0.06832	0.0732	0.07564	0.07808	0.08052	0.08052	0.0854	0.08784	0.09272	0.09516	0.10004	0.10492	0.1098	0.11224	0.11956	0.12444	0.12932	0.1342	0.14152	0.1464	0.15372	0.1586	0.16348	0.16592	0.1708	0.17568	0.17812	0.18544	0.18788
437	PQ added at inoculation	2	Δura	C	3	0.083		239	0.02196	0.05368	0.05612	0.05856	0.061	0.06588	0.06344	0.06588	0.06832	0.07076	0.0732	0.07564	0.07564	0.07808	0.08296	0.08296	0.08784	0.08784	0.09272	0.09516	0.10004	0.10248	0.1098	0.11468	0.11956	0.12444	0.13176	0.13664	0.14396	0.15128	0.15616	0.16348	0.16836	0.17568	0.18056	0.18788	0.1952	0.20008	0.20984	0.2196	0.22448
438	PQ added at inoculation	2	Δura	C	1	0.083		241	0.0488	0.06588	0.07076	0.07076	0.0732	0.07564	0.07808	0.08052	0.0854	0.0854	0.0976	0.09516	0.0976	0.10004	0.10492	0.10492	0.10736	0.10492	0.1098	0.11468	0.11956	0.11956	0.12932	0.13176	0.13664	0.13176	0.14884	0.15372	0.1586	0.16348	0.1708	0.17568	0.183	0.18544	0.19276	0.19764	0.20496	0.20984	0.21472	0.22204	0.2318
439	PQ added at inoculation	2	Δura	C	1	0.167		242	0.04148	0.0732	0.07808	0.08052	0.0854	0.08784	0.08784	0.09028	0.09272	0.09272	0.10004	0.0976	0.10004	0.10248	0.10736	0.10736	0.11224	0.1098	0.11468	0.11956	0.12444	0.12444	0.1342	0.13908	0.14396	0.14152	0.15616	0.16104	0.16592	0.1708	0.17568	0.18056	0.18544	0.18788	0.1952	0.19764	0.20496	0.2074	0.21228	0.21716	0.22448
440	PQ added at inoculation	2	Δura	C	1	0.333		243	0.03416	0.05124	0.05612	0.05856	0.061	0.06344	0.06344	0.06588	0.06832	0.06832	0.0732	0.0732	0.0732	0.07564	0.07808	0.08052	0.08296	0.08296	0.08784	0.09028	0.09516	0.0976	0.10248	0.10492	0.11224	0.11224	0.11956	0.12444	0.12932	0.13176	0.1342	0.13664	0.14152	0.14152	0.1464	0.14884	0.15372	0.15616	0.1586	0.16104	0.16592
441	PQ added at inoculation	2	Δura	C	1	0		244	0.01464	0.05612	0.05856	0.061	0.06344	0.06588	0.06588	0.06832	0.06832	0.07076	0.0732	0.07564	0.07564	0.07808	0.08052	0.08296	0.08784	0.08784	0.09272	0.09516	0.10004	0.10248	0.1098	0.11468	0.11956	0.122	0.13176	0.13664	0.14396	0.14884	0.1586	0.16592	0.17324	0.18056	0.18788	0.19764	0.2074	0.21716	0.22692	0.23912	0.25132
442	PQ added at inoculation	2	∆VNG0258H	C	1	0		245	0.01464	0.05368	0.05612	0.05612	0.05856	0.05856	0.05856	0.061	0.06344	0.06588	0.06832	0.06832	0.07076	0.0732	0.07564	0.07808	0.08296	0.08296	0.08784	0.09272	0.0976	0.10004	0.10492	0.1098	0.11468	0.11956	0.12932	0.1342	0.13908	0.14884	0.15616	0.16104	0.16836	0.17568	0.18544	0.19276	0.20252	0.20984	0.21716	0.22936	0.23912
443	PQ added at inoculation	2	∆VNG0258H	C	1	0.333		246	0.01464	0.05124	0.05124	0.05368	0.05368	0.05612	0.05612	0.05856	0.061	0.061	0.06588	0.06588	0.06588	0.06832	0.0732	0.0732	0.07808	0.07808	0.08296	0.0854	0.09028	0.09028	0.0976	0.10004	0.10492	0.10736	0.11224	0.11712	0.11956	0.12444	0.12688	0.12932	0.13176	0.1342	0.13664	0.13664	0.13908	0.13908	0.13908	0.13908	0.14152
444	PQ added at inoculation	2	∆VNG0258H	C	1	0.167		247	0.0244	0.05612	0.05612	0.05612	0.061	0.061	0.061	0.06588	0.06588	0.06832	0.07076	0.07076	0.0732	0.07564	0.08052	0.08052	0.0854	0.0854	0.09028	0.09516	0.0976	0.10004	0.10736	0.11224	0.11712	0.11712	0.12688	0.12932	0.13664	0.13908	0.14152	0.1464	0.15128	0.15372	0.15372	0.15616	0.1586	0.16104	0.16348	0.16592	0.16836
445	PQ added at inoculation	2	∆VNG0258H	C	1	0.083		248	0.02196	0.05368	0.05612	0.05856	0.05856	0.061	0.061	0.06344	0.06588	0.06588	0.07076	0.07076	0.0732	0.07564	0.07808	0.08052	0.0854	0.0854	0.08784	0.09272	0.0976	0.10004	0.10736	0.11224	0.11956	0.11956	0.12932	0.1342	0.13908	0.1464	0.15128	0.15616	0.16348	0.16592	0.1708	0.17324	0.17812	0.18056	0.18544	0.18788	0.19276
446	PQ added at inoculation	2	Δura	C	3	0.167		249	0.02684	0.05612	0.061	0.061	0.06344	0.06588	0.06588	0.06832	0.07076	0.0732	0.07564	0.07564	0.07808	0.08052	0.08296	0.0854	0.09028	0.08784	0.09272	0.0976	0.10004	0.10248	0.1098	0.11468	0.11956	0.12444	0.13176	0.13664	0.14396	0.14884	0.15128	0.15616	0.16104	0.16348	0.1708	0.17568	0.18056	0.18544	0.19032	0.1952	0.20008
447	PQ added at inoculation	2	Δura	A	2	0.083		251	0.0366	0.07808	0.09272	0.10004	0.1098	0.11468	0.11468	0.11712	0.122	0.11956	0.13664	0.122	0.12932	0.1342	0.14152	0.13908	0.1464	0.13908	0.14152	0.15616	0.16104	0.15372	0.1708	0.17568	0.18056	0.16104	0.19032	0.19764	0.20252	0.20984	0.21472	0.2196	0.22692	0.22936	0.23912	0.24644	0.25376	0.2562	0.26352	0.27328	0.2806
448	PQ added at inoculation	2	Δura	A	2	0.167		252	0.01952	0.05612	0.061	0.06344	0.06832	0.07076	0.07076	0.0732	0.07564	0.07564	0.08296	0.08052	0.08296	0.0854	0.09028	0.09028	0.09516	0.09516	0.10004	0.10492	0.1098	0.1098	0.11956	0.122	0.12932	0.12932	0.13908	0.1464	0.15128	0.15616	0.16104	0.16348	0.16836	0.17324	0.17812	0.183	0.18788	0.19276	0.1952	0.20252	0.2074
449	PQ added at inoculation	2	Δura	A	2	0.333		253	0.02684	0.05368	0.05856	0.061	0.06344	0.06588	0.06588	0.06588	0.06832	0.06832	0.0732	0.07564	0.07564	0.07808	0.08296	0.0854	0.08784	0.09028	0.09272	0.09516	0.10004	0.10248	0.10736	0.11224	0.11956	0.11956	0.12688	0.13176	0.1342	0.13664	0.13908	0.14396	0.1464	0.14884	0.15128	0.15616	0.1586	0.16104	0.16348	0.16836	0.1708
450	PQ added at inoculation	2	Δura	A	2	0		254	0.01952	0.05612	0.05856	0.061	0.06344	0.06588	0.06588	0.06832	0.07076	0.07076	0.0732	0.07564	0.07808	0.08052	0.08296	0.0854	0.09028	0.09028	0.09516	0.0976	0.10248	0.10492	0.11224	0.11712	0.12444	0.12688	0.13664	0.14152	0.14884	0.15616	0.16348	0.16836	0.18056	0.18544	0.1952	0.20496	0.21472	0.22204	0.23424	0.24644	0.26108
451	PQ added at inoculation	2	∆VNG0258H	A	2	0		255	0.01708	0.05612	0.05856	0.061	0.061	0.06344	0.06344	0.06588	0.06832	0.06832	0.0732	0.07076	0.07564	0.07564	0.07808	0.08296	0.0854	0.0854	0.09028	0.09516	0.0976	0.10004	0.10736	0.11224	0.11712	0.122	0.12932	0.13664	0.14152	0.14884	0.15616	0.16348	0.17324	0.17812	0.18544	0.1952	0.20008	0.2074	0.2196	0.22936	0.23912
452	PQ added at inoculation	2	∆VNG0258H	A	2	0.333		256	0.01952	0.05612	0.05856	0.061	0.06344	0.06588	0.06588	0.06832	0.06832	0.07076	0.07564	0.0732	0.07564	0.07808	0.08296	0.08296	0.08784	0.0854	0.09028	0.09516	0.10004	0.10004	0.10736	0.1098	0.11468	0.11468	0.122	0.12444	0.12688	0.12932	0.13176	0.13176	0.1342	0.1342	0.13908	0.13908	0.13908	0.14152	0.14152	0.1464	0.1464
453	PQ added at inoculation	2	∆VNG0258H	A	2	0.167		257	0.0244	0.061	0.06344	0.06588	0.06832	0.07076	0.07076	0.0732	0.07564	0.07808	0.08296	0.07808	0.08296	0.0854	0.09028	0.09028	0.09272	0.09272	0.0976	0.10248	0.1098	0.10736	0.11468	0.11956	0.12444	0.12444	0.1342	0.13908	0.14396	0.14884	0.15128	0.15616	0.16104	0.16104	0.16592	0.16592	0.16836	0.1708	0.1708	0.17812	0.18056
454	PQ added at inoculation	2	∆VNG0258H	A	2	0.083		258	0.0244	0.06344	0.07076	0.07076	0.0732	0.07564	0.07564	0.07808	0.07808	0.08052	0.08784	0.0854	0.08784	0.09028	0.09516	0.0976	0.10004	0.10004	0.10248	0.1098	0.11468	0.11712	0.12444	0.13176	0.1342	0.13664	0.1464	0.15372	0.1586	0.16348	0.16836	0.17324	0.17812	0.183	0.18788	0.18788	0.19276	0.19764	0.20252	0.2074	0.21228
455	PQ added at inoculation	2	Δura	C	3	0.333		259	0.0244	0.05856	0.06344	0.06344	0.06832	0.07076	0.07076	0.0732	0.07564	0.07564	0.08052	0.07808	0.08052	0.08296	0.0854	0.08784	0.09272	0.09272	0.09516	0.10004	0.10248	0.10492	0.11224	0.11468	0.122	0.12444	0.13176	0.1342	0.13908	0.14152	0.14396	0.14884	0.15128	0.15128	0.15616	0.16104	0.16348	0.16592	0.1708	0.17324	0.17812
456	PQ added at inoculation	2	Δura	B	2	0.083		261	0.0488	0.061	0.06588	0.06588	0.06832	0.07076	0.0732	0.07808	0.08052	0.08296	0.09028	0.0854	0.09028	0.09028	0.09516	0.0976	0.10004	0.0976	0.10248	0.10736	0.11224	0.1098	0.11956	0.122	0.12688	0.12688	0.13664	0.14152	0.14884	0.15372	0.1586	0.16348	0.16836	0.17324	0.18056	0.183	0.19032	0.19764	0.20252	0.20984	0.21716
457	PQ added at inoculation	2	Δura	B	2	0.167		262	0.04392	0.07564	0.08052	0.08296	0.08784	0.09028	0.09028	0.09272	0.0976	0.09516	0.10492	0.10004	0.10248	0.10492	0.1098	0.10736	0.11468	0.11224	0.11712	0.122	0.12688	0.12688	0.13664	0.14152	0.1464	0.14396	0.15616	0.16348	0.16836	0.17324	0.17568	0.18056	0.18544	0.18788	0.19276	0.19764	0.20252	0.2074	0.21228	0.21716	0.22448
458	PQ added at inoculation	2	Δura	B	2	0.333		263	0.04148	0.05368	0.05856	0.061	0.06344	0.06588	0.06588	0.06832	0.07076	0.07076	0.07564	0.07564	0.07808	0.07808	0.08296	0.08296	0.08784	0.08784	0.09272	0.09516	0.10004	0.10004	0.10736	0.11224	0.11468	0.11712	0.12444	0.12932	0.13176	0.1342	0.13664	0.14152	0.14396	0.1464	0.14884	0.15128	0.15616	0.1586	0.16104	0.16592	0.16836
459	PQ added at inoculation	2	Δura	B	2	0		264	0.02196	0.05856	0.061	0.06344	0.06344	0.06832	0.06588	0.07076	0.07076	0.0732	0.07564	0.07808	0.07808	0.08052	0.08296	0.0854	0.09028	0.09028	0.09516	0.0976	0.10248	0.10492	0.11224	0.11712	0.11956	0.12444	0.13176	0.13908	0.14396	0.15128	0.1586	0.16348	0.17324	0.18056	0.18788	0.19764	0.20496	0.21472	0.22448	0.23668	0.25132
460	PQ added at inoculation	2	∆VNG0258H	B	2	0		265	0.01708	0.05124	0.05368	0.05612	0.05856	0.05856	0.05856	0.061	0.06344	0.06344	0.06832	0.06832	0.06832	0.0732	0.07564	0.07564	0.08052	0.07808	0.08296	0.08784	0.09272	0.09272	0.10004	0.10492	0.1098	0.11224	0.11956	0.12444	0.13176	0.13664	0.14396	0.14884	0.15616	0.16104	0.16836	0.17568	0.183	0.19032	0.19764	0.20984	0.21716
461	PQ added at inoculation	2	∆VNG0258H	B	2	0.333		266	0.04392	0.05368	0.05612	0.05612	0.05856	0.061	0.061	0.06344	0.06344	0.06588	0.07076	0.06832	0.07076	0.07076	0.07564	0.07808	0.08052	0.08052	0.08296	0.08784	0.09028	0.09028	0.0976	0.10004	0.10492	0.10492	0.11224	0.11468	0.122	0.12444	0.12688	0.12932	0.13176	0.1342	0.13664	0.13908	0.14152	0.14152	0.14396	0.14396	0.1464
462	PQ added at inoculation	2	∆VNG0258H	B	2	0.167		267	0.0244	0.05612	0.061	0.06344	0.06588	0.06832	0.06832	0.07076	0.07076	0.0732	0.07808	0.0732	0.07808	0.07808	0.0854	0.0854	0.09028	0.0854	0.09028	0.0976	0.10004	0.10004	0.1098	0.11468	0.11712	0.11956	0.12688	0.12932	0.13664	0.14152	0.14396	0.14884	0.15128	0.15372	0.1586	0.16104	0.16592	0.16592	0.16836	0.1708	0.17568
463	PQ added at inoculation	2	∆VNG0258H	B	2	0.083		268	0.0488	0.05612	0.061	0.06344	0.06588	0.06588	0.06832	0.07076	0.0732	0.0732	0.08052	0.07564	0.07808	0.08052	0.0854	0.08784	0.09272	0.08784	0.09272	0.10004	0.10492	0.10248	0.11224	0.11712	0.122	0.122	0.12932	0.13664	0.14152	0.1464	0.15128	0.15616	0.16348	0.16836	0.17324	0.17324	0.18056	0.183	0.18788	0.19276	0.1952
464	PQ added at inoculation	2	∆VNG0258H	C	3	0		269	0.04392	0.061	0.06344	0.06344	0.06588	0.06832	0.06832	0.07076	0.0732	0.0732	0.07808	0.07808	0.08052	0.08296	0.0854	0.08784	0.09272	0.09272	0.0976	0.10248	0.10736	0.10736	0.11712	0.122	0.12688	0.12932	0.13908	0.14396	0.15372	0.1586	0.16592	0.1708	0.18056	0.18544	0.1952	0.20252	0.21228	0.2196	0.22936	0.23912	0.24888
465	PQ added at inoculation	2	Δura	C	2	0.083		271	0.0488	0.07808	0.08784	0.09272	0.10004	0.10248	0.10492	0.1098	0.11224	0.11224	0.12688	0.1098	0.122	0.12444	0.12688	0.12688	0.1342	0.122	0.12688	0.14152	0.1464	0.13908	0.15372	0.16104	0.16348	0.14884	0.17812	0.183	0.19032	0.1952	0.19764	0.2074	0.21228	0.21472	0.22448	0.22936	0.23668	0.24156	0.24888	0.25864	0.26352
466	PQ added at inoculation	2	Δura	C	2	0.167		272	0.0488	0.08052	0.0854	0.09272	0.0976	0.0976	0.10248	0.10248	0.10736	0.10736	0.122	0.1098	0.11712	0.11956	0.122	0.122	0.12932	0.122	0.12688	0.13664	0.14152	0.13664	0.15128	0.15616	0.1586	0.14884	0.1708	0.17568	0.183	0.18544	0.19032	0.19276	0.19764	0.20008	0.2074	0.21228	0.2196	0.22204	0.22448	0.2318	0.23668
467	PQ added at inoculation	2	Δura	C	2	0.333		273	0.03172	0.06344	0.07076	0.0732	0.08052	0.08052	0.08052	0.0854	0.08784	0.08784	0.0976	0.09272	0.0976	0.10248	0.10248	0.10248	0.10736	0.10248	0.10492	0.11224	0.11468	0.11224	0.122	0.12932	0.12932	0.11956	0.14152	0.14396	0.15372	0.15128	0.15616	0.1586	0.16104	0.16104	0.16592	0.16836	0.17324	0.17568	0.17812	0.183	0.18544
468	PQ added at inoculation	2	Δura	C	2	0		274	0.06588	0.07564	0.08052	0.08296	0.08784	0.08784	0.09028	0.09272	0.09516	0.0976	0.10004	0.10004	0.10492	0.10736	0.1098	0.11224	0.11468	0.11224	0.11712	0.122	0.12688	0.12688	0.13664	0.14152	0.1464	0.14396	0.1586	0.16592	0.17324	0.18056	0.18788	0.1952	0.20252	0.20984	0.2196	0.22692	0.23668	0.24644	0.25864	0.27084	0.28304
469	PQ added at inoculation	2	∆VNG0258H	C	2	0		275	0.061	0.06588	0.07076	0.0732	0.07808	0.08052	0.08052	0.08296	0.0854	0.0854	0.09272	0.08784	0.09516	0.09516	0.10004	0.10492	0.10736	0.10248	0.10736	0.11468	0.122	0.11956	0.13176	0.1342	0.14152	0.13908	0.15616	0.16104	0.16836	0.17324	0.183	0.18788	0.19764	0.20496	0.20984	0.22204	0.22936	0.23668	0.244	0.25864	0.2684
470	PQ added at inoculation	2	∆VNG0258H	C	2	0.333		276	0.04636	0.07076	0.07564	0.08052	0.0854	0.08784	0.08784	0.09272	0.09516	0.09516	0.1098	0.0976	0.10492	0.10736	0.11224	0.11224	0.11712	0.10736	0.11224	0.12444	0.12932	0.122	0.13664	0.14152	0.14396	0.13176	0.15128	0.15616	0.16104	0.16104	0.16348	0.16348	0.16836	0.16836	0.1708	0.17324	0.17324	0.17568	0.17568	0.17568	0.17812
471	PQ added at inoculation	2	∆VNG0258H	C	2	0.167		277	0.03904	0.07564	0.08052	0.08296	0.08784	0.08784	0.08784	0.09272	0.09516	0.0976	0.10736	0.10004	0.10492	0.10736	0.11224	0.11224	0.11712	0.11224	0.11712	0.12688	0.13176	0.12932	0.14152	0.1464	0.14884	0.14396	0.1586	0.16348	0.1708	0.17568	0.17568	0.18056	0.18544	0.18544	0.19032	0.19032	0.1952	0.1952	0.19764	0.20008	0.20496
472	PQ added at inoculation	2	∆VNG0258H	C	2	0.083		278	0.0244	0.06832	0.07076	0.0732	0.07564	0.07564	0.07808	0.08052	0.08296	0.0854	0.09028	0.08784	0.09028	0.09272	0.0976	0.10004	0.10492	0.10248	0.10736	0.11224	0.11956	0.11956	0.12688	0.1342	0.13908	0.13664	0.14884	0.15372	0.16104	0.16592	0.1708	0.17812	0.18544	0.19032	0.1952	0.19764	0.20496	0.2074	0.21228	0.21472	0.22204
473	PQ added at inoculation	2	∆VNG0258H	C	3	0.083		279	0.0366	0.05612	0.05856	0.061	0.06344	0.06588	0.06344	0.06832	0.07076	0.07076	0.07808	0.07564	0.07808	0.08052	0.0854	0.08784	0.09028	0.09028	0.09516	0.10004	0.10492	0.10736	0.11468	0.11956	0.12444	0.12688	0.13664	0.14152	0.1464	0.15372	0.15616	0.16348	0.1708	0.17324	0.18056	0.183	0.18788	0.19032	0.19276	0.19764	0.20252
474	PQ added at inoculation	2	Δura	A	3	0.083		281	0.05368	0.06588	0.07076	0.07076	0.07564	0.07808	0.08296	0.08784	0.09028	0.09028	0.10248	0.09516	0.10248	0.10248	0.1098	0.1098	0.11224	0.1098	0.11224	0.11956	0.12688	0.12444	0.1342	0.14152	0.14396	0.13908	0.15372	0.1586	0.16592	0.17324	0.17568	0.183	0.18788	0.19276	0.20008	0.20496	0.21228	0.21716	0.22204	0.2318	0.23668
475	PQ added at inoculation	2	Δura	A	3	0.167		282	0.07808	0.09516	0.10248	0.10736	0.11224	0.11712	0.11712	0.122	0.12444	0.12444	0.1342	0.12444	0.13176	0.1342	0.14152	0.13908	0.14396	0.14152	0.14396	0.15372	0.16104	0.1586	0.16836	0.17568	0.18056	0.17324	0.19276	0.19764	0.20252	0.20984	0.20984	0.21472	0.2196	0.22448	0.22936	0.23424	0.23912	0.24156	0.24644	0.2562	0.26108
476	PQ added at inoculation	2	Δura	A	3	0.333		283	0.04392	0.06344	0.06832	0.0732	0.07808	0.08052	0.08296	0.0854	0.08784	0.08784	0.09516	0.08784	0.09516	0.0976	0.10492	0.10248	0.10492	0.10492	0.10736	0.11468	0.122	0.11956	0.12932	0.13664	0.13664	0.13176	0.1464	0.14884	0.15372	0.15616	0.1586	0.16104	0.16348	0.16592	0.16836	0.17324	0.17568	0.17812	0.183	0.18788	0.18788
477	PQ added at inoculation	2	Δura	A	3	0		284	0.05856	0.0732	0.08296	0.0854	0.08784	0.09272	0.09516	0.0976	0.0976	0.0976	0.10248	0.10004	0.10736	0.10736	0.11468	0.11468	0.11712	0.11712	0.11956	0.12688	0.1342	0.1342	0.14396	0.15128	0.15616	0.14884	0.16592	0.1708	0.18056	0.18788	0.19276	0.20252	0.20984	0.21716	0.22448	0.23424	0.244	0.25376	0.26352	0.2806	0.29036
478	PQ added at inoculation	2	∆VNG0258H	A	3	0		285	0.04392	0.08052	0.08784	0.09272	0.09516	0.09516	0.0976	0.0976	0.10004	0.10248	0.1098	0.10248	0.11224	0.11224	0.11956	0.11956	0.122	0.11712	0.122	0.13176	0.13664	0.1342	0.1464	0.15128	0.15372	0.15128	0.16836	0.18056	0.18056	0.19764	0.2074	0.21716	0.22692	0.21716	0.22448	0.23424	0.24156	0.24888	0.25864	0.27084	0.28304
479	PQ added at inoculation	2	∆VNG0258H	A	3	0.333		286	0.07808	0.07564	0.08296	0.0854	0.08784	0.09028	0.09272	0.09272	0.09516	0.09516	0.10492	0.0976	0.10248	0.10492	0.1098	0.1098	0.11224	0.10736	0.1098	0.11956	0.12444	0.122	0.13176	0.13664	0.13908	0.13176	0.14884	0.14884	0.15616	0.1586	0.1586	0.16348	0.16592	0.16836	0.16836	0.1708	0.17324	0.17324	0.17324	0.17812	0.17812
480	PQ added at inoculation	2	∆VNG0258H	A	3	0.167		287	0.07076	0.0732	0.07808	0.08052	0.08296	0.0854	0.08784	0.09028	0.09272	0.09272	0.10248	0.09272	0.10004	0.10248	0.1098	0.10736	0.11224	0.10736	0.1098	0.11956	0.12688	0.122	0.1342	0.14152	0.14396	0.13908	0.15372	0.1586	0.16836	0.16836	0.16836	0.17568	0.17568	0.17812	0.18056	0.183	0.18544	0.18788	0.19032	0.1952	0.1952
481	PQ added at inoculation	2	∆VNG0258H	A	3	0.083		288	0.0732	0.07076	0.07564	0.07808	0.08052	0.08296	0.08296	0.0854	0.08784	0.08784	0.09516	0.09028	0.09516	0.0976	0.10248	0.10492	0.10736	0.10492	0.1098	0.11712	0.122	0.11956	0.13176	0.13664	0.13908	0.13908	0.15128	0.15616	0.16348	0.16836	0.1708	0.17812	0.183	0.18788	0.19032	0.1952	0.20008	0.20252	0.2074	0.21228	0.21716
482	PQ added at inoculation	2	∆VNG0258H	C	3	0.167		289	0.03172	0.06588	0.07076	0.0732	0.07564	0.07808	0.07808	0.08052	0.08296	0.08296	0.09028	0.0854	0.09028	0.09272	0.0976	0.10004	0.10248	0.10248	0.10492	0.11224	0.11712	0.11468	0.12688	0.12932	0.1342	0.1342	0.14396	0.1464	0.15372	0.1586	0.1586	0.16592	0.16836	0.16836	0.17324	0.17324	0.17568	0.17812	0.18056	0.183	0.18788
483	PQ added at inoculation	2	Δura	B	3	0.083		291	0.05856	0.08052	0.10004	0.10736	0.11224	0.11712	0.11712	0.122	0.12444	0.12444	0.13908	0.11712	0.1342	0.1342	0.13908	0.13908	0.14396	0.12932	0.1342	0.15128	0.15616	0.14152	0.1586	0.16348	0.16836	0.15372	0.18056	0.18544	0.19032	0.19764	0.20008	0.2074	0.21228	0.21472	0.22204	0.22692	0.23668	0.23912	0.244	0.25132	0.25864
484	PQ added at inoculation	2	Δura	B	3	0.167		292	0.061	0.07808	0.09516	0.10248	0.1098	0.1098	0.11468	0.11712	0.122	0.122	0.13664	0.11468	0.13176	0.13176	0.13664	0.1342	0.13908	0.12688	0.12932	0.14884	0.15372	0.13908	0.15616	0.16104	0.16592	0.14884	0.17568	0.183	0.18788	0.19276	0.19764	0.20008	0.20252	0.2074	0.21228	0.21716	0.22448	0.22692	0.22692	0.23912	0.23912
[truncated: 247 more rows]
[truncated: 56 more columns]

## Sheet: OD600 data transformed
									OD600 values at timepoints (hours)
[truncated: 718 more rows]
[truncated: 56 more columns]

## Sheet: growth rates
Unique ID	Experiment type	Experiment	Strain	Biological Replicate	Technical Replicate	Condition (mM H2O2 or PQ added)	Excluded from analysis	Well Number	Slope 12 hours before	Slope 12 hours after	R-squared 12 hrs before	R-squared 12 hrs after
[truncated: 717 more rows]
