# Supplementary material for: The RosR transcription factor is required for gene expression dynamics in response to extreme oxidative stress in a hypersaline-adapted archaeon
Source: BMC Genomics. 2012 Jul 30;13:351. doi: 10.1186/1471-2164-13-351 (PMC3443676; doi:10.1186/1471-2164-13-351)
Supplement: Additional file 4 — Table S2. All gene expression microarray data, annotation details, and arCOG memberships for each gene cluster from main text Figure 5 (H2O2 exposure) are listed. Please see the tab labeled “legend” for information regarding each section of the Table. [file 1471-2164-13-351-S4.xls]

## Sheet: Legend
Supplementary Table 3. Gene expression microarray data and arCOG functional annotations for paraquat (PQ) gene expression data.
Tab name	Contents
all_data_PQ	normalized log2 gene expression ratio data for all 2,410 genes in the H. salinarum genome. Each row in the matrix designates a gene, each column a condition. Example condition name: "ura3_n40A". Meaning: ura3 parent strain 40 minutes prior to the addition of PQ, first biological replicate.
Cluster1	Complete annotations for genes in differentially expressed gene cluster 1 (main text Figure 6A, Supplementary Figure 3). Includes all arCOG annotations used to calculate functional enrichments as displayed in Figure 7B. Genes in this cluster are incuced in the ∆VNG0258H mutant vs the ∆ura3 parent strain regardless of growth condition. Note that these genes overlap with those in Cluster1a of H2O2 …
Cluster2a	Complete annotations for genes in differentially expressed gene cluster 2 (main text Figure 6B, Supplementary Figure 3). Includes all arCOG annotations used to calculate functional enrichments as displayed in Figure 7B. Genes in this cluster are induced in the ∆VNG0258H mutant vs the ∆ura3 parent strain in response to PQ.
Cluster2b	Complete annotations for genes in differentially expressed gene cluster 2 (main text Figure 6C, Supplementary Figure 3). Includes all arCOG annotations used to calculate functional enrichments as displayed in Figure 7B. Genes in this cluster are repressed in the ∆VNG0258H mutant vs the ∆ura3 parent strain in response to PQ.
Cluster3a	Complete annotations for genes in differentially expressed gene cluster 2 (main text Figure 6D, Supplementary Figure 3). Includes all arCOG annotations used to calculate functional enrichments as displayed in Figure 7B. Genes in this cluster are induced in the ∆ura3 parent strain in response to PQ but are independent of ∆VNG0258H regulation.
Cluster3b	Complete annotations for genes in differentially expressed gene cluster 2 (main text Figure 6E, Supplementary Figure 3). Includes all arCOG annotations used to calculate functional enrichments as displayed in Figure 7B. Genes in this cluster are repressed in the ∆ura3 parent strain in response to PQ but are independent of ∆VNG0258H regulation.
All arCOG category designations are as in Supplementary Table 2.

## Sheet: all_data_PQ
GeneName	ura3_n40A	ura3_n20A	ura3_0A	ura3_10A	ura3_20A	ura3_40A	ura3_60A	ura3_80A	ura3_120A	ura3_480A	ura3_1440A	ura3_n40B	ura3_n20B	ura3_0B	ura3_10B	ura3_20B	ura3_40B	ura3_60B	ura3_80B	ura3_120B	ura3_480B	ura3_1440B	d258_n40A	d258_n20A	d258_0A	d258_10A	d258_20A	d258_40A	d258_60A	d258_80A	d258_120A	d258_480A	d258_1440A	d258_n40B	d258_n20B	d258_0B	d258_10B	d258_20B	d258_40B	d258_60B	d258_80B	d258_120B	d258_480B	d258_1440B
VNG0001H	-0.0197062	-0.0344752	-0.132852	-0.179346	-0.0851181	-0.128043	-0.0455072	-0.127409	-0.0262741	0.0794294	0.162857	-0.144336	-0.103527	-0.0421115	-0.088582	-0.129573	-0.0994833	-0.0263985	0.00788547	0.0276496	-0.152297	0.222424	-0.0218469	-0.564329	-0.187158	-0.101469	-0.0858855	-0.194542	-0.0500276	-0.000954356	-0.0311944	-0.0194488	0.144841	-0.242774	-0.0864911	-0.0709851	0.0736439	-0.223573	0.0147956	-0.179632	-0.104187	-0.351265	0.073276	0.179415
VNG0002G	0.0211961	0.0601159	-0.165885	-0.179667	-0.153143	-0.070212	-0.0839886	-0.181274	0.000886858	0.0732218	0.0760484	-0.197129	-0.0392105	-0.093689	0.019505	-0.122485	-0.0548226	-0.0308126	0.0104023	0.061324	0.0554829	0.0600859	0.0377375	-0.36321	-0.151554	-0.0976642	-0.0130923	-0.214956	-0.113386	-0.0512166	-0.100106	-0.00824701	0.0725132	-0.155159	-0.130918	-0.159536	-0.0643115	-0.165661	-0.00954359	-0.11277	-0.114943	-0.241643	-0.00772479	0.320195
VNG0003C	-0.192897	-0.111561	-0.0950898	0.155978	-0.0357972	-0.0174459	-0.100204	0.253888	-0.0390207	-0.179107	-0.0200639	-0.102428	-0.0590067	-0.155241	-0.11892	-0.11611	-0.140377	-0.0585738	-0.0410504	-0.0234139	0.162948	-0.100095	-0.0224801	0.0126238	-0.110667	-0.138714	-0.0752855	-0.131369	0.0273373	-0.102729	-0.0345975	-0.0202179	0.0812345	-0.226838	-0.208062	0.186373	-0.106726	-0.08527	0.0335338	-0.121099	0.116405	-0.114299	-0.0556718	-0.0267572
VNG0005H	-0.00847595	0.123436	0.127914	0.13323	0.0840753	0.0775447	-0.0018371	0.0381699	0.131907	0.0637791	-0.173329	0.101847	0.0561579	-0.0614799	-0.0520748	0.0706835	0.0111125	-0.0521503	-0.108786	-0.0214683	0.195158	-0.235637	0.107982	0.628192	0.24281	0.145076	0.0506081	0.2216	0.0839485	0.0889006	0.0943394	-0.0129368	0.0406954	0.376907	0.191098	0.131703	-0.000511735	0.29174	-0.0349967	0.205273	0.102476	0.548727	-0.0801431	-0.0689376
VNG0006G	0.128936	0.153943	0.565318	0.406433	0.124353	0.45634	0.00283594	0.361781	0.176196	-0.219197	-1.39448	0.0922529	0.20345	-0.074879	0.0581624	0.12886	-0.0301546	-0.0422373	-0.142369	-0.0658909	-0.501665	-1.22468	0.107455	0.527143	0.243797	0.173662	0.157684	0.353879	0.378775	0.0303005	0.0389215	-0.46387	-0.622087	0.367736	0.259486	0.277535	0.0115307	0.345443	-0.00337435	0.179878	0.388236	0.526208	-0.129213	-1.31944
VNG0008G	0.0321037	0.0171152	-0.227804	-0.121598	0.0266196	-0.026535	0.0804302	-0.0770985	-0.100107	-0.0177397	0.0628769	-0.153398	-0.164775	-0.0853809	-0.121705	-0.170014	-0.0882019	0.0237975	0.0461119	0.0970741	0.15773	0.0721316	-0.0709069	-0.349176	-0.204558	-0.207659	-0.0253764	-0.0296722	0.0324543	0.00395223	0.0593783	0.161876	-0.0859115	-0.30609	-0.130457	-0.0109589	0.12496	-0.112733	0.00258889	-0.165613	-0.0331727	-0.190652	0.0152397	0.139214
VNG0009G	0.0715153	-0.122796	-0.293204	-0.352399	-0.040712	-0.109932	0.0184115	-0.132355	-0.0475122	0.284263	0.142333	-0.220097	-0.0896775	0.00145703	-0.0979047	-0.285506	-0.0471657	-0.0147195	0.0438549	0.0852542	-0.382745	0.21812	0.00551899	-0.513995	-0.210429	-0.19023	-0.0674233	-0.139508	-0.077467	0.10038	0.0459269	0.0970563	0.00476536	-0.289261	-0.138627	-0.177972	0.0533734	-0.237716	0.0421566	-0.229186	-0.215983	-0.278997	0.167866	0.362288
VNG0011C	0.0484153	0.0469965	-0.15072	-0.0544948	-0.091722	-0.0270849	0.00409146	0.0219412	0.0382062	0.0484594	-0.29253	-0.0651477	-0.0840853	0.0134096	-0.0777947	-0.101955	-0.0629674	-0.0364816	-0.0294983	0.0392969	-0.00366182	-0.0937348	-0.0199994	-0.164071	-0.211372	-0.095158	-0.244589	-0.170275	-0.0398016	-0.00575244	-0.0886832	-0.0980646	0.110071	-0.0967139	-0.0758123	0.0154785	-0.0330532	-0.0487379	0.0210897	-0.1318	0.0849744	-0.031167	0.0366876	-0.14066
VNG0013C	-0.149453	-0.207425	-0.0870029	0.0791376	0.0841075	0.0218037	0.043069	-0.189608	-0.0718576	-0.13989	-0.0380468	-0.141332	-0.138866	-0.181864	-0.195629	-0.267164	-0.14417	-0.0286726	-0.169083	-0.0551947	0.261598	-0.0905437	-0.156622	-0.0557136	-0.139961	-0.169314	-0.118384	-0.108953	-0.0372038	-0.0414343	0.0338834	0.163037	0.0456814	-0.254878	-0.158545	0.141762	-0.110117	-0.091105	-0.0101236	-0.150407	-0.111568	-0.0889189	-0.0319734	-0.00441432
VNG0014C	0.0816321	0.0441314	-0.191457	-0.136964	-0.150918	-0.100033	-0.113241	-0.082772	-0.0965485	0.182332	0.171851	-0.0908845	-0.0958327	0.0145636	0.0164287	-0.0870581	-0.108438	0.0285382	0.0245747	-0.000579064	-0.605425	0.225802	0.0501861	-0.437241	-0.273874	-0.0135018	-0.140485	-0.21061	-0.0510775	-0.0112482	0.00834911	-0.128778	0.123547	-0.213778	-0.114904	-0.126942	0.0214741	-0.155589	0.0269081	-0.157888	-0.105669	-0.291398	-0.00964603	0.255738
VNG0015H	-0.043773	-0.0898716	-0.178658	-0.330776	-0.136334	-0.108519	-0.151432	-0.16145	-0.104108	0.0692166	-0.0951544	-0.136857	-0.0601696	-0.133443	-0.107394	-0.13766	-0.121202	-0.118833	-0.0225329	-0.0920409	-0.367432	-0.081358	0.022721	-0.344347	-0.142313	-0.0712982	-0.127431	-0.130972	-0.0905928	-0.0974051	-0.0734731	-0.0307902	-0.100329	-0.0421301	0.00165473	-0.242912	-0.172004	-0.224372	-0.185869	-0.228026	-0.214975	-0.22198	-0.0601	-0.0714825
VNG0016H	-0.0675823	0.0709892	-0.00583455	-0.00713013	-0.114658	-0.0891994	-0.0451305	-0.0388805	-0.076488	-0.0900433	0.205278	-0.0498295	-0.181078	-0.0445093	0.0839892	-0.0574545	-0.0602413	0.0628023	-0.105494	-0.0377422	0.18299	0.0343309	-0.074668	-0.179115	-0.0348697	0.00802096	-0.0424143	-0.0939065	-0.071532	-0.0555875	-0.0490152	-0.0281767	0.0253173	-0.0178584	-0.144695	-0.0196206	-0.0243408	-0.117426	0.020438	-0.0211459	0.0705443	-0.256806	0.0898284	0.210649
VNG0017H	-0.136508	-0.0387123	-0.259517	0.0826643	-0.0816528	0.0335231	-0.150172	0.00934588	0.0172006	-0.188091	0.013584	0.00829182	-0.109324	-0.108634	-0.072846	-0.0858601	0.0128233	-0.109771	-0.112393	-0.0951134	-0.0306024	-0.0626879	-0.148132	-0.108134	-0.134288	-0.0602518	-0.162144	-0.116486	-0.048236	-0.0723041	-0.0684398	-0.00597269	-0.03138	-0.154199	-0.199036	0.0520926	-0.136204	-0.128603	-0.0516176	-0.0873353	0.0198438	-0.14629	-0.113967	0.0530282
VNG0018H	0.111527	-0.0270648	-0.124997	-0.104204	-0.099621	-0.0250165	-0.0706245	-0.013736	-0.0450828	-0.0516919	0.123234	-0.154114	-0.12456	0.0141384	-0.0485171	-0.143202	-0.115989	0.0241809	0.0253983	0.0017882	-0.0449409	0.133862	-0.0727884	-0.360057	-0.0188045	-0.160213	-0.0813784	-0.0371239	-0.0178937	-0.101149	-0.0240842	-0.060628	-0.0163238	-0.187995	-0.0201613	-0.0547739	0.0076161	-0.199035	-0.0252406	-0.0643752	-0.0503055	-0.251327	0.0624328	-0.00157303
VNG0019H	0.0621547	0.0493495	0.0121279	-0.0643932	-0.154612	-0.159081	-0.11434	-0.084088	0.0555192	0.0873012	0.160883	0.0169193	0.0694028	-0.0611479	0.0845003	-0.0639784	0.01104	0.0245985	-0.0254714	-0.00429064	0.210171	0.16866	0.0677676	-0.402655	-0.0188003	-0.0323772	-0.124195	-0.189156	-0.0367157	0.0978011	0.0806255	-0.0700887	0.10758	-0.203613	-0.021948	-0.0605756	-0.0195556	-0.0701431	0.0207776	0.0137519	-0.00515271	-0.312286	0.0403871	0.248258
VNG0020H	0.0587534	-0.0174945	0.154531	0.101545	0.048033	0.0100392	0.0793555	0.152733	0.0533039	-0.0130403	0.0243248	0.566373	0.17111	0.0139398	0.0899218	0.088965	0.260386	0.209514	0.0881046	0.0538444	0.0969575	0.0167068	-0.0760268	0.339988	0.1406	-0.00807279	-0.00668484	0.0709252	-0.00287198	-0.0319677	0.0282403	-0.0112671	-0.113264	0.248484	0.00643468	-0.0247501	0.0221034	0.151848	0.0226116	0.0803773	0.111294	0.0289285	-0.140729	0.00241409
VNG0021H	-0.110365	0.0106812	-0.0952471	-0.106164	-0.0990598	-0.020507	-0.005321	-0.0941426	-0.0466703	-0.166567	0.167887	0.121257	0.0235591	0.0484808	-0.00524515	0.0718153	-0.00588482	0.155429	0.0645088	-0.0138309	-0.0465625	-0.133533	0.0315247	-0.308547	-0.249967	-0.140812	-0.103727	-0.175494	-0.0467625	-0.129274	-0.091104	-0.171291	-0.162244	-0.0990377	-0.113718	-0.128534	-0.109233	-0.234776	-0.0598526	-0.168283	-0.176565	-0.250376	-0.0352419	0.0358044
VNG0022H	0.0199002	-0.166336	-0.0514986	0.244008	-0.0843781	0.13986	0.0908537	0.20537	-0.139208	-0.362634	-0.206719	0.0271751	-0.0354113	-0.0784526	-0.0828368	-0.0657764	-0.0301562	-0.0580435	-0.0230321	-0.0965565	0.501231	-0.333006	-0.0070964	0.382625	0.0456524	-0.0528615	-0.0488288	0.0477751	0.0729371	-0.106049	-0.0147585	0.0233286	-0.372469	0.000493889	-0.138434	0.0241121	-0.0432351	-0.0799332	-0.131954	-0.0304391	0.149455	0.163042	-0.200997	-0.30884
VNG0023H	0.0171385	-0.0207159	0.0723215	0.253944	0.0798311	0.0655381	0.0555724	0.225053	0.0411562	-0.140378	0.011	0.0545973	0.00847794	0.0227505	0.0757494	0.0615255	0.0783707	0.0616882	0.0246811	-0.014127	0.422821	0.017281	0.0519735	0.360255	0.0954751	0.00399644	0.049248	0.0797271	0.032584	0.0427555	0.083239	0.139309	-0.0611475	0.0777067	0.0201103	0.0946204	0.107154	0.182763	0.00561027	0.0278406	0.249278	0.0683611	4.92e-05	0.0107641
VNG0024H	-0.137432	0.00138131	0.2152	0.153107	0.212453	0.0213371	0.0613535	0.202264	-0.0415589	-0.281829	0.470612	0.14475	-0.190194	-0.0195032	-0.081529	0.00749444	0.00175839	-0.0797511	0.0223738	-0.234998	0.705386	0.0307211	0.0900263	0.829912	0.0967222	0.0617884	0.0440809	-0.0741	-0.0522969	-0.000546929	0.020288	0.204253	-0.0420192	0.0194119	-0.084135	0.111222	-0.00824145	0.376657	-0.0378197	0.0760186	0.0565435	0.353794	-0.0337782	-0.0415812
VNG0025H	-0.0543829	-0.123973	-0.16099	-0.0822756	-0.114982	-0.0482862	0.00569961	-0.00838186	-0.0393558	-0.0305497	0.118839	-0.129032	-0.0345592	-0.0438558	-0.150771	-0.231385	-0.154454	-0.0704141	-0.0676749	-0.0725095	0.0622797	-0.0609508	0.0143563	-0.263303	-0.214953	-0.136705	0.0427605	-0.10785	-0.0253145	-0.148901	-0.0172059	0.153174	0.016083	-0.223825	-0.166141	0.0488241	-0.161279	-0.235831	-0.103808	-0.00402166	-0.0742482	-0.213385	-0.0128983	0.15921
VNG0026C	-0.0670362	-0.0371569	-0.198203	-0.252118	-0.155076	-0.0778144	-0.0478843	-0.200192	-0.0429311	0.032188	0.126974	-0.284623	-0.141965	-0.0991422	-0.124267	-0.203003	-0.16749	-0.0752781	-0.0204439	-0.0599357	-0.103147	0.114532	0.0941762	-0.146012	-0.252975	-0.0374656	-0.16517	-0.202787	0.0664193	0.0536881	0.172564	0.112928	0.0799644	-0.171223	-0.208622	-0.0386151	0.0490387	-0.0847093	-0.0211969	-0.0227066	-0.0669344	-0.0851223	-0.0333403	0.24022
VNG0027H	0.0877739	0.113671	-0.147536	-0.122604	-0.0447343	0.0415484	0.105234	-0.0637049	-0.0865675	-0.0378898	0.00228211	-0.104021	-0.185184	0.012734	-0.0428656	-0.0504246	-0.0850148	-0.031873	0.0305567	0.00259913	-0.652933	0.0513998	-0.0117502	-0.299856	-0.264901	-0.0690113	-0.144413	-0.0564151	0.029702	-0.0239777	-0.0776875	-0.0556684	-0.0139593	-0.199575	-0.126832	-0.166605	-0.0346096	-0.171476	-0.058635	-0.139607	-0.149293	-0.244896	-0.0601058	0.0558169
VNG0028C	0.0997624	0.0158308	-0.176108	-0.269534	-0.0281315	-0.104379	-0.0163371	-0.152005	0.00899512	0.254239	0.110062	-0.0935665	-0.159172	0.117108	0.00475105	-0.171621	-0.0834426	0.0749203	0.0675149	0.129285	-0.286619	0.100173	0.14922	-0.0835654	-0.0834916	0.00226369	-0.0968162	-0.180401	-0.0444356	-0.0294595	0.124548	0.0444382	0.135234	-0.117849	-0.0891909	-0.12001	0.124092	0.150461	0.0851981	-0.0592385	-0.0903409	-0.158845	-0.0527449	0.137182
VNG0029H	-0.161046	-0.0414016	-0.522092	-0.296963	-0.282681	-0.0918603	-0.160935	-0.15918	-0.136895	-0.344172	-0.318192	-0.29015	-0.207493	-0.0274574	-0.112958	-0.218985	-0.160161	-0.0269088	-0.0680933	-0.154108	-0.811607	-0.293823	-0.150364	-0.673281	-0.461357	-0.268233	-0.175645	-0.372323	-0.0382204	-0.196903	-0.193862	-0.417165	-0.507976	-0.377007	-0.330256	-0.219786	-0.114059	-0.45277	-0.103739	-0.316424	-0.163329	-0.606586	-0.35817	-0.180339
VNG0030H	-0.107329	-0.0776612	-0.192338	-0.0223425	-0.130962	-0.0438178	-0.0626173	0.054764	-0.0631598	0.0821435	0.342496	-0.181726	-0.106287	0.0383971	-0.0345298	-0.209185	-0.15118	0.00100747	-0.0616646	0.0282492	0.100846	0.105404	0.0348498	-0.409271	-0.0922463	-0.164504	-0.0455915	-0.164763	-0.0170409	-0.0232653	0.0196294	-0.0174288	0.0752007	-0.260188	-0.124344	-0.00759801	0.0121766	-0.191463	0.0211295	-0.157379	-0.0489198	-0.245798	0.0826013	0.143849
VNG0031H	0.155816	0.0226219	-0.0895734	0.218646	0.0703176	-0.0896994	-0.094302	0.135284	0.054259	0.118521	0.163735	0.0858331	0.00300466	-0.0710996	0.0934769	0.0707517	0.00522331	0.142914	0.00343402	0.0977133	0.22108	0.179779	0.0893648	0.0403626	0.0840405	0.0319493	-0.113406	-0.0071368	0.00222435	0.113857	0.104494	-0.137699	0.178926	0.0155817	0.165577	0.153887	-0.0290695	0.0723013	0.050052	0.039898	0.18857	-0.0160446	0.012274	0.110963
VNG0032H	0.326311	0.135544	0.245179	0.311629	0.371902	0.313401	0.26026	0.257418	0.265352	0.150583	-0.507023	0.508685	0.453533	0.176625	0.164561	0.332562	0.265007	0.253224	0.122207	0.244389	-0.106555	-0.364149	0.310066	0.590045	0.472268	0.277059	0.253209	0.432966	0.178376	0.205216	0.194937	0.0695472	-0.229427	0.515559	0.242637	0.161717	0.109196	0.349296	0.0783426	0.322555	0.138009	0.522864	0.220525	-0.543439
VNG0033H	0.356428	0.226461	0.661315	0.484677	0.368706	0.452904	0.337265	0.456193	0.163836	-0.350142	-0.77114	0.927467	0.506756	0.164151	0.150571	0.347088	0.287233	0.0317405	-0.0333634	0.103234	0.161162	-0.55187	0.166349	1.38934	1.03948	0.480538	0.215611	0.867502	0.316894	0.077039	-0.0544758	-0.10324	-0.198387	1.01861	0.731339	0.214796	0.151843	0.660402	-0.0670127	0.514086	0.318548	0.905074	0.099014	-0.882156
VNG0034H	0.303301	0.208226	0.394727	1.52293	0.0521364	1.56675	0.115397	1.3629	-0.0832313	-0.0480893	-1.14649	-0.0267315	0.267294	0.190172	0.48624	0.269513	-0.0239925	0.157705	-0.127767	0.153603	-0.760352	-1.63817	0.028455	0.878121	0.0902272	0.144067	0.354375	0.3081	1.44327	0.10106	0.122651	-0.409688	-0.898213	0.214932	0.246802	0.905648	-0.145845	0.101071	-0.0631126	0.228317	0.959601	1.40162	-0.196281	-1.81185
VNG0035C	0.0532626	0.037732	-0.145914	-0.145155	-0.0420632	-0.121397	-0.120295	0.0138752	0.00592532	0.112469	0.190965	0.0201138	0.0334931	0.0190923	0.0200719	0.00811253	-0.0353791	0.137475	-0.0900548	0.0482785	-0.295045	0.132706	0.150613	-0.232801	-0.0295492	-0.0911242	-0.0889025	-0.110618	-0.100176	0.0329413	0.0821366	-0.0664852	0.0230106	-0.014346	-0.0167669	-0.080302	0.0949441	-0.124034	0.0658137	-0.0318605	0.0946734	-0.279745	-0.0854496	0.30221
VNG0037H	0.156816	0.107323	0.149797	0.0199926	0.206623	0.166744	0.0797979	0.00415402	0.00216472	0.0634647	-0.672101	0.0453597	0.17638	0.133896	0.0461289	-0.0368692	0.131235	0.165363	0.109654	0.1131	-0.0982893	-0.0726142	0.111075	-0.0572463	0.133658	0.0944178	0.0346497	-0.038465	-0.0841538	0.125701	-0.0837938	-0.0650837	0.0269808	0.0648247	0.109063	-0.110415	0.0171444	0.153437	-0.00282064	0.0289142	-0.198474	0.0284717	-0.0513012	-0.02668
VNG0038H	0.080607	0.130618	-0.135618	-0.0818453	-0.0181611	-0.121681	-0.135206	-0.112048	-0.00106069	0.335092	0.0572324	-0.0327466	0.0032475	-0.0786001	0.146068	0.0103464	-0.152004	0.0293211	0.11829	0.213117	-0.189861	0.348826	0.0505822	-0.360526	-0.0596232	0.0414664	-0.168053	-0.10303	-0.107633	0.0814534	0.0339716	-0.282112	0.3084	-0.132945	0.0918671	-0.137895	0.00884772	-0.0422425	0.00968791	-0.063061	-0.0822241	-0.183643	0.0929381	0.260267
VNG0039H	0.16609	0.205195	0.149963	0.185324	0.175898	0.235169	0.119039	0.161207	-0.0247077	0.026464	-0.146023	0.279018	0.265371	0.135503	0.172838	0.23734	0.059901	0.143184	0.115386	0.179258	-0.186787	-0.147511	0.0304967	0.25769	0.174401	0.0946853	-0.0159328	0.138511	0.0751953	-0.0469572	-0.0667656	-0.163789	-0.2735	0.229366	0.248941	-0.0505782	0.0537588	0.100562	0.0518438	0.0875249	0.00207058	0.132011	-0.0286991	-0.495379
VNG0040C	-0.154392	-0.0909076	-0.0554334	0.0768405	-0.0113972	-0.0157416	-0.0418287	-0.0328648	-0.0971189	-0.1136	0.148408	-0.0724867	-0.133874	-0.0109058	0.0226248	-0.09793	-0.0766276	-0.0335032	0.0423276	-0.0179088	0.464844	-0.0293597	0.00145539	-0.038591	-0.130635	-0.0831688	-0.032102	-0.0917839	-0.0181592	-0.128851	-0.0366252	0.109477	0.0338724	-0.0762699	-0.150127	-0.0164036	-0.168608	0.0190518	-0.0710374	-0.0259408	0.0133426	-0.0212576	-0.0374906	-0.0259185
VNG0041C	-0.138586	0.0106156	0.0916753	-0.388238	-0.101727	-0.140623	0.0209528	-0.218733	-0.00181145	-0.243336	0.261113	-0.014162	-0.119271	-0.118802	-0.14215	-0.0509571	-0.136545	-0.0931316	-0.0962654	-0.164453	0.208445	0.0421653	-0.210246	-0.300182	-0.138438	-0.0580163	-0.0391115	-0.140919	-0.0691816	0.0163906	-0.0471378	0.0723267	0.0314781	-0.215899	-0.155525	-0.151406	-0.0949836	-0.0544852	-0.165846	-0.139365	-0.236935	-0.163762	-0.0269532	0.097855
VNG0042G	-0.11852	0.0124539	-0.162937	-0.215074	-0.101871	-0.0624721	0.0773965	-0.126635	-0.0804021	0.0262983	0.165573	-0.290517	-0.100332	-0.0549452	-0.212057	-0.272505	-0.0919694	-0.072156	-0.0188337	0.0256526	-0.103217	0.148716	0.0346797	-0.220599	-0.153126	-0.175674	-0.0195225	-0.156934	0.00183427	-0.116151	-0.0131853	0.242152	0.142503	-0.19328	-0.202238	-0.128862	0.0259314	-0.176145	-0.00754485	-0.0349492	-0.123786	-0.114549	0.145963	0.234167
VNG0043H	-0.151985	-0.0828648	-0.217649	-0.0853412	-0.168156	-0.0592731	-0.102637	0.0461214	-0.0833746	-0.0965233	-0.000911188	-0.206891	-0.222207	-0.160385	-0.0593603	-0.134703	-0.240088	-0.116885	-0.112391	-0.160937	-0.432879	0.040881	-0.0846145	-0.312419	-0.34668	-0.121607	-0.257125	-0.219364	-0.0245871	-0.0697133	-0.12024	-0.165272	0.104584	-0.179947	-0.251345	-0.0286691	-0.141259	-0.256276	-0.0665458	-0.175278	-0.0360014	-0.256421	-0.0346477	0.0277328
VNG0045C	0.0484132	-0.0828764	0.442545	0.421622	0.0334408	0.658267	-0.0540188	0.33035	-0.0784559	-0.651654	-0.845526	0.0744565	0.145358	-0.076689	0.0435344	0.287223	-0.118971	-0.154381	-0.29291	-0.320393	-0.724491	-0.401501	-0.243944	0.58998	0.103263	0.107598	0.115862	0.205144	0.392036	-0.303506	-0.290348	-0.403609	-1.18579	0.381168	0.171989	0.107876	-0.248579	0.138952	-0.397284	0.211521	0.125208	0.839109	-0.643729	-1.33047
VNG0046G	-0.0136824	0.00400749	-0.170698	-0.0409553	-0.100566	-0.122815	-0.000333658	-0.0736075	-0.00121394	0.221623	0.100439	-0.141277	-0.0393965	0.0440505	0.0105636	-0.148093	-0.067101	-0.0377485	0.00750865	0.174117	-0.157439	0.254124	-0.00581304	-0.325907	-0.261793	0.0033951	-0.142871	-0.118639	-0.0435152	0.0702109	0.0693727	-0.0731757	0.133375	-0.20173	-0.00015761	-0.039825	0.048179	-0.132222	0.0251342	-0.139892	-0.0436589	-0.251404	0.0595145	0.317371
VNG0047G	0.749494	0.667002	0.748623	0.388476	0.612823	0.580417	0.57112	0.444219	0.63725	0.277736	-0.812817	0.751846	0.855103	0.573676	0.752778	0.908634	0.603284	0.519606	0.40507	0.31659	-0.200133	-0.882196	0.638617	0.401203	0.708237	0.702274	0.539967	0.664195	0.258763	0.399139	0.327447	-0.0375751	-0.347747	0.873393	0.665027	0.327954	0.491545	0.631964	0.434493	0.616936	0.297392	0.533097	0.127158	-0.837541
VNG0049H	-0.144609	-0.00873841	-0.147105	-0.209654	-0.195972	-0.0671039	-0.0774183	-0.108041	-0.0559842	0.0491505	0.149889	-0.109729	-0.0959128	-0.0419612	0.0534663	-0.067566	-0.0822266	0.0578714	-0.0313429	0.00870471	-0.214099	0.210926	-0.0015478	-0.35837	-0.218203	-0.0206745	-0.171765	-0.168267	-0.0657851	-0.00374678	0.00672237	-0.165481	0.218406	-0.11898	-0.159715	-0.0418636	-0.0299045	-0.15793	-0.00365713	-0.127828	-0.0943939	-0.257163	-0.0120089	0.207931
VNG0050C	-0.259514	-0.188905	0.0884407	-0.219423	-0.151027	-0.0192444	-0.111084	-0.141115	0.55501	-0.10227	-0.726985	-0.0132868	0.00145064	0.150785	0.157221	0.190298	0.124849	0.158635	0.153418	-0.0288588	-0.237898	-0.548461	0.349714	0.110682	0.311687	0.30349	0.494816	0.358768	0.563954	0.326346	0.291258	0.000178231	-0.55722	0.284416	0.397552	0.482334	0.460379	0.279409	0.587115	0.374059	0.326965	0.218427	0.166548	-0.876698
VNG0051G	-0.0828419	0.0683373	-0.0115554	0.0760676	-0.109601	-0.1721	-0.194483	-0.0989473	0.0351915	0.0612394	0.280563	-0.0832816	-0.169688	0.0695775	-0.0558808	-0.00596945	-0.0668534	-0.0149055	0.069344	-0.0728241	0.193145	0.0982669	-0.00227871	-0.319645	-0.171558	0.0500326	-0.0811007	-0.168389	-0.0141089	-0.00156105	0.00337646	-0.0741815	0.0627139	-0.114734	-0.148707	-0.0102815	-0.210965	-0.103577	-0.0600418	-0.055204	0.0362575	-0.104159	-0.00312226	0.127659
VNG0053H	-0.111129	-0.200119	-0.292439	-0.161987	-0.056762	-0.121132	-0.0848297	-0.0637804	-0.097521	-0.254134	-0.513801	0.114297	-0.0599458	-0.128004	-0.1951	-0.0721315	-0.139683	-0.160646	-0.141248	-0.276792	-0.0925128	-0.410877	-0.0846454	0.0569219	0.00772389	0.00473565	-0.127609	0.0123357	-0.121352	-0.161535	-0.208791	-0.145728	-0.242011	0.296725	0.0338948	-0.183412	-0.0686714	-0.116746	-0.12577	0.0799219	-0.14767	-0.0645248	-0.0739334	-0.349755
VNG0054H	0.0142429	-0.0125337	0.078694	-0.0778031	-0.10524	0.0777004	-0.0375786	-0.0181626	0.0126049	-0.303	-0.407425	0.0970708	-0.0506404	-0.0955701	0.0615964	0.105194	-0.0109012	-0.152704	-0.128408	-0.0700675	-0.8674	-0.293696	-0.0970262	-0.231633	0.0171131	0.048528	0.0250041	0.104332	-0.0126739	-0.0667687	-0.178669	-0.289641	-0.079216	0.0891925	0.0763913	-0.0998196	-0.0113275	-0.00420543	-0.00106842	-0.0845829	-0.107773	-0.0841288	-0.17865	-0.318579
VNG0055H	-0.00533636	0.0902557	0.075732	-0.103945	-0.0027873	-0.177339	-0.0378189	-0.0704793	0.0639631	-0.10509	0.0228614	-0.0306601	-0.0784245	0.00838638	0.142459	0.0599743	-0.0792692	0.0129115	0.0471034	-0.0614844	-0.174267	0.00810777	0.0390784	0.316875	-0.0359769	0.187868	-0.120783	-0.0761527	0.0296816	0.049224	0.0468802	-0.0544041	0.103598	-0.0402217	-0.0519182	-0.0973123	0.123734	0.0818605	0.0765079	0.0862753	-0.029544	0.0882012	-0.062954	0.0398537
VNG0057H	-0.0322911	-0.132559	0.0122248	0.226835	0.076299	0.1041	0.0167102	0.151535	-0.086551	-0.288803	-0.430786	0.283771	0.247497	0.0449315	-0.0535331	0.0291376	0.124312	-0.00840541	-0.00418166	-0.000738311	0.414386	-0.283441	-0.00740821	0.434685	0.438181	-0.0317279	0.157924	0.19214	-0.0500062	0.0110275	-0.130588	-0.154748	-0.469602	0.299063	0.107175	0.0533092	-0.0776809	0.232983	-0.0598147	0.114553	0.132828	0.235004	-0.0923141	-0.570491
VNG0058H	0.312318	0.140915	-0.0704547	-0.153151	0.0584526	-0.0149936	0.101702	-0.0984183	0.257746	0.116236	-1.10853	0.0166171	0.196943	0.0959885	0.11563	0.087214	0.00245121	0.0941375	0.129495	-0.0259139	-0.791765	-0.989209	0.166042	-0.387966	-0.105449	0.114947	0.0862487	0.043963	0.0200624	0.0463411	0.0409802	-0.295129	-1.04445	0.00744456	0.0506832	-0.0274525	0.117246	-0.113299	0.206409	0.0491083	-0.175464	-0.288273	-0.0757063	-1.04478
VNG0060G	-0.0779514	0.0935533	-0.22882	-0.202888	-0.11032	-0.116789	-0.152135	-0.262645	-0.0745845	0.0431418	0.177406	-0.141099	-0.111102	0.0913468	-0.0111764	-0.0432052	-0.131101	0.0466767	0.0172953	-0.0033942	-0.515833	0.198932	0.074778	-0.474217	-0.311696	-0.052493	-0.16755	-0.235429	-0.0591636	-0.0021492	-0.0230675	-0.172489	0.166658	-0.269196	-0.22845	-0.197351	0.0884862	-0.201915	0.0194842	-0.192037	-0.120713	-0.336148	0.0336473	0.290992
VNG0061C	0.0856521	0.0357878	0.155712	0.0257348	0.242584	0.0309864	0.150837	0.0653688	0.0999401	0.0263821	-0.265602	0.158942	-0.0524874	0.197622	0.00843482	-0.0469004	0.167612	0.203375	0.209635	-0.0347811	0.292516	0.162675	0.236884	0.614388	0.147821	0.0837165	0.0801353	-0.02402	0.0526988	0.178929	0.374234	0.209154	0.0735138	0.0609386	0.0704817	0.095504	0.269207	0.374862	0.0694965	0.161372	0.157836	0.364455	-0.0268546	0.0746692
VNG0062G	-0.1415	0.0252824	-0.200898	-0.313005	-0.147078	-0.135404	-0.126567	-0.292358	-0.042356	-0.0164895	0.227464	-0.325448	-0.135081	-0.022198	-0.109878	-0.197629	-0.19004	-0.0775249	0.0435692	-0.0898542	-0.267008	0.119474	-0.0580297	-0.553173	-0.352545	-0.1731	-0.184447	-0.32014	-0.110535	-0.0424789	-0.0417231	-0.0185717	0.107423	-0.334569	-0.335765	-0.156267	-0.0352172	-0.206108	-0.0219793	-0.187894	-0.189321	-0.47348	-0.00659083	0.41638
VNG0063G	0.20111	0.0622371	-0.169937	0.047536	-0.0471601	-0.14473	0.072266	-0.0755358	0.0414861	0.361493	0.24262	-0.0979295	0.258426	0.121724	0.108355	-0.140639	0.125291	0.163915	-0.0338591	0.24715	0.16343	0.365613	0.152998	-0.388117	0.147968	-0.0364805	0.123314	-0.111695	-0.165278	0.180856	0.195519	0.0832706	0.348816	-0.0441332	0.180315	-0.0953303	0.145838	-0.175577	0.168306	0.121059	-0.0153095	-0.239772	0.123624	0.401271
VNG0064G	0.16099	0.0722317	-0.0498003	0.0699783	-0.0143047	-0.0325504	-0.0799667	0.108905	0.0341289	0.0212488	0.131615	0.028049	0.00930935	0.0552302	0.149987	-0.0106993	0.0333224	-0.0185316	-0.0132261	-0.0607711	-0.0532222	0.08964	0.103855	0.0217357	-0.0391061	0.0284925	0.0406339	-0.00995771	-0.017694	0.107722	0.0356689	-0.0452123	0.050375	0.100073	0.0470688	0.0289872	0.0887231	-0.0962941	0.0568232	0.0431843	0.0557423	-0.159376	-0.0361472	0.144265
VNG0065G	0.0595404	-0.0302561	-0.0182566	0.0488721	-0.0353567	-0.111101	-0.103868	0.014784	0.00735785	-0.0763461	-0.0858612	0.0753756	0.0309438	-0.0892294	0.0849789	-0.020975	-0.0199256	-0.0521453	-0.139028	-0.179459	0.216278	-0.00635063	-0.0616024	-0.0284563	0.044177	0.0207636	-0.0599427	-0.0092283	-0.126608	-0.0174348	0.025103	-0.0276395	0.0101597	0.0830671	-0.0298657	0.0174192	-0.0234208	0.0316916	0.0619954	0.011679	0.107994	-0.0452565	-0.0214734	-0.0356041
VNG0066H	0.0696219	-0.021391	-0.185709	-0.189405	-0.0815884	-0.0607934	-0.0244652	-0.0594927	-0.065617	0.0990474	0.151686	-0.0781472	-0.087778	0.0605969	-0.00917281	-0.137827	-0.0404176	0.0506992	-0.0356326	-0.00845814	-0.0586971	0.193463	0.023268	-0.382452	-0.168462	-0.102627	0.0387455	-0.100819	-0.0589015	0.0572204	-0.0292655	-0.0666963	0.0447672	-0.00750163	-0.139863	0.0010077	0.0100471	-0.164107	0.109964	-0.0487607	-0.0689677	-0.28885	0.0445017	0.14966
VNG0067H	-0.0657682	-0.0832874	-0.222001	-0.185314	-0.153293	-0.0563589	0.0425442	-0.0858681	-0.0394455	0.0462673	-0.070992	-0.191858	-0.181206	-0.100113	-0.0611882	-0.154369	-0.133552	-0.00431647	-0.0182078	-0.0244293	-0.236962	0.131685	-0.0597268	-0.367682	-0.122746	-0.193006	-0.128373	-0.176665	-0.057742	-0.0992863	-0.0609107	-0.00597389	0.0925336	-0.337429	-0.120346	-0.106934	-0.0233876	-0.201936	0.00871266	-0.129469	-0.123159	-0.214098	0.00225399	0.149398
VNG0068H	0.0737991	0.106752	0.104579	-0.0775031	0.0713669	-0.0791881	0.0741458	-0.122938	0.0141959	0.329856	0.297116	0.098258	-0.0136892	0.109606	0.08287	0.155896	0.0679945	0.155089	0.161388	0.136398	0.124794	0.250333	0.0869675	-0.17484	0.00850096	0.0191231	-0.0543449	0.0250702	-0.119401	0.00835177	0.00686701	0.0978698	0.212992	0.0941794	0.187347	-0.0532226	0.157465	0.0386258	0.00702547	0.0760851	-0.0443453	-0.00310378	0.158114	0.136542
VNG0069H	-0.163383	-0.0947968	-0.101453	-0.0111652	-0.0475979	-0.0602107	0.108098	-0.070532	-0.0475854	-0.253269	-0.0629792	-0.184972	-0.0479374	0.00207929	-0.27754	-0.171889	-0.0399261	-0.0855001	-0.00944948	-0.153524	0.449685	-0.0337989	-0.0642423	-0.0875137	-0.179446	-0.104946	0.0438724	-0.0253127	-0.0904568	-0.165329	0.00216591	0.255122	-0.100922	-0.138233	-0.139316	-0.00900383	-0.00883264	-0.090899	-0.0462583	-0.058485	-0.111702	-0.107192	-0.0501224	0.0210218
VNG0070H	-0.0911065	-0.0784107	-0.0116518	0.266327	-0.00682295	-0.0564687	-0.0126088	0.191355	0.0275167	-0.130186	0.0668802	-0.0243985	-0.147977	0.0156194	-0.00923353	-0.0905695	-0.0303135	-0.0136991	0.0133209	-0.0527741	0.640314	0.109186	-0.0525842	0.0788649	0.0916559	-0.0191544	0.0181004	-0.0686164	-0.00943784	0.0225287	0.00464274	0.0356454	-0.00520086	-0.0287577	-0.045387	0.0127887	0.026092	0.0295044	-0.00625381	-0.0338597	0.300725	-0.0168447	-0.0446527	0.0809772
VNG0072H	0.138444	0.0130946	0.185517	0.0580155	0.185776	0.00725871	0.0442488	-0.0467167	0.0256379	0.0868918	-0.0535641	0.239401	0.157915	0.0107781	0.168997	0.0923915	0.0429342	0.0563648	-0.0239423	0.174137	0.0447307	0.16403	0.164767	0.168068	0.23846	0.0829041	-0.0380671	0.196316	-0.0115105	0.0186418	-0.0191523	-0.194657	-0.0637083	0.149237	0.2723	0.0639695	0.0310176	0.182289	-0.0381785	0.160149	-0.0237319	0.143538	-0.00199354	-0.0111003
VNG0073C	0.0561136	0.0364041	0.0107007	0.205244	0.156824	-0.0540926	0.0462506	-0.0653451	0.00899401	-0.000164426	0.145215	0.119403	-0.00321562	0.117917	-0.0313915	-0.023724	-0.0621957	0.0688624	0.0243388	0.0333598	0.484972	0.129743	0.138535	0.411815	0.191986	0.0384294	0.00626568	0.0928227	-0.030953	0.068176	0.135596	0.17458	0.0743504	0.12485	0.109553	0.11209	0.0144485	0.205818	-0.0304015	0.163837	0.106865	0.188418	0.0723929	0.0804033
VNG0075H	0.0383135	0.102279	0.157453	0.350238	0.123114	-0.0434745	-0.0354385	0.152324	0.0723671	-0.00390595	0.296416	0.281562	0.0303275	0.112618	0.0984984	0.236187	0.0801473	0.16579	0.0696825	-0.0274245	0.292248	0.131908	0.076291	0.294935	0.0899899	0.0046994	0.0875464	-0.126579	-0.0900516	0.0691415	0.177721	0.0860811	-0.0286265	0.242297	0.155859	0.145018	-0.00406952	0.208627	-0.015635	0.191901	0.161491	0.188223	0.0161531	0.152766
VNG0076H	-0.0433994	-0.0343597	0.114417	0.00871825	0.107157	0.106189	-0.0941406	0.0649928	0.0364995	-0.065766	-0.220219	0.157851	0.0569281	-0.0695297	0.0982405	-0.00703693	-0.0353438	0.00761464	-0.0288738	0.0672044	-0.113976	-0.117292	-0.0422745	0.0424207	0.0320135	0.0974131	-0.0937695	0.0487951	0.0350053	-0.0110683	-0.0191867	-0.150337	-0.126245	0.134796	0.103622	0.0706515	0.0970194	0.103098	-0.0411093	0.0759008	0.0704821	0.0887348	-0.0967926	-0.110652
VNG0077H	0.0580175	-0.096057	-0.0303052	0.146284	-0.0527928	-0.116229	-0.0840263	0.0808078	0.051937	0.130654	0.0152774	-0.0820858	0.0809736	-0.0247603	0.0719675	-0.0916448	-0.0649372	-0.0636279	0.058724	0.000971635	0.413068	0.104503	-0.040506	-0.197927	0.0656102	-0.0499001	-0.0839749	-0.0354455	-0.0592421	0.17455	-0.0360348	0.0183747	0.0723849	-0.0987207	-0.0743381	0.0679235	-0.00384121	-0.0551374	-0.00284506	0.0127948	0.145347	-0.179378	-0.0707521	0.186255
VNG0079H	0.287036	0.173671	0.152275	0.144872	0.162798	0.147819	0.157102	0.121423	-0.0342809	-0.0828272	-1.09357	0.0493452	-0.00700875	0.0756096	0.00831065	-0.0442872	-0.0187891	-0.0393355	0.0284226	0.0240545	-0.803378	-0.647744	0.011356	-0.127079	-0.0967622	-0.0676232	-0.0522091	-0.0726083	-0.0785572	-0.0856174	-0.189195	-0.317584	-0.578322	-0.0656937	-0.0686307	0.0121086	-0.0144175	-0.065215	-0.0506689	-0.145278	-0.0518465	-0.13242	-0.147414	-1.12825
VNG0080H	-0.0825683	-0.0432924	-0.20107	0.0687178	-0.00545068	0.0132443	0.0316118	0.00437397	-0.0415439	-0.228039	-0.014956	-0.144082	-0.214349	0.0326834	-0.0926801	-0.178497	0.0615357	-0.0903663	0.0360266	-0.112412	0.230008	-0.0666191	-0.0599824	0.0626964	-0.0457399	-0.120906	0.0438293	0.0447851	0.0420224	-0.0450849	-0.12644	0.119347	-0.166178	-0.110817	-0.208184	0.0121036	-0.0964156	0.0385559	-0.000691711	-0.0707322	-0.0127429	0.00114916	-0.104004	-0.0417833
VNG0081G	-0.0985998	0.00266106	-0.0305385	-0.144303	0.0567774	-0.040392	-0.0118468	-0.136242	-0.0851964	-0.040318	0.0528845	-0.0283631	-0.14717	-0.103812	-0.226613	-0.141481	-0.144806	-0.0850546	0.0270846	-0.16056	-0.0846545	0.0153858	-0.046794	-0.0158572	-0.266698	-0.058089	-0.0916797	-0.166407	-0.250835	-0.119432	-0.122624	0.0764801	-0.0482214	-0.0833235	-0.18663	-0.169062	-0.082789	0.0281007	-0.106523	-0.163947	-0.203098	0.0231164	-0.0791508	-0.014945
VNG0084G	0.0655573	0.021825	0.125701	0.0152123	0.0197836	0.0517558	0.00823683	0.0956117	-0.112509	-0.130822	-0.464347	-0.135004	-0.0341169	-0.164599	-0.0619119	-0.10774	-0.112106	-0.129373	-0.123988	-0.0558462	-0.233653	-0.607653	-0.150969	-0.070091	-0.167914	-0.152122	-0.125845	-0.152268	-0.148658	-0.100745	-0.0812584	-0.146231	-0.830935	-0.0669777	-0.125663	-0.0868713	-0.167603	-0.146711	-0.205149	-0.0889525	-0.122309	-0.0739218	-0.0564593	-0.59547
VNG0085G	-0.0473881	0.0817801	-0.101788	-0.0918705	-0.0839712	-0.0311166	-0.109965	-0.0965067	-0.0468411	0.0835737	0.140835	-0.0220792	-0.0317381	-0.0138362	-0.0243361	-0.0991452	-0.10947	0.00733801	-0.00106587	0.0445559	-0.429034	0.195376	0.0591536	-0.194818	-0.210647	-0.0333574	-0.102358	-0.133399	0.0383904	0.0107812	-0.000475647	-0.161025	0.160051	-0.128274	-0.0604308	-0.0548535	-0.0615201	-0.0947577	0.00309166	-0.0847982	0.0392928	-0.18106	-0.0300252	0.316862
VNG0086G	0.0380309	-0.0375761	0.184701	0.235633	0.130343	0.0730687	0.041416	0.127154	-0.0943998	-0.19381	-0.14083	0.174712	-0.0697629	-0.0761346	-0.0395127	0.106007	0.0375237	0.0296748	-0.105966	-0.0379871	0.046519	-0.195474	0.0200381	0.607735	0.250213	0.0506331	0.042785	0.333944	0.0521464	-0.00487781	0.0717994	-0.0731899	-0.127532	0.238498	0.102563	-0.0802796	0.000887825	0.273912	-0.0925222	0.0965329	0.127813	0.531327	-0.00741425	-0.189719
VNG0089G	0.100994	0.0932717	-0.109208	-0.182528	-0.00769331	-0.0972538	-0.0924778	-0.122364	0.031674	0.166548	0.169511	-0.155612	0.0637797	-0.192161	0.0401808	-0.097354	-0.0761579	-0.0259502	-0.038955	0.0313572	-0.0986384	0.217909	0.00229906	-0.26957	-0.131422	-0.0533838	-0.0341253	-0.11066	-0.0233494	0.0749639	-0.0332724	-0.019985	0.164889	-0.229604	-0.0908204	-0.0791283	0.0199768	-0.155661	0.0377695	-0.0893604	-0.106778	-0.213309	0.077572	0.342281
VNG0090G	0.0363742	0.0612092	-0.21057	-0.22909	-0.0801323	-0.0961352	-0.0476156	-0.200327	0.0100248	-0.165389	0.1348	-0.172525	-0.00618612	-0.0619674	-0.0526413	-0.1833	-0.0376922	-0.00396596	-0.0179761	-0.032392	-0.245695	0.128085	-0.0790118	-0.443421	-0.270521	-0.0566901	0.00655966	-0.150384	-0.0471299	0.0383794	-0.0167477	-0.0805678	0.0725329	-0.19203	-0.148921	-0.101211	-0.0865982	-0.21703	0.0522109	-0.185104	-0.0282029	-0.264071	-0.0125207	0.321957
VNG0091C	-0.0119675	-0.0108203	-0.364381	-0.208147	-0.0911584	-0.045065	-0.0602985	-0.0343214	-0.014619	-0.0227905	0.115245	-0.119853	0.0253197	-0.0424986	-0.0200649	-0.175149	-0.0659698	-0.0288325	0.044208	0.0260885	-0.022797	0.0519477	-0.0240885	-0.410188	-0.236406	-0.0680674	-0.0747971	-0.21844	-0.0574794	0.0121042	0.0293836	0.00939896	0.0205304	-0.216054	-0.107435	-0.108764	0.042974	-0.178424	0.023966	-0.203023	-0.163118	-0.265207	-0.00638681	0.219674
VNG0094C	0.00238574	0.139383	-0.282103	-0.282249	-0.0854014	-0.170501	-0.0111031	-0.206927	-0.0194504	0.168908	0.250892	-0.128269	-0.0458258	0.0934578	0.0542059	-0.033306	-0.0948895	-0.00494149	0.0261304	0.103301	-0.309478	0.253578	0.0487685	-0.558534	-0.100224	-0.0538273	-0.194326	-0.243175	-0.0875947	0.00618159	-0.00488876	-0.065177	0.185419	-0.22385	-0.138889	-0.173367	0.0918572	-0.0434691	0.103162	-0.147124	-0.201484	-0.383803	0.142981	0.32475
VNG0095G	-0.0304266	0.0611607	0.0267464	0.0749288	-0.0274674	-0.0952364	-0.058496	0.00190509	-0.0663238	0.0293766	0.112947	0.0199229	0.0356941	0.0791688	0.0549056	0.0714894	0.0264866	0.0393276	0.017285	0.016403	0.199293	0.0450617	-0.0227086	0.0788593	-0.0574608	-0.0699136	-0.00923868	-0.0676776	-0.0234696	0.0154138	-0.0368917	-0.128884	0.0548519	-0.0274276	-0.0952898	0.0248443	0.0129022	-0.0610537	-0.00563405	-0.123223	0.0919242	-0.146398	-0.0592236	0.131353
VNG0096C	-0.0703359	-0.099762	-0.208457	-0.133092	-0.0667034	-0.158166	-0.0824881	-0.0366181	0.0365194	-0.0809201	0.129008	-0.112686	-0.0980233	-0.191296	-0.131768	-0.122581	-0.118408	-0.00740895	-0.0448831	-0.12581	-0.138249	0.0727003	-0.012443	-0.54621	-0.113255	-0.139458	-0.15418	-0.157144	-0.0779764	-0.0590074	-0.0644316	-0.055055	-0.0563506	-0.205063	-0.130464	-0.0763746	0.013811	-0.309352	0.0453019	-0.149547	-0.1085	-0.364501	0.0426871	0.10601
VNG0097G	-0.0586606	0.0390035	-0.0685272	-0.0371158	0.0400767	-0.042627	-0.0164056	-0.0492504	0.0682492	0.029369	0.15193	0.078725	0.00691193	-0.00301656	0.0526701	0.0971765	0.0715306	0.15497	0.0450349	0.21794	-0.0434675	0.161298	0.0248188	0.0493246	-0.0782108	0.0305597	-0.0310044	-0.00384845	0.00859425	0.00686268	0.0422817	-0.0874238	0.191887	-0.147011	-0.143724	0.0620567	0.0669959	-0.0621962	0.043526	0.00696607	-0.00413572	-0.134875	-0.0357539	0.200926
VNG0098G	-0.174632	-0.0685001	0.0599431	0.021753	0.150001	0.0609521	0.0317673	0.00583639	-0.0569019	-0.141181	0.151094	-0.11017	-0.165264	-0.0810707	-0.239952	-0.0592291	-0.0294252	-0.14827	-0.119592	-0.119899	-0.00911805	0.102331	0.000339123	0.575137	0.0926532	0.0247415	0.00491509	0.167664	0.00916267	-0.0271633	-0.013815	0.0910595	0.0673072	0.091438	-0.0146575	0.0446034	0.0108107	0.301466	-0.0457258	0.0600801	-0.0723267	0.383761	0.06989	0.169381
VNG0099G	-0.0905882	0.0687083	-0.134442	0.205567	-0.177951	-0.0794681	-0.0790013	0.106536	-0.0428755	-0.023972	0.0283201	-0.0661818	-0.0820377	-0.0525915	-0.0670862	-0.066453	-0.000100202	-0.0204579	-0.087417	-0.0338221	0.00693452	0.229296	0.22343	0.00445655	-0.128422	-0.0808955	0.0142456	-0.120634	-0.0870846	-0.0261088	-0.0564676	0.0487373	0.0364635	-0.0437377	-0.00642441	0.0549472	0.00555043	-0.0696642	-0.0363202	0.0737031	0.0284109	-0.215418	-0.0304245	0.197151
VNG0101G	0.174373	-0.0507814	-0.258161	-0.0178013	0.00879808	0.0326598	0.117007	-0.221153	-0.0400603	0.254489	-0.0518542	-0.263944	-0.0473281	0.0721679	-0.0994361	-0.325519	0.0768943	0.0101212	-0.0686519	0.0816094	0.179813	0.232952	0.0173277	-0.132936	-0.0141878	-0.0692079	-0.064265	-0.119529	0.0168278	0.0253861	-0.0179693	0.172501	0.215737	-0.164644	-0.149962	-0.113953	0.16604	-0.11634	0.0300221	-0.0747755	-0.0932075	-0.120252	0.185912	0.338429
VNG0102C	-0.0265607	0.024877	-0.164509	-0.1903	-0.101315	0.0244334	-0.0445987	-0.0669672	-0.0786428	0.132325	0.187712	-0.140628	-0.0298399	-0.0871512	-0.0582406	-0.0416819	-0.0396046	-0.0459192	0.0760324	0.0242542	-0.166643	0.192259	-0.0464821	-0.176277	-0.192375	-0.104278	-0.057617	-0.0755199	0.0566062	-0.0210367	-0.0566337	-0.0590932	0.116822	-0.174358	-0.141379	-0.0943216	-0.0722469	-0.127612	-0.0364081	-0.103247	-0.0796548	-0.0861397	0.0061872	0.238924
VNG0104G	0.00474674	-0.00116836	-0.0505521	-0.391688	0.048964	-0.0605293	0.252616	-0.195983	0.020751	-0.126204	0.230918	-0.102113	-0.00330227	0.0643089	-0.124473	-0.0735853	0.0133077	0.0304181	0.0885557	0.0372113	0.170609	0.0342994	-0.110512	-0.269327	-0.125215	-0.10851	0.0926873	-0.182719	-0.0627917	-0.0421278	0.0305703	0.192875	0.0540984	-0.109992	-0.152435	-0.131195	0.0638354	-0.120355	-0.0193289	-0.0983965	-0.107779	-0.163898	0.141334	0.258901
VNG0105H	0.222503	0.0215481	0.068245	0.0709193	0.204104	0.128021	0.115332	-0.0192192	0.022095	0.252618	0.000342165	0.0468874	0.0645755	0.231442	0.065343	-0.0636529	0.0916497	0.045017	0.138418	-0.0371452	0.198581	0.138995	0.203199	0.252001	0.118342	0.0166039	0.195556	0.120418	0.046682	0.127421	0.178001	0.191131	0.0983887	0.0992133	0.113527	-0.156366	0.141416	0.135298	0.105995	0.00347522	0.0493905	0.206438	0.0132566	0.0844225
VNG0106G	0.0979153	0.0129885	-0.194896	0.00223371	-0.0602631	-0.0393909	0.0152838	-0.0752671	-0.0580635	0.137544	0.232146	-0.176571	0.018842	0.0441187	0.104231	-0.155563	0.0340715	0.100683	-0.0261368	0.266005	0.13118	0.264172	0.0342968	-0.327049	0.0469044	-0.151782	-0.0873285	-0.0823483	-0.0467488	0.059973	0.0622151	0.226684	0.174011	-0.0250879	0.0125569	0.0226839	0.100636	-0.132589	0.0655529	-0.132015	-0.0966586	-0.299991	0.150748	0.242591
VNG0107G	-0.0483744	-0.0635649	0.0272658	-0.00521606	0.028336	0.0105539	0.0354193	0.0510422	-0.00405081	-0.0618838	-0.193682	0.116352	-0.0669209	-0.0466927	-0.0477353	0.0558267	-0.0240159	0.1288	-0.000179813	-0.00532942	-0.267425	-0.252223	0.0357519	0.135176	0.0566348	0.202293	0.03184	0.116005	0.143756	0.0794009	0.130426	-0.0772477	-0.0466299	0.120613	0.175021	0.0495768	0.0131322	0.113578	0.0181529	0.130137	0.0206581	0.244801	0.0686221	-0.223871
VNG0108G	0.037251	-0.000525896	-0.197266	-0.202195	-0.201961	-0.0801214	0.0592016	-0.136245	-0.0596154	-0.088138	0.157154	-0.218262	-0.180078	-0.049886	-0.144946	-0.0599315	-0.125029	-0.0313748	0.084747	-0.192806	-0.211632	0.119213	-0.0292833	-0.391544	-0.359093	-0.0142268	-0.0818927	-0.192475	0.0142934	-0.0471944	-0.0615155	0.0542405	-0.0923931	-0.1854	-0.252756	-0.187556	0.0764529	-0.200825	-0.016645	-0.202197	-0.202714	-0.225872	-0.0459284	0.176568
VNG0110a	-0.0268913	-0.0652322	-0.0446368	0.0691241	0.00711326	-0.060238	-0.0128261	0.198451	-0.024155	-0.134881	0.0315949	0.0431826	-0.0605785	0.0203382	-0.0813782	-0.032534	0.0267356	0.00613973	-0.00052346	-0.0509081	0.771291	-0.0625435	0.0347019	0.037725	0.0460334	0.017198	0.0320514	-0.0697553	-0.0992263	-0.00295005	0.0654657	0.0360355	-0.0650841	0.0245352	0.0178052	0.0720501	0.0302752	0.0684264	-0.0137873	0.030745	0.230853	-0.0794284	-0.0144609	-0.0241204
VNG0110C	-0.0304494	-0.0471289	-0.188499	-0.444108	-0.134606	-0.420353	-0.124161	-0.416665	-0.0447222	-0.261292	-1.35831	-0.00959103	0.11685	0.0618267	0.055398	0.0633753	-0.00516344	-0.0457429	0.0440452	0.0730495	-0.586612	-1.01078	-0.0799607	-0.669655	-0.160505	-0.117366	-0.0783609	-0.150451	-0.494559	-0.159726	-0.214294	-0.343022	-0.649779	-0.202649	-0.146532	-0.435244	-0.102059	-0.258398	-0.0832064	-0.208346	-0.456029	-0.550621	-0.136264	-1.19385
VNG0112H	-0.0366985	0.0255565	-0.068311	-0.10034	-0.0198738	-0.122401	0.00904706	-0.0830721	0.0430512	0.053744	0.229231	-0.0306147	-0.232341	0.0438596	0.000947611	-0.0765833	-0.0854545	0.0722738	0.0428799	0.0299353	-0.0764267	0.119155	0.100243	-0.182396	-0.0635906	0.00371461	-0.151903	-0.225864	-0.0163483	0.0739871	0.150888	-0.121231	0.109051	-0.15137	-0.138687	-0.0749667	0.108667	0.0343311	-0.0117433	-0.0770819	0.00323028	-0.168194	0.0352793	0.121852
VNG0113H	0.00266655	0.0221613	-0.0713494	-0.161245	-0.0927359	-0.0615065	-0.147847	0.127925	0.0580472	-0.16777	-0.0560277	-0.022446	-0.0987087	-0.13411	0.0507477	0.0435764	-0.0807737	0.041312	-0.0185639	-0.071102	-0.0807649	-0.154228	0.0266555	0.161309	-0.025978	0.0846517	0.0352854	0.0701795	-0.0547225	0.0762333	-0.0129582	-0.198822	-0.0938456	0.0107651	0.00858327	-0.0275112	-0.131168	0.000344851	-0.0977324	-0.0226537	0.129503	-0.089379	-0.191763	0.0259903
VNG0115G	-0.0285528	-0.00392295	-0.0495304	0.30788	-0.017015	0.037135	-0.0834	0.10799	-0.0969084	0.0391643	-0.00801207	-0.0373833	-0.104272	-0.075436	0.0279233	0.0226494	-0.00965753	-0.0785417	0.00273235	-0.0904462	0.303009	0.0243874	-0.0312654	0.162155	0.0143515	0.0933253	0.0251957	-0.0483746	0.0258208	0.0171303	-0.0266342	0.00708132	-0.0243627	-0.0082568	-0.0164644	0.143087	-0.0481773	0.00535446	-0.0738144	0.0222321	0.213227	0.131362	0.0316512	-0.0327248
VNG0116H	-0.0205293	0.0347752	-0.141222	-0.17709	-0.169748	-0.0843884	-0.11067	-0.154102	-0.140927	0.194477	0.202591	-0.181824	-0.0416067	0.0412863	-0.0136473	-0.158108	-0.101114	-0.0038512	-0.0461887	0.0864673	0.00905199	0.249963	0.0413538	-0.402203	-0.120207	-0.0940315	-0.122951	-0.22653	-0.113922	-0.0310291	0.0134179	0.0472948	0.270091	-0.166379	-0.133869	-0.134925	-0.0406378	-0.207052	-0.0377794	-0.0974296	-0.152812	-0.265553	0.150994	0.201103
VNG0117H	-0.175179	0.03144	-0.380097	-0.362001	-0.188403	-0.205608	-0.117656	-0.254951	-0.0945449	0.17721	0.19107	-0.292899	-0.186703	-0.0849951	-0.170404	-0.255252	-0.186242	-0.0265173	-0.079035	-0.00515067	-0.309274	0.157917	-0.0415155	-0.755446	-0.326678	-0.194624	-0.301024	-0.305181	-0.16257	0.0131546	-0.0374882	-0.0863176	0.232663	-0.381004	-0.259075	-0.141072	-0.102128	-0.374577	-0.0269838	-0.264298	-0.243636	-0.500828	0.0111752	0.388434
VNG0118H	-0.103433	-0.0158938	-0.190903	-0.43183	-0.115347	-0.167872	-0.0710302	-0.193422	-0.114446	0.0916574	0.0842726	-0.283628	-0.18077	-0.104075	-0.106984	-0.26339	-0.187879	-0.104796	0.00656421	-0.0537968	-0.513769	0.123439	-0.0328434	-0.552422	-0.370083	-0.14144	-0.235931	-0.338582	-0.130898	-0.0568339	-0.0433086	-0.132114	0.128695	-0.317521	-0.299849	-0.198327	-0.0946415	-0.300107	-0.078104	-0.265047	-0.289988	-0.444981	-0.0230796	0.380477
VNG0119H	-0.107663	0.063033	-0.0301458	-0.111218	-0.150449	0.0126976	0.0269503	-0.0564562	-0.0247422	-0.0563558	-0.0353186	-6.79292e-05	-0.104144	0.0667015	-0.0918349	-0.0336694	-0.0634227	-0.0857205	0.0170901	-0.0532845	0.00337681	-0.146737	0.186319	0.0286321	0.0682727	0.153758	0.106199	0.106992	0.112378	0.0357542	0.113473	0.140613	-0.00576308	0.0238262	-0.0545492	-0.0853406	0.0235274	-0.0201949	0.0660857	0.132689	-0.0895478	-0.0147189	0.0656084	-0.0171051
VNG0120H	0.0635024	-0.00950624	-0.0878994	0.0201212	-0.0809183	-0.162201	-0.0212954	0.053827	0.0726618	-0.00734838	0.0641084	0.0129525	-0.00868018	0.0232463	0.0833976	-0.00155148	0.00689255	0.0748483	0.0394186	-0.0715905	0.320021	0.110573	0.0461685	-0.111686	0.0560427	0.0915232	-0.044102	-0.160897	-0.0343241	0.0845239	0.129449	0.0483692	0.0898797	-0.104596	0.227664	0.0638892	0.0641496	0.0453364	0.0811792	0.00668749	0.11516	-0.192989	-0.0371542	0.112812
VNG0121H	-0.00398051	-0.00962769	-0.0525078	0.263524	0.0242747	-0.0777412	-0.129978	0.220828	0.0649911	-0.0530538	0.0958442	0.0406939	-0.0064428	-0.0770292	-0.0184474	0.0717168	0.00743784	-0.0517491	-0.0744937	-0.0697171	0.212686	0.0461124	0.0216873	0.0589415	0.0417782	0.058665	0.014952	-0.0438817	-0.08052	0.140221	0.0200099	-0.0489582	0.0899469	0.138747	0.00343046	0.212065	-0.11646	0.00581841	0.0187766	0.0432736	0.222836	0.00430382	-0.106965	0.0647758
VNG0123G	0.344229	0.216777	0.505927	0.0348355	0.371281	0.0745896	0.404548	-0.0740882	0.292208	0.253385	-0.550694	0.285292	0.375792	0.230578	0.259773	0.409175	0.416361	0.205907	0.101721	0.352463	-0.162895	-0.733236	0.16052	0.0549529	0.520798	0.268759	0.209955	0.423814	-0.222806	-0.0262704	0.0678711	-0.08398	-0.330793	0.427624	0.430969	-0.124896	0.249405	0.322588	0.139483	0.357723	-0.223053	0.0398048	0.166028	-0.727881
VNG0124C	0.104044	0.0624753	0.453915	-0.223199	0.131445	-0.29877	0.0665942	-0.206926	0.0345143	0.373855	0.581339	0.0884919	0.193094	-0.124477	0.0326641	0.0665029	0.0320999	-0.0971791	-0.0575222	-0.0376204	0.717229	0.483229	2.83994e-07	-0.00755926	0.201927	-0.00218235	0.211336	0.0876664	-0.436442	-0.0320512	0.0166913	0.161874	0.658214	0.263042	0.167319	-0.249257	-0.00652152	0.149572	-0.0392496	0.171098	-0.252596	-0.00306616	0.342394	0.498936
VNG0125H	0.0265819	0.277456	0.569875	0.10983	0.454598	0.100762	0.156676	-0.00119428	0.150614	-0.15525	-0.345313	0.446704	0.233575	0.0608806	-5.12752e-05	0.264676	0.209926	0.0265941	0.0665225	-0.022212	0.285718	-0.209132	0.262751	0.538158	0.563496	0.218416	0.159845	0.361947	-0.129919	0.0873159	-0.00306743	0.0932376	-0.0787483	0.686023	0.356713	0.016928	0.104524	0.663254	-0.0734218	0.365021	-0.020926	0.675954	0.0603762	-0.36799
VNG0127C	-0.041352	0.0637951	-0.00757548	-0.231591	-0.0743589	-0.0303424	-0.0813952	-0.0593642	-0.0579609	-0.0688666	-0.0141523	0.118178	0.144658	0.0636208	0.228963	0.137063	0.0686096	0.117718	0.137156	0.0582703	-0.13128	0.0879764	-0.0426231	-0.132139	-0.0303302	0.0426757	-0.140871	-0.0844164	-0.116465	-0.0945093	-0.0788309	-0.152143	0.0753556	0.00939911	-0.118869	-0.186487	-0.105177	-0.123617	-0.0507762	-0.0318656	-0.158225	-0.126851	-0.0672376	-0.106653
VNG0128C	0.229039	0.129625	0.44933	0.065757	0.141451	0.0970686	0.162942	0.147735	-0.020605	0.132265	0.235477	0.117263	0.194579	0.0348448	0.0510661	0.0807685	0.10809	0.0154712	-0.0463976	0.0380167	0.093632	0.356513	0.0266442	0.0404136	0.125396	0.0794434	0.0791596	0.243229	0.0573338	-0.0189995	-0.0079282	-0.173695	0.291799	0.291885	0.30378	-0.0230415	-0.0112374	0.0923548	-0.0248317	0.033581	-0.0898645	0.0200155	0.0604841	0.108417
VNG0129G	0.0633739	0.0117579	-0.120757	-0.122111	-0.0520864	-0.131878	0.00503292	0.0691158	0.0782652	-0.159551	0.00460788	-0.0619489	-0.0925309	-0.0990862	0.0742585	-0.0218817	0.00882872	0.0494566	0.0011941	-0.115809	-0.1802	0.0414608	0.0495888	-0.0613909	-0.247796	-0.00726614	-0.0508804	-0.267011	-0.0511103	0.034076	-0.0299192	0.105721	-0.0290271	-0.0342964	-0.168431	-0.00399509	0.0363912	-0.115685	0.00658705	-0.00930577	0.135843	-0.201901	-0.0635428	0.081208
VNG0130H	-0.0387418	-0.0357104	0.000384007	-0.139825	-0.0627924	-0.0990378	-0.0398695	-0.0699695	-0.176271	-0.0881705	0.0940023	0.133724	0.246955	0.226949	0.0693616	0.141569	0.111381	0.14586	0.143418	0.0862286	-0.139547	0.301121	-0.0863531	-0.253402	-0.103327	-0.127509	-0.132996	-0.106026	-0.110944	-0.17755	-0.157731	-0.294895	-0.194034	-0.184042	0.00331439	-0.150327	-0.181646	-0.197976	-0.210606	-0.15486	-0.198331	-0.230159	-0.220583	0.0786384
VNG0132C	0.0645568	0.0314129	0.190241	-0.128801	0.138601	-0.148945	0.0221946	-0.116087	0.176931	0.187403	0.349436	0.15423	0.208604	-0.0285254	-0.0107719	0.0907719	0.12336	0.000281415	0.0337989	0.234522	0.628952	0.415197	0.181538	0.44775	0.327488	0.187648	0.185807	0.244114	-0.0209261	0.0967582	0.161074	0.158454	0.29967	0.382299	0.252796	0.09592	0.124732	0.367241	0.149487	0.273981	0.079512	0.291794	0.15126	0.228887
VNG0133G	0.210946	0.0875214	-0.194477	-0.153943	-0.120836	-0.0855564	0.0529725	-0.0974964	0.0247747	0.0679766	0.101231	-0.144038	0.0358071	-0.0112666	0.0440975	-0.101411	0.1252	0.0161414	0.0385329	0.0560831	-0.00756412	0.228527	0.130585	-0.369366	-0.179267	-0.0621765	0.0761746	-0.170148	-0.0630003	0.0906705	0.0225925	0.198893	0.119803	-0.175965	-0.0871127	-0.171839	0.0189983	-0.22892	0.11935	-0.0475609	-0.114463	-0.202441	-0.0362945	0.259675
VNG0134G	-0.12403	-0.0817519	-0.0886795	0.0296948	0.0418129	0.00186819	0.0479474	-0.0110157	-0.0806864	-0.0639333	0.0663153	-0.0959234	-0.0822832	-0.0161304	-0.239916	-0.100121	-0.0598066	0.0105273	0.00462252	0.0824864	0.347889	0.174542	-0.098515	-0.0271491	0.0446243	-0.0991114	-0.060193	-0.0214252	-0.0089766	0.00888006	0.0871187	0.1563	0.0959856	-0.150828	-0.0549521	-0.0263351	0.0984769	-0.0284083	-0.0168156	-0.0826292	0.0181902	-0.147143	0.0844767	0.11377
VNG0136G	0.337683	0.326655	0.627239	0.486693	0.508883	0.439008	0.316499	0.230031	-0.0384348	-0.0726034	-0.540065	0.368766	0.399727	0.106311	0.140932	0.40187	0.279425	0.157864	0.0305646	0.134992	0.0334461	-0.446601	-0.0217575	0.783499	0.430857	0.0810431	0.0561039	0.421173	0.0350456	-0.0486723	-0.0666266	-0.0478186	-0.260541	0.357071	0.125741	-0.0154733	-0.0415004	0.452223	-0.0646654	0.226876	0.000913222	0.696759	-0.0210763	-0.562509
VNG0137G	0.113207	0.137257	-0.0180435	-0.00437961	0.00327288	-0.0295158	-0.0455957	0.0319096	0.0117854	0.122954	0.0461075	-0.0386439	-0.0389659	0.0605991	0.0776571	0.0027841	0.0487942	0.0283858	0.0159959	-0.0312552	-0.0124609	0.0738806	0.0241214	-0.0783578	0.0210423	0.0664352	-0.0733956	-0.0701168	-0.0244049	0.0710524	-0.0204126	-0.0373175	0.14338	-0.0132352	-0.0236608	0.00745265	0.0192052	0.0324669	0.0692703	-0.0569456	0.0202225	-0.0752096	-0.0102676	0.15943
VNG0138H	-0.119117	0.0210206	-0.290019	-0.327991	-0.203678	-0.176486	-0.0953293	-0.275	-0.118279	-0.039669	0.171853	-0.314796	-0.26592	-0.012628	-0.197805	-0.189529	-0.190066	-0.0472362	-0.0215302	-0.133652	-0.545831	0.0873603	-0.0949138	-0.662217	-0.457025	-0.146609	-0.233148	-0.29436	-0.0807257	-0.0931501	-0.0756693	0.031724	0.0839837	-0.403947	-0.3645	-0.206989	-0.0665564	-0.36384	-0.0415223	-0.273543	-0.242526	-0.468898	-0.0412667	0.368705
VNG0139H	0.132782	-0.0463488	-0.209664	-0.0903775	-0.135951	-0.185425	-0.0558914	-0.0487886	0.0774731	0.252532	0.216401	-0.19402	0.0388763	-0.0953545	-0.017718	-0.102637	0.055261	-0.0294337	0.0346991	0.169188	0.0232505	0.150685	-0.00583855	-0.387719	-0.019794	-0.112581	-0.102774	-0.109166	-0.0686273	0.0997057	-0.00335371	-0.0647964	0.0972043	-0.102153	0.0143033	0.0307476	-0.0352108	-0.228644	0.0543476	-0.0700752	-0.0491933	-0.231522	0.0763411	0.358244
VNG0140H	0.0661387	0.192881	0.14398	-0.145761	0.0282796	-0.0996161	0.0625787	-0.00430538	-0.00136721	-0.0747198	-0.0676674	0.215235	0.133959	0.0345428	0.0874479	0.134957	0.0090229	0.132033	0.0512852	0.0115422	0.115622	0.00986475	0.0609773	0.0018381	0.0332082	0.0651549	-0.0310102	-0.0716675	-0.164882	0.0565482	0.0872598	0.0442676	0.158316	-0.000473431	0.0411523	-0.0825745	0.020619	0.201909	0.0955153	0.0654351	0.0603781	-0.0856245	0.233272	0.0104877
VNG0141H	-0.0572111	-0.01519	-0.180133	-0.0233655	-0.139003	-0.13378	-0.127443	0.0933367	-0.0161667	0.0427647	0.177563	-0.120384	-0.0604029	-0.038779	-0.0450086	-0.0478747	-0.0967017	-0.039292	-0.0747128	-0.00520784	-0.124592	0.234161	-0.0824684	-0.298873	-0.0731201	-0.00944798	-0.0578112	-0.211255	-0.0345239	0.0275169	0.0392485	-0.0949267	0.132057	-0.127856	-0.0678386	0.118376	-0.0298884	-0.204457	0.0732332	-0.124792	0.164333	-0.188895	-0.0700851	0.162361
VNG0142C	-0.0821942	-0.216502	-0.0937181	0.165361	-0.053956	-0.013919	0.145482	-0.0673418	0.0627941	-0.0744971	0.0929582	-0.137444	-0.085313	0.00752941	-0.189984	-0.160345	-0.0145495	-0.138077	-0.0624478	-0.0453209	0.651653	-0.0180862	-0.00946055	0.0379549	-0.0324002	-0.0880631	-0.0367152	-0.0288605	0.00225651	-0.0109934	0.0236454	0.269205	-0.107434	-0.0623013	-0.0870824	0.09586	-0.0159657	-0.101661	0.0488863	0.0217068	-0.0274352	-0.0697254	0.067737	0.0924335
VNG0143H	-0.0797152	-0.187855	-0.0570515	0.191179	-0.0882469	-0.0149109	-0.0840436	0.074676	-0.00289747	-0.128513	-0.0465706	0.0664143	-0.0951616	-0.0190609	-0.0626407	0.0329151	-0.0142105	0.0809194	-0.0462383	0.0300667	0.381684	-0.00638313	0.00552965	0.447099	0.0847083	-0.0300647	-0.109265	-0.0891461	0.0852497	0.023844	0.0364998	-0.0282311	-0.0316294	0.115	-0.0278891	0.129484	0.088917	0.160682	-0.0518932	0.149478	0.104023	0.142747	3.57e-05	-0.0959851
VNG0144H	0.112108	0.0905006	0.125821	0.488068	0.189882	0.457618	0.19001	0.390967	0.198741	0.4002	0.403207	0.105171	-0.0151164	0.143465	0.0394791	0.175644	-0.017051	0.00463152	0.102817	0.0319726	-0.173895	-0.424696	0.478404	0.97535	0.555795	0.522868	0.427287	0.629829	0.788433	0.457651	0.67813	0.821499	0.995285	0.449385	0.545428	0.342216	0.205013	0.585956	0.209234	0.478881	0.594129	1.03804	0.832438	0.311684
VNG0146H	-0.402312	-0.535003	-0.522843	-0.454082	-0.454425	-0.489348	-0.45703	-0.433582	-0.529533	-0.306129	-1.30189	-0.331102	-0.108069	-0.145312	-0.0129944	-0.0374947	-0.0268396	-0.0334546	-0.0430215	0.0277723	-0.725395	-1.33933	-0.46707	-0.717169	-0.519498	-0.45783	-0.202235	-0.395409	-0.547506	-0.457588	-0.400626	-0.611944	-1.80947	-0.526449	-0.478701	-0.616993	-0.476259	-0.531423	-0.429412	-0.463954	-0.520197	-0.56726	-0.485454	-2.17022
VNG0147C	0.440343	0.359054	0.306049	0.122289	0.230413	0.119058	0.0792434	-0.172073	-0.158421	0.0203604	-0.290172	0.219515	0.328513	0.341035	0.342342	0.276664	0.0177505	-0.0638992	-0.098845	-0.275159	-0.584539	-0.409097	-0.189641	-0.297025	-0.293783	-0.249916	-0.287482	-0.404708	-0.441934	-0.349764	-0.379766	-0.367244	-0.114918	-0.200063	-0.199597	-0.350484	-0.181762	-0.217488	-0.288025	-0.365891	-0.520919	-0.402027	-0.217958	-0.324662
VNG0148H	0.0644787	0.0773287	0.238033	-0.0948015	0.151988	-0.208193	0.0482186	-0.298274	-0.085878	-0.180523	-0.530255	0.518103	0.165756	0.126655	0.101596	0.248611	0.179348	0.0346572	0.0172381	0.036478	-0.0879893	-0.386068	-0.0826721	0.0586618	0.264087	0.130811	-0.0199244	0.226215	-0.374457	-0.137527	-0.22531	-0.171976	-0.166911	0.216741	0.188359	-0.391013	-0.279876	0.0529595	-0.167803	0.00936196	-0.509429	-0.100269	-0.0579603	-0.51343
VNG0149G	0.180933	0.097902	0.511591	0.281082	0.211356	0.201166	0.0905248	0.235862	-0.0324841	-0.0887572	-0.750146	0.122081	0.270965	-0.0666385	0.0852777	0.123012	0.0618856	-0.0334635	-0.0226639	0.02912	-0.241506	-0.979927	0.0133556	0.409853	0.200494	0.10271	0.198509	0.106952	0.0663233	-0.113095	-0.0307955	-0.229455	-0.921172	0.35793	0.157791	0.129916	-0.0824408	0.238649	-0.0457972	0.111968	0.0880536	0.301242	-0.0281152	-1.0464
VNG0150H	-0.422175	-0.332726	-0.35545	-0.338537	-0.354174	-0.22687	-0.34406	-0.353244	-0.460997	-0.267217	-0.0792966	-0.0704335	-0.0406216	0.0144684	-0.102602	-0.0543868	-0.0370737	-0.00153072	-0.0175813	-0.0900574	0.151687	0.617548	-0.384184	-0.341532	-0.531964	-0.391862	-0.2269	-0.376162	-0.259859	-0.454369	-0.2812	-0.156541	-0.1951	-0.482725	-0.483539	-0.396093	-0.503494	-0.489426	-0.444905	-0.455061	-0.448555	-0.362629	-0.247692	-0.181722
VNG0151C	-0.242621	-0.208396	-0.410142	-0.227189	-0.309665	-0.20947	-0.33078	-0.178672	-0.340894	-0.268447	-0.0328725	0.0306036	0.234491	0.116026	0.188686	0.0856577	0.0738051	0.16337	0.182588	0.197364	0.164836	0.472041	-0.36262	-0.415995	-0.385415	-0.289987	-0.390269	-0.403101	-0.122206	-0.283254	-0.224039	-0.292837	-0.152416	-0.44538	-0.319081	-0.215169	-0.377197	-0.494224	-0.304347	-0.375679	-0.275134	-0.331582	-0.31893	0.0159267
VNG0152G	0.00454279	-0.0389865	-0.294931	-0.216093	-0.0737506	-0.0159182	0.0374795	-0.0743043	-0.0331587	-0.0128591	0.10332	0.0788411	0.0574773	0.225708	-0.0220544	-0.08847	-0.0099785	0.118326	0.208466	0.091557	-0.0862995	0.137528	0.0216009	-0.412048	-0.182712	-0.181555	0.00128075	-0.115118	-0.0181769	-0.0449979	0.0177137	0.0256987	0.0484074	-0.189561	-0.0444	-0.035218	-0.0226389	-0.226435	-0.0114529	-0.184636	-0.180919	-0.187426	0.0960085	0.186121
VNG0153C	-0.217871	-0.181678	0.026118	0.0701333	-0.0558922	-0.0586988	-0.0158559	0.181613	-0.0110316	-0.100399	-0.0807548	-0.0390009	-0.23411	-0.0939198	-0.0730588	-0.142287	-0.000350534	-0.0842206	0.0208992	-0.242636	0.510824	-0.191973	0.0632099	0.382774	-0.116384	-0.0898032	-0.00712725	0.00907085	-0.0899532	-0.0926002	-0.00706849	0.112678	-0.0961354	-0.044992	-0.141817	-0.033161	-0.17767	0.0114945	0.00271645	0.000628141	-0.0342564	0.094317	-0.0688231	-0.0527561
VNG0154G	-0.0695691	0.0102262	-0.218949	0.0243789	-0.0805034	0.12377	-0.0493273	-0.0199411	-0.247714	-0.166616	-0.405923	-0.257453	-0.169993	-0.056064	-0.105399	-0.119526	-0.139472	-0.0347921	-0.0390349	-0.109837	-0.375855	-0.611165	-0.0997896	-0.237185	-0.291992	-0.226763	-0.168657	-0.241672	0.153263	-0.112097	-0.0528863	-0.223212	-0.682136	-0.327747	-0.296982	-0.104006	-0.215768	-0.259365	-0.199922	-0.221653	-0.0525361	-0.124398	-0.306009	-0.462345
VNG0156C	0.0818157	0.0578739	0.65369	0.411424	0.534874	0.17078	0.0749932	0.0879381	-0.0527911	-0.573366	-1.49333	0.384067	0.171546	-0.0653307	0.00151641	0.214632	0.147118	-0.114822	-0.16752	-0.0940918	-0.287252	-0.945378	-0.0589348	1.03781	0.581834	0.242215	0.108502	0.495009	-0.0919675	-0.118094	-0.30739	-0.527871	-0.479429	0.521825	0.40852	-0.0904497	-0.0877552	0.666369	-0.184554	0.0915191	-0.08824	0.466201	-0.162636	-0.940794
VNG0157G	0.132975	0.098392	-0.0295183	0.0190467	0.00753675	0.11544	-0.0437957	0.0290024	0.0483107	0.0522262	-0.286419	0.097387	0.17902	0.113209	0.106095	0.0740183	-0.077978	0.0262603	0.0446284	0.124601	-0.469355	-0.271977	0.175016	0.220792	0.187769	0.106384	0.0694338	0.141271	0.134649	0.0291291	-0.0174055	-0.370735	-0.211617	0.0528071	0.203148	-0.0226583	-0.00920387	0.0699062	0.087528	0.00623321	-0.00162317	0.19343	0.00459992	-0.227525
VNG0158G	0.0855949	0.096262	0.0247315	-0.0258185	0.116177	0.00678637	0.0444127	-0.00188113	0.0201104	-0.201482	0.0295548	0.019195	0.0246842	-0.0713406	0.064743	0.0704678	0.00178637	0.000521779	-0.0977904	-0.0699188	0.229547	-0.0288891	-0.0141068	0.12889	0.0683422	0.0023091	0.0653031	0.0460572	-0.0599164	0.0332282	0.00898648	0.0281216	-0.0456857	0.067749	-0.0145727	-0.0122984	0.0358013	0.0541187	-0.0838494	-0.00262543	-0.0103799	-0.00653498	-0.125516	0.0728267
VNG0159G	-0.0751987	-0.0113491	-0.368364	-0.300173	-0.225247	-0.136848	-0.161291	-0.173199	-0.0625825	0.0341123	0.166169	-0.266232	-0.172527	-0.137837	-0.066111	-0.297747	-0.164661	-0.109162	0.0105465	-0.0563689	-0.379229	0.120058	-0.10729	-0.599989	-0.323576	-0.155905	-0.106429	-0.229114	-0.0519345	-0.0430667	-0.02152	-0.0661303	0.0938021	-0.254163	-0.266001	-0.234715	-0.0724531	-0.381831	-0.0500304	-0.223077	-0.196721	-0.493968	0.0228804	0.407669
VNG0160a	-0.0251674	-0.00680305	0.170573	0.182325	0.139299	0.132474	-0.0253228	0.0540777	0.00847186	-0.0469712	0.0112589	0.156575	-0.0304748	0.17287	0.0323974	0.021919	0.0704134	0.0864197	0.0666002	-0.0256982	0.552401	-0.0317494	0.046182	0.668422	0.186298	-0.0768816	0.0481623	-0.00223038	0.0334981	0.0137222	0.00537624	0.102713	-0.10254	0.086258	0.103446	0.0580404	-0.0931466	0.249484	-0.0395873	0.0383215	0.0977794	0.249685	-0.039868	-0.068139
VNG0160G	-0.201196	-0.179026	0.0241639	0.0813612	-0.157483	-0.0740972	-0.0644832	0.0244379	-0.0115927	-0.0930182	0.0126726	-0.110582	-0.0971529	-0.0380285	0.0369033	-0.1515	-0.0958487	-0.0729446	-0.133133	-0.144282	0.404726	-0.0553084	-0.105361	-0.204319	-0.0352932	-0.170182	-0.0610726	-0.103706	-0.0693153	-0.0704125	0.0326544	0.052647	0.0367482	-0.111662	0.0127956	0.0837116	-0.0443647	-0.0804667	-0.0564222	-0.0147013	0.201113	-0.0723384	-0.0248803	0.0287131
VNG0161G	0.133632	-0.015815	-0.132694	-0.273677	-0.0343405	-0.163845	0.060941	-0.165716	-0.0787438	0.210744	0.0974948	-0.0863066	-0.000965804	0.085999	0.022222	-0.166201	0.0650182	0.0455672	0.0946352	0.0548737	-0.0188912	0.214775	-0.0215859	-0.359081	-0.099882	-0.115506	-0.0279494	-0.11328	0.0116232	-0.0509716	-0.0028552	0.0780165	0.170594	-0.203072	-0.0707571	-0.141742	0.025768	-0.167198	0.022963	-0.17174	-0.141509	-0.275037	0.0753987	0.208536
VNG0162G	0.0927129	0.173992	0.274153	0.183606	0.139415	0.0994275	0.0683399	0.112803	-0.070213	-0.183303	-0.25539	0.159288	-0.00137492	0.0425566	0.0758836	0.224464	-0.120187	0.122435	0.112904	0.0383549	-0.00595377	0.252218	0.114683	0.655137	-0.0485514	0.0893996	-0.0787085	-0.0165903	0.00436968	0.0267938	-0.0667611	-0.168303	0.0633382	-0.0133854	0.00647478	0.0877924	0.0844396	0.261583	0.0310512	0.0448467	0.195451	0.232752	-0.123134	-0.101063
VNG0163G	0.116929	0.0689524	0.19823	0.0314706	0.20942	0.174452	0.0617196	0.0984092	0.00282876	0.105105	0.793333	-0.0444543	-0.0436477	-0.0728864	0.0873782	-0.0375919	0.0720581	-0.0199954	0.072474	0.00141541	0.159299	0.310308	0.236163	0.549319	0.24356	0.151664	0.0869413	0.178634	0.200489	0.111725	0.166254	0.073684	0.362577	0.0368578	0.136541	-0.076169	-0.0224846	0.187117	-0.0591164	0.0721667	0.118392	0.558413	-0.170173	0.288682
VNG0164G	0.00847558	0.0337765	-0.183734	-0.132289	-0.139671	-0.104382	-0.133056	-0.0284652	0.0163182	0.165521	0.230683	-0.0751361	-0.0178539	-0.0638021	0.0936054	0.0565187	-0.0863063	0.0415314	-0.0948234	0.0675329	-0.238952	0.213926	0.0682146	-0.327796	-0.0461577	0.0405281	-0.00770384	-0.154814	-0.0485496	0.107979	-0.00952088	-0.129762	0.150832	-0.0981581	-0.0629708	-0.0615704	-0.0247144	-0.180069	0.0663955	-0.126208	-0.0469243	-0.300448	0.0505587	0.282857
VNG0166G	0.0232449	-0.0725681	-0.129949	0.195284	-0.021535	0.0132222	-0.0556996	0.0394529	-0.0987257	0.110967	-0.0523381	0.0901499	0.0944581	0.100229	0.0773063	-0.00801681	0.105052	0.0830645	0.151408	0.0311988	0.196347	0.111996	-0.0685016	-0.125216	-0.0959299	-0.0953408	-0.0189229	-0.110208	0.00549962	-0.00583942	0.0142745	0.0299181	-0.0427441	-0.194895	-0.209248	0.100004	0.00795122	0.0312683	0.0410556	-0.11681	0.0881156	-0.0975805	-0.165264	0.128833
VNG0167H	0.291363	0.1739	0.191811	0.127007	0.123104	0.118495	0.00880235	0.0451798	0.0727064	0.341624	0.454841	0.539613	0.453121	0.299958	0.314235	0.415958	0.291119	0.435405	0.377195	0.372765	0.114906	0.465223	0.144598	0.37789	0.29303	0.127393	-0.015868	0.191691	0.0462294	0.293175	0.258166	0.137109	0.252627	0.238872	0.288312	-0.0175983	0.117976	0.255778	0.0811108	0.239787	0.0951368	0.451416	0.171264	0.278289
VNG0168H	-0.0525965	-0.174639	0.360648	-0.201263	0.0301616	-0.395236	-0.201604	-0.280479	-0.339554	0.270786	0.527176	-0.059508	0.059636	-0.498724	-0.177236	0.0305835	-0.0550805	-0.211988	-0.292976	-0.0154835	0.508397	0.648532	-0.231335	0.115648	0.228322	0.0530095	-0.0859903	0.216919	-0.514571	-0.212033	-0.0989467	0.145651	0.230207	0.249985	0.195237	-0.386858	-0.372029	0.17704	-0.346145	0.0660109	-0.457936	0.255026	0.117923	-0.00550768
VNG0170C	0.157392	0.0798806	-0.209061	-0.0710489	-0.173843	-0.209043	-0.159797	0.0924178	0.0557726	0.15217	0.156164	-0.158033	0.107579	-0.129837	0.113614	-0.0435456	-0.0042311	0.0460035	-0.00788022	0.0345651	0.172919	0.218957	-0.0446339	-0.303743	0.0378021	0.011944	-0.11772	-0.147566	-0.0590363	0.121739	-0.044508	-0.138134	0.0906662	-0.147604	0.138959	0.0947239	0.065448	-0.262122	0.0600535	-0.0704585	0.129222	-0.269231	-0.0600049	0.279315
VNG0171C	0.0231109	0.0633945	0.000152642	0.0249579	0.0181863	-0.035491	0.130177	-0.0467974	-0.0881209	-0.157029	-0.0338401	-0.0487268	-0.162103	-0.0540132	-0.151202	-0.123131	0.0248225	-0.0811546	-0.0870412	-0.0835163	0.0684296	-0.0752358	-0.0659778	0.0905475	-0.179927	-0.109822	-0.0550331	-0.0242534	-0.000425856	-0.131705	-0.0532968	0.123106	-0.163246	-0.127331	-0.263629	-0.100556	0.0794518	-0.0961798	-0.0406705	-0.102129	0.0140811	-0.0757516	-0.0427662	0.0174006
VNG0172G	0.000824734	-0.000831714	0.0858929	-0.0293599	0.0037207	0.0370495	0.0521779	-0.0450188	-0.0698668	-0.0609939	0.0210985	-0.0184201	-0.0417534	-0.0544772	-0.108459	0.016172	-0.046179	-0.169241	-0.162161	-0.0574946	-0.299518	-0.160183	-0.085043	0.231805	0.0438764	-0.0211864	0.0998862	0.0876736	0.0742696	-0.0940917	-0.045794	-0.102641	-0.100659	0.0827253	0.0207004	-0.0989056	-0.0701326	0.050272	-0.0492042	0.0419203	-0.169293	0.129035	-0.159915	-0.106048
VNG0174G	0.0576278	0.15445	0.058503	0.0588897	-0.00257248	0.00375606	-0.0255998	0.102233	0.118478	0.224677	0.690053	0.140107	0.107363	-0.0107827	0.169868	0.171178	0.0372838	0.139079	0.17705	0.0756303	0.162485	0.488398	0.160727	0.155974	0.138309	0.243705	0.0187506	0.0686951	0.0836259	0.177534	0.166863	-0.0184971	0.353071	0.182001	0.213906	0.162436	0.129794	0.146438	0.113281	0.210668	0.125168	0.204703	0.0252173	0.480825
VNG0175G	0.0354647	-0.167896	-0.0225251	0.0398853	0.0226168	0.00928262	0.0860239	0.050321	-0.0124005	-0.187554	2.01192	-0.00911758	-0.0646656	0.00996542	-0.0503429	-0.0316174	0.00841239	-0.0439077	-0.0272829	-0.0506021	0.920028	1.16564	0.0488338	0.306014	-0.0594003	-0.0352526	0.000456147	0.0393117	0.0327625	0.052647	0.0252657	0.124015	0.343565	-0.0756807	-0.063897	-0.0942566	0.0837314	0.120018	0.021532	-0.0198386	0.183058	0.0840291	0.0354836	1.14345
VNG0176H	0.257516	0.142463	0.312637	0.256542	0.142278	0.243194	0.101381	0.0459407	-0.00144905	-0.105434	-0.385681	0.127526	0.0910019	0.0238937	0.107666	0.184266	0.0911509	-0.0143745	0.0701011	0.126875	-0.135965	-0.117769	0.175293	0.673001	0.198979	0.148098	0.170157	0.170887	0.140925	0.0367631	-0.131143	-0.14835	-0.0416024	0.151688	0.191698	0.0121202	-0.0270106	0.281863	-0.0316152	0.20256	0.0307685	0.63001	-0.0638312	-0.346775
VNG0177G	0.0617446	0.112955	-0.181699	-0.124168	-0.117716	-0.201191	-0.0971285	-0.168427	-0.0489043	0.388834	0.269487	-0.162573	0.0249018	0.0327122	0.0720794	-0.0281758	-0.0677544	0.0753572	0.00525673	0.195622	-0.0163895	0.330036	-0.000108753	-0.540825	-0.0659327	-0.0471391	-0.0640715	-0.154622	-0.125853	0.122187	0.0734541	-0.13344	0.248198	-0.150029	0.0518163	-0.0513623	-0.0346321	-0.192375	0.0454545	-0.0886724	-0.058119	-0.320272	0.136398	0.355649
VNG0178H	-0.216463	-0.105698	-0.484605	-0.471963	-0.19135	-0.189583	-0.00182196	-0.306315	-0.0921013	-0.00364159	0.192779	-0.390387	-0.286331	-0.125529	-0.382762	-0.437444	-0.167298	-0.0895874	0.00416652	-0.0687966	-0.320193	0.232228	-0.146733	-0.626988	-0.496349	-0.25642	-0.168607	-0.281934	-0.154135	-0.10809	-0.0702649	0.178064	0.105734	-0.395674	-0.418925	-0.260017	-0.0847501	-0.413998	-0.0548544	-0.24014	-0.304783	-0.487554	0.160757	0.443513
VNG0179C	-0.128585	-0.0784926	-0.0594091	-0.0308189	-0.177095	-0.125371	-0.0378542	-0.0028922	-0.0553576	-0.142682	0.047441	-0.134936	-0.183903	-0.123694	-0.0693977	-0.111156	-0.0571337	-0.115527	-0.0795921	-0.261153	0.10266	-0.00269008	-0.176113	-0.291953	-0.144267	-0.070617	-0.116088	-0.260562	0.0552271	-0.131302	-0.0581331	0.0425437	-0.101592	-0.166663	-0.22684	0.00145229	-0.064757	-0.143262	-0.0229286	-0.164887	-0.014702	-0.184173	-0.212896	0.0177512
VNG0180G	-0.226028	-0.2067	-0.216205	-0.10971	-0.0661066	-0.0935908	-0.209775	-0.0183954	-0.0741905	-0.159338	0.0622055	-0.249653	-0.274365	-0.083892	-0.121564	-0.0607153	-0.180115	-0.0904836	-0.239658	-0.316385	-0.0243075	-0.022035	-0.214937	-0.184312	-0.206552	-0.229732	-0.123042	-0.0915503	0.0461917	-0.0872439	-0.103613	-0.0692635	0.00875634	-0.204608	-0.316526	-0.0149089	-0.129527	-0.26412	-0.104446	-0.158065	0.0398157	-0.162532	-0.13203	0.0703526
VNG0181G	0.0490507	-0.0844612	-0.0234116	0.318969	-0.0302883	0.0231638	-0.0187529	0.238146	-0.0196549	-0.137128	-0.0174008	0.0266007	-0.156991	0.0739537	0.0820245	0.0559551	-0.0476425	0.0587389	0.00506937	-0.150111	0.236314	-0.114695	0.0341806	0.234764	0.0359403	0.021597	-0.00219342	0.104544	0.0559458	0.0102248	0.00771291	-0.0347312	-0.049073	0.0220899	-0.0329687	0.165119	-0.0829738	0.112146	-0.0427788	-0.00984789	0.279563	0.0562124	-0.0424208	-0.0449177
VNG0183G	0.0274913	0.0749496	-0.0150719	0.073904	-0.0055625	-0.083503	0.0345746	0.124883	-0.0289994	-0.210649	0.0116099	0.0821902	-0.0353505	0.00064028	0.0542626	-0.0546525	-0.0145272	-0.0320567	0.0238778	-0.195245	0.334476	0.0286461	-0.120912	0.16	0.00792498	-0.0110312	-0.0678622	-0.0345693	-0.0151287	0.0136647	0.0312562	0.090646	-0.0991524	0.0495041	-0.0659613	-0.0304247	-0.023658	-0.0214043	0.013366	-0.0507391	0.223161	-0.139634	-0.125752	0.0474205
VNG0184H	0.0415856	0.0207807	0.0151561	0.0319191	0.0265569	-0.0194003	-0.0461552	0.0192371	0.0362888	0.209994	-0.428638	-0.010748	0.10015	-0.0702963	0.118696	0.0754784	-0.0112632	0.0116254	-0.0199035	0.114099	-0.642955	-0.69172	0.086191	-0.092134	-0.0246092	0.115065	0.0753943	0.0352318	-0.00151083	0.0287721	-0.00429737	-0.435194	-0.758538	0.0151625	0.0591915	-0.0358552	-0.0203932	-0.0348453	0.060759	-0.0311776	-0.0970477	-0.064575	-0.148634	-0.661217
VNG0186G	0.172073	0.135638	-0.0765514	0.113936	0.114656	0.0486169	-0.0201757	-0.0173402	-0.108035	0.160397	0.179883	-0.0584782	0.0151795	-0.00406839	0.0339243	-0.00595583	-0.0424921	0.0644429	-0.000281166	0.109293	-0.106523	0.106329	0.0878786	-0.111901	-0.148901	-0.0921664	-0.0412861	-0.00317754	0.0272012	0.0652973	0.0806441	0.0259334	0.0633521	-0.0623064	-0.103997	0.0167496	0.046376	-0.0811547	0.00914834	-0.0772894	0.0448183	0.0190247	0.1197	0.126583
VNG0187H	0.507917	0.270365	0.5772	0.312313	0.2787	0.232079	0.253655	0.232778	0.327171	0.189345	-0.84803	0.299793	0.545629	0.166258	0.313488	0.327962	0.19051	0.134007	0.0128154	0.146589	-0.196134	-0.999735	0.167316	0.226364	0.205682	0.152706	0.300776	0.226828	0.141178	0.0718506	0.0522697	-0.00486871	-0.852806	0.395227	0.348292	0.270699	0.271397	0.322122	0.28311	0.209626	0.176937	0.31516	0.290374	-1.22371
VNG0188H	0.282809	0.208595	0.352589	0.211779	0.408536	0.312822	0.189202	0.204999	0.395343	-0.0859144	-0.469401	0.362102	0.538031	0.131892	0.204346	0.358671	0.127357	0.1207	0.103194	0.185128	-0.536266	-0.739287	0.527002	0.783154	0.585921	0.554922	0.536517	0.590835	0.354165	0.338886	0.248214	-0.0462176	-0.217281	0.722924	0.576263	0.236385	0.261673	0.555315	0.255212	0.567987	0.379682	0.808484	0.126155	-0.51603
VNG0189C	0.0947284	0.109389	0.616622	0.812067	0.382743	0.418159	0.126107	0.556638	0.0908476	0.06025	-0.224255	0.633081	0.161725	0.0522729	0.249139	0.464918	0.357169	0.00435425	-0.0669822	0.0416428	0.590185	-0.20412	0.159527	1.76356	0.948909	0.425103	0.181713	0.797811	0.333208	0.176982	0.177622	-0.0617414	-0.0426793	0.694322	0.698291	0.288415	0.0179208	0.990179	-0.0102157	0.601426	0.50766	1.3602	-0.13832	-0.452712
VNG0190C	0.295428	0.102482	0.900892	1.0507	0.34996	0.908331	0.339761	0.692254	0.133357	0.317929	0.0250604	0.47462	0.409749	0.158971	0.344908	0.591256	0.328298	0.157597	-0.0411654	0.135914	0.379092	0.186984	0.122769	1.10348	0.865948	0.28448	0.475762	0.820485	0.738525	0.088075	0.198583	-0.0314783	0.247603	0.779081	0.700094	0.534263	0.0883888	0.650608	-0.0164568	0.684914	0.602534	1.33244	0.0501179	-0.533365
VNG0192G	0.0709738	0.0528027	-0.0442733	0.12055	-0.0743891	-0.245959	0.0270683	-0.162716	-0.039558	0.156098	0.220796	0.0514515	-0.110195	0.120091	0.0462831	0.0142495	-0.0452143	-0.0347359	0.0561131	-0.111836	0.111754	0.119088	-0.01391	-0.0628417	0.0420537	0.0266686	-0.0867688	-0.146228	-0.157296	-0.0404127	0.0763111	0.0918787	0.142619	-0.0530228	-0.0993153	-0.140776	0.0188934	0.0258814	0.0483426	-0.0391481	-0.0174744	-0.27278	0.0773342	0.0762875
VNG0194H	-0.164312	-0.108711	-0.138055	-0.230579	-0.172208	-0.0855066	-0.122532	-0.184823	-0.0527668	0.00310329	0.160761	-0.23549	-0.13451	-0.0928721	-0.123658	-0.100612	-0.17133	-0.050344	-0.132562	-0.0946001	-0.0318193	0.131017	-0.095605	-0.578491	-0.210286	-0.129341	-0.155003	-0.235855	-0.0400767	-0.0730116	-0.018933	-0.00288873	0.159066	-0.232017	-0.185234	-0.0667863	-0.0585869	-0.210823	0.019676	-0.136857	-0.154951	-0.435217	0.0298183	0.218853
VNG0195H	-0.0931498	0.0324757	-0.203441	-0.309607	-0.0734832	-0.0898425	-0.0505414	-0.142974	-0.0507637	0.122085	0.0994858	-0.104556	-0.0459858	0.0102298	-0.0749664	-0.125089	-0.121823	-0.00102068	-0.0442278	-0.0151705	-0.498905	0.0759975	-0.0121874	-0.335805	-0.197243	-0.0504896	-0.163287	-0.135347	-0.0466261	-0.023721	-0.0187199	-0.239887	0.206802	-0.232247	-0.0773402	-0.0934599	-0.0427042	-0.144552	-0.0268416	-0.177613	-0.133687	-0.251166	0.0919485	0.209936
VNG0196H	-0.105444	-0.214284	-0.010209	0.0309492	0.0446349	0.0362888	0.00644927	0.0646016	0.0273262	-0.16046	0.00188406	-0.0355437	-0.144345	0.0930581	-0.181861	-0.0597605	0.00216074	0.136598	0.081407	0.0140789	0.422511	-0.0670249	-0.129594	-0.107036	-0.0344364	-0.144534	-0.0777633	-0.00839009	-0.00774892	-0.0388248	-0.0464815	0.0893586	-0.04722	-0.108106	-0.153291	0.0369776	-0.0613434	-0.0308821	-0.0381993	-0.0207329	-0.0614974	-0.0966587	0.0521659	-0.0679166
VNG0197C	0.0171154	0.165797	-0.0460549	-0.11846	-0.0589844	-0.0797232	-0.0150153	-0.130833	-0.0560891	0.164322	-0.00262927	-0.0376552	0.107929	0.157555	0.0856189	0.0842487	0.0765795	0.0708632	0.193151	0.0290559	-0.254979	0.0677619	0.168469	-0.101183	-0.0452697	0.127428	0.0499497	-0.028761	0.034407	0.0502897	-0.0358754	-0.0840744	0.02008	-0.0110804	-0.0655212	-0.112998	-0.0695328	-0.0118433	-0.00187659	-0.0359311	-0.0166156	-0.087198	-0.0898328	0.115423
VNG0198H	0.0680302	0.0839778	-0.100324	-0.260254	0.00918329	-0.0394881	-0.0133005	-0.165411	-0.00583015	0.22129	0.0885455	0.0661684	0.093565	-0.0424493	0.0333004	0.0297888	0.058845	0.0123179	0.0280998	0.149518	-0.225284	-0.00195647	0.0141407	-0.172769	0.0270425	-0.0314149	-0.0135146	-0.0750585	-0.0734268	0.0267074	-0.0504441	-0.126418	0.0911058	0.0775649	-0.025323	-0.131615	-0.00925696	-0.065826	0.00643844	0.0658859	-0.149681	-0.107744	0.0952862	0.199453
VNG0199H	-0.187776	0.00501565	-0.0711428	-0.0896248	-0.0787875	-0.101206	-0.126658	-0.0783302	-0.0460811	0.143422	0.144514	-0.000897407	0.00626502	-0.0447351	0.0283656	0.017646	-0.107148	0.0191947	0.00356358	-0.0295696	-0.0817698	0.0923714	-0.078743	-0.130895	-0.0462259	-0.0175475	-0.0762101	-0.0806942	-0.0188386	-0.0877784	-0.0169407	-0.107684	0.0820663	-0.0562619	-0.0811169	-0.0763714	-0.100429	-0.136147	-0.0402239	-0.0713669	-0.0638315	-0.159701	0.0233429	0.163345
VNG0200C	-0.0391497	-0.0905889	-0.142277	-0.140089	-0.0166439	-0.0838732	-0.115921	-0.0864116	0.0246143	0.056181	0.124114	-0.0407219	-0.0395203	-0.0874869	-0.0918741	-0.173785	-0.0693112	0.0202053	-0.0771237	0.0562879	-0.122282	0.0659362	-0.0439002	-0.246473	-0.116685	-0.0161063	-0.123439	-0.0912179	-0.0483888	-0.0367235	-0.0327549	-0.0896774	0.0644786	-0.150091	-0.0710085	-0.0675458	-0.058623	-0.167658	-0.0304613	-0.194308	-0.0228175	-0.204973	-0.00651019	0.219333
VNG0203C	-0.148636	-0.0638957	-0.066208	0.0911806	-0.0107938	0.0544596	-0.0447533	0.0041867	0.0159168	-0.156223	0.0289431	0.0425511	-0.100555	-0.148702	-0.0096842	-0.011296	-0.00440663	-0.151541	-0.0853146	-0.140255	0.0646877	-0.0857353	0.0631342	-0.00979573	-0.160986	-0.0787598	-0.0941229	-0.13401	0.0435306	-0.0626406	-0.0589889	-0.0108936	-0.0417016	-0.0560818	-0.105372	0.0427355	0.0180009	-0.0931859	-0.00481062	-0.108074	0.169289	-0.124816	-0.132649	0.029535
VNG0204H	-0.00797963	0.114773	-0.0776429	-0.0136651	-0.0663214	-0.169807	-0.0511218	-0.0683464	-0.0154281	0.0308191	0.0528232	0.158761	-0.0650001	-0.069202	0.00591134	0.0303574	-0.0165085	0.000235445	-0.0999584	-0.031644	0.14207	-0.0275879	-0.00441084	0.224765	0.00293702	0.0522747	-0.0595576	-0.140344	-0.0371243	-0.0606762	0.0604679	-0.00372597	0.0492239	0.00631994	-0.0750359	0.00625269	-0.0497476	0.00045992	-0.00499044	-0.017821	-0.0984715	-0.0925258	-0.00519753	0.146162
VNG0205H	-0.218921	-0.130575	-0.447265	-0.293215	-0.239148	-0.0455021	-0.179523	-0.163312	-0.0978413	-0.0851148	0.096511	-0.348412	-0.313723	-0.186538	-0.241165	-0.314384	-0.226776	-0.106845	-0.0265479	-0.194675	-0.240281	0.0934155	-0.223012	-0.559944	-0.47232	-0.240015	-0.338646	-0.360822	0.00451087	-0.0762244	-0.0862683	-0.0718278	0.05387	-0.443356	-0.436678	-0.0144158	-0.133191	-0.442776	-0.0611763	-0.295497	-0.158287	-0.369268	-0.0275421	0.328626
VNG0207H	-0.198925	0.00109444	-0.241587	-0.33327	-0.139104	-0.0995785	-0.147212	-0.193191	-0.109442	0.0417104	0.163784	-0.261546	-0.182856	-0.164565	-0.137801	-0.202742	-0.187878	-0.0663851	0.023466	-0.0441245	-0.479244	0.126911	-0.0847061	-0.493143	-0.414064	-0.0634021	-0.179185	-0.305053	-0.0852869	-0.0710729	-0.134356	-0.108472	0.152412	-0.319107	-0.281445	-0.13183	-0.100276	-0.256931	-0.0574744	-0.28873	-0.124783	-0.374713	0.0380198	0.285551
VNG0208H	-0.0876968	-0.0567369	-0.288582	-0.386741	-0.0898835	-0.0877536	-0.0210502	-0.20153	-0.134517	0.173241	0.150319	-0.359194	-0.213004	0.0811957	-0.212251	-0.33064	-0.194505	-0.092882	0.0581068	-0.0311982	-0.36188	0.270942	-0.0259571	-0.578068	-0.486694	-0.21368	-0.161362	-0.27936	-0.112675	-0.103109	-0.0394356	0.101915	0.130672	-0.373316	-0.39037	-0.216788	-0.120958	-0.354052	-0.0856495	-0.226298	-0.279889	-0.375465	-0.00185891	0.315839
VNG0209H	-0.158904	-0.0998672	-0.0937525	-0.0944352	-0.0592779	-0.00931331	-0.0208743	0.0452029	-0.163249	-0.228079	0.0744215	-0.128834	-0.221612	-0.0396349	-0.182367	-0.160313	-0.162203	-0.0901413	-0.0811144	-0.127579	0.360832	0.017845	-0.0297442	-0.105232	-0.137264	-0.144856	0.025536	-0.112475	-0.0474968	-0.119439	-0.0430559	0.0912842	-0.108323	-0.0841634	-0.256893	0.0427622	0.0564778	-0.132456	-0.0312836	-0.0895851	0.00906584	-0.136066	0.0736776	0.104839
VNG0212H	0.041154	0.09904	-0.271543	-0.272932	-0.197566	-0.197644	-0.111056	-0.217187	0.0220786	0.252151	0.283568	-0.146784	-0.0423872	0.0185364	0.0383505	-0.070502	-0.125823	0.0364645	0.0646029	0.0177546	-0.465214	0.301391	0.0793081	-0.540036	-0.26477	-0.00613002	-0.17679	-0.241645	-0.0587146	0.0869203	0.01368	-0.150559	0.238697	-0.241594	-0.117029	-0.191043	0.0471724	-0.120457	0.027682	-0.136668	-0.178121	-0.399241	0.0236648	0.308757
VNG0213H	-0.164641	-0.287794	-0.189389	-0.443227	-0.271685	-0.463098	-0.215519	-0.483664	-0.388356	-0.307714	-0.586582	-0.445107	-0.151701	-0.520078	-0.41412	-0.411525	-0.4267	-0.531282	-0.46918	-0.30903	-0.679405	-0.202403	-0.5555	-0.736222	-0.486747	-0.50197	-0.312953	-0.425722	-0.793734	-0.545617	-0.646311	-0.606554	-0.283357	-0.261939	-0.378494	-0.750601	-0.446613	-0.503696	-0.43008	-0.510501	-0.66655	-0.683849	-0.119073	-0.755592
VNG0214C	0.0139108	-0.184483	-0.158183	0.0587358	-0.155434	-0.127188	-0.0568388	0.0315945	-0.0457418	-0.0231079	0.148863	-0.157167	-0.034465	-0.131102	-0.0387816	-0.142656	-0.0677678	-0.0412699	-0.116303	-0.108535	0.368077	0.0194703	-0.142644	-0.236039	-0.029509	-0.181569	-0.114632	-0.0659644	-0.0521076	0.0317239	-0.0192258	0.0476668	0.0908996	-0.150065	-0.0270738	0.144404	-0.0926075	-0.0821217	-0.0148584	-0.0920263	0.118512	-0.2228	-0.0561399	0.067394
VNG0215C	-0.0544286	-0.00108883	-0.195142	0.00741146	-0.0993341	0.0173736	0.0353072	0.0823729	-0.0219874	0.000672849	0.273327	-0.0899979	-0.0448156	-0.0461391	0.0159847	-0.0622387	0.0138325	0.0368287	0.00228179	-0.00717244	0.275104	0.0306788	0.00451072	-0.152301	-0.11368	-0.190523	-0.0471269	-0.0757249	-8.84013e-05	0.112407	0.00298629	-0.0245744	0.0646285	-0.0981612	-0.122178	0.149267	-0.0409332	-0.0871064	0.0858806	-0.0432045	0.0891051	-0.126558	0.0280437	0.137811
VNG0216H	-0.0859823	0.0218501	-0.451885	-0.341827	-0.282773	-0.151666	-0.176821	-0.167546	-0.0757836	0.0430707	0.200454	-0.276019	-0.169521	0.00485369	-0.127274	-0.210602	-0.206214	-0.0584648	-0.0286394	-0.0750818	-0.813357	0.145687	-0.0181782	-0.567476	-0.444899	-0.120849	-0.220819	-0.291311	-0.119484	-0.042991	-0.0536874	-0.110761	0.169371	-0.284589	-0.317209	-0.144811	-0.0550131	-0.373425	-0.0396933	-0.255512	-0.205045	-0.486239	-0.111673	0.293646
VNG0217H	-0.124211	-0.0476882	-0.226767	-0.244311	-0.156115	-0.100442	-0.0530982	-0.148723	-0.0432947	0.105858	0.176098	-0.292875	-0.103511	-0.122516	-0.121122	-0.201932	-0.171564	-0.101809	-0.00262244	-0.100215	-0.113389	0.133469	-0.0811303	-0.516221	-0.367223	-0.145396	-0.184662	-0.251264	-0.108884	-0.046495	-0.0452554	-0.0738697	0.115147	-0.304728	-0.229558	-0.104389	-0.120154	-0.262516	-0.0509011	-0.178855	-0.12292	-0.392025	0.0354074	0.290314
VNG0218G	0.219733	0.0560384	0.280891	0.126438	0.0880235	0.192433	0.0947978	-0.0627588	0.0555178	-0.197403	-1.08974	0.0817777	0.270009	0.00244133	0.216441	0.217339	0.103489	-0.00983522	-0.0100576	0.0599581	-0.948956	-0.874095	0.12055	0.100919	0.299573	0.141448	0.329785	0.32296	0.10914	-0.0895483	-0.102538	-0.286042	-0.509212	0.373856	0.404451	-0.0406029	0.0152716	0.0753495	0.0472411	0.109598	-0.059251	0.110968	-0.0830012	-1.13241
VNG0219H	-0.0763546	0.0491389	-0.161125	0.156375	-0.0302742	-0.180462	-0.273948	0.138639	0.00520134	0.00359057	0.180536	-0.0550406	-0.102354	-0.117366	0.0081549	0.0255306	-0.0589566	0.0437307	-0.185355	-0.0592662	-0.124777	0.00314683	-0.0240646	-0.0242078	-0.018772	-0.0149171	-0.0538053	-0.00202853	-0.0738614	0.112356	0.048941	-0.121421	0.105353	-0.0087442	0.0744245	0.177532	-0.0431066	-0.0533606	-0.0629607	0.0909284	0.17652	-0.129304	-0.173734	0.200553
VNG0220H	-0.080266	-0.07749	-0.096638	-0.0439432	0.0338877	-0.0339192	-0.0550905	0.0638025	-0.0862199	-0.0587918	0.0393953	-0.0841507	-0.0307008	-0.0928095	-0.0297689	-0.134063	-0.00373039	-0.0828736	-0.0631009	-0.0820097	0.218549	-0.0209193	-0.0452288	-0.0184533	0.0229766	-0.055001	0.00779123	0.0370646	0.0254667	-0.0191185	-0.0436552	0.0735763	-0.0305657	-0.147901	-0.0369488	-0.0517639	-0.112221	-0.132637	-0.00232177	-0.0822102	0.097973	-0.00806382	-0.0470703	0.137337
VNG0222C	-0.0102807	0.0353346	0.0381768	0.220513	0.078053	0.285665	-0.0249351	0.129849	-0.00515046	-0.0409038	-0.196122	0.0928187	0.0905112	-0.0815092	0.0334105	0.0459259	0.00692379	-0.0113047	-0.0384456	-0.0339394	-0.152522	-0.502183	-0.00417109	0.4408	0.0964766	0.182151	0.15106	0.226073	0.254956	0.0773754	0.112775	-0.0589184	-0.232173	0.171377	0.0189102	0.0941725	-0.0555646	0.0720288	0.103215	0.112415	0.139025	0.376334	-0.00378472	-0.160473
VNG0223G	-0.0980967	-0.0230002	-0.418949	-0.222868	-0.207677	-0.115864	-0.0597471	-0.0914806	-0.190313	0.123954	-0.0492449	-0.245966	-0.126944	-0.0611914	-0.151657	-0.213798	-0.152807	-0.0192358	0.0426425	-0.0683728	-0.495981	-0.0294151	-0.0945491	-0.608044	-0.396046	-0.19986	-0.2025	-0.334205	-0.0367104	-0.0616789	-0.0470568	-0.0458894	0.122462	-0.34834	-0.326306	-0.200436	-0.149887	-0.376515	-0.1619	-0.253043	-0.183553	-0.433192	0.0481434	0.207532
VNG0226G	0.150497	0.0394362	0.322641	-0.0739491	0.186031	-0.130696	0.139923	-0.0075583	0.0359306	0.146169	0.276061	0.144903	0.167798	-0.0060097	0.0801842	0.106596	0.0373893	-0.0514174	-0.0052181	-0.0284652	0.436297	0.0318403	0.0528166	0.27072	0.210629	0.108089	0.160215	0.20864	-0.243252	0.0136109	0.0185167	0.026284	0.476338	0.21508	0.154974	-0.114457	-0.0183392	0.248229	-0.00585024	0.0216673	-0.133048	0.0909314	0.258233	0.15359
VNG0227H	0.128724	0.11253	0.194347	0.0676991	0.126553	0.146308	0.127859	0.176729	0.106642	0.323585	0.98694	0.275009	0.381009	0.206899	0.218322	0.230648	0.267748	0.219855	0.22853	0.260275	0.566744	1.00272	0.0857876	0.25064	0.148057	0.0381474	0.142844	0.0744028	0.111565	0.137963	0.218644	0.463809	1.06016	0.174259	0.0948466	0.210724	0.0404801	0.0943282	0.0762161	0.171523	0.313221	0.33688	0.420734	1.03675
VNG0228G	0.0618452	0.10244	0.0499424	0.0850645	0.0446273	0.0343698	0.0163257	-0.0616342	0.0495129	-0.126818	-0.124194	0.200521	0.195919	0.0963181	0.152204	0.196206	0.191304	-0.00461373	0.0776037	0.107107	0.029283	-0.205806	0.055487	0.34552	0.152824	0.222814	0.233747	0.175151	0.138433	0.0782291	0.0701133	-0.0789255	0.0148703	0.18291	0.131949	0.0432738	0.0749387	0.189353	-0.00513655	0.180389	0.0571657	0.177971	-0.0781156	-0.0418564
VNG0230C	-0.0423203	-0.073875	0.579893	0.100592	0.0654724	0.260376	-0.0145476	0.00311232	-0.109292	-0.480478	-1.20501	0.0983218	0.124666	-0.0371781	0.0520356	0.297738	0.0299831	-0.182991	-0.175082	-0.0764732	0.0786609	-0.890188	-0.208036	0.642973	0.24854	-0.00753909	0.0797727	0.173567	-0.0680169	-0.352276	-0.307833	-0.326308	-0.599475	0.320847	-0.0574324	-0.243835	-0.316191	0.203766	-0.332223	0.165972	-0.203385	0.479875	-0.193972	-1.21011
VNG0231C	-0.0322879	0.0635645	0.720737	0.150411	0.234661	0.174138	0.0309568	0.0922065	-0.0345515	-0.511249	-1.29903	0.46652	0.0762129	-0.0385929	0.098167	0.266327	0.0338527	-0.111489	-0.0564232	-0.055969	-0.193669	-0.728429	-0.0950311	0.724612	0.173054	0.208956	-0.0331211	0.299752	-0.239672	-0.164276	-0.328692	-0.237317	-0.278367	0.187221	0.150209	-0.193482	-0.319082	0.355752	-0.255216	-0.0182473	-0.1509	0.642787	-0.194478	-0.862857
VNG0233H	0.0124797	-0.0176607	0.106412	-0.318622	0.00926216	-0.104496	-0.0632878	-0.153123	0.14726	0.185411	0.427044	-0.0180718	-0.041965	-0.0232224	-0.0204811	-0.0679121	-0.063857	-0.107147	-0.0233872	-0.0411745	0.265421	0.591717	0.17862	0.142081	0.0972517	0.0769748	0.0672679	0.103418	-0.0204429	0.114436	0.135326	0.156159	0.399815	0.156458	0.0763415	-0.00750331	0.0333364	0.142747	0.0542707	0.0817982	-0.00486154	0.043555	0.0886449	0.238315
VNG0234C	-0.0716223	0.051923	0.10596	0.057119	0.00193359	0.000761427	0.00765561	-0.0674437	0.0370654	0.075938	0.0718539	0.0283169	-0.119268	-0.00369861	-0.0248562	0.104055	-0.152984	-0.00983868	-0.00132728	-0.103699	0.030219	-0.0322914	-0.0260343	0.249485	-0.0644729	0.0425825	-0.0923207	0.0431272	0.059706	0.0329615	0.107774	0.00860501	0.0378884	-0.0109151	-0.0640312	0.0288003	0.0306661	0.163187	0.017919	0.0493907	0.0716277	0.111856	-0.0116024	0.049031
VNG0237H	0.0449599	-0.00255226	-0.145305	-0.0428071	-0.210817	-0.133307	-0.0353817	0.0172355	-0.093602	-0.00270268	0.221732	-0.102073	-0.0485294	-0.151261	-0.07959	0.0403583	-0.098795	-0.0182051	-0.132752	-0.0676087	-0.201869	0.119071	-0.0151476	-0.319369	-0.181727	0.0123147	-0.0565268	-0.21259	-0.0829768	0.0509695	-0.067102	-0.0410311	0.0508178	-0.175133	-0.0945182	0.0697552	-0.000687051	-0.323873	-0.0691342	-0.133054	-0.0113936	-0.23656	-0.176573	0.206961
VNG0238H	0.136304	0.0909889	0.102387	0.0360494	0.0355111	0.0856676	0.0617839	0.0105494	0.0067882	-0.139497	-0.450528	-0.0640464	0.144869	-0.0221822	-0.0295309	-8.20756e-05	-0.0162986	-0.0749334	-0.0978925	0.0392126	-0.775743	-0.555908	-0.0771687	-0.215983	-0.00439762	-0.0711994	-0.0808125	0.058481	-0.141178	-0.125213	-0.0911707	-0.372258	-0.464372	-0.126184	-0.0253247	-0.0907747	-0.105488	-0.150421	-0.131765	-0.133033	-0.214435	-0.135066	-0.199125	-0.666371
VNG0239C	0.0379023	-0.036551	-0.059511	-0.0454928	-0.01462	-0.0853433	0.15353	-0.0519391	0.0663157	0.0122829	0.367921	-0.0956796	-0.0215962	0.014285	-0.126348	-0.0895882	0.00260192	-0.0350751	-0.039796	-0.00402222	0.0614761	0.407598	0.0494622	-0.066288	-0.00199793	0.0526	0.0724629	-0.0647084	-0.0133699	-0.0352363	0.0262223	0.363685	0.188496	0.0275862	0.0104731	0.0791007	0.00544921	-0.062095	0.0612314	0.0843345	0.0430247	-0.0298433	-0.132156	0.508748
VNG0240C	0.166983	0.0683994	0.575659	0.106831	0.38872	-0.00454234	0.0839056	-0.149117	0.873503	-0.108216	-0.248625	0.542174	0.23949	0.0828287	0.161771	0.371876	0.263956	-0.0299417	-0.022265	0.177624	0.246277	-0.657823	0.824456	1.06315	1.18545	1.01425	0.788693	1.09999	0.42542	0.616948	0.55851	0.55378	0.119906	1.49835	1.24032	0.483907	0.733488	1.14882	0.512077	1.10878	0.519034	1.18767	0.333736	-0.348588
VNG0243C	-0.0358677	-0.0462883	0.105848	0.102127	0.202073	0.210317	0.135476	0.123252	0.205775	-0.212875	-0.0919006	0.288888	0.109454	0.223513	-0.214662	-0.06558	0.1396	0.0561217	0.0324691	0.0108845	0.447963	-0.370287	0.125163	1.02033	0.481021	0.201926	0.386806	0.630599	0.150841	0.184155	0.0779673	0.245746	-0.282175	0.527735	0.356761	0.210391	0.103767	0.459584	0.0156859	0.328558	0.160255	0.543991	-0.0572955	-0.146596
VNG0244H	-0.0293469	-0.0166376	0.221561	0.0250241	0.256638	0.0752185	0.0110826	0.0889521	-0.00910766	-0.043577	-0.229437	0.197437	0.105301	0.00913483	-0.0597451	0.00160843	0.0978225	0.0702397	0.0607105	0.0308217	0.562545	-0.137905	-0.0302013	0.328628	0.345946	-0.0484311	0.0105172	0.190816	0.00629083	-0.025306	-0.0367334	0.111641	-0.127662	0.160684	0.0398586	0.0915013	-0.096013	0.299791	-0.018135	0.077715	0.0800591	0.154662	-0.0332011	-0.191935
VNG0245G	0.0857825	0.0200594	-0.00289821	-0.0432836	-0.0359475	-0.107336	-0.000550337	-0.120059	0.0309227	-0.110905	0.116869	0.115797	-0.132391	0.158892	0.0147124	0.12531	0.130554	0.275419	0.220747	0.0551238	0.183466	0.109888	-0.010928	-0.15636	-0.0595287	-0.0418222	0.0882942	-0.0759743	-0.0164663	0.02832	0.0382341	0.112989	0.0550237	0.00581134	-0.0837718	-0.0211193	0.0757843	-0.00249026	-0.0108464	-0.045568	0.068783	-0.194525	-0.0360098	0.125048
VNG0247C	0.569662	0.345574	0.568494	0.448928	0.462514	0.590552	0.514029	0.657983	0.50629	1.09939	0.475632	0.861565	0.729701	0.426872	0.609264	0.54822	0.54292	0.347226	0.316511	0.599177	1.06101	0.0226698	0.204723	0.659666	0.51095	0.248985	0.269974	0.410063	0.385931	0.382042	0.524758	0.726969	0.425479	0.716844	0.67019	0.565364	0.383582	0.567688	0.450948	0.619593	0.560892	0.696583	0.796847	0.401415
VNG0248C	-0.0457512	0.126107	-0.0212217	-0.0368844	0.106493	0.0159975	-0.0665563	0.0108608	0.00656387	-0.00389709	0.0246299	0.0314035	0.0128459	-0.0684653	-0.00859972	-0.060278	-0.0471151	0.00106824	-0.0314923	0.0336199	-0.227935	-0.151695	-0.0256882	-0.0312488	-0.107697	0.0243976	-0.0583721	-0.0471779	0.0130716	0.0260923	-0.0564159	-0.0801785	-0.0214088	-0.0637406	-0.0240586	0.0688021	-0.058881	-0.0308796	-0.0370091	-0.0843464	0.0644398	-0.00825936	-0.00393921	0.10462
VNG0249G	0.0427568	0.0215705	-0.031296	-0.101904	0.0756433	-0.00121906	-0.0360578	-0.0746274	0.0219992	0.0561394	0.000146458	0.0766669	0.14587	0.0143521	0.0947576	0.0169933	-0.00839553	0.0102718	0.0245936	0.160864	-0.383099	-0.0527109	0.0314383	-0.243119	-0.0198536	-0.00748231	-0.0484927	0.0272091	-0.0604048	-0.0155013	-0.0517857	-0.183477	0.00584703	-0.0161339	0.0500937	-0.0753971	0.0108622	-0.0412046	-0.00880777	0.0320453	-0.0976931	-0.136368	0.061672	-0.0862844
VNG0250C	0.0186091	0.0314224	-0.188034	-0.22985	-0.171326	-0.0706503	0.0254146	-0.141588	-0.0652333	0.11554	0.0948174	-0.206933	-0.0389747	0.0330299	-0.149074	-0.188034	-0.104864	0.0150365	0.0194037	0.032834	-0.260381	0.230724	-0.0486891	-0.372	-0.14753	-0.0366237	-0.101313	-0.123527	0.0141184	-0.0694823	0.104662	0.0804937	0.119053	-0.129195	-0.178924	-0.113168	0.0291813	-0.255188	0.0875787	-0.105554	-0.0638901	-0.314932	0.147629	0.137592
VNG0251C	-0.100807	-0.00643073	-0.399416	-0.237538	-0.131793	-0.214887	-0.14304	-0.257281	-0.0997761	0.150905	0.23896	-0.213264	-0.143189	-0.0426383	-0.0690702	-0.191974	-0.196647	-0.0562326	0.0607518	0.0041281	-0.499216	0.242674	-0.0257085	-0.691698	-0.324804	-0.140321	-0.275559	-0.213514	-0.0617357	0.0488046	-0.0693956	-0.184049	0.114559	-0.299849	-0.187688	-0.174838	-0.0246083	-0.345491	-0.0103594	-0.223489	-0.17444	-0.466956	0.0423796	0.375336
VNG0252C	-0.0505304	-0.0134093	-0.196582	-0.275334	-0.101762	-0.209622	-0.146713	-0.254166	-0.108123	-0.014738	-0.250026	-0.223523	-0.0253451	-0.06063	-0.0255304	-0.132562	-0.148371	-0.112431	-0.0434795	0.0783334	-0.557217	-0.0977247	0.000610689	-0.379255	-0.160935	-0.035871	-0.122724	-0.040473	-0.0865138	-0.0766412	-0.084028	-0.265058	-0.0778075	-0.25028	-0.158547	-0.235456	-0.0659304	-0.201194	-0.0274248	-0.188455	-0.246995	-0.353036	0.0284333	-0.185725
VNG0254G	-0.167235	-0.0415004	-0.144993	0.091325	-0.135926	-0.100851	-0.0589764	0.0100324	-0.119972	0.0520508	0.170635	-0.0938962	-0.174596	-0.0455322	-0.0504912	-0.0831881	-0.180798	0.0409833	-0.0492314	-0.0647727	0.0325722	0.0458545	-0.0753824	-0.215039	-0.144285	-0.0165619	-0.084897	-0.139306	-0.0418445	0.0625649	-0.101716	-0.0297624	0.0803275	-0.0862656	-0.140024	0.0493376	-0.00350572	-0.180531	0.038825	-0.154745	0.0552885	-0.241674	0.0570472	0.0713024
VNG0255C	-0.0771666	-0.0401976	0.0699323	0.32181	-0.0903992	-0.00345117	-0.0603379	0.208657	1.32232	-0.1482	-0.0313154	0.18268	-0.0420247	-0.0699933	0.0884373	0.0804042	-0.0100377	0.00541744	0.0304107	-0.0902696	0.237265	0.0121965	1.37682	2.10126	1.70726	1.60609	1.24519	2.1004	1.07506	1.41072	1.45491	1.00572	0.792743	1.82348	1.7175	0.808493	1.10428	1.83981	1.1297	1.7092	1.29525	2.0177	0.696065	0.708952
VNG0256H	-0.114914	-0.164748	0.390958	-0.237889	-4.32237e-05	-0.124028	-0.126285	-0.229394	3.38807	-0.181547	-0.477725	-0.0521472	0.244156	-0.260506	0.114113	0.1887	0.0470884	-0.101548	-0.189633	-0.0124048	-0.429258	-0.623287	3.14649	2.83115	3.49661	3.49521	3.4863	3.11995	3.53789	3.50573	3.46847	3.23151	3.69251	3.18288	3.41619	3.1449	3.26883	3.04361	3.67166	3.39323	3.14904	2.96826	3.59517	3.31871
VNG0258H	0.132056	0.170512	0.187752	0.072345	0.178293	-0.0217957	-0.0586474	0.107277	-0.172937	0.0205012	-0.438793	0.132496	-0.103992	-0.0195559	0.186177	0.0779634	-0.0580773	0.119784	0.0998775	-0.0462215	0.140701	0.0165826	-0.703522	-0.773818	-0.235334	-0.480851	-0.138124	-0.283102	-0.566882	-0.306761	-0.865959	-0.536085	-0.0140838	-0.244162	-0.253666	-0.362354	-0.580743	-0.748257	-0.0897556	-0.335963	-0.346841	-0.762386	-0.0172724	-0.302864
VNG0259G	0.05666	0.165933	-0.133918	-0.0644698	-0.119934	-0.240703	-0.0833098	-0.0858735	0.0520958	0.0108133	0.180278	-0.158735	0.0400872	-0.029901	0.101805	-0.0166611	-0.0488972	0.0311137	0.0730464	0.0655239	0.0136538	0.319702	0.1338	-0.316926	-0.111523	0.0439965	-0.0903692	-0.261307	-0.108058	0.0617317	-0.0324976	-0.0897826	0.132755	-0.0904397	-0.100786	-0.0302003	0.0376269	-0.129514	0.112908	-0.028833	-0.023732	-0.330177	0.0543227	0.207821
VNG0261H	-0.00155629	0.0341563	-0.0265671	-0.0245189	-0.0861664	-0.0911483	0.0670357	0.0629502	0.0583399	-0.0558091	0.12592	-0.0489641	-0.0229817	-0.0273781	0.0239528	-0.0624949	0.0777561	-0.0156543	0.0361382	0.00894348	0.233856	0.047835	-0.0324963	-0.19477	-0.105631	-0.0366916	0.0416216	-0.121778	-0.0119523	-0.0093281	-0.00850588	0.0381004	0.0309452	-0.0321388	-0.00986707	-0.00113366	0.0295456	-0.0323095	0.0244645	-0.0322749	0.147433	-0.0961791	-0.0950262	0.117725
VNG0262C	0.127996	-0.030724	0.240778	0.238051	0.239447	0.118935	0.236671	0.209713	0.0479579	-0.242932	0.0266336	0.293269	0.126061	-0.0254657	-0.00146293	0.0377466	0.121364	0.0460914	0.035106	-0.0330016	0.494959	-0.077701	0.131005	0.69489	0.543272	0.146805	0.142942	0.263177	0.0353967	0.09083	0.0750936	0.146997	-0.0119602	0.343674	0.25527	0.264051	0.0781368	0.356697	0.0645571	0.243243	0.208947	0.378056	0.00296427	-0.101385
VNG0264H	-0.106514	-0.0921452	0.0667986	0.24712	0.112644	0.193381	-0.00250627	0.23041	-0.0482008	-0.160851	0.182776	0.0263617	-0.199138	0.0738912	-0.176916	-0.0429512	-0.0046655	-0.0259483	-0.0541646	-0.123131	0.551195	-0.0532835	0.0185297	0.644899	0.144134	-0.059331	0.104171	0.02052	0.0492162	-0.0765415	0.0308998	0.188937	-0.116608	0.0205341	-0.0712515	0.175769	-0.0919105	0.128487	-0.0650492	0.0613894	0.153797	0.328534	-0.11816	-0.0102552
VNG0265G	-0.052529	0.0118473	-0.16175	-0.228656	-0.166738	-0.0782355	-0.0259648	-0.0916505	-0.0327135	-0.0265405	0.133682	-0.138302	-0.0376466	0.00142444	-0.0256507	-0.115971	-0.0576518	-0.00372114	-0.0156859	-0.00758493	-0.174897	0.166955	0.022881	-0.393026	-0.120171	-0.0688744	-0.120675	-0.15845	0.037205	0.0574078	0.0160761	-0.052372	0.149293	-0.22928	-0.0872554	-0.0508655	0.0700226	-0.076096	-0.0315227	-0.0988555	-0.136401	-0.269503	0.0560759	0.0920235
VNG0266H	0.0993169	0.028811	0.139235	0.235065	0.106818	0.213912	0.0890005	0.0584207	-0.0691891	0.11243	-0.109599	0.0466618	0.040607	-0.0177257	-0.0180973	0.203211	0.0180999	0.0165714	-0.0314988	0.00882476	-0.405431	-0.0793376	0.0695075	0.229243	0.0780828	0.074831	-0.0454494	0.104289	0.108167	-0.0144791	0.0128279	-0.141355	-0.0355509	0.114898	0.0529542	0.107551	-0.0252581	0.169028	-0.0997239	0.0311925	0.0791512	0.300664	-0.0112129	-0.177868
VNG0267H	-0.0521174	0.0377463	-0.12552	-0.257587	-0.122592	-0.134522	-0.10835	-0.177663	0.0597068	0.0635384	0.0663278	-0.0870996	-0.109764	-0.225474	-0.0374473	-0.0575445	-0.110238	-0.0337154	-0.109797	-0.0145708	-0.439543	-0.081703	-0.0401429	-0.206768	-0.0451192	0.0228915	-0.0540491	-0.00622144	-0.0430384	0.0146885	-0.0345682	-0.11862	0.0649483	0.0147077	-0.111417	-0.14129	-0.0217758	-0.071516	0.0314301	0.00471577	-0.139128	-0.161874	0.0680977	0.1275
VNG0268C	0.00838856	-0.0828071	0.0838374	0.397685	0.0537805	0.0836368	0.101682	0.29462	0.0107164	-0.110536	-0.0167735	0.0956928	-0.0377107	0.108899	-0.0272366	0.0285363	0.0755266	0.00661776	-0.0421252	0.050991	0.594163	-0.0971474	0.071612	0.474836	0.256443	0.0534405	0.0931329	0.114856	0.0920852	-0.00885752	0.0279986	0.0138656	-0.054691	0.171786	0.0866541	0.135184	0.0177264	0.255519	0.0285174	0.033728	0.170445	0.176068	0.0126704	-0.130908
VNG0270C	-0.032208	-0.0457494	0.030939	0.0798699	-0.0300284	-0.0395315	0.00135421	0.176101	0.0435227	-0.0606895	0.00293062	-0.0439083	-0.112807	0.0291516	0.0210755	-0.058391	0.039871	0.0499813	0.0342566	-0.0828248	0.547176	0.0975024	0.0714248	0.0676708	0.0466062	-0.0133082	0.0415418	-0.0808313	-0.07426	0.0310275	0.0348483	0.0642452	-0.0152363	0.0177675	0.0588987	0.0570227	0.113122	-0.00710445	0.00780825	-0.0101192	0.104687	-0.0972332	-0.0247303	-0.0407609
VNG0271C	-0.0145619	0.0333692	-0.0890525	-0.146934	-0.100333	-0.00885473	-0.032856	-0.0643689	0.05284	-0.0408838	0.0881172	-0.0461905	0.00789162	-0.134125	0.0223085	-0.016601	-0.124879	0.00780367	-0.116935	-0.0801255	-0.18251	-0.0464166	-0.0244997	-0.339873	-0.0673994	0.00576388	-0.142661	-0.151274	-0.0895427	0.0310648	-0.0636813	-0.00305397	0.00679681	-0.071405	-0.0753063	0.111759	0.176988	-0.117497	-0.00863884	-0.0950476	0.0456041	-0.172116	-0.0194224	0.28959
VNG0272H	0.00866721	-0.0105323	-0.160109	-0.0794919	-0.131761	-0.0966671	-0.00271148	-0.0247788	-0.021081	-0.105966	0.00826652	-0.153823	-0.112775	-0.0596765	-0.190568	-0.220518	-0.138899	-0.068253	0.0979802	-0.137447	-0.224929	-0.0303741	-0.0131792	-0.583423	-0.216713	-0.137581	-0.0555049	-0.186848	-0.0623239	-0.103482	-0.0426034	0.132282	-0.0576206	-0.218599	-0.15888	-0.0852135	-0.0214666	-0.10309	-0.0134509	-0.130487	-0.101337	-0.306805	-0.0580501	0.230309
VNG0274C	-0.0566818	-0.0151325	-0.166424	-0.00832018	-0.113894	-0.0867773	-0.139022	-0.00957213	-0.0752844	-0.130574	0.0993866	-0.0586498	-0.0992303	0.0355846	-0.105441	-0.103186	-0.129075	-0.0260395	-0.0899647	0.0104293	-0.14764	0.105893	-0.0666021	-0.157794	-0.104813	-0.0345582	-0.124955	-0.2134	0.109576	-0.101779	-0.0644042	-0.098344	0.0765672	-0.263487	-0.168796	-0.0710635	-0.0291723	-0.121211	-0.0716794	-0.0953924	-0.0896347	-0.229885	0.0649952	0.138821
VNG0277G	0.103004	0.00155763	0.215192	0.250367	0.202454	0.159681	0.0161535	0.12221	-0.0708148	-0.0517929	-0.0405813	0.257816	-0.00339451	-0.146729	-0.0105168	0.159765	-0.000197772	-0.139905	-0.18334	-0.0439206	0.0137103	-0.153205	0.246346	0.920069	0.482817	0.17341	0.148746	0.542205	0.16345	0.012777	0.136273	0.0675956	0.0499765	0.574584	0.4014	0.138276	0.00395113	0.378014	-0.0884323	0.218372	0.203796	0.744613	0.0989535	-0.157254
VNG0280H	0.0687251	0.0827093	-0.224692	0.165564	0.00343288	0.16729	-0.042107	0.136177	-0.0830696	-0.132718	-0.240867	-0.070563	-0.0243345	0.0954934	0.0676333	-0.0734745	-0.0398521	0.148854	0.0658087	-0.00245221	-0.712396	0.030603	-0.114271	-0.318153	-0.379717	-0.128419	-0.151034	-0.187768	0.000114136	-0.0582844	-0.0396734	-0.0968687	-0.0360103	-0.246898	-0.226016	0.108011	-0.0386313	-0.296589	-0.0339335	-0.176795	0.0788399	-0.121658	-0.0701343	0.0874424
VNG0281G	0.134641	-0.00265245	0.459981	0.049666	0.0731152	0.0304161	0.117524	0.0931723	0.168604	0.358375	0.843288	0.0746685	0.342462	-0.0176016	0.197252	0.120188	0.087994	-0.00884013	-0.0359278	0.185704	0.237224	1.0194	0.0329755	0.0392083	0.261172	0.124368	0.214794	0.307509	-0.0231681	0.0249675	0.0194803	0.111346	0.824312	0.392441	0.245892	0.105798	0.0138925	0.0769671	0.0154916	0.169496	0.00271202	0.0653591	0.206525	0.936673
VNG0282H	0.098626	0.071229	0.081274	-0.0411136	0.0790594	0.0119268	-0.00476389	-0.0911831	-0.0352245	0.32096	0.0223621	0.0776163	0.0892649	0.0518732	0.0695346	0.0717751	0.0189066	0.0749245	0.00641636	0.11322	0.17475	0.601699	0.0382021	0.258848	0.196968	0.015984	0.0102159	0.178923	0.0914735	0.0498091	0.15142	0.211291	0.085346	0.148593	0.120947	-0.118672	0.0509682	0.0898322	-0.00836217	0.0596099	-0.0489042	0.227562	0.271378	-0.085316
VNG0283C	-0.0756496	-0.180426	-0.00806686	-0.220419	-0.129101	-0.128906	-0.214452	-0.13833	-0.214472	0.307033	-0.109632	-0.256973	-0.00950403	-0.312298	-0.279508	-0.254138	-0.227699	-0.218333	-0.140989	0.0339057	0.198367	0.325501	-0.0676126	-0.00242026	0.00321175	-0.0708848	0.0639257	-0.0721447	-0.00884027	0.0173327	0.141259	0.432446	-0.0584125	0.0694451	-0.00234237	-0.160926	-0.318766	-0.205976	-0.352426	-0.0595037	-0.089701	0.0288694	0.50998	-0.515497
VNG0284C	0.0557526	-0.0246924	-0.0057329	0.23455	-0.0461947	-0.203088	-0.0484813	0.0459818	-0.0375613	0.0310731	0.111385	-0.0158699	-0.0173537	-0.0095745	-0.0546073	-0.030904	0.132181	-0.0421958	0.034845	-0.109012	0.769086	0.0848848	0.00718298	0.0351321	-0.000142222	-0.0104849	0.0946532	-0.0972039	-0.0832111	0.00995784	-0.0048955	0.200392	-0.00981836	-0.0118249	-0.0557341	-0.0147347	0.0737245	-0.0412405	-0.0257205	0.0488364	0.0546075	-0.0570613	-2.93e-05	0.0381138
VNG0285C	0.0719549	0.101534	0.00232684	0.155673	-0.0428966	-0.039538	-0.0435634	-0.0411415	0.0305939	0.141347	0.249838	0.0368665	0.0298396	0.0431229	0.0654864	0.0194944	0.159826	0.121559	0.0524043	0.0252344	0.188978	0.300297	0.11546	-0.00677421	0.0393362	0.0640812	0.0192849	-0.0342532	0.0412216	0.115533	0.141513	0.0928016	0.181059	-0.0108869	0.115911	-0.00785278	-0.0338752	-0.095262	-0.0563115	0.0577246	0.101682	0.0123153	-0.0214116	0.192137
VNG0286C	-0.110344	0.0367256	-0.056402	0.0367493	0.0560312	-0.00525042	0.0492157	0.0874803	-0.0517395	-0.172951	-0.0551695	0.121059	-0.206744	0.122628	-0.135189	-0.0386988	-0.0297911	0.0574273	0.051325	0.016225	0.226587	-0.0647748	-0.0349349	0.34044	-0.00992835	-0.00383694	-0.0226885	-0.171298	0.0126337	-0.00761432	-0.0108209	0.200793	0.0339997	-0.0473475	-0.0989887	0.00614722	0.165032	0.181282	-0.0295985	-0.0695137	0.0596656	0.0619357	-0.0309167	-0.0849695
VNG0287H	-0.0113687	-0.101133	-0.36645	-0.371473	-0.181491	-0.298597	-0.0967962	-0.158434	0.00916908	-0.0838069	-1.04201	0	0.0304547	0.0529941	-0.0129822	-0.0029469	0	0	0.0787157	-0.00761407	-0.516505	-0.869524	-0.0429168	-0.0107784	0	0	-0.0304082	-0.00434585	0	0	0	0.0856162	-0.550811	0.0168622	-0.0429168	0	0.0906977	-0.0550375	0	0.0484657	0.0564685	0.0225637	0.140105	-0.93529
VNG0289H	-0.0375333	0.128662	-0.0183079	-0.194874	-0.0533903	-0.110548	-0.0767463	-0.0663925	0.0446519	-0.119064	0.14593	-0.0534439	-0.00349445	-0.120822	0.0644244	-0.0101445	-0.0722618	-0.030254	-0.0440024	-0.0497304	-0.0910581	0.15142	0.0312683	-0.325229	-0.292982	-0.0628668	-0.154381	-0.110404	0.0178554	-0.022401	-0.0278836	-0.217927	0.0763605	-0.15073	-0.0657936	-0.0145735	-0.0298977	-0.0932641	0.0402384	-0.1526	0.0222039	-0.281439	-0.0266276	0.334115
VNG0291H	0.0330537	0.0614095	0.102397	0.00465459	0.112554	0.0168851	0.0532381	0.0685119	0.180352	0.0859383	-0.137898	0.147584	0.180811	0.0452558	0.0983861	0.0544549	0.12252	0.00532792	-0.0112358	-0.0634909	0.157256	-0.253253	0.0909191	0.146514	0.0528586	0.0989062	-0.0194852	0.0834432	0.00500951	0.064792	0.0293297	-0.0255272	-0.0506299	0.138291	0.161502	0.0071116	0.0967192	0.157795	0.00208569	0.0838052	0.0144873	0.168401	-0.0601607	-0.071907
VNG0293H	0.140009	0.117921	0.452072	0.0708244	0.331415	0.137061	0.0523009	-0.0168909	-0.0077991	0.033516	-0.47001	0.293288	0.394273	0.0509079	0.0375176	0.243434	0.179571	-0.0588443	-0.0139159	-0.00874894	-0.0149105	-0.304238	0.204602	0.527884	0.547062	0.290251	0.24704	0.435619	-0.17674	-0.138455	-0.103107	-0.23827	-0.21879	0.612775	0.51621	-0.0882194	-0.0512655	0.407342	-0.0413615	0.34005	-0.0616032	0.372649	-0.0570925	-0.16037
VNG0294G	-0.0649464	-0.076696	-0.149729	-0.209639	-0.0995637	-0.0413778	0.0461072	-0.0148866	-0.0787727	-0.0243419	0.0206769	-0.133889	-0.158689	-0.00893771	-0.0934828	-0.15373	-0.115457	-0.0599758	0.0141389	-0.0611252	-0.0795438	0.0795001	-0.125151	-0.271852	-0.272613	-0.0984906	-0.129738	-0.264869	-0.0317391	-0.107643	-0.0217636	0.0319299	0.0394736	-0.250076	-0.228099	-0.124936	0.0477752	-0.167929	-0.0277162	-0.206418	0.0335824	-0.255181	-0.0819309	0.154696
VNG0296H	0.299862	0.346567	0.904349	0.261623	0.722502	0.200636	0.237152	0.176932	0.200587	-0.0502783	-0.262102	0.799565	0.441206	0.154941	0.248641	0.305541	0.317192	0.0506505	0.0211701	0.0572573	0.955586	-0.0800721	0.148491	1.61022	0.773186	0.368085	0.102737	0.310894	-0.0737888	0.208006	0.0736172	0.179911	-0.0622268	0.853804	0.570065	0.0715187	0.130766	1.02253	0.025429	0.309725	0.180281	0.988751	-0.0577776	-0.312371
VNG0297H	0.104355	0.0426736	0.206791	0.266505	0.0936628	0.126902	0.0161416	0.22022	0.075034	0.117264	-0.222943	0.143092	0.184634	0.0765433	0.124104	0.100534	0.0764125	0.0394753	-0.00987612	0.090218	-0.278252	-0.411381	0.0995682	0.269262	0.248861	0.12125	0.191287	0.155807	0.165474	0.0807705	0.094945	-0.090157	-0.226242	0.202491	0.218753	0.300497	9.10089e-05	0.137785	0.046024	0.119744	0.175197	0.216457	0.0910795	-0.51378
VNG0298H	-0.0754016	0.03077	-0.0122929	-0.0737714	-0.034055	-0.03847	0.0374729	-0.154517	0.000999418	-0.0411128	0.054021	0.05261	-0.0122862	-0.0101445	-0.124333	0.101115	-0.000335524	0.0107626	-0.0905387	0.0314827	0.0841598	0.00664563	0.0405316	0.0940392	0.0405271	0.0311762	0.0541517	0.06813	-0.0193571	0.046538	-0.00629406	0.0159239	0.0328583	0.0973857	0.0145719	-0.0702763	-0.0074516	0.129702	-0.00324446	0.000918194	-0.0168073	-0.0114169	0.122216	0.0696461
VNG0300C	-0.0424535	0.0235693	-0.0601527	-0.067139	-0.0207993	-0.0909064	0.129071	-0.107107	-0.0136696	-0.157401	-0.0636593	-0.0959024	-0.219631	-0.0589933	-0.088219	-0.0881714	0.0489937	-0.0393413	-0.120538	-0.189834	0.440796	-0.0666173	-0.135097	-0.204235	-0.105846	-0.151158	0.0752051	-0.164301	-0.0886505	-0.0622263	-0.00758101	0.206978	-0.0797279	-0.133093	-0.140671	-0.049641	0.0380193	-0.116803	0.0487356	-0.0370932	-0.080076	-0.171529	0.00877533	0.0705039
VNG0301C	-0.0500377	-0.0419179	-0.213381	-0.196721	-0.168732	-0.0373541	-0.088324	-0.143479	-0.0665623	0.0288684	0.123566	-0.296906	-0.113781	-0.108862	-0.121123	-0.228391	-0.180945	-0.0796329	0.0601753	-0.0112472	-0.518264	0.210465	-0.0591775	-0.568537	-0.423824	-0.125519	-0.158954	-0.253876	-0.0184148	-0.0352501	-0.0579592	-0.0866883	0.0869372	-0.301004	-0.338231	-0.0913445	-0.00137816	-0.268572	0.0150854	-0.220087	-0.163993	-0.294508	0.00407084	0.253323
VNG0303G	-0.016139	0.048773	-0.159337	-0.255904	-0.136818	-0.129427	-0.171881	-0.152921	-0.01334	0.108892	0.23159	-0.128265	-0.0522144	-0.125895	-0.0106431	-0.183091	-0.0634029	0.0394571	-0.0564382	0.0808473	-0.0261861	0.240161	-0.0814647	-0.432795	-0.0848499	-0.0532001	-0.154779	-0.139852	-0.0593807	0.0500122	0.00877955	-0.104689	0.269052	-0.250767	7.0666e-05	0.0581833	-0.0302315	-0.152354	0.0746311	-0.1214	-0.0282281	-0.255555	0.169703	0.199321
VNG0305G	-0.00902968	-0.0547847	0.121279	0.0322817	0.0095647	0.185398	0.119812	0.0864227	-0.0221472	0.0426281	-0.0787088	0.0814389	-0.0197816	-0.0595886	0.0196235	-0.0981006	0.0773317	-0.0285142	-0.0052915	0.0826333	-0.106396	-0.0594271	0.0898666	0.275802	0.302042	0.0820548	0.119299	0.329777	0.221222	0.00306302	0.129139	0.15927	0.0331126	0.235212	0.0929305	0.126564	0.0317594	0.12236	0.0914661	0.13174	0.120968	0.177743	0.0663043	-0.0613204
VNG0306C	0.151117	-0.0283431	-0.00296124	0.268116	0.108113	-0.0278733	0.0286956	0.163934	-0.0138376	0.0370333	-0.0465133	0.0205885	-0.0424034	0.0848288	-0.0320243	-0.0165917	0.148477	0.0633553	-0.0228854	-0.0491074	0.409571	0.1425	0.14187	0.402679	0.0564313	-0.00966428	0.0863184	0.0322691	0.00389631	0.111446	0.107361	0.179728	0.0189831	-0.0179007	0.00438286	0.0503915	0.141535	0.12945	0.0402719	0.00498501	0.173222	0.0926022	-0.00457164	0.0395537
VNG0307G	-0.129409	-0.105469	-0.0893896	0.134744	-0.0457593	-0.073649	-0.139875	-0.063337	-0.0951033	0.015456	-0.0224471	-0.0879683	-0.145361	0.138816	0.00661072	-0.123034	-0.0926541	-0.0360086	-0.101156	-0.0504289	0.0815738	-0.0828108	-0.0443725	0.0194462	-0.175982	-0.109488	-0.107284	-0.0590472	0.0243241	-0.0705021	0.0105688	-0.0696644	0.0224588	-0.161068	-0.157285	0.0841633	-0.105354	0.0377956	-0.112003	-0.0766594	0.0943929	-0.0193925	0.0321835	0.172292
VNG0308G	-0.191274	-0.0295236	-0.052359	0.0121602	-0.0585504	-0.00447735	-0.153385	0.120553	-0.0697289	-0.0684373	-0.0442941	0.0166437	0.0950982	-0.0238085	-0.115432	-0.0478659	-0.064082	0.0196715	0.113888	-0.0467374	0.23533	-0.0788846	-0.107941	-0.0423281	-0.150924	-0.0870368	-0.151241	0.00100188	-0.0508769	-0.0773691	-0.0892777	-0.136842	0.0597041	-0.113537	-0.0750511	0.190461	-0.247995	-0.129884	-0.0919875	-0.0457093	0.0697811	-0.0826179	-0.0522172	0.0570961
VNG0309C	0.4644	0.315772	1.09593	0.759363	0.438995	0.563548	0.273036	0.347142	0.246767	-0.0508534	-1.37956	1.0461	0.778779	0.452849	0.544151	0.836691	0.578815	0.204745	0.132014	0.34703	-0.0306498	-1.15865	0.116479	1.08246	1.12935	0.38484	0.212657	0.926137	0.0490664	-0.254456	-0.186367	-0.320852	-0.658432	1.02466	0.853568	0.222395	0.0197352	0.67535	-0.0928435	0.746891	0.13522	1.03134	-0.0703095	-1.45242
VNG0310C	-0.146487	-0.114425	0.116081	0.350953	0.104392	0.00727773	-0.0640358	0.144427	-0.0343222	-0.0775547	-0.0938688	0.0272617	-0.00782236	0.0410215	-0.100716	0.0073795	0.0508925	0.0243397	0.0147577	-0.0994486	0.611664	-0.0549942	-0.0212239	0.350534	0.170032	-0.0368904	0.0532137	-0.00618079	0.0359874	-0.0592418	-0.00386761	0.0700355	-0.0425478	0.0313736	0.0215307	0.144044	0.0130546	0.124211	0.0132253	0.0115262	0.085794	0.0497415	-0.00225696	-0.152645
VNG0311H	0.0949138	0.0656003	0.335242	0.219161	0.247818	0.255141	0.0885681	0.202172	-0.0517184	0.114081	0.0369724	0.311432	0.225654	-0.0342715	0.122811	0.268277	0.203985	0.12962	0.0891012	0.13807	-0.0602894	-0.170844	0.0148477	0.354992	0.457145	0.134727	0.0795594	0.297969	0.194046	0.0780809	0.152019	-0.0377561	-0.0777517	0.21479	0.218343	0.0462063	-0.0356148	0.0983199	-0.0397616	0.203464	0.0529999	0.428875	-0.0178948	-0.185926
VNG0312H	0.0645224	0.116151	0.0367034	-0.0335931	0.0461323	0.0205198	0.111935	0.00653666	-0.114956	-0.204202	-0.500243	-0.0481193	0.0378024	0.0426472	0.122662	0.0743488	0.0655713	0.0941303	0.0111989	-0.0071906	-0.261385	-0.559439	-0.0240249	-0.0926919	-0.0558483	-0.0730842	-0.0232106	-0.144789	-0.0548632	-0.00866505	0.0498816	-0.284435	-0.657132	-0.107268	-0.100953	-0.157328	0.00981197	-0.0921187	-0.0418819	-0.0349209	-0.111794	-0.127629	-0.192651	-0.496092
VNG0314G	-0.33688	-0.133587	-0.0771583	-0.211972	-0.161941	0.0637003	-0.0804111	0.063983	-0.0899092	-0.267328	-0.0242769	-0.186409	-0.324684	-0.113153	-0.447697	-0.314109	-0.13132	-0.135978	-0.101715	-0.301125	0.195814	-0.219522	-0.224608	-0.216089	-0.202881	-0.266074	-0.0492565	-0.187356	-0.14421	-0.121922	-0.089819	0.13111	-0.132098	-0.059863	-0.162564	-0.0626791	-0.0856685	-0.246971	-0.0575232	-0.12691	-0.0549387	-0.131013	-0.0953991	-0.11806
VNG0315G	0.0492964	0.169058	-0.127762	-0.240332	-0.000967352	-0.174295	0.134611	-0.327013	-0.0591567	0.170947	0.182951	-0.264544	-0.00521289	0.0875074	0.0245179	-0.0974611	0.0139208	-0.0220147	0.103085	0.0276657	0.0384067	0.249134	0.146049	-0.464764	-0.228258	0.0203043	0.0244844	-0.169156	-0.138385	-0.00702631	0.0661333	0.115812	0.0771793	-0.229533	-0.0665087	-0.210047	0.095568	-0.14168	0.039855	-0.0499651	-0.265894	-0.441643	0.067361	0.371823
VNG0316C	-0.0720905	-0.143718	-0.121037	0.330304	0.038928	0.109439	-0.00662796	0.110775	-0.0424149	-0.234677	-0.0149769	-0.0231234	-0.19444	-0.0769921	-0.162218	-0.031352	-0.0344742	-0.12437	-0.0227416	-0.0533439	0.358044	-0.176625	0.00231982	0.208591	0.0675839	-0.05027	0.0518677	0.145251	0.119706	0.00800156	0.0513319	-0.0141309	-0.212356	0.0806618	0.0277792	0.262762	-0.0274372	-0.0251401	0.0460811	-0.0824885	0.192972	0.161164	-0.0300016	0.000555241
VNG0318G	0.0600475	0.150317	0.123006	0.117952	0.186811	0.170986	0.148484	0.0532522	0.0940385	0.0124411	-0.00587375	0.0554387	0.148466	0.100359	0.0619573	0.157284	0.0335403	0.0218638	0.0594344	0.0763535	-0.167037	-0.0145481	0.188087	0.323546	0.113319	0.105038	0.0523597	0.112883	0.205909	0.0388648	0.0808036	0.0626831	-0.0852308	0.0861921	0.168103	0.0219197	0.0410459	0.239221	0.106401	0.0774059	0.0199678	0.352742	0.0959371	-0.0970796
VNG0319H	0.0849103	0.0977535	0.148886	0.0544674	0.164048	0.177029	0.107571	0.117039	0.195285	0.2741	0.227386	0.171236	-0.0629129	0.000660169	0.0839687	0.172427	0.143442	0.104315	0.165245	0.131854	-0.0920499	0.234901	0.132175	0.210267	0.229194	0.173205	-0.0217007	0.154804	0.189583	0.201915	0.266165	0.153114	0.126415	0.0893588	0.285929	0.219626	0.170889	0.228724	0.0492219	0.241782	0.177176	0.308426	0.0616432	0.1232
VNG0320H	-0.0343222	-0.0816917	0.431294	0.222878	0.339901	0.215393	0.168939	0.0925894	0.111617	-0.106312	0.33107	0.346718	0.182773	0.0524927	0.0254857	0.0867241	0.137174	-0.111328	0.0246021	-0.0502065	0.630545	0.135349	-0.0309674	1.495	0.473427	0.044345	0.157277	0.334909	0.00178838	-0.0288885	0.0621019	0.367989	0.268178	0.624988	0.331854	0.155937	0.0334318	0.730649	-0.135497	0.338394	0.12095	0.901256	0.0287131	-0.0765226
VNG0321G	0.0917419	0.0291843	-0.0991438	-0.0807559	-0.155492	-0.114404	0.0767423	-0.0340276	0.0321145	0.0227084	0.173007	-0.0508895	-0.0467584	-0.036066	0.0429145	-0.0721099	0.0494104	0.03179	0.0322816	-0.0297915	0.507551	0.097377	0.0966702	-0.0634439	0.0729307	-0.0168316	0.172599	-0.106226	-0.0247128	0.0280357	0.00981467	0.19719	0.0737214	-0.0361807	-0.0845352	-0.071646	0.0860888	-0.00245403	0.0911447	0.0255093	-0.0190892	-0.14746	0.086916	0.137183
VNG0322H	-0.223442	-0.0570424	-0.331084	-0.190752	-0.173323	-0.0493024	-0.111474	-0.122707	-0.0648739	-0.00180869	0.0421495	-0.257909	-0.274784	-0.104746	-0.130388	-0.227654	-0.172157	-0.100182	-0.0935345	-0.113585	-0.337405	0.0866148	-0.0804857	-0.463803	-0.371064	-0.191148	-0.272217	-0.372858	-0.0465533	-0.0286486	-0.0545509	-0.0340464	0.111687	-0.414827	-0.355573	-0.0911037	-0.122748	-0.322836	-0.103807	-0.224052	-0.152919	-0.347525	-0.0692454	0.355164
VNG0323H	-0.0296429	0.0985614	-0.221832	-0.233698	-0.163911	-0.112629	0.0332716	-0.115131	-0.0174194	-0.0738107	0.120435	-0.0925994	-0.1129	0.0603676	0.0207138	-0.128581	-0.0926334	-0.0282971	0.046824	-0.0395866	-0.33169	0.0762504	-0.00370227	-0.383116	-0.184646	-0.0883739	-0.114091	-0.179869	-0.0692193	0.0284158	-0.0442914	-0.0192103	0.148732	-0.159808	-0.182923	-0.20607	0.0477407	-0.141116	0.0796062	-0.171816	-0.146874	-0.291561	0.0323846	0.248428
VNG0324G	-0.0399743	-0.0228543	-0.241944	-0.215169	-0.0885987	-0.109662	-0.0556798	-0.108028	0.00527526	0.029576	0.133792	-0.213469	-0.112381	-0.178706	-0.0164094	-0.104587	-0.0937454	0.0185513	-0.0706909	0.00642828	-0.115002	0.114704	0.0304881	-0.416282	-0.228929	-0.0616483	-0.131971	-0.178885	-0.0788629	-0.0491522	-0.0827505	-0.0947478	0.124652	-0.111181	-0.213395	-0.0767738	-0.056356	-0.220809	0.00944979	-0.211563	-0.0496909	-0.200909	0.0240488	0.205753
VNG0326G	-0.0100324	0.0162402	-0.245871	-0.184536	-0.0883652	-0.0665861	0.0739733	-0.084058	-0.0641053	-0.0496433	0.136378	-0.165729	-0.0900451	-0.00686755	-0.0756431	-0.051276	0.0410478	-0.0748194	0.144212	0.0179455	-0.0444045	0.206914	-0.0140772	-0.392864	-0.195452	-0.000537994	0.0372601	-0.164189	-0.0485682	-0.0064788	0.0566339	0.0391696	0.0894772	-0.186776	-0.149258	-0.0599701	0.114899	-0.280777	0.0273734	-0.156632	-0.0385642	-0.15045	-0.0188971	0.170381
VNG0327G	0.0270293	-0.029708	-0.136377	-0.0712592	-0.17117	0.00364628	0.0838675	-0.129934	0.0177305	-0.0607517	0.0635806	-0.260586	-0.0908006	-0.0264582	-0.209179	-0.198887	0.0192041	-0.066511	-0.083248	-0.032952	0.0197429	0.0355615	-0.112978	-0.137286	-0.102048	-0.0865026	-0.0157525	-0.127803	-0.0404992	0.0279106	-0.112653	0.0612051	-0.0385962	-0.096547	-0.150691	-0.0720575	0.0796157	-0.116263	0.06503	-0.116175	-0.191407	-0.100233	0.0611436	0.0321955
VNG0329G	-0.00011145	0.108136	-0.130582	-0.181627	-0.134871	-0.187065	-0.135169	-0.0305113	-0.0449432	0.0591752	0.171511	-0.181777	-0.0845734	-0.0189961	0.00276412	-0.0303777	-0.132831	0.0197801	0.0624444	-0.0376147	-0.338377	0.257006	0.0447605	-0.593628	-0.256652	0.0142231	-0.115586	-0.218483	-0.132646	-0.0236652	0.011066	-0.22205	0.156551	-0.183466	-0.180632	-0.0347495	0.0498101	-0.182263	0.0560715	-0.158084	0.0410979	-0.432059	-0.0583138	0.183313
VNG0330G	-0.175633	-0.0358777	-0.123249	-0.108077	-0.119584	-0.0794399	-0.0572212	0.0536875	0.0110104	-0.148741	-0.0120769	-0.226729	-0.263978	-0.0842718	-0.277673	-0.160621	-0.111637	-0.153676	-0.0485306	-0.291098	0.283365	-0.0458579	-0.0749907	-0.14327	-0.343199	-0.159505	-0.089954	-0.189122	-0.130056	-0.157264	-0.0731331	0.225605	-0.0557765	-0.127501	-0.194896	-0.0106907	-0.202589	-0.0805656	-0.130074	-0.0958153	-0.0562794	-0.139519	-0.0188827	0.0560049
VNG0331H	0.0762438	0.104614	0.250792	0.466656	0.238793	0.0883872	0.147165	0.109358	-0.0932149	-0.0654903	-0.110775	0.13975	-0.0176446	0.110166	-0.0318975	0.114801	0.00942844	0.0869617	0.0818306	0.0412106	0.646959	0.0477392	0.0998138	0.774212	0.107311	0.0184198	-0.0177079	0.043111	-0.0125053	-0.000906748	-0.0208866	0.12729	-0.0300435	-0.00202679	0.0641964	0.179167	0.110391	0.342056	0.0178236	0.0178417	0.190721	0.289775	0.0514083	-0.214071
VNG0332C	-0.0357629	-0.0163543	0.0989601	0.0735537	-0.0201768	-0.0268129	0.0265108	0.0688957	0.0724085	-0.0946174	0.12461	-0.0163966	-0.0769026	0.000466221	0.0262597	0.00605249	-0.000423298	0.0646395	-0.0786793	-0.0632392	0.359901	0.0379553	-0.0539921	0.349099	0.0232125	-0.0327137	0.0661581	-0.0365467	-0.0178539	0.0205799	-0.0538013	0.0840777	0.046854	0.0197848	-0.0258489	-0.00473225	-0.0388286	0.0411349	0.0261792	-0.0346824	0.15732	0.0871915	0.0334479	0.0575419
VNG0335G	0.0938165	-0.0243573	0.0550333	0.175551	0.182969	0.217412	0.224043	0.0971213	-0.0383126	-0.01847	-0.24684	-0.0201844	0.00432776	-0.00130245	-0.104388	-0.106142	0.0486558	-0.0389829	0.0413432	-0.0203987	-0.144746	-0.161681	0.0564898	0.373956	0.0931932	-0.0242493	0.0802881	0.193959	0.111167	-0.0244569	0.0473839	0.126606	-0.134305	0.17424	0.134049	0.103501	0.0868847	0.192447	-0.0564072	0.0423715	0.0771783	0.187853	0.209758	-0.0703224
VNG0339H	0.367194	0.296519	0.52927	0.581871	0.273841	0.718105	0.263207	0.469453	-0.178469	0.307372	-0.588194	0.415121	0.290576	0.183505	0.355758	0.536956	0.35951	0.154909	0.109773	0.289601	-0.00507762	-0.502879	0.0898781	0.754922	0.370001	0.133602	0.0686669	0.318036	0.128215	0.0105696	-0.0121128	-0.461882	-0.263397	0.350398	0.259883	0.123466	-0.192195	0.190174	-0.181484	0.117707	0.190784	0.736936	-0.205426	-0.586183
VNG0340C	-0.0476247	0.0321496	-0.233168	-0.0830495	-0.0778304	-0.0628708	-0.158765	-0.0832887	0.00961687	0.154128	0.244425	-0.10024	0.0286324	-0.0431159	0.0884304	-0.104311	-0.0122063	0.0817058	0.0475239	0.0323995	-0.0582003	0.221476	0.0599406	-0.496273	-0.135248	-0.0307959	-0.0910238	-0.145886	-0.135683	0.0773561	0.047947	-0.126192	0.216202	-0.143362	-0.00936219	0.0195745	-0.0724022	-0.210091	6.72e-05	-0.127178	0.0177662	-0.212775	-0.0648367	0.43745
VNG0342G	0.0888786	0.0705837	-0.183138	-0.294924	-0.0286976	-0.126924	0.146467	-0.284725	0.0175587	0.167956	0.104915	-0.264927	-0.0355511	0.0866697	-0.124833	-0.175061	-0.0129938	0.0150546	0.0482932	0.0741463	0.350942	0.274556	0.0315839	-0.49368	-0.260422	-0.0672675	-0.0267179	-0.098239	-0.0688295	-0.022873	0.0947725	0.253183	0.0381487	-0.168851	-0.230575	-0.199592	0.119684	-0.0473012	0.0833996	-0.103466	-0.205071	-0.249522	0.105961	0.350704
VNG0343H	-0.111429	-0.133707	0.0436037	0.164319	-0.0560292	-0.0101771	0.0107897	0.113239	0.0397875	-0.0222808	0.0102059	0.0937357	-0.0865517	0.0402595	-0.0228939	-0.0377777	-0.0809138	0.0775048	-0.0419396	-0.115414	0.0796244	-0.129077	-0.0912039	0.282286	-0.00607076	0.0984614	-0.0220728	0.0450827	0.0242895	-0.00886207	0.0486777	0.0729503	0.0021334	0.103328	0.0476486	0.16993	0.0490159	-0.0417073	-0.0312497	0.13065	0.0719832	0.044591	0.120174	-0.00217024
VNG0345G	0.0255992	0.0796549	-0.0492717	-0.272256	-0.0351399	-0.128212	0.0875961	-0.212751	-0.0191954	0.113816	0.191034	-0.160346	-0.0489005	0.224472	-0.00587208	-0.114886	-0.0896812	-0.0610958	0.0696651	0.0712807	-0.151325	0.166068	0.122715	-0.381492	-0.202154	-0.024152	-0.0744056	-0.233858	-0.0376704	-0.0215198	-0.0592983	0.0107945	0.157933	-0.288701	-0.181966	-0.202259	0.0374523	-0.158062	0.0137893	-0.169218	-0.18448	-0.247955	0.0308868	0.401206
VNG0346H	-0.0168081	0.265073	0.115534	-0.0716188	0.0916088	-0.0355718	0.0170825	-0.15817	-0.0518212	-0.0432569	-0.228427	0.13303	0.113044	-0.028711	0.059921	0.0460505	-0.0143802	0.0100677	-0.0220502	0.0467808	-0.336144	-0.155401	0.0318673	-0.0401972	0.0284005	0.094817	-0.11104	0.0229774	-0.245345	0.0047247	-0.127085	-0.292441	-0.0881388	0.138114	0.0697568	-0.184729	-0.0804887	0.0813749	-0.0708156	-0.0798643	-0.190745	-0.0639947	-0.0500417	-0.20612
VNG0347H	-0.0956106	0.0356011	0.139887	0.188224	0.0253471	0.017302	-0.10498	0.093547	-0.116824	-0.298645	-0.237948	0.204282	0.119231	-0.0478063	0.0864874	0.0770731	0.0285665	-0.0875224	-0.157879	-0.082466	0.304616	-0.220478	-0.0753872	0.322445	0.202902	0.0866134	-0.0445202	0.0756486	-0.104802	-0.0502417	-0.206541	-0.220362	-0.0895331	0.181469	0.0320016	0.0473417	-0.0599032	0.0619512	0.00643652	0.159135	0.111979	0.101811	-0.28727	-0.336799
VNG0349G	0.0893916	0.091464	0.0657358	0.176372	0.00724884	0.0175648	-0.0565279	-0.025762	0.0214118	0.0065584	0.252374	0.580809	0.266105	0.407419	0.423466	0.478481	0.31636	0.397819	0.372618	0.205587	0.558858	0.517326	0.00422133	-0.0372553	0.0696484	0.0290874	-0.0479241	0.0258101	0.0512389	-0.0200724	-0.0129708	0.0675686	0.10808	-0.0547439	-0.0897048	-0.0110864	0.0858064	-0.0395715	0.0851211	0.0242582	0.0774317	-0.0330572	0.0262476	0.207576
VNG0351C	-0.0632299	-0.0348476	-0.0465385	-0.285886	0.0782719	0.0694708	0.0282139	0.160302	0.000741843	-0.202308	-0.127978	-0.0940376	-0.0528514	0.0300638	-0.132948	-0.129545	-0.0440325	-0.049451	0.0404908	-0.0947701	0.217613	-0.0671827	-0.0538998	0.180631	-0.240608	0.00635097	-0.0421467	-0.143737	0.0166482	-0.0682888	-0.0569536	-0.0447974	-0.0301265	-0.103433	-0.264518	-0.0773708	-0.0793098	-0.0591844	-0.0667503	-0.0739489	-0.0508937	-0.0861053	-0.01113	-0.033844
VNG0352H	0.00801207	-0.0269825	0.0174518	-0.0402631	-0.0307162	0.0982064	-0.0210817	0.0243418	0.00402606	-0.106847	-0.0209212	0.108221	0.178392	-0.0419052	0.0855998	0.164866	0.0224901	0.0544808	-0.00963228	-0.00042098	-0.233194	-0.0675831	0.0970962	0.304399	0.294702	0.159522	0.162412	0.230425	0.0884518	0.045551	0.0669834	-0.147413	-0.00737224	0.245169	0.134431	0.0578957	-0.00390808	0.149306	-0.0464784	0.145978	0.0836476	0.23574	-0.0866923	-0.0651926
VNG0354C	-0.0149076	-0.17182	-0.0487514	0.0546256	-0.0077824	0.0866616	-0.102167	0.052093	0.0620224	-0.174758	-0.0697056	0.0274753	0.0306173	0.020005	0.138902	0.0399465	-0.0326795	0.0136728	-0.0641227	0.0469034	-0.240836	-0.0199965	0.278303	0.360743	0.44886	0.104563	0.107677	0.316318	0.153858	0.120337	0.141992	-0.192791	0.0572707	0.236369	0.430841	0.213238	0.202184	0.367101	0.135184	0.206567	0.328542	0.360705	-0.0555719	-0.0671525
VNG0355G	0.136956	0.102537	-0.0904413	-0.183449	-0.195541	-0.186766	-0.0985586	-0.100178	-0.00915791	0.152331	0.164513	-0.150243	0.0350494	-0.014051	0.031733	-0.0658634	-0.0618622	0.0380658	0.113107	0.119187	0.045662	0.232648	0.130062	-0.455851	-0.158747	-0.0293707	-0.0790209	-0.169088	-0.0595546	0.0959568	-0.00242691	-0.0692162	0.155435	-0.243301	0.0231209	-0.0884825	0.0427835	-0.142405	0.100158	-0.0989904	0.000361106	-0.309389	0.0402098	0.191414
VNG0357H	-0.162895	0.0163805	0.00624643	0.114976	0.0555212	-0.00583592	-0.205887	0.0967555	-0.0574672	0.0304012	0.213628	-0.0134316	-0.145041	0.0717717	0.00792969	-0.0493648	-0.137904	-0.0619903	-0.0954427	0.040823	0.0270987	0.16864	0.0119206	-0.0377262	-0.212644	-0.0623034	-0.104534	-0.143953	-0.072018	0.0213038	-0.0693656	-0.0579921	0.0287558	-0.0902737	-0.0386031	0.162174	-0.1021	0.00682214	-0.125653	-0.0427514	0.0523245	-0.0400701	-0.0663356	0.175153
VNG0359C	0.145255	0.00916303	0.263974	-0.202012	0.0683904	-0.175696	0.0915995	-0.172338	0.0506927	0.429355	1.03347	-0.068739	0.0349401	0.0498427	-0.0428221	-0.0497833	-0.020752	-0.0324401	-0.0193653	0.0972678	0.337594	0.72447	0.0208528	-0.0977882	-0.065801	0.000187951	-0.110967	-0.0143711	-0.206301	0.0256276	0.00428146	0.118053	0.238369	-0.111179	-0.00694414	-0.194893	-0.00433763	0.0234917	0.0232011	-0.0910296	-0.18803	-0.138424	0.0913248	0.697476
VNG0360C	0.11482	0.0816054	-0.105054	-0.13251	-0.03325	0.0236394	-0.0542492	-0.026341	0.0337533	-0.0413347	-0.114974	-0.109662	-0.0705771	-0.0408009	0.0286344	-0.0100439	0.0182179	-0.0254366	0.025563	-0.0271088	-0.335281	0.10731	0.0596952	-0.168753	-0.12667	0.00897738	0.0268186	-0.0987306	0.0800967	0.0331946	0.134783	-0.132241	0.0336277	-0.0950296	-0.167385	0.00495094	-0.0257704	-0.208052	0.00860673	-0.0500762	-0.0754614	-0.0669983	-0.0167652	0.143194
VNG0361C	0.0198975	0.0226315	0.0935112	-0.0515672	0.116658	0.056215	0.0287217	-0.00300864	-0.0222926	0.0236786	-0.121956	0.0190319	-0.07786	0.0439149	0.0883858	0.106972	-0.0327145	0.0957531	0.0779827	0.107511	-0.376287	-0.07913	0.0713289	0.0688379	0.0711172	0.0563174	-0.0918536	0.0856404	0.0289384	0.124389	0.0305652	-0.113569	0.00579153	0.0976015	0.0908538	0.069338	0.0739865	0.129185	-0.025517	-0.0824968	0.00271466	-0.0215324	-0.117981	-0.0115546
VNG0363G	0.0247287	0.00735459	0.0109396	0.193959	-0.0663173	0.224288	0.189489	0.163182	-0.0543525	-0.183947	-0.0135019	0.0921832	0.0827759	-0.0236589	-0.0414929	0.0552922	0.0524803	-0.112432	0.0609013	-0.0685689	0.0367861	-0.0235437	-0.09745	0.406103	0.112662	0.0554803	0.0849985	0.290463	0.039902	-0.0655869	-0.0535243	0.0990799	-0.0634228	0.0967719	0.0535951	0.0260632	0.03383	0.0916523	-0.0735244	0.0977341	0.00251558	0.162446	-0.164573	-0.0624521
VNG0364G	0.0459782	0.0383098	0.243498	0.0678506	0.166749	0.0646019	0.0306433	-0.086672	-0.0233051	-0.20002	-0.276726	0.160202	0.231219	-0.0746756	-0.0165594	0.0533449	0.0917391	-0.0524913	-0.0639815	-0.0135598	-0.202329	-0.495458	-0.0664346	0.540612	0.342011	0.0443752	0.111139	0.210996	-0.112923	-0.114338	-0.136967	-0.108786	-0.276514	0.10507	0.119766	-0.116099	-0.00700352	0.203884	-0.107837	0.0840886	-0.162118	0.290076	-0.075347	-0.289004
VNG0365G	-0.0959	0.0804193	-0.183012	-0.191705	-0.0725757	-0.0703551	0.0140885	-0.169266	0.0218767	-0.00365599	0.12032	-0.0815317	-0.0668754	-0.0678975	0.0122703	-0.0870358	-0.0583293	-0.014109	-0.00430887	-0.0243585	-0.386199	0.094789	0.0347804	-0.273695	-0.204805	-0.0292149	-0.0447011	-0.126607	-0.0920294	-0.0166139	-0.10637	-0.00475508	0.051315	-0.107281	-0.11734	-0.0737671	0.0487064	-0.111375	0.0407301	-0.0975946	-0.114178	-0.246298	-0.0881881	0.212648
VNG0367H	0.0374186	-0.0363202	-0.164381	0.0492583	-0.0464554	0.0229286	0.0404935	-0.0027285	-0.072701	-0.00271399	0.00388655	-0.054981	-0.0272045	-0.0212356	-0.0651133	-0.129322	-0.030997	-0.141227	-0.0359406	0.111278	-0.225614	0.103262	-0.0543032	-0.392706	-0.130888	-0.0771558	0.00949037	-0.123314	-0.0235607	0.0434314	-0.0025882	0.0215626	0.0567228	-0.118704	-0.11677	0.0636516	0.0448322	-0.178789	0.0666052	-0.118126	-0.0621447	-0.19325	0.0723942	0.15891
VNG0368C	0.0962201	0.160499	0.298019	0.125575	0.315858	0.125562	0.242142	0.204069	0.204672	0.128571	-0.0574545	0.343068	0.144881	0.231863	0.207825	0.268457	0.210119	0.180533	0.120224	0.0787735	-0.0127269	-0.00983222	0.137972	0.49388	0.334607	0.200847	0.20497	0.347363	0.122688	0.211333	0.193547	0.125452	-0.0325802	0.329718	0.293523	0.0476328	0.329334	0.449653	0.0992859	0.322086	0.0953141	0.374223	-0.00716453	-0.0810209
VNG0370H	0.158491	0.142286	0.137973	0.139635	0.108637	0.0748963	0.126971	0.0781026	0.204562	0.154867	-0.490996	0.220622	0.212372	0.222557	0.225868	0.213804	0.141861	0.183447	0.0683535	0.147383	-0.310443	-0.274064	0.0574324	-0.0214254	0.220919	0.116609	0.0711983	0.0690025	-0.0316422	0.0410782	0.0341856	-0.0839652	-0.1571	0.149378	0.178129	0.219286	0.158026	0.0709883	0.176875	0.144356	0.0413821	-0.0150471	0.119274	-0.606193
VNG0371G	0.293591	0.175686	0.771094	0.142293	0.301557	0.19959	0.22498	0.143473	0.144152	-0.294264	-1.1588	0.431572	0.349533	0.189256	0.314696	0.63411	0.306556	0.1037	0.106745	0.0332744	-0.138924	-0.746748	0.101627	0.448756	0.582233	0.231236	0.149387	0.407524	-0.10376	-0.0737609	-0.0883094	-0.345636	-0.303553	0.617555	0.567186	-0.0225605	0.0730783	0.40955	-0.0423218	0.440992	-0.131612	0.555969	-0.0256307	-1.17427
VNG0373H	0.288137	0.205485	0.534028	-0.0771876	0.3843	-0.202736	0.243376	-0.195547	0.131077	-0.0958353	-1.35403	0.377205	0.404793	0.184787	0.265004	0.371721	0.264688	0.10309	0.121131	0.151068	-0.216515	-1.10814	0.0625714	0.0209289	0.307424	0.118785	0.0653025	0.0654643	-0.557849	-0.0488212	-0.0959645	-0.219822	-1.23533	0.25415	0.229985	-0.300002	0.113468	0.20556	-0.0232409	0.127075	-0.368548	-0.20749	-0.117621	-1.43566
VNG0374G	0.0329616	-0.0496821	0.132401	0.117233	0.0407709	0.197995	0.034476	0.0853893	0.191925	0.205907	-0.248486	0.0662704	0.322557	0.14961	0.0311985	0.0463452	0.124373	0.0776645	0.0945144	0.146964	-0.0750119	0.00178922	0.0324113	0.116458	0.0696377	0.0641557	0.227153	0.236944	0.168342	0.0262683	0.0236098	0.0476964	-0.400052	0.205972	0.0948898	0.2138	0.0774019	0.05654	0.121751	0.16035	0.131208	0.111393	0.123346	-0.549425
VNG0375G	-0.0285258	0.0335811	-0.230593	-0.135888	-0.0860527	0.108713	-0.028696	-0.0609523	-0.006045	0.0677692	-0.0654064	-0.0298343	0.0561086	0.123351	0.0157111	0.0431554	-0.0338245	0.0808026	0.0783559	0.0687425	-0.344119	0.279278	0.0524606	-0.142141	-0.201237	-0.0398864	-0.129834	-0.153842	0.108167	-0.0744487	-0.0125749	-0.0612951	-0.235403	-0.181426	-0.166112	-0.057307	-0.0586721	-0.100872	-0.030424	-0.117827	-0.0401607	-0.0898953	0.00759815	-0.111656
VNG0376G	-0.064528	0.077938	-0.27746	-0.319358	-0.13178	-0.216042	-0.0734064	-0.16509	0.00534431	0.122769	0.152311	-0.18005	-0.116785	0.0239347	-0.00763562	-0.143609	-0.103619	0.0430217	0.0402085	0.00706233	-0.334994	0.210292	-0.000799092	-0.611697	-0.32501	-0.0970029	-0.143712	-0.267644	-0.108725	0.0298116	0.0256886	-0.0798928	0.212446	-0.259577	-0.177035	-0.208909	-0.00194784	-0.306744	0.0280939	-0.192014	-0.173909	-0.477541	-0.0659857	0.408543
VNG0378C	-0.110573	-0.128506	-0.373745	-0.454857	-0.170696	-0.157455	-0.0571048	-0.286287	-0.124208	-0.0224128	0.140913	-0.379652	-0.321138	-0.155539	-0.227867	-0.349632	-0.23987	-0.0466668	0.0403268	-0.0984026	-0.5316	0.174514	-0.138429	-0.638493	-0.463021	-0.266306	-0.320013	-0.388947	-0.0724874	-0.0265716	-0.035642	-0.0461757	0.114414	-0.480062	-0.34006	-0.163221	-0.0373277	-0.346317	-0.0248049	-0.398967	-0.2474	-0.463059	0.0188839	0.287001
VNG0380G	0.0732218	0.0239302	-0.0842058	-0.156377	-0.0481641	0.00942485	0.0564913	-0.0503801	1.79053e-05	0.19563	0.406982	-0.0891416	0.01942	0.0231167	0.0434939	-0.0818222	-0.0774895	0.0292233	0.017862	0.0285795	-0.423492	0.488831	0.0805728	-0.237886	-0.0634839	-0.082866	-0.10162	-0.0988838	-0.0294842	0.0408203	0.031324	-0.0905161	0.367222	-0.202521	-0.112583	-0.0758415	0.000598683	-0.0648858	0.100115	-0.155185	-0.0883619	-0.092159	0.0131147	0.543417
VNG0382G	0.166054	0.0958021	-0.00904789	0.0778395	0.115333	0.181849	0.165617	0.104289	0.104634	0.278134	0.0725251	0.007839	0.226866	0.088375	0.117117	0.0209886	0.0775278	0.116103	0.123415	0.266657	-0.265023	0.0804362	0.129208	-0.0643481	0.193138	0.0683027	0.0755829	0.181792	0.250463	0.165315	0.0898824	0.00897683	0.223295	0.0598263	0.225162	0.0492708	0.0546063	0.0138845	0.0661393	0.0294437	0.0972716	0.0667746	0.0746359	0.161853
VNG0383H	-0.0204161	0.0083711	-0.0380739	-0.0802052	0.0598852	-0.0415776	0.100391	-0.0900378	-0.0259555	-0.107785	0.039721	-0.0460074	-0.2687	0.0027543	-0.0377892	-0.0902092	0.0189681	-0.0492378	0.156135	-0.0723786	0.136028	0.0516757	0.0588918	-0.105133	-0.143172	-0.051361	-0.0674609	0.010861	-0.000545912	-0.0563164	-0.0120715	0.150137	-0.0890754	-0.0557761	-0.138595	-0.038269	0.0374173	-0.0854801	-0.0246985	0.0143532	-0.0884535	-0.0956828	-0.0053316	0.0531969
VNG0384G	0.0760811	0.167744	-0.010101	-0.0228734	0.0774447	-0.0614417	-0.0231706	-0.0112489	0.138699	0.0640547	0.0194583	0.143474	-0.0163639	-0.038909	0.0870428	0.117195	0.0103172	0.0957362	0.0424387	0.0982255	-0.313216	-0.00115654	0.0837447	0.0384178	0.110488	0.126795	0.0243459	-0.0124295	-0.0310431	0.0979984	0.0459389	-0.121384	-0.00600052	0.15925	0.0873349	0.00302717	-0.00852541	0.0574967	0.0564802	0.113251	-0.0342263	-0.0381043	-0.00663643	0.0973124
VNG0386G	0.505788	0.581447	1.45446	1.32759	1.09176	1.16375	0.654767	0.936933	0.664602	0.00305159	-0.94771	1.2044	1.27511	0.734141	1.0148	1.60999	0.937118	0.700621	0.352784	0.483803	0.193892	-1.06702	0.878252	2.30266	1.52738	1.20537	1.17309	1.50247	0.862616	0.66196	0.576453	0.0310245	-0.428867	1.52066	1.31644	0.526798	0.556668	1.63126	0.299437	1.34048	0.924612	2.24175	0.0756003	-1.33794
VNG0387G	0.171791	0.190769	0.829186	0.56758	0.587995	0.222168	0.251725	0.403726	0.0548301	-0.148622	-0.223346	1.12012	0.450911	0.159135	0.233642	0.574584	0.498914	0.250033	0.105612	0.197306	1.28477	-0.0932108	0.151354	2.2054	1.06497	0.318548	0.158739	0.589013	0.102217	0.106006	0.225787	0.0836547	-0.127671	0.75007	0.563731	0.357624	0.0555465	1.1866	0.0327234	0.469293	0.246963	1.13698	0.046471	-0.517239
VNG0388C	0.129149	0.0759977	0.423138	0.0165342	0.104785	0.19054	0.18328	0.116434	0.0676344	0.215857	0.727165	0.0499869	0.177744	0.155684	0.226359	0.126821	0.195695	0.101632	0.113751	0.0613072	0.0296347	0.867706	0.158819	0.0914896	0.191054	0.0243813	0.135111	0.0733252	0.115498	0.0612101	0.113611	0.198074	0.682106	0.143655	0.112164	0.071343	0.0630979	0.0954641	0.113504	0.173561	0.0280367	0.078229	0.341642	0.774276
VNG0389C	-0.21162	-0.190558	-0.365739	-0.224616	-0.273224	-0.181568	-0.169097	-0.164855	-0.125546	0.168545	0.685422	-0.315998	-0.237567	-0.116605	-0.156053	-0.222284	-0.198607	-0.0424983	-0.0405626	-0.0614309	-0.422511	0.566852	-0.0595079	-0.508956	-0.235551	-0.100494	-0.140533	-0.238061	0.0387563	0.03407	0.0769287	0.133942	0.499577	-0.284678	-0.246028	-0.0879148	-0.112381	-0.303179	-0.0224391	-0.143926	-0.0264537	-0.279241	0.0561736	0.731935
VNG0390G	0.702533	0.405682	0.865483	0.713058	0.503015	0.661185	0.477147	0.483295	0.669517	0.552396	-0.0378681	0.629106	0.929345	0.511583	0.84399	1.00152	0.624426	0.394701	0.323985	0.518395	0.368595	0.213461	0.425768	0.797194	0.767199	0.46349	0.786249	0.71644	0.424334	0.267528	0.323477	0.467446	0.103226	0.934548	0.676505	0.483941	0.413301	0.768491	0.443778	0.732541	0.435557	0.839614	0.608916	-0.418119
VNG0391C	0.0609203	0.0729849	-0.172542	0.0360857	-0.0787591	0.0368693	-0.0113191	0.0398796	0.0545912	-0.0353906	-1.23292	-0.0141416	0.101774	0.0979052	0.105976	0.00399039	-0.0370669	0.0313369	0.0240193	-0.0276109	-0.679782	-1.37289	-0.0513176	-0.441313	-0.187089	-0.0486573	-0.00834231	-0.181508	-0.0845087	-0.141209	-0.137143	-0.248772	-1.28822	-0.0134477	-0.0409376	0.0763334	0.0766313	-0.219912	0.0697489	-0.076418	-0.0599531	-0.341404	-0.0967137	-1.32559
VNG0393C	-0.138329	-0.0571812	-0.133481	-0.127927	-0.15733	-0.0314837	-0.0663168	-0.103006	-0.0364402	-0.0559603	0.0950029	-0.192894	-0.105545	-0.210736	-0.0909221	-0.112956	-0.135458	-0.0772814	-0.13162	0.00106014	-0.374666	0.0250742	-0.0858072	-0.168036	-0.199653	-0.0733332	-0.125176	-0.112244	0.0463651	-0.0780632	-0.119211	-0.0234357	-0.0180399	-0.22871	-0.181262	-0.0594864	-0.136864	-0.223282	-0.0399937	-0.19169	-0.0574193	-0.322757	-0.112858	0.208507
VNG0394C	-0.0791235	0.0152548	-0.125003	-0.170209	-0.0361034	-0.107442	0.0608663	-0.206166	-0.0410041	0.00248238	0.210332	-0.235339	-0.172016	0.074157	-0.0577266	-0.0700442	0.0062313	-0.0326785	-0.0133821	0.0790938	0.112153	0.0792419	0.018593	-0.430376	-0.161112	-0.127659	0.00704907	-0.129611	-0.0664171	-0.0261809	-0.0815218	0.0481075	0.135873	-0.132211	-0.223739	-0.158505	0.049472	-0.141316	0.0043489	-0.022615	-0.0954394	-0.340327	0.112455	0.225644
VNG0396C	-0.124847	-0.0910042	0.0243886	0.275041	-0.0312446	0.0511709	-0.0286415	0.148416	0.00204428	-0.0988434	0.0499203	0.318937	0.029856	0.218636	0.0918685	0.178425	0.152275	0.151308	0.0923619	-0.0690972	0.619277	-0.0127526	0.0269422	0.16838	0.161992	0.00147126	0.106866	0.0267724	0.00528782	0.0100675	0.0349836	0.107738	0.0387515	0.0579647	0.061977	0.100487	-0.0171172	0.0788509	-0.0118894	0.0196224	0.177101	0.0729053	0.0577973	0.00114492
VNG0398G	-0.151742	-0.146354	0.0576004	-0.0317105	-0.105018	-0.123962	-0.185939	-0.159921	0.0544207	0.0665802	-0.9073	-0.0413186	0.246554	0.112264	0.234609	0.148677	0.10622	0.00231705	-0.0127889	0.164451	-0.455174	-0.551813	0.026198	0.00772058	0.342967	0.110014	0.184355	0.171873	0.0524821	0.00783271	0.0332737	-0.455897	-0.570322	0.0803981	0.234264	0.0460693	-0.0450949	0.0398233	0.0453421	0.209446	0.0630423	0.104296	-0.00405047	-1.16094
VNG0399H	0.408697	0.212491	0.787883	0.0413676	0.356525	-0.0845782	0.230244	-0.0101389	0.198104	-0.0508831	-0.362707	0.316954	0.185668	-0.00461923	0.155757	0.35241	0.133768	-0.0221564	-0.01988	0.0518404	-0.0320279	-0.094941	0.121496	0.385836	0.421979	0.439367	0.0585661	0.237833	-0.247759	0.0565046	-0.0465568	0.0543156	-0.0597165	0.434202	0.368278	-0.0870122	-0.0163257	0.419079	-0.0198828	0.203598	-0.174626	0.256787	-0.0664233	-0.399823
VNG0401G	-0.0647429	-0.0381041	0.280636	0.149291	0.057478	0.000331024	0.0309449	0.116483	0.0903149	-0.181159	-0.152198	0.128038	-0.112929	0.0768003	-0.0440521	0.0509486	0.00764255	0.0520591	-0.00256033	-0.296709	0.704878	-0.0459479	0.00804455	0.903156	0.193493	0.153566	0.0470292	0.0719397	-0.0141999	0.0940515	0.0461047	0.164463	-0.0618344	0.263742	0.12716	0.0431331	-0.0486545	0.383518	-0.0224708	0.207166	0.133984	0.393014	0.0303852	-0.248538
VNG0402H	-0.00459775	-0.053327	-0.166609	-0.108749	-0.0293942	-0.0580254	0.0995937	-0.120036	-0.108694	-0.171233	0.054046	-0.21691	-0.175883	0.00188185	-0.149687	-0.132046	0.0570803	-0.0887313	0.0810771	-0.0408315	0.263478	0.12981	-0.0792076	-0.264367	-0.156455	-0.127503	0.0195981	-0.143412	-0.0695489	-0.0801538	0.0984859	0.204439	-0.0271678	-0.0945649	-0.112518	0.017968	0.171298	-0.142566	0.0421442	-0.0586028	-0.0887366	-0.22164	0.0311463	0.10985
VNG0403G	0.117536	0.122681	-0.0197919	0.130042	-0.0179264	-0.0551383	-0.0725472	0.0813717	-0.0224947	-0.0248189	-0.0575542	0.0815601	0.0023964	-0.079365	0.0595118	-0.0297046	0.0628371	-0.0186412	-0.0511579	0.0121493	0.0560482	0.0056651	-0.0383162	0.0442429	0.183397	0.0462618	0.0177956	-0.00583945	0.0250995	0.0572742	0.0556977	-0.0315795	0.148503	0.0953911	-0.0507911	-0.00127302	0.11141	0.0167926	0.022044	0.0777376	0.129737	-0.0830168	0.091703	-0.0826274
VNG0404H	-0.0981826	-0.0412096	-0.151484	-0.0374526	0.0301483	-0.0117256	0.0622392	-0.0181561	0.0149064	0.0548422	0.0655802	-0.113132	-0.079045	0.042349	-0.062872	-0.142827	0.0287665	-0.0172338	-0.0412717	0.0522202	0.169117	0.0524106	-0.02549	-0.124025	0.0808087	-0.0159362	-0.013428	-0.0715414	-0.0324972	0.0172177	0.0117105	0.0766911	0.061677	-0.140955	-0.0507164	-0.0183227	0.0258493	-0.16288	0.0894246	-0.0965285	0.0630289	-0.165563	-0.0474896	0.0787684
VNG0405C	0.0833862	-0.0174826	-0.0660054	0.0480777	0.0233321	-0.0734392	0.0437021	0.108345	-0.0503074	-0.071414	0.114901	-0.00131742	-0.104719	0.127091	-0.0238964	-0.0332226	-0.0155521	-0.0045696	0.0238051	-0.0589118	0.535463	0.0636793	0.0115148	-0.0350709	-0.0669597	-0.0421622	-0.0179256	-0.14893	-0.0273169	-0.00669553	-0.0412675	0.0359176	-0.0319198	-0.100286	0.0195408	0.131028	0.176678	0.0149111	0.0575826	-0.0937404	0.0828306	-0.11597	-0.0467344	0.0106641
VNG0406C	0.277457	0.259382	0.392521	0.329755	0.386699	0.360921	0.231323	0.2711	0.0898207	0.0647596	-0.359462	0.465925	0.330436	0.292463	0.21709	0.406374	0.243208	0.265759	0.183307	0.176543	0.048257	-0.285782	0.21413	0.781339	0.270069	0.338515	0.10776	0.307133	0.214452	0.156887	0.0999307	0.165069	-0.0400038	0.417796	0.347698	0.157397	0.209535	0.589764	0.0459315	0.15002	0.25471	0.607144	-0.0488664	-0.190785
VNG0407H	-0.0520713	-0.0668983	-0.193786	-0.0973887	-0.0519295	0.0880742	0.0099658	-0.0645159	-0.0539711	0.0298568	0.111844	-0.170886	-0.048719	-0.0414735	-0.143585	-0.172062	-0.0453302	-0.0280717	0.0393336	-0.0983193	-0.364454	0.116455	-0.0754551	-0.183637	-0.107001	-0.0906872	-0.0379667	-0.191925	0.0619351	-0.00139185	-0.0118908	0.0466252	-0.0303018	-0.234205	-0.155298	-0.0618298	0.0396609	-0.166106	-0.0129417	-0.154929	-0.11734	-0.133151	0.0279787	0.178929
VNG0408H	0.0736844	0.224657	0.0374942	-0.0743985	0.220022	0.0149802	0.124667	-0.0507148	0.043979	0.1103	0.152531	0.221452	0.0971443	0.228394	0.0331658	0.0877069	0.0864456	0.0918108	0.177265	0.126919	-0.231374	0.128004	0.160045	0.19036	0.0576619	0.111551	0.104246	0.0766004	0.0534206	0.0886264	0.0973849	0.116483	0.00845801	0.0736058	0.00236029	-0.0852173	0.136493	0.209614	0.0414936	0.0476889	-0.0939826	0.041048	0.0341334	0.19091
VNG0409C	0.0873025	0.0823365	0.0395793	0.0382165	0.163306	-0.000823107	-0.0158603	-0.0309267	0.11679	0.111166	0.0509123	0.358373	0.324923	0.308664	0.428125	0.296938	0.139066	0.323616	0.164503	0.162907	-0.329191	-0.0262383	0.0685074	0.0637807	0.0973745	0.120889	-0.0374566	0.0320166	-0.00906652	0.134079	0.0751007	-0.0980275	0.0213662	0.175618	0.163493	0.0581324	0.0863887	0.141544	0.118876	0.0655076	0.0956454	0.0675653	0.082506	0.166937
VNG0410G	-0.0582147	0.0472741	0.142988	0.293428	0.0642502	-0.0330487	0.0624374	0.20716	-0.0487574	-0.228835	-0.195372	0.104916	-0.208778	0.0386934	-0.0566511	0.0695863	0.0174559	0.00347592	0.0317836	-0.220041	0.473982	-0.0179841	-0.110943	0.286872	-0.01091	0.0171315	-0.00754545	-0.0692707	0.0127181	-0.0266675	-0.00774119	0.0737329	-0.0641665	-0.127064	-0.0687199	0.225571	0.0447569	-0.0289561	-0.016035	-0.0336485	0.154496	0.0719878	-0.185183	-0.0902656
VNG0412G	-0.0128732	-0.0664877	-0.177611	-0.154074	-0.0361409	0.0144899	0.0275115	-0.158274	-0.0183279	-0.0290769	-0.0378907	-0.109618	-0.0649121	-0.0711339	-0.0240836	-0.0925641	-0.00942207	0.0182173	0.0713474	0.0207627	-0.1764	-0.00176936	-0.00912981	-0.239457	-0.161089	-0.0967694	-0.032158	-0.0962988	0.0181333	-0.0862193	-0.00854843	-0.000969483	-0.0716654	-0.151322	-0.195542	-0.0978366	-0.0249475	-0.196948	0.00875234	-0.117355	-0.140723	-0.145301	0.106365	0.183362
VNG0414G	-0.0760516	-0.0350361	-0.298123	-0.160862	-0.27873	-0.136677	-0.0906847	-0.169742	-0.0235429	0.0490525	0.032564	-0.179329	-0.0600276	-0.16792	-0.109818	-0.125808	-0.212468	-0.0189485	-0.0839634	-0.0280938	-0.397959	0.0150756	-0.0278189	-0.387257	-0.198362	-0.0292415	-0.173728	-0.10381	0.00832881	0.0332795	-0.0197147	-0.125101	0.0671968	-0.0654109	-0.118422	-0.111646	0.0423547	-0.222609	0.0294182	-0.0592102	-0.0454577	-0.291165	0.0972795	0.114466
VNG0415G	-0.0561956	0.0216977	0.165258	0.383586	0.205422	0.122378	0.161421	0.202144	-0.051815	-0.156755	0.134113	0.27417	0.0113129	0.0731939	-0.0561511	0.167086	0.153457	0.0718026	-0.00543169	-0.036096	0.274502	0.0208567	-0.0479319	0.707765	0.298344	0.0188321	0.157635	0.313867	0.120791	-0.0765877	0.0190184	0.136241	-0.00322628	0.274479	0.114457	0.20095	0.0921637	0.34764	0.115545	0.169073	0.161555	0.445523	-0.00664246	-0.0303269
VNG0417H	0.093393	0.0907247	0.287506	0.22425	0.302476	0.21232	0.263738	0.119748	0.0771571	-0.0586921	0.0558231	0.238879	0.131895	0.182922	0.0100248	0.165259	0.140645	0.081134	0.0747125	0.0643872	0.285014	-0.170316	0.150483	0.731259	0.35028	0.181803	0.0873292	0.359179	-0.00159147	-0.00598901	0.0613694	0.143051	-0.0666485	0.358844	0.240486	0.102036	0.18488	0.32649	0.11624	0.232677	-0.0115544	0.575431	-0.00462227	0.0346144
VNG0419C	-0.136824	-0.0882551	0.483203	0.094483	0.37269	0.171871	0.135248	0.141533	0.171352	-0.189734	-0.322658	0.379561	0.0260142	0.0295126	0.0115716	0.253466	0.0806271	-0.0967507	-0.0472391	-0.168576	0.346438	-0.371293	0.0443203	0.927757	0.317877	0.104843	-0.0829752	0.312703	-0.0452675	-0.0271739	-0.0404495	0.043055	-0.220268	0.530125	0.268378	0.0553323	-0.119933	0.463041	-0.139498	0.186919	-0.0535617	0.546184	-0.172638	-0.33315
VNG0420H	-0.055441	-0.038969	-0.0077554	-0.289799	-0.0439084	0.0135328	0.0194808	-0.184026	0.171305	0.351366	0.794512	-0.0507246	0.114088	-0.00966846	-0.0315836	-0.0870504	0.0274835	0.0148245	-0.0060776	0.111158	-0.00128285	0.945218	0.0687526	-0.120118	0.0137527	0.0569913	0.157302	0.203514	0.110654	0.123545	0.108924	0.350343	0.908944	0.144024	0.158091	-0.075886	0.0803425	-0.0151371	0.144552	0.23327	-0.0113973	-0.0286433	0.476963	0.799033
VNG0421C	0.0200446	0.0484934	0.221409	0.0859701	0.209077	0.219436	0.190628	-0.0271677	0.0625111	0.208838	1.15281	0.12976	-0.0856832	0.0637982	-0.0733858	0.0528689	0.061209	0.148416	0.113615	0.0418733	0.352869	1.03931	0.0418655	0.447879	0.137036	0.103442	-0.00347955	0.223179	0.22352	0.191497	0.32935	0.495192	0.551267	0.124619	0.104022	0.073755	0.121858	0.323814	0.0843139	0.168189	0.0806726	0.552867	0.178805	0.897112
VNG0422G	-0.0377062	0.0107429	-0.0856247	-0.0631988	-0.047249	0.0425159	-0.110683	-0.0234246	-0.153938	-0.115947	-0.338403	-0.118291	-0.0260546	-0.0434491	4.86218e-05	-0.103021	-0.0971098	-0.0137808	-0.0319265	-0.063779	-0.401969	-0.362942	-0.0540062	-0.165015	-0.244409	-0.162358	-0.206852	-0.254361	-0.0811135	-0.146392	-0.110126	-0.319094	-0.539226	-0.272586	-0.193005	-0.0470395	-0.150834	-0.196144	-0.0782257	-0.18576	-0.106788	-0.172489	-0.438015	-0.282898
VNG0424C	0.0612814	-0.0669145	-0.203878	-0.107365	-0.0612872	-0.150054	-0.0818367	-0.149966	-0.0270427	0.144468	0.136083	-0.126299	-0.041093	0.0517753	-0.011801	-0.0545102	-0.026989	-0.0900072	-0.0795948	-0.135122	0.166197	0.0650111	-0.0513397	-0.414981	-0.282028	-0.0154386	0.0149096	-0.229123	-0.100061	-0.0618152	0.0284686	0.0337117	0.101491	-0.0594927	-0.165157	-0.0824568	-0.0493499	-0.266155	0.0228017	-0.108454	-0.126091	-0.221122	-0.0412508	0.199378
VNG0425G	0.329169	0.328129	0.705421	0.247312	0.545353	0.337652	0.407746	0.0944157	0.412922	0.102425	-0.527198	0.708836	0.856927	0.524856	0.675524	0.767149	0.656405	0.502182	0.354714	0.559904	0.0336851	-0.420969	0.391016	0.634115	0.959399	0.548616	0.525848	0.684924	0.112038	0.315943	0.230281	0.222624	-0.246023	1.00274	0.701842	0.10971	0.285987	0.627391	0.252532	0.650156	0.191193	0.640306	0.000665519	-0.410605
VNG0426G	0.0838353	-0.0120525	-0.00027792	0.242873	-0.0114623	0.159156	-0.0377794	0.184252	-0.0942909	-0.0517265	-0.612026	-0.0710229	-0.0192734	-0.0197542	-0.00453495	-0.0731708	-0.0736937	-0.0816819	-0.112506	0.0319809	-0.454486	-0.543056	-0.104243	0.0318549	-0.0682721	-0.0951597	-0.101292	-0.0967565	-0.0316839	-0.149525	-0.242867	-0.405088	-0.355241	-0.0430565	-0.0576193	0.165959	-0.139373	-0.132594	-0.14623	-0.145288	0.0253476	-0.086261	-0.208693	-0.570655
VNG0427G	-0.0200136	0.0615352	0.792514	-0.00702356	0.325316	-0.117953	0.0226546	-0.031463	0.156589	-0.281655	-0.757451	0.433686	0.25091	-0.154067	0.0762914	0.493313	0.285692	-0.0620843	-0.202674	0.0240803	0.392909	-0.545961	0.0874973	0.79297	0.794595	0.344797	0.233179	0.589737	-0.376407	0.0094933	-0.133952	-0.18518	-0.0940004	0.792583	0.519393	-0.1117	-0.00350041	0.620527	-0.0883655	0.49382	-0.168952	0.736322	-0.0792846	-0.764193
VNG0428G	0.00105389	0.024104	-0.137806	-0.00170445	-0.066287	-0.145223	-0.0160299	-0.106208	-0.0337635	0.15753	0.246831	-0.114949	-0.0494881	0.023511	0.0221643	-0.109683	0.0170947	0.0641721	0.00172878	0.0795243	-0.0754525	0.231028	0.0493502	-0.204897	-0.0283172	-0.00828965	0.0141024	-0.077849	-0.148775	0.0908715	-0.0233851	0.0241737	0.19488	-0.0746391	0.0543894	-0.02562	0.0677584	-0.221812	0.0226974	-0.0513826	-0.026371	-0.101252	0.0430618	0.33265
VNG0429H	0.0593824	0.083711	0.490122	0.364501	0.501523	0.332835	0.306559	0.0423226	0.130235	-0.27575	-0.377734	0.473854	0.174071	0.201542	0.0458274	0.259955	0.313017	0.197432	0.256029	0.131267	0.259837	-0.0209237	-0.00649131	0.893726	0.348858	0.149075	0.115551	0.519929	0.145973	0.0450063	0.158833	0.183581	-0.192116	0.38293	0.245245	0.112094	0.0997466	0.485871	-0.0908772	0.288846	0.155687	0.768538	0.0850963	-0.338233
VNG0430H	-0.0356403	0.0878879	-0.250561	-0.27293	-0.00836636	-0.144212	0.0121752	-0.221039	-0.00626347	-0.12251	-0.186817	-0.0723732	-0.0568723	-0.0678955	-0.107826	-0.171543	-0.0931755	-0.0613691	0.00285733	-0.0634157	-0.292001	-0.225565	0.0182585	-0.303584	-0.0728911	-0.0309895	-0.0530955	-0.192409	-0.133987	-0.0317764	-0.0295394	-0.0669082	-0.138947	-0.0920319	-0.0804628	-0.171171	0.0543729	-0.150352	0.00440074	-0.147399	-0.241121	-0.355549	0.0063572	0.0351013
VNG0431G	-0.0365567	-0.0700066	-0.0518621	-0.0372817	-0.0883465	-0.0456539	-0.130306	0.00614929	-0.0200926	0.0912656	0.16063	-0.00783755	-0.0347821	-0.0409991	0.0377841	-0.0619708	0.0265889	-0.0106128	-0.0192245	-0.0246111	0.0308383	-0.0235569	-0.0128374	-0.093467	-0.0292145	-0.0367751	-0.0423754	-0.129068	-0.0356604	0.0112451	0.0299706	-0.0418105	0.125243	-0.0887218	-0.0590858	-0.0734365	-0.0767338	-0.109243	0.0270583	0.026008	-0.0201335	-0.112318	-0.0279497	0.19034
VNG0433C	-0.0858571	0.0152946	0.0644423	-0.209493	0.00761849	-0.0790492	0.020083	-0.149893	-0.0604254	-0.144029	0.0602487	-0.192264	-0.144672	-0.0420355	-0.165374	-0.179717	-0.0573577	-0.0818073	0.0133345	-0.0524808	0.126544	-0.0817038	-0.107366	-0.309134	-0.19781	-0.0867348	0.0671309	-0.281457	-0.0573156	-0.10385	-0.0908992	0.256075	0.00739359	-0.0914176	-0.233722	-0.219572	-0.20533	-0.122053	-0.0999157	-0.073723	-0.211919	-0.2866	-0.0183867	0.0524971
VNG0435H	0.0562688	0.164192	0.0086888	-0.0821206	0.00162715	-0.0634084	-0.095451	-0.109989	0.0348122	-0.0115494	-0.111885	0.262112	0.391356	0.271433	0.427861	0.327683	0.263123	0.191476	0.220512	0.265558	-0.409115	-0.106523	0.148404	-0.134522	0.177502	0.185343	0.00602103	0.132046	-0.0289607	0.047441	-0.0802456	-0.49874	-0.156746	0.09581	0.230902	-0.12653	-0.00742541	0.0501692	-0.0190181	-0.0280418	-0.10823	-0.173638	-0.0846679	-0.0734106
VNG0436G	-0.0853303	-0.125459	-0.0881514	-0.0840276	-0.0587858	0.0075727	0.0577575	-0.0596656	-0.0853602	-0.156088	0.0443181	-0.0938618	-0.27049	0.0713938	-0.13269	-0.130868	-0.10901	-0.0669849	-0.0140556	0.00164596	0.545241	0.04346	-0.123112	-0.263698	-0.0757313	-0.160318	-0.0756392	-0.129096	-0.0153871	-0.130436	-0.0369371	0.140208	-0.11599	-0.257931	-0.0966836	0.0546185	0.0369436	-0.158062	0.0299703	-0.193994	-0.0387707	-0.152714	0.0285257	0.11066
VNG0437C	-0.017405	0.0641159	-0.0750325	0.0857906	-0.0311243	-0.118882	-0.024713	-0.0281018	-0.0373628	0.0614239	0.0473766	0.0440822	-0.0703395	-0.0026388	-0.0209226	0.0127724	0.0186986	-0.032773	-0.026386	0.0363115	-0.126076	-0.0365991	-0.0452723	0.0890357	-0.0338839	-0.0674769	-0.0542916	-0.0779215	0.00479398	0.0527596	-0.0462982	-0.0415447	-0.0460459	0.0047838	-0.0787577	-0.0721404	0.0308253	0.0495494	0.0791107	-0.0514092	-0.0536802	-0.122552	0.0467615	0.058898
VNG0438G	-0.0813709	-0.099868	0.0587985	-0.162272	-0.052591	-0.119054	0.00449539	-0.048321	-0.128876	0.321027	0.510411	-0.124207	-0.0760355	-0.157597	-0.0569728	-0.0466588	-0.0655762	-0.0548036	-0.0318469	0.115607	0.385019	0.442609	-0.00665458	0.0244425	-0.0165615	-0.0128724	-0.0566106	-0.083999	-0.071954	0.0747169	0.0914215	0.392228	0.412286	-0.103023	-0.0707641	-0.112743	-0.0936209	-0.0277925	-0.0791351	0.00949212	-0.139465	-0.0197756	0.410372	0.144997
VNG0439C	-0.137084	-0.221355	-0.31857	-0.175719	-0.0709302	-0.0368905	0.0470189	-0.232664	0.224014	0.274653	0.335336	-0.251195	-0.071191	-0.0300386	-0.193578	-0.111505	0.00503589	-0.0754013	0.0403307	0.187753	-0.234586	0.545996	0.132468	0.0361766	0.0128139	0.0898408	0.274206	0.196338	0.266071	0.198724	0.253469	0.423528	0.322123	0.121766	0.102755	0.077432	0.218058	0.0333347	0.265057	0.149987	0.105729	0.109072	0.528453	0.449416
VNG0440C	0.0682172	0.233524	0.333908	-0.00211375	0.299989	-0.0356236	0.22277	-0.0337239	0.0897808	0.0655456	-0.363615	0.244823	0.258156	0.135818	0.232721	0.298157	0.279555	0.140967	0.112373	0.0947278	0.161274	-0.188661	0.128554	0.21046	0.339553	0.142158	0.171674	0.120051	-0.262833	0.0595376	-0.0117337	0.00321836	-0.151869	0.269879	0.251679	-0.110449	0.135337	0.286972	0.0613091	0.231661	-0.152247	0.0515629	0.00758533	-0.307022
VNG0441H	0.22427	0.0929995	0.267272	0.452502	0.298052	0.230702	0.127423	0.283053	0.131325	0.0838796	0.238402	0.347762	0.191041	0.0472666	0.063774	0.128428	0.220104	0.142682	0.163432	0.159198	0.102532	0.0758961	0.3403	0.886168	0.390903	0.349244	0.179944	0.45731	0.201996	0.216252	0.252731	0.173371	0.0686295	0.388002	0.330497	0.251837	0.101077	0.553244	0.204244	0.301287	0.233035	0.608713	0.0669146	0.0514308
VNG0442G	0.0951666	0.091997	-0.0620985	0.00700987	-0.00895274	0.0694913	0.10022	0.180283	0.00313992	0.37567	0.49174	-0.0690598	0.0186184	0.0437723	0.0161071	-0.0187917	-0.0130669	0.109813	0.10424	0.0442299	0.251543	0.625378	-0.00128496	-0.190985	-0.161849	-0.0471971	-0.0411818	-0.0943106	0.115152	0.0888491	0.186585	0.397328	0.383346	-0.112843	-0.114802	0.101354	0.0265133	-0.103134	0.0537574	-0.0662102	0.0790757	-0.0380907	0.309987	0.506591
VNG0444G	-0.11636	-0.0706803	-0.0169559	-0.0136226	-0.131532	-0.0852291	-0.112644	0.111712	-0.00833256	-0.0622797	0.0124377	-0.0323072	-0.279561	-0.118765	-0.0667787	-0.0709916	-0.162785	-0.0632557	-0.0327992	-0.301551	-0.206965	-0.00621558	-0.119302	-0.171707	-0.160788	-0.00574308	-0.142164	-0.225279	-0.0208895	-0.0421854	-0.0737868	-0.109458	-0.111288	-0.148249	-0.230267	-0.062565	-0.0795776	-0.135004	-0.0770272	-0.113582	0.0401606	-0.256931	-0.0622914	0.0785186
VNG0446G	0.0125103	-0.0100556	0.0106847	0.0804394	0.00102655	-0.130555	0.0837183	0.0737529	0.0173539	-0.250479	-0.0238069	-0.049579	-0.108872	-0.155314	0.0176587	-0.0343444	-0.0721308	-0.0775892	-0.0625207	-0.145345	0.603735	-0.103405	0.0475635	0.00395399	-0.0360005	-0.0279543	0.0934052	-0.122118	-0.13233	-0.00841739	0.054146	0.174151	-0.0219953	-0.0485011	-0.121927	0.173302	-0.112039	-0.0219898	-0.0420986	-0.00968257	0.101787	-0.133365	-0.117598	0.0327431
VNG0447H	0.0665417	0.0585322	-0.0747702	0.270718	-0.00810473	-0.0820759	-0.0817804	0.0699741	-0.0301887	0.0657195	0.169352	-0.116614	-0.0270622	-0.0570085	-0.0420324	-0.0349412	0.00682998	0.0203386	-0.0151029	0.046013	-0.0566665	0.114659	0.0767215	-0.0326115	-0.0265594	0.0275319	0.0775598	-0.139163	0.0232377	0.0306489	0.0233958	0.0360809	0.0368572	0.0262736	-0.0634356	0.0902171	0.0180298	0.0298574	0.0324854	0.0122525	0.0820415	-0.0816495	0.0105698	0.213846
VNG0448G	-0.113409	-0.215417	0.591282	0.583807	0.190623	0.642151	0.0320828	0.509349	-0.00160527	0.0529573	-0.509169	0.239729	0.499561	-0.0416786	0.295807	0.415995	0.13891	-0.0203099	-0.294878	0.01165	1.42069	-0.75828	-0.200856	1.32489	0.373382	0.0649593	0.333654	0.346894	0.202332	-0.192531	-0.135589	-0.348248	-0.254616	0.740493	0.454137	0.307852	-0.141755	0.416779	-0.103918	0.540474	0.431243	1.197	0.0291124	-1.544
VNG0450C	-0.102078	-0.140162	-0.00915694	0.0840531	-0.128602	0.242008	-0.0215499	0.260141	-0.0997413	-0.0830982	-0.0838133	-0.0616276	0.0374217	-0.0409594	-0.0221102	-0.0595766	-0.0863914	-0.138411	-0.0336909	0.0580477	0.967307	-0.122711	-0.178335	0.0383184	-0.170148	-0.131373	-0.134551	-0.116457	0.143174	-0.116892	-0.133711	-0.188971	0.0668408	0.0815614	-0.0127473	0.13996	-0.117255	-0.0734881	-0.103649	-0.0299233	0.248349	0.168401	-0.00416431	-0.358919
VNG0451G	0.129709	0.103001	0.208506	-0.047749	0.0871986	0.124136	0.0722621	0.0346756	-0.0544735	0.147361	0.131097	-0.0469564	0.0464942	-0.0371353	0.0257862	0.0508166	0.0181207	-0.0150559	0.000695593	0.0328906	-0.071077	0.0564222	0.0200169	-0.0127288	0.0501371	0.0558958	-0.0519868	-0.025023	0.0283795	0.0284957	0.00480091	0.125074	0.133223	-0.0697996	-0.00789596	-0.0405291	-0.00407121	0.0204223	-0.0250039	0.0938288	-0.0832849	0.130602	0.0275872	0.0532012
VNG0452G	0.00761042	0.0565719	0.0282953	0.124249	0.0435157	-0.0130779	-0.018711	0.163639	-0.00466431	-0.0441973	0.0756467	0.25593	0.0917622	0.0669212	0.10176	0.1846	0.000506195	0.120516	0.0234543	0.00169868	0.121418	0.044976	-0.000676297	0.269955	0.138597	0.0890948	0.0349055	-0.0585086	-0.00407988	0.0473459	0.0428287	-0.0154706	-0.0218074	0.0412572	0.0125864	0.0447289	0.0246676	0.249909	0.0125495	-0.0450987	0.191421	-0.0104324	-0.0285693	-0.0097768
VNG0453G	-0.113029	0.0272053	-0.1576	-0.0625276	-0.102595	-0.0976356	-0.0739021	-0.0877811	-0.0442349	-0.0201347	0.159546	-0.115534	-0.188191	-0.0337958	-0.0567714	-0.00947325	-0.136362	0.0315587	-0.0820045	-0.0790367	-0.177581	-0.0902496	-0.0855032	-0.214231	-0.150099	-0.0537338	-0.0397138	-0.0905335	-0.0508597	-0.0612663	-0.00970635	-0.0345398	0.0408968	-0.158832	-0.128006	0.0262135	-0.00653686	-0.0916112	0.135253	-0.102126	-0.0450537	-0.300091	0.0616542	0.14506
VNG0455G	-0.0261583	-0.154817	-0.0451108	-0.0469127	-0.0515962	-0.0861366	-0.0748129	0.0879189	-0.083923	-0.171259	0.0844217	-0.199414	-0.218843	-0.00476294	-0.145465	-0.182701	-0.0824783	-0.0987298	-0.0317208	-0.0234664	0.116275	0.0840815	-0.0708029	-0.125493	-0.203	-0.203166	0.0751584	-0.0129998	0.0365124	-0.0375639	-0.0270219	0.139018	-0.0820191	-0.144038	-0.256177	-0.0467123	0.020802	-0.170582	0.0653783	-0.0796005	-0.0186756	-0.133835	-0.0287563	0.0231968
VNG0457G	0.502168	0.404949	0.467161	0.495266	0.368322	0.601028	0.42348	0.426638	0.561546	0.343518	-0.550141	0.518222	0.707439	0.415085	0.581771	0.555508	0.45056	0.413471	0.322854	0.443978	-0.170947	-0.659317	0.523746	0.354378	0.447728	0.618676	0.556013	0.541432	0.497749	0.358266	0.330004	0.197959	-0.0481614	0.626482	0.538118	0.377481	0.352445	0.419162	0.354612	0.52385	0.411834	0.429588	0.176604	-0.518285
VNG0458G	0.0479665	-0.0860553	-0.0332597	0.266544	0.0503982	0.102401	0.139332	0.0868433	-0.0466794	-0.140857	-0.00449288	0.0809111	0.0244205	0.0771463	-0.0668802	-0.0173143	0.127397	-0.030366	-0.014474	0.0340879	0.295042	-0.0372845	-0.0535782	0.20079	0.143834	0.0176238	0.0516702	0.223551	0.0461312	-0.00862209	0.0690523	0.0641949	-0.14001	0.030524	0.0393581	0.127162	0.115721	0.0729552	0.0501935	-0.0188677	0.121139	0.0612309	0.0629652	-0.000112547
VNG0459G	0.0299024	-0.0830979	-0.027665	0.126251	0.0450804	-0.0947362	0.114527	0.183428	0.0173823	-0.224276	0.0802384	-0.0480993	-0.152543	-0.000915	-0.0552229	0.00514994	0.0361988	-0.0327427	-0.0606695	-0.0479038	0.77965	0.0553585	-0.00953159	0.168936	-0.0343152	-0.102908	0.0785672	-0.0324506	-0.020935	-0.0169452	0.0105658	0.27878	-0.083892	0.0194585	-0.0309568	0.118365	0.172861	0.113119	-0.0298598	-0.0839494	0.147163	-0.0887097	-0.00412862	-0.0171736
VNG0461G	-0.0410215	-0.0403509	0.0774757	0.337639	0.0504025	0.0980015	-0.00960442	0.14493	0.0200975	-0.106467	-0.00985952	0.0543403	-0.0764006	0.0934037	-0.0532096	-0.0076533	0.0410139	-0.0659803	-0.0035223	-0.00648428	0.414688	-0.0379082	-0.034402	0.4347	0.170184	-0.0716898	0.0469995	0.148594	0.0623248	-0.0120961	0.063774	0.124427	0.0131489	0.114356	0.0430863	0.170258	0.0110917	0.13386	0.0135703	0.0188926	0.135311	0.150912	-0.0274684	-0.0520088
VNG0462C	-0.222463	-0.344581	0.0160635	0.0910547	-0.105669	0.0877411	-0.200864	0.024737	-0.314182	-0.752414	-2.21566	-0.112187	-0.0884641	-0.190466	-0.0801292	-0.00979384	-0.0996542	-0.201113	-0.21986	-0.168987	-0.814649	-2.75682	-0.304766	0.173688	-0.0782162	-0.157279	-0.112547	-0.158947	-0.0730566	-0.391628	-0.389464	-0.762835	-3.55315	-0.179043	-0.145608	0.0131576	-0.24771	-0.125251	-0.31572	-0.170579	-0.128226	0.0540029	-0.892382	-3.06518
VNG0463C	-0.286166	-0.330948	0.0757828	0.309667	-0.0939883	0.140396	-0.253947	0.0656793	-0.335138	-0.76357	-2.09827	-0.142251	-0.128727	-0.258637	-0.11013	-0.0277858	-0.131699	-0.206104	-0.286147	-0.195647	-0.883755	-2.43423	-0.284847	0.231884	-0.125455	-0.204708	-0.143386	-0.16832	-0.0924833	-0.352335	-0.379369	-0.925076	-2.97097	-0.19846	-0.169364	0.182547	-0.250888	-0.0800834	-0.336931	-0.236451	-0.0215398	0.128436	-0.848056	-3.01633
VNG0465G	-0.0210376	0.108099	-0.100554	0.024879	-0.0805216	-0.237514	-0.11372	0.0349484	-0.0184036	-0.00991135	0.0480569	-0.0667431	-0.0653662	-0.135168	-0.0191147	0.0170797	-0.0331143	-0.0251238	-0.00910525	-0.108658	0.0922916	0.13941	-0.00128412	-0.160972	-0.160622	0.0504439	-0.0762083	-0.0834985	-0.045766	-0.0426484	-0.0563801	-0.163823	0.218753	-0.0112709	-0.0496377	0.0782375	-0.120027	-0.138904	-0.0884341	-0.0772864	0.0108783	-0.204488	-0.136041	0.209041
VNG0466C	-0.168262	-0.163811	-0.784528	0.429738	-0.709578	0.491602	-0.444306	0.431317	-0.0945689	-0.724485	-0.119456	-0.287449	-0.207551	-0.347654	-0.0768817	-0.145175	-0.326589	-0.129526	-0.267577	-0.217185	-0.60098	-0.253597	-0.467719	0.0719571	-0.253914	-0.378001	-0.386065	-0.102645	0.419695	-0.151788	-0.208993	-0.273904	-0.0353402	-0.319628	-0.432346	0.487545	-0.381329	-0.689459	-0.235172	-0.254134	0.48602	0.0788215	-0.631075	0.00499928
VNG0467G	0.00299092	0.0527415	-0.160958	-0.171321	-0.183958	-0.0626413	-0.093725	0.0171419	0.0174527	-0.213132	0.0973408	-0.117064	-0.140918	0.0435111	-0.026745	-0.204232	-0.151178	-0.0150779	-0.0897828	-0.161832	-0.181933	0.0480666	-0.04782	-0.226099	-0.245948	0.00591005	0.0188356	-0.15209	0.0203711	-0.031377	-0.0500563	-0.0437924	0.0138391	-0.149546	-0.276183	-0.134629	0.0195647	-0.230116	-0.107176	-0.189566	0.0620925	-0.251787	-0.157162	0.148553
VNG0468C	-0.0638924	-0.0793698	-0.124693	-0.0782607	-0.179146	-0.0823917	-0.228491	-0.00582903	-0.0282682	0.10128	0.149112	-0.183532	-0.0911861	-0.107787	-0.0956283	-0.130762	-0.111889	-0.0661645	-0.125212	-0.14764	-0.205085	0.183932	-0.0378826	-0.361746	-0.210231	-0.0976333	-0.0529317	-0.148914	-0.0431287	-0.0356578	0.0384884	-0.0362076	0.0880113	-0.141519	-0.213116	-0.11938	-0.144359	-0.202612	-0.0440903	-0.170202	-0.0687406	-0.276531	-0.0656329	0.187079
VNG0469H	-0.121033	-0.0640302	-0.178478	-0.234143	-0.136859	0.160006	-0.0629949	-0.0144596	-0.0900079	-0.125059	0.034646	-0.214454	-0.135311	-0.0864045	-0.200073	-0.219724	-0.174626	-0.128507	-0.0413782	-0.127135	-0.337346	0.0614372	-0.08649	-0.215261	-0.241129	-0.107668	-0.138798	-0.0294509	0.0904336	-0.0795989	-0.0407654	-0.0193922	0.109732	-0.130792	-0.203207	-0.0959122	-0.0416487	-0.280628	-0.114936	-0.156042	-0.110907	-0.167227	-0.00886201	0.136868
VNG0470G	-0.00898447	-0.142085	-0.0491026	0.298271	-0.00045622	-0.0552043	-0.0396154	0.0491916	-0.0539036	-0.15089	0.00206731	-0.0721797	-0.13097	-0.051437	-0.127088	-0.101416	-0.0422774	-0.0514704	-0.0646205	-0.0947654	0.337118	0.0348712	-0.0128553	0.0774226	0.0443362	-0.0490049	0.0485081	-0.0601808	-0.00659535	-0.0634067	0.0264604	0.110995	-0.0506707	-0.110009	-0.0993604	0.120294	0.0270755	-0.00214978	0.0647714	-0.0942034	0.0949217	0.00558274	0.00266169	-0.00457425
VNG0471C	-0.0414218	-0.0136713	-0.070575	0.038357	-0.0749758	-0.108066	0.00466267	-0.0483942	0.0491431	0.0301265	0.149958	-0.090057	-0.0644559	-0.100525	0.0268812	-0.0575694	0.0573401	-0.0512194	0.0025213	0.0518954	0.391702	0.074507	0.136531	-0.0613951	0.108585	0.0336257	0.167527	0.106922	0.0374	0.0986121	0.0637165	0.14747	0.11511	0.0246916	0.0646751	0.056579	-0.047135	0.0578981	-0.0151168	0.128518	0.124693	0.0943102	0.0687097	0.194822
VNG0472H	-0.156031	-0.185776	-0.774376	0.456215	-0.675703	0.982012	-0.310077	0.937532	-0.136683	-0.650758	-0.0487972	-0.308545	-0.276943	-0.368717	-0.101114	-0.0520707	-0.64853	-0.185888	-0.30898	-0.391477	-0.178383	-0.683052	-0.344664	0.847454	-0.202801	-0.218308	-0.439789	0.222646	0.690021	-0.140831	-0.106285	-0.276045	-0.234198	-0.0595943	-0.198861	0.614705	-0.310973	-0.690329	-0.44052	-0.063993	0.777075	0.916188	-1.20808	0.0509272
VNG0473G	0.0044052	-0.141933	-0.0282572	0.305334	0.014378	-0.010506	-0.0670735	0.00418654	0.0356216	-0.0389624	0.0344192	0.0196875	-0.0937955	-0.000879839	-0.0205617	-0.0247495	0.0909139	-0.0372388	-0.0294756	0.024015	0.736381	0.121022	0.0304982	0.13083	0.148268	0.0383302	0.0293726	0.00368761	-0.0455563	0.0270789	0.0413549	0.121272	0.0373333	0.048085	0.0871979	0.242998	-0.00243823	0.166753	0.00411476	-0.00693883	0.171246	0.0548166	-0.0172958	-0.0379101
VNG0474G	-0.042217	-0.00909316	-0.0280042	0.108882	0.0303629	-0.149678	-0.0936395	0.142973	0.0105005	-0.124013	0.0980738	-0.00489349	-0.176423	-0.0188726	0.0445376	0.00641063	-0.106174	-0.0212135	-0.0510743	-0.0583602	0.52406	0.0410776	0.0333905	-0.0975334	-0.0619768	-0.0301998	-0.058443	-0.135083	-0.110639	0.0249216	0.10575	0.0051508	0.0196157	0.001662	-0.0418895	0.0284321	0.0497581	-0.0803863	-0.0431158	-0.0394077	0.169791	-0.10416	-0.107399	0.0313791
VNG0475C	0.110057	0.0616183	0.241816	0.243727	0.0658469	0.14637	-0.00571444	0.190668	0.120765	0.0484705	-0.128656	0.264175	0.080317	0.0727752	0.0785072	0.161775	0.0242022	0.0797763	0.1685	0.0421179	-0.244368	-0.0138897	0.219317	0.420323	0.202563	0.212137	0.133051	0.296404	0.151071	0.181547	0.123908	-0.0851603	-0.0892398	0.267177	0.134881	0.156366	0.176953	0.205752	-0.0146581	0.152654	0.172304	0.297523	0.0127782	-0.0870115
VNG0478C	0.172278	0.106723	0.27777	0.214537	0.228251	0.0829066	0.235814	0.216376	0.171917	-0.0500898	-0.370966	0.205492	0.217182	0.144325	0.220552	0.265266	0.266541	0.151277	0.127679	0.206392	-0.211239	-0.505435	0.174513	0.23788	0.250131	0.184011	0.194413	0.170041	-0.00697458	0.149655	0.0966989	-0.0635104	-0.308679	0.223695	0.233159	0.234521	0.147328	0.279382	0.193606	0.208982	0.140555	0.233667	-0.0241749	-0.407722
VNG0479G	0.288422	0.258819	0.612286	0.459787	0.396244	0.510144	0.334105	0.374983	0.165146	0.0153932	-0.569364	0.364511	0.145872	0.109832	0.389406	0.531929	0.150406	0.146666	0.115628	0.0224095	-0.00557269	-0.578471	0.280494	0.612407	0.44958	0.34966	0.240668	0.364135	0.198953	0.0587176	0.101233	-0.101237	-0.187551	0.398577	0.381338	-0.0103283	0.0858705	0.370492	0.0487338	0.419505	0.0931824	0.582633	0.011434	-0.424012
VNG0481G	-0.0385381	0.00104235	-0.251398	-0.372611	-0.107131	-0.131734	-0.0498361	-0.234415	-0.0485623	-0.0627442	0.126816	-0.297466	-0.138142	-0.00931633	-0.0707271	-0.163626	-0.141095	-0.101618	-0.0666113	-0.0361703	-0.575766	0.186794	-0.0663957	-0.515904	-0.440653	-0.132526	-0.22966	-0.319601	-0.0826668	-0.0980243	-0.111018	-0.0612994	0.0983727	-0.347787	-0.324357	-0.309703	0.0484736	-0.29768	-0.00419197	-0.283389	-0.169283	-0.406979	0.0432336	0.212196
VNG0482H	-0.0562675	0.167324	-0.242698	-0.214377	-0.101926	-0.0944839	-0.114717	-0.0514363	0.00609782	0.0766415	0.157403	-0.130034	-0.10407	0.0449307	0.134122	-0.0731189	-0.146478	0.0532432	0.120184	0.0428811	-0.182148	0.0453262	-0.0256724	-0.363087	-0.118317	0.0260384	-0.0689477	-0.163085	-0.00709168	0.0631395	-0.0478664	-0.103714	0.0252071	-0.20412	-0.0439478	-0.139268	0.0563104	-0.144041	0.037402	-0.129676	-0.104221	-0.301491	-0.00916411	0.241314
VNG0483C	-0.0789673	-0.102157	0.0954091	0.115456	-0.0207386	-0.0593801	0.00314869	0.253074	-0.0113011	-0.0485287	0.0849097	-0.00394067	-0.0878024	-0.00476038	-0.118269	-0.0998898	-0.0256622	0.012679	-0.100892	-0.128904	0.575766	0.0317408	0.110409	0.536317	0.0864924	0.0036178	0.020826	-0.0326719	-0.0446055	0.0248209	0.0737584	0.0788204	0.0324579	-0.0191661	0.0343601	0.0893991	0.00590246	0.15018	-0.0158072	0.04939	0.169685	0.154774	-0.0668334	-0.102429
VNG0484G	0.154121	-0.0343167	0.263534	0.0317507	0.0800599	0.171007	0.0595184	0.0559517	0.0264517	-0.0398555	-0.502424	0.150192	0.23982	0.0537773	0.0765483	0.17186	0.210125	0.0081732	0.0250023	0.174424	-0.312876	-0.497621	0.0275244	0.293918	0.252268	0.107207	0.137702	0.199393	0.0703885	-0.0402675	-0.00559413	-0.237515	-0.442355	0.129552	0.171351	0.00218111	0.0306976	0.139809	-0.0155527	0.153017	-0.120151	0.16324	-0.0934918	-0.807062
VNG0485H	0.0748667	0.178836	0.385162	0.0736943	0.23217	0.0650385	0.118428	0.0364196	0.4161	0.749612	1.26545	0.232948	0.325581	0.0180792	0.196828	0.335291	0.14854	0.115194	0.200392	0.295119	0.87561	0.99608	0.429035	0.646371	0.583056	0.478727	0.29545	0.433587	0.309685	0.382711	0.398042	0.574406	1.09125	0.530444	0.586888	0.415735	0.415754	0.638969	0.311952	0.59238	0.455936	0.572734	0.509756	1.03669
VNG0486G	0.149116	0.152128	0.168442	0.100773	0.216865	0.162921	0.10715	0.0173514	0.309267	0.229154	0.458873	0.149977	0.265904	0.0101682	0.164566	0.252544	0.135844	0.166094	-0.0342062	0.207139	-0.119198	0.045341	0.215126	0.377269	0.297849	0.277658	0.37941	0.376722	0.202069	0.146583	0.229864	0.115936	0.669591	0.53134	0.372757	0.162578	0.225014	0.331223	0.233082	0.331013	0.163646	0.48791	0.28053	0.280606
VNG0487H	-0.0485906	0.00108472	-0.298482	-0.229979	-0.129325	-0.11099	-0.114029	-0.12479	-0.0476586	0.0294245	0.118118	-0.232302	-0.070405	-0.0939277	-0.0260804	-0.111558	-0.138448	-0.0570757	0.00526517	0.0137741	-0.272914	0.113206	-0.013956	-0.563818	-0.23488	-0.106628	-0.1619	-0.217462	0.0107212	0.0896313	-0.00987466	-0.126067	0.117184	-0.266093	-0.222389	-0.0475987	-0.0739501	-0.244004	-0.0297381	-0.204943	-0.0630601	-0.351992	-0.0184299	0.329919
VNG0488H	-0.115558	-0.1818	-0.254395	-0.257225	-0.100283	-0.0531894	0.0106546	-0.158021	-0.0207461	-0.0494705	0.113103	-0.287882	-0.142006	-0.0908762	-0.24698	-0.262012	-0.0491934	-0.0643062	-0.0441812	-0.028819	0.0232698	0.0131731	-0.1915	-0.434565	-0.208932	-0.295131	0.0641584	-0.131174	0.0112935	-0.026475	0.0315712	0.154375	-0.137517	-0.179016	-0.212983	-0.0709217	-0.0142381	-0.240139	-0.00967009	-0.203664	-0.128503	-0.218443	0.0627852	0.155271
VNG0489G	-0.0256178	-0.0421017	-0.0991596	-0.0698034	-0.107878	-0.160669	0.109497	-0.140851	-0.0321123	-0.0797047	-0.00477429	-0.192762	-0.0900857	0.0632623	-0.142498	-0.156752	0.00210205	-0.0794228	0.0253269	0.0170635	0.000253699	0.0431194	0.00982277	-0.177302	-0.043049	-0.113639	0.0391852	-0.211064	-0.0723494	-0.0494449	0.0228333	0.191686	0.0441501	-0.137637	-0.259781	-0.221502	0.0368694	-0.0746944	0.112007	0.018224	-0.170971	-0.330802	0.0280103	0.162858
VNG0491G	-0.0963787	-0.0493986	-0.175649	-0.128134	-0.131188	-0.169716	-0.162043	-0.128537	-0.0687543	0.139678	0.138603	-0.147748	-0.265705	-0.0510953	0.0133598	-0.0685094	-0.204391	-0.0957215	-0.0339164	0.00809526	-0.0377916	0.172372	-0.0768588	-0.415495	-0.0912736	-0.10688	-0.222067	-0.149409	-0.0376108	-0.0374238	-0.0976428	-0.0553096	0.187216	-0.206376	-0.0688604	0.0466007	0.000660001	-0.0600405	-0.00796089	-0.146191	0.00967456	-0.231665	-0.0459549	0.123763
VNG0492H	-0.0541772	-0.149718	-0.0274214	-0.159642	-0.00109898	0.0241253	-0.0934537	0.0308489	-0.00639745	-0.165769	-0.0726399	-0.109236	-0.125384	-0.111424	-0.180424	-0.209011	-0.0209211	-0.126479	-0.0402219	-0.208931	-0.118275	-0.22692	-0.10831	-0.181517	-0.219325	-0.0965328	0.0159262	-0.089362	-0.0300041	-0.112794	-0.0130739	-0.0650866	-0.149197	-0.108501	-0.171851	-0.00164202	-0.171631	-0.110584	-0.0553854	-0.0543791	-0.061665	-0.162489	-0.185915	0.0230544
VNG0494G	0.00999382	-0.0293573	-0.078862	-0.278798	-0.187534	-0.128174	0.13864	-0.108602	-0.00383636	0.0448194	0.0809915	-0.15055	-0.00132422	-0.120011	-0.0961256	-0.167043	-0.0729696	-0.0370389	-0.0446567	0.0672289	0.104894	0.18375	-0.056697	-0.324238	-0.173935	-0.0604335	-0.0422573	-0.22136	-0.158829	-0.0327538	-0.0486616	0.0608357	0.17112	-0.202648	-0.164719	-0.0881358	-0.0218314	-0.208517	-0.0338232	-0.110129	-0.133391	-0.325882	0.0837954	0.166879
VNG0496H	-0.0237345	0.0825362	-0.118553	-0.158494	-0.0216653	-0.150045	-0.0134629	-0.142917	0.0275861	0.112036	0.183317	-0.119956	-0.114821	-0.0114223	0.0190231	-0.14067	-0.0449964	0.0476867	0.0172822	0.00338445	-0.0564413	0.200265	0.0176553	-0.523468	-0.161343	-0.0165969	-0.090317	-0.197037	-0.0852389	-0.00176857	0.07003	0.0291297	0.129039	-0.143376	-0.161839	-0.19991	0.0624001	-0.10144	0.0395863	-0.0678052	-0.132293	-0.387477	0.0590745	0.226778
VNG0498C	-0.229604	-0.0692441	-0.40994	-0.330863	-0.22037	-0.111552	-0.105148	-0.287424	-0.0879378	-0.118024	0.208444	-0.320976	-0.239994	-0.203677	-0.282833	-0.312549	-0.203141	-0.128068	-0.0196189	-0.00926049	-0.353895	0.0934802	-0.0238322	-0.615969	-0.418541	-0.223709	-0.240394	-0.316158	0.00468225	-0.0786817	-0.0534042	0.0161945	0.113439	-0.388456	-0.292436	-0.201666	-0.109834	-0.401931	0.0381589	-0.346797	-0.199544	-0.502909	-0.0035797	0.415394
VNG0499G	0.0790277	-0.000579754	-0.0133876	0.247397	-0.0698205	-0.0147095	-0.118744	0.132569	0.00514226	0.158534	0.203898	0.0504083	0.0660183	-0.1353	0.0210925	-0.056882	0.0677583	0.00638236	-0.0458264	0.078425	0.319878	0.116025	-0.00772402	0.0915082	0.173961	-0.00219007	-0.0325468	-0.0290537	-0.0200113	0.032059	0.038242	-0.0885029	0.181829	0.0249126	0.104739	0.185335	-0.0151268	0.00233672	0.0338416	0.0291332	0.145791	-0.0804833	0.0113486	0.221348
VNG0500G	-0.140337	-0.014656	-0.0797368	-0.00747079	-0.0906754	-0.040705	-0.151302	-0.0524362	-0.0577275	-0.0538182	0.0499696	-0.0677363	-0.185015	-0.0689773	-0.0861693	-0.127954	-0.114601	-0.0347824	0.015569	0.0436468	-0.0799667	-0.00862085	-0.118264	-0.164937	-0.137003	-0.0769406	-0.123916	-0.145376	0.0318754	-0.112937	-0.0549821	-0.133888	0.0194499	-0.153681	-0.151016	0.0636229	-0.0929655	-0.177114	-0.0660732	-0.0894533	0.0576438	-0.144545	-0.0211114	0.0807723
VNG0501G	0.133645	0.110288	0.171963	0.193284	0.110234	0.193931	0.138353	0.216188	0.131865	0.441339	0.849708	0.0631343	0.134602	0.0815912	0.179243	0.1587	0.145319	0.14896	0.0965715	0.162157	0.423643	0.689621	0.211069	0.268949	0.226929	0.182421	0.210065	0.206949	0.268274	0.20357	0.260411	0.403719	0.703974	0.186577	0.163561	0.195071	0.139543	0.227275	0.201292	0.260956	0.23873	0.36876	0.388887	0.821029
VNG0502G	-0.0694866	-0.0672997	-0.0298164	0.0616835	0.0521888	0.00504129	0.0787628	-0.0598558	-0.00496539	0.00816004	0.0486706	-0.0585102	0.0127237	-0.0675407	0.00584551	-0.049954	0.0148537	0.0317717	-0.00253023	0.0267515	-0.0572504	-0.0396875	0.021931	0.147078	-0.133725	-0.0324226	-0.105163	-0.0266965	-0.0039315	-0.010984	0.0153359	0.0746061	0.134945	-0.109896	-0.01945	0.105027	-0.027007	0.0112193	0.0109414	-0.0535741	-0.0156192	0.0798192	0.0475967	0.112051
VNG0503C	0.0327993	0.0797473	0.18331	0.253851	0.184726	0.0727767	0.0952475	0.207226	0.0255668	-0.139246	-0.106691	0.119139	-0.1658	0.0943239	0.0557758	0.174853	0.00343031	0.0006698	0.10054	-0.161222	0.0297738	-0.145642	0.0757902	0.527798	0.037564	0.10075	0.0574901	0.0822468	-0.0475543	-0.0243169	-0.0614688	0.0567739	-0.183981	0.0824659	-0.00554554	0.149502	0.005621	0.271071	-0.0284007	0.00273632	0.145743	0.311985	-0.222611	-0.118356
VNG0504G	0.0240819	0.125186	0.322123	0.019376	0.20924	0.0376065	0.157682	0.132817	0.0753013	0.0222447	-0.0562115	0.228036	-0.0145491	-0.0207665	0.166239	0.17681	0.0767341	0.0256056	-0.0154356	-0.0947391	0.132289	-0.04835	0.0231268	0.348681	0.179348	0.0529181	-0.0276344	0.0832567	-0.0660878	0.00971157	0.0104303	0.0370256	0.0537275	0.172443	0.134952	-0.0745369	0.0209535	0.285685	-0.108368	0.184029	-0.0384668	0.313558	-0.0454342	-0.0676103
VNG0505C	0.0661961	0.0141841	-0.252997	-0.0864637	-0.163289	-0.0817309	-0.110657	-0.0152683	-0.0902181	0.0448723	0.146577	-0.0845058	0.00758297	-0.119774	-0.0016714	-0.091272	-0.0749165	-0.0376684	-0.0296604	0.0215315	-0.141401	0.183821	-0.114921	-0.381661	-0.160809	-0.0356884	0.00850773	-0.173233	-0.063545	0.0209532	0.00988228	-0.0157549	0.119226	-0.125639	-0.124993	-0.0317608	-0.0228065	-0.137924	-0.00293286	-0.227073	-0.0926999	-0.204179	0.00875529	0.225666
VNG0506H	-0.258832	-0.214015	-0.253724	-0.155772	-0.218542	-0.0743119	-0.191523	-0.087604	0.43257	0.017422	-0.249448	-0.112451	-0.101367	-0.0540227	-0.12306	-0.130116	-0.164693	-0.0722841	-0.0701185	-0.0399051	-0.593591	-0.346475	0.417839	0.112981	0.204009	0.298968	0.300102	0.387492	0.530014	0.354536	0.275126	0.0833053	-0.373367	0.250374	0.356585	0.38228	0.369501	0.216497	0.4336	0.319575	0.360907	0.32999	0.197419	-0.254757
VNG0507C	-0.134355	-0.231176	-0.0958981	0.227503	0.021275	0.0397157	-0.0640101	0.27976	-0.0610008	-0.286573	0.052431	-0.0290683	-0.310083	-0.0193877	-0.0820389	-0.0963846	-0.0755197	-0.0484731	-0.119803	-0.102857	0.420973	-0.0933188	-0.0671752	0.162777	0.0729591	-0.0672686	-0.106693	0.138153	0.0657186	-0.00708105	-0.0986279	-0.0355706	-0.17416	-0.0214154	-0.0450126	0.169378	-0.0170191	0.010605	-0.00233354	-0.0585031	0.232147	0.0512703	-0.140593	-0.151641
VNG0508H	0.0387217	-0.0382996	0.286767	0.481477	0.220198	0.113799	0.104123	0.298526	0.0176975	0.159625	-0.411913	0.678013	0.655442	0.190218	0.455117	0.743881	0.521562	0.521189	0.150819	0.331869	0.217458	0.636669	-0.109691	0.868373	0.656054	0.385074	0.347466	0.60593	0.0999727	0.0340614	0.18682	0.127515	-0.259758	0.689652	0.577918	0.120535	-0.0286309	0.418136	-0.0443347	0.589763	0.233911	0.941553	0.16958	-0.6793
VNG0509H	-0.214783	-0.233156	-0.39215	-0.358572	-0.270461	-0.210924	-0.192074	-0.306096	-0.225334	0.162134	0.254442	-0.257642	-0.137559	-0.169209	-0.175631	-0.184442	-0.133518	-0.071255	-0.0353736	0.0779655	-0.252476	0.79666	-0.235826	-0.51018	-0.167184	-0.219093	-0.0686882	-0.159626	-0.0847465	-0.110707	-0.0184331	0.0276219	0.082732	-0.30076	-0.157066	-0.27316	-0.224655	-0.381804	-0.175401	-0.20264	-0.259385	-0.304248	0.158607	0.237576
VNG0510G	0.199434	0.183288	-0.0664548	-0.102044	-0.0134786	-0.0596565	-0.0627141	-0.106611	0.0217194	0.293062	-0.108258	0.0618954	0.16779	0.0177915	0.300408	0.138102	-0.00744001	0.115818	-0.0178535	0.150315	-0.358429	0.0790165	0.0577906	-0.332689	-0.0263546	0.0143192	-0.0418615	-0.0940481	-0.158576	0.0353622	-0.0254578	-0.328831	0.124627	-0.0770828	0.0189279	-0.0479418	-0.0269727	-0.094502	0.0683402	-0.0420695	-0.110182	-0.179448	0.0536174	0.0268022
VNG0511H	-0.167644	-0.0982141	-0.0901679	0.21403	-0.0122106	-0.0264135	-0.00417347	-0.034729	-0.0840825	-0.0792867	0.100521	-0.0667925	-0.144981	-0.0585826	-0.243487	-0.143793	-0.0423106	-0.0774125	-0.11178	-0.257547	0.107926	-0.0554332	-0.151027	-0.204314	-0.204675	-0.100109	-0.0647588	-0.181364	-0.0123436	-0.0566081	-0.0717686	0.137294	-0.0218929	-0.0445463	-0.100351	0.0385611	-0.0525905	-0.198672	-0.112719	-0.102883	-0.130009	-0.0172285	-0.14434	0.0779559
VNG0512G	0.0378999	0.0359122	-0.036885	0.28652	-0.103884	-0.0298004	-0.124417	0.194822	0.0288152	-0.154115	0.122852	0.20041	0.0881939	-0.00179323	0.230149	0.0996017	-0.0590793	0.0750219	-0.089841	-0.119031	-0.125883	-0.0442097	0.00861552	0.144908	0.0686704	0.0864849	0.0335022	0.054871	0.0448631	0.0259235	0.0552361	-0.230488	-0.000706228	0.0231469	-0.0405212	0.130703	0.0200046	0.140093	-0.015268	0.0127051	0.292675	-0.0126153	-0.0963861	0.174722
VNG0514C	-0.0990146	-0.0170602	0.190054	0.000183061	0.143217	-0.0062757	0.094666	0.179438	0.0111754	-0.269679	0.409623	0.117739	-0.0927589	-0.0240765	-0.139492	0.00220986	0.0925283	0.0493698	-0.0128588	-0.228356	0.414956	0.284156	-0.0134866	0.391146	-0.00734103	0.0852804	0.042509	-0.0780139	-0.0250765	-0.0969067	-0.0085313	0.111545	-0.093311	-0.0267075	-0.119442	0.00754315	-0.0957174	0.197117	0.0354696	0.0216846	0.110439	0.0310089	-0.103175	0.14504
VNG0516H	0.0408628	0.00437921	0.154039	0.189613	-0.00880069	0.173542	0.0883255	0.185107	0.010762	-0.0136862	0.231366	-0.0191837	0.0972262	0.115709	0.169188	0.113644	0.0698658	0.151645	0.0838297	0.0849083	-0.454202	0.975835	0.00581242	-0.129869	-0.0577349	0.0249746	0.0773269	0.0593062	0.090585	-0.00697957	0.00864898	-0.155865	0.229327	-0.0787357	0.00596733	0.103317	0.0139725	-0.0375128	-0.0277119	0.0559469	-0.0304507	-0.0741681	-0.138544	0.0522626
VNG0518H	0.0751969	0.111802	0.211792	0.165692	0.125842	0.0783391	0.0465937	0.0860706	0.0910863	0.0711601	0.334382	0.249964	0.148379	0.034035	0.0564013	0.0943385	0.136995	0.0313722	0.0415319	0.108871	0.430209	0.187177	0.170385	0.478943	0.243905	0.250999	0.00599688	0.124798	0.0109274	0.113564	0.0762033	0.0539688	0.101953	0.160279	0.159583	0.0831791	0.192141	0.282313	0.017346	0.110485	0.0970212	0.284124	-0.0135067	0.1887
VNG0520H	0.141991	0.0401045	-0.0746804	-0.0542661	0.0404307	0.170182	0.0902793	0.0544001	0.0828685	-0.0963908	0.00305298	0.086499	0.188372	0.0779052	-0.0171605	0.04692	0.0322863	0.0468512	0.139699	0.0896235	-0.0172418	0.0930167	0.0791096	0.078555	0.0272416	0.125016	0.110397	0.0699517	0.10933	0.0306457	0.106611	0.0385323	0.132031	0.192666	0.0522462	-0.0794636	0.0879319	0.0661289	0.0339448	0.0485659	-0.054234	0.111811	-0.00709	0.0596669
VNG0521G	0.200188	0.120637	0.621422	-0.0609781	0.413963	-0.156813	0.21275	-0.0893033	0.0913324	0.330828	0.465	0.394694	0.0786854	0.130741	0.257596	0.326302	0.165209	0.301945	0.151814	0.0550253	0.717487	0.278301	0.188201	0.421977	0.295916	0.241991	-0.0899991	0.0555829	-0.176554	0.272905	0.175425	0.289996	0.153607	0.0297448	0.268767	-0.0526408	0.236085	0.581782	0.0102754	0.223552	-0.0780569	0.53738	-0.162126	0.171643
VNG0523G	0.164806	0.119948	0.158992	0.206299	0.162029	0.0347592	0.0355118	0.0502843	0.0275994	0.062891	-0.0832026	0.293236	0.278606	-0.011277	-0.287628	0.302994	0.0432823	0.136531	-0.00710779	0.139575	-0.25467	-0.154839	0.121043	0.507318	0.390133	0.246576	0.034863	0.170576	-0.00161905	0.147712	0.0245219	-0.151966	0.00533221	0.298437	0.377365	0.0328171	0.0285833	0.262672	0.066343	0.224412	0.103539	0.264095	0.102832	0.0193348
VNG0524G	0.0373068	0.0562835	-0.0991511	0.00152798	-0.022173	-0.118831	0.0195998	-0.135678	0.0383833	0.135422	0.123087	-0.00370016	-0.0542751	-0.0641694	-0.115071	-0.0550428	-0.0036771	0.0333562	-0.0173215	0.082256	0.0710884	0.221681	0.047827	-0.21144	0.103885	0.00812527	0.00665798	-0.0642224	-0.137178	-0.00688959	-0.0238106	0.0925262	0.178345	-0.0311793	0.0191972	-0.0599873	0.0963898	-0.00417056	-0.00423225	-0.061525	-0.169662	-0.219271	0.148311	0.19808
VNG0525C	-0.13019	-0.198919	-0.0257241	0.130261	0.0161421	0.0221033	-0.0216359	0.0488877	0.000898534	-0.186431	0.0786223	-0.0816522	-0.184993	-0.0110641	-0.16721	-0.181897	-0.00374017	-0.0643756	0.0175995	-0.246842	0.875578	-0.0652325	-0.0612321	0.0208753	0.000109382	-0.0412217	0.0856659	-0.116252	-0.0167945	-0.0297759	-0.0674812	0.155323	-0.0828165	-0.0961548	-0.158138	0.123441	-0.0604869	-0.06657	-0.0507431	-0.0191248	0.0388452	0.0419251	-0.0794894	-0.0103799
VNG0527C	-0.141891	-0.206591	-0.0994956	-0.110273	-0.111511	0.0059629	-0.142856	-0.0138611	-0.0569822	-0.154722	0.000616833	-0.190038	-0.225289	-0.131795	-0.184386	-0.153437	-0.0936677	-0.0946402	-0.0735874	-0.150691	0.252022	-0.0885996	-0.222241	-0.233794	-0.0691596	-0.138573	-0.0486404	-0.189915	0.0381576	-0.0410394	-0.0660897	0.0832821	-0.0603732	-0.0663897	-0.0950832	0.116129	-0.148046	-0.241063	-0.0511248	-0.0980961	0.0286385	-0.125035	-0.00497131	0.110259
VNG0529H	0.00728998	0.00164385	0.0624254	0.137449	0.0447071	0.140869	0.100707	0.110532	0.109747	0.0291436	0.500038	0.0788713	0.116642	0.134213	0.147524	0.109477	0.069046	0.0928997	0.0883382	0.222522	-0.185988	0.451161	0.0600031	0.0240923	0.058902	0.0683579	0.12068	0.0498186	0.0281057	0.0118203	0.0435985	0.346466	0.536687	0.0218494	0.0557048	0.139547	0.116634	0.0330217	0.111472	0.104374	0.0957798	0.105124	0.25613	0.394019
VNG0530G	0.0377599	0.0603317	-0.0813244	-0.0440879	-0.00905046	-0.0213012	0.0378841	-0.0242333	0.0546144	0.251762	0.221015	-0.0445255	-0.0462539	0.121037	0.0509306	0.00606305	0.0289673	0.122331	0.0141996	0.0518821	0.248927	0.194456	0.0544488	0.099798	-0.118568	0.0278976	-0.0403462	-0.150066	-0.0116839	0.0691948	0.0758145	0.0400996	0.129577	-0.0604679	-0.078049	-0.0469326	0.0904838	0.0274324	0.0467599	0.0154994	-0.0743716	-0.0464691	0.0421203	0.255586
VNG0532H	-0.0523136	-0.0323785	0.222774	0.0974128	0.00579196	-0.00537057	-0.0129806	0.00170792	0.147733	-0.171181	-0.46514	0.543804	0.297436	0.290736	0.224433	0.474446	0.319558	0.319805	0.353342	0.205935	0.190417	-0.197901	0.164928	0.471484	0.343424	0.37701	0.124069	0.291059	0.152959	0.121377	0.112043	-0.0464593	-0.346906	0.414023	0.256304	0.0675968	0.114587	0.309051	0.143764	0.387537	0.18402	0.410578	-0.111762	-0.362812
VNG0533H	-0.0529311	-0.0614609	-0.117914	-0.187154	-0.180604	-0.126718	0.0467549	-0.0435653	-0.032109	-0.0637144	0.101621	-0.222284	-0.162116	-0.12199	-0.151963	-0.155461	-0.274152	-0.130829	-0.10983	-0.165728	-0.222983	-0.0300584	-0.0567931	-0.476726	-0.318073	-0.0874787	-0.116295	-0.197038	-0.0148438	-0.018971	-0.0828035	-0.00348365	0.0460208	-0.314195	-0.22428	-0.0266267	-0.00739953	-0.164133	0.0121335	-0.119631	-0.0474488	-0.361339	-0.0190767	0.200825
VNG0534C	-0.232395	-0.20079	-0.0490872	-0.0480014	-0.0515671	-0.00998869	-0.0647589	0.16075	-0.0858775	-0.252466	0.0871943	-0.144788	-0.25472	-0.0791761	-0.177547	-0.153697	-0.153529	-0.128969	-0.171404	-0.289084	0.416874	0.101198	-0.193039	-0.0715905	-0.111864	-0.227429	-0.00693972	-0.109038	-0.034883	-0.134148	-0.121411	-0.0631148	-0.170977	-0.0635219	-0.140987	-0.0285957	-0.173251	-0.145682	-0.0993735	-0.144784	-0.0134204	-0.00191185	-0.147976	-0.163378
VNG0535C	-0.127188	-0.256763	0.00540332	-0.335268	-0.108647	-0.32077	-0.0946175	-0.293269	-0.0380511	-0.0211667	-0.0375267	0.0332499	0.144665	0.00901522	0.123552	0.150079	0.113179	0.0391598	0.0691037	0.0174292	-0.289983	0.0789272	-0.0517857	-0.17788	0.0690968	-0.0798242	0.10932	-0.0421507	-0.314294	-0.0726635	-0.0221694	-0.0194922	-0.18668	0.0399138	0.018108	-0.29968	0.00208787	-0.00247622	-0.0343181	0.086329	-0.236709	-0.136992	0.0144869	-0.172912
VNG0536G	-0.0539337	-0.108061	0.000767618	-0.0326337	-0.0227502	0.0384952	0.0453093	-0.0462144	0.00287978	-0.14999	0.127227	-0.0905687	-0.0376312	0.0347479	-0.0897921	-0.225304	-0.0372965	-0.05329	-0.0017755	-0.079209	0.258436	-0.000333997	-0.00619511	-0.135244	-0.0395225	-0.0920874	-0.0593978	-0.09511	-0.0493206	-0.068224	-0.0536414	0.201661	-0.0784655	-0.121764	-0.142206	-0.0613705	0.0263318	-0.0879078	0.0550988	-0.0610984	-0.0352117	-0.215114	0.0775239	-0.0441316
VNG0537C	0.165214	0.163572	0.192285	0.10325	0.290556	0.21318	0.172943	0.138974	0.102127	-0.034627	-0.0936442	0.206844	0.142785	0.145474	0.0702808	0.0883072	0.224283	0.0620149	0.126861	0.0898484	0.0748805	-0.146977	0.0879994	0.304358	0.371795	0.122023	0.217322	0.273907	0.158671	0.0334391	0.0369895	0.0762733	-0.104253	0.340012	0.159047	0.110577	0.060479	0.242004	0.0507384	0.189612	0.0292512	0.2899	-0.0447968	-0.0783688
VNG0539C	-0.0686585	-0.0309027	-0.120161	0.00452074	-0.203308	-0.0855122	-0.228259	0.245043	-0.0577634	-0.191719	0.08741	0.0118604	-0.0644085	-0.142585	0.078431	0.0379887	-0.210024	0.0757628	4.44601e-06	-0.171304	-0.00287005	0.0938248	0.0531663	0.0513797	-0.173493	0.136693	-0.0972983	-0.145144	0.0334863	0.0582363	0.0136863	-0.227975	-0.0746747	-0.0513641	-0.0251142	-0.00548462	-0.0126941	-0.0655825	0.0466772	-0.0623807	0.343873	-0.145366	-0.0745958	0.0431052
VNG0540G	-0.179512	-0.0132687	-0.228059	0.163647	-0.150869	-0.104354	-0.251312	0.0242173	-0.0789638	-0.0276551	0.139707	-0.080644	-0.17493	0.107931	-0.150741	-0.075844	-0.165749	-0.0665481	-0.0791527	-0.0990568	0.135059	0.114523	-0.145486	-0.360548	-0.0918917	-0.124189	-0.0986059	-0.192852	-0.0153328	-0.0093194	-0.0543184	-0.0895489	0.101202	-0.09099	-0.10572	0.0486519	0.00750726	-0.0885651	0.00947279	-0.143783	0.0597827	-0.345012	0.084376	0.079577
VNG0541G	0.0190749	0.136094	-0.093617	0.0162852	-0.180314	-0.127908	-0.205534	-0.0140449	0.022924	0.216625	0.238258	-0.159771	0.0129599	-0.0187914	0.00446007	-0.0695206	-0.0257274	0.0303067	-0.0304361	0.0542699	-0.0502868	0.213936	0.0418724	-0.308193	-0.106614	-0.0643152	-0.15762	-0.166177	-0.0535261	0.0542307	-0.0345263	-0.0811133	0.224629	-0.116063	-0.120176	-0.051656	0.0213701	-0.0970568	0.0359531	-0.124693	0.0554461	-0.27541	0.0811183	0.300498
VNG0542C	0.286095	0.162777	0.627891	0.866326	0.637082	0.746955	0.355153	0.600513	0.166946	0.0225906	-0.527289	0.658915	0.371919	0.227689	0.310345	0.620419	0.478071	0.308032	0.17679	0.300666	0.205586	-0.495186	0.440716	1.67479	0.911284	0.668076	0.63766	1.1118	0.603582	0.307737	0.372682	0.0329259	-0.333465	0.797726	0.820164	0.474387	0.250925	1.0696	0.0396903	0.662843	0.60178	1.49762	0.132878	-0.579481
VNG0543H	0.0776425	0.0935225	0.198245	0.083988	0.258182	0.191947	0.116937	0.106312	0.0782394	0.00410709	0.24845	0.133464	0.24508	-0.0521533	0.0455364	0.0540447	0.0751233	0.113059	0.131674	0.050283	-0.232391	0.0649949	0.120256	0.346687	0.327929	0.152115	0.205315	0.333178	0.138244	0.0610019	0.0978077	0.130367	0.163703	0.276332	0.264617	0.0306491	0.0256982	0.1445	-0.0168887	0.127026	0.0949718	0.306361	0.0655739	0.201256
VNG0544H	0.359249	0.114729	0.784478	0.712931	0.272856	0.658573	0.357697	0.784627	0.20886	0.522425	0.927434	0.275939	0.539303	0.207587	0.397992	0.442178	0.342708	0.339851	0.186801	0.289582	0.537312	0.85905	0.254855	0.778191	0.553334	0.377391	0.576766	0.500306	0.876977	0.33635	0.45388	0.610717	1.24677	0.50219	0.51785	0.699404	0.214212	0.453434	0.339265	0.492064	0.690073	0.817068	0.751737	1.06391
VNG0546C	-0.0485872	-0.0456479	-0.250391	-0.18484	-0.0769976	-0.0932611	-0.132168	-0.185264	-0.0285424	0.164376	0.177786	-0.178454	-0.113885	-0.0426074	-0.118896	-0.249599	-0.0680283	0.0126433	-0.0572952	-0.0424951	-0.179734	0.121121	-0.0798765	-0.596061	-0.222303	-0.128138	-0.0727	-0.125103	-0.0433545	-0.0246032	-0.069268	-0.0387982	0.0958409	-0.277696	-0.157066	-0.0574058	-0.0577192	-0.293837	-0.0313677	-0.110181	-0.15122	-0.290496	-0.0259746	0.272593
VNG0548C	-0.0765141	0.0230953	-0.155229	-0.18482	-0.169748	-0.160461	-0.143242	0.00564285	-0.0127903	-0.0292608	0.123413	-0.134931	-0.118522	-0.140893	0.00858725	-0.18626	-0.117652	-0.080667	0.0172156	-0.176252	-0.230512	0.0200896	-0.0261181	-0.324521	-0.32086	-0.0636366	-0.156936	-0.199011	-0.0337227	-0.0297611	-0.139124	-0.11852	0.0418365	-0.200141	-0.205406	-0.108438	-0.153171	-0.265713	-0.0901395	-0.18967	0.000991542	-0.263583	-0.0983816	0.173001
VNG0549G	0.0432694	-0.0139856	-0.193614	-0.143905	-0.098741	-0.106167	-0.10452	-0.181597	-0.0618745	0.25737	0.172147	-0.180904	-0.0408083	0.0451324	-0.0241587	-0.170498	-0.0913541	-0.0235477	-0.0878257	0.0994525	-0.266121	0.310317	0.0421227	-0.576283	-0.0863646	-0.0120916	-0.0614734	-0.148734	-0.0541938	-0.0110612	-0.0401072	-0.0794177	0.193571	-0.163396	-0.0439634	-0.106845	-0.00308653	-0.248382	0.0373868	-0.177021	-0.0804252	-0.329462	0.143136	0.267991
VNG0550G	-0.0432332	0.0469369	-0.177491	-0.156445	-0.104096	-0.155248	0.0554811	-0.0722298	-0.0801253	-0.0481496	0.206839	-0.238655	-0.0732289	0.0525336	-0.0551019	-0.161855	-0.0629346	-0.0131987	0.110071	-0.0483443	-0.241458	0.00760464	-0.0575306	-0.414162	-0.255585	-0.048774	-0.006727	-0.218427	-0.0973525	-0.106302	-0.0128692	0.00602231	0.0269548	-0.223487	-0.196668	-0.0796655	0.0409694	-0.268773	0.00619095	-0.183419	-0.0848562	-0.329391	-0.0888658	0.24422
VNG0551G	-0.0148341	-0.108751	-0.00788638	0.0659028	-0.0988748	-0.045397	-0.0584941	0.152158	0.0317101	0.00929618	0.00167419	-0.045774	-0.115483	0.0371035	-0.0164289	-0.108027	-0.0435511	-0.0577202	-0.0557554	-0.0490974	-0.0326291	0.113941	-0.0101251	-0.0868539	-0.107075	-0.00594996	-0.0994915	-0.152465	-0.0472655	0.0327273	-0.0208273	-0.0241597	0.0254593	-0.124754	-0.0338556	0.145486	0.00248649	-0.13894	-0.0414281	-0.182301	0.16217	-0.0887536	-0.151566	0.0612791
VNG0553C	0.272491	0.25552	0.430185	0.316644	0.353786	0.383995	0.220886	0.0987464	0.15077	0.058479	-0.240841	0.31405	0.158714	0.248566	0.178878	0.141151	0.136737	0.177448	0.182935	0.0798617	0.215604	0.0712795	0.317809	0.858371	0.266157	0.256488	0.0769897	0.0839557	0.20218	0.148123	0.334578	0.175821	-0.0375175	0.169909	0.151617	0.173594	0.408188	0.588121	0.070018	0.21445	0.276994	0.68693	0.0664777	-0.0587701
VNG0555C	0.0297742	0.0243977	-0.0821811	-0.123619	0.00133098	-0.000988598	0.0257877	-0.163744	0.0606118	0.0646312	0.021337	-0.0617194	0.00289082	0.0132148	0.0149121	0.0379023	0.025249	-0.0779595	-0.0206844	0.0698494	-0.363456	0.169132	-0.0434131	-0.215167	-0.121551	-0.0536848	0.071491	-0.00230922	-0.132074	-0.119961	-0.101744	0.013497	0.00354437	0.0427158	0.0351912	-0.0862751	0.00127714	-0.102617	0.0387124	0.0552196	-0.18589	-0.16045	0.033123	0.152899
VNG0556G	0.218338	0.200641	0.27092	0.398706	0.189646	0.491389	0.182096	0.354546	-0.0618739	-0.0884218	-0.132401	0.674039	0.433646	0.635754	0.685996	0.86452	0.513993	0.578342	0.627013	0.626332	0.197568	0.518052	-0.0200343	0.475968	0.15628	0.0192302	-0.060199	0.240934	0.330017	-0.152487	-0.0801952	-0.0261062	-0.195808	0.0658791	-0.00935913	0.126014	-0.0190542	0.193078	-0.0379907	0.0581691	0.173111	0.381274	-0.179863	-0.279212
VNG0557H	-0.108961	0.0290794	-0.244345	-0.314874	-0.167003	-0.118311	-0.0599561	-0.307729	-0.0405337	0.212908	0.182126	-0.269746	-0.139176	0.0143748	-0.171757	-0.173599	-0.11225	-0.0192872	0.0390684	0.00592669	-0.170076	0.147251	0.0371714	-0.50873	-0.335892	-0.0947522	-0.162411	-0.231823	-0.075987	-0.0479716	-0.0186846	-0.0074089	0.143014	-0.298078	-0.209711	-0.177236	-0.117546	-0.257219	0.00895802	-0.15187	-0.201493	-0.356002	-0.0142961	0.338681
VNG0559G	0.0174792	-0.00794746	-0.163253	-0.182711	-0.123252	-0.0200341	-0.037403	-0.119776	-0.0532237	0.106889	0.0312033	-0.289917	0.0216163	0.0243088	-0.15585	-0.195248	-0.101178	-0.066212	0.0454297	0.0034277	-0.364397	0.163203	-0.0219616	-0.37149	-0.331562	-0.0818922	-0.0766821	-0.181371	0.0020757	0.0461858	-0.0168438	0.0333723	0.0225988	-0.285355	-0.140978	-0.1123	-0.00451359	-0.140205	-0.0285237	-0.166767	-0.136572	-0.19672	-0.093695	0.163519
VNG0560C	0.0181423	0.103109	0.0369383	-0.00762601	0.107701	0.0719989	0.168275	-0.00935	0.0219626	-0.0104065	0.0989869	0.0715922	-0.0462283	0.108833	-0.015933	0.0415192	0.0108894	0.0489572	0.0867056	0.0229227	-0.113723	0.0956309	0.110298	0.21001	0.0572295	0.132612	-0.022921	0.143054	0.136179	0.00171301	0.0533662	0.0390013	0.0822219	0.0205522	-0.000925566	0.0991529	0.181454	0.229972	0.0546033	0.000676288	0.0796368	0.140825	-0.0274262	0.154815
VNG0562C	-0.0390678	-0.0385198	-0.157059	-0.0870785	-0.0884541	-0.0309237	-0.139074	0.0811546	0.0331723	0.0743167	0.107435	-0.0729507	-0.0175982	-0.023717	0.0447294	0.0676064	-0.162504	0.0228899	-0.0855827	0.00823505	-0.0324143	0.191967	0.0101898	-0.174472	-0.060416	0.0233362	-0.0790013	-0.147657	0.0338334	0.0679357	0.0206387	-0.165418	0.16336	-0.0950367	-0.00409836	0.0284685	-0.086059	-0.0852513	0.0123005	-0.0876394	0.0706894	-0.255248	-0.0975253	0.200406
VNG0563G	-0.0309803	0.0354501	-0.00302407	0.0389132	-0.0248689	-0.0846491	-0.0478316	0.0496555	-0.0880728	-0.0228258	0.0970809	0.11215	-0.0866445	0.0423511	-0.0109963	-0.00640553	-0.0326519	0.0109571	-0.0318572	-0.060281	0.166275	0.00611248	0.0413383	0.213987	0.034981	0.111653	-0.0161928	-0.0713106	-0.0210882	0.0917906	-0.000991896	0.0189216	-0.00854631	0.00575635	0.0708725	0.0776803	0.0363817	0.095066	-0.0236547	0.15994	0.135561	-0.0622215	-0.0489999	0.084876
VNG0564H	-0.0407216	0.116711	-0.102582	-0.180201	-0.154616	-0.121047	0.00288474	-0.115764	-0.00403667	-0.124536	0.145414	-0.107078	-0.079504	-0.0413852	0.027585	0.0304084	-0.0513682	-0.0429558	-0.103865	-0.0430236	-0.236312	0.120734	0.0232023	-0.437714	-0.211891	-0.0786191	0.00146071	-0.201417	0.0485448	0.03094	-0.0519615	-0.101057	0.079195	-0.269923	-0.155082	-0.0802025	-0.00520275	-0.256054	0.0629163	-0.190746	-0.077964	-0.33787	-0.0782521	0.264707
VNG0565C	-0.193171	-0.10412	-0.118581	0.0353958	-0.0719728	0.0371181	-0.0201199	-0.0432808	-0.0338038	0.0100878	0.0974419	-0.217065	-0.164145	-0.00323302	-0.178066	-0.190787	-0.0539516	-0.0865709	-0.0765962	0.00264606	-0.040225	0.0506011	-0.0997405	-0.235497	-0.0959357	-0.128797	-0.0300594	-0.0934655	-0.0374059	0.0393832	-0.0534349	0.10055	0.0358887	-0.12135	-0.191387	-0.0946658	-0.0854216	-0.137786	0.0414152	-0.0971085	-0.0266175	-0.14681	-0.00369368	0.199356
VNG0566C	-0.166968	-0.0102402	-0.245086	-0.048536	-0.0627745	-0.0784571	-0.156612	0.0590196	-0.101805	0.0692293	0.0630595	-0.192886	-0.019951	-0.170194	-0.0524981	-0.12155	-0.152369	-0.0276813	-0.0559169	-0.0638459	-0.304742	0.000868285	-0.0422525	-0.380884	-0.227472	-0.124731	-0.221743	-0.16845	-0.066563	-0.0298265	-0.0332046	-0.134074	0.0689014	-0.158903	-0.0709249	0.0516397	-0.0643906	-0.250061	0.00606782	-0.133033	0.0134517	-0.329076	0.00474697	0.179302
VNG0568C	-0.0257825	-0.0167906	0.0343918	0.0739002	-0.0337372	-0.0372115	-0.122372	0.211689	0.0407278	0.0200246	0.245723	0.0976849	0.0504285	0.0108519	0.0487367	0.0687672	0.00205944	0.0179098	-0.0781509	-0.156797	0.27471	0.187565	0.0448095	0.390749	0.109063	0.159279	0.0050736	-0.00647098	-0.0490254	0.152767	0.0379848	-0.14245	0.0230847	0.118123	0.0949865	0.0769062	-0.0179707	0.185697	0.0146176	-0.0274093	0.221384	0.0538714	-0.109125	0.0851774
VNG0570H	-0.0620852	0.011633	-0.124575	-0.272216	-0.0499834	-0.0892982	0.0335669	-0.183593	-0.00278914	0.0734105	0.0944269	-0.0954189	-0.0607599	-0.029569	-0.0270287	-0.0827452	-0.0402728	-0.00491205	-0.0302348	-0.0169151	-0.197102	0.00390858	-0.00396296	-0.215065	-0.0867756	-0.0011259	-0.04818	-0.0356252	-0.0287018	0.0419696	0.0466321	0.0576904	0.0853817	-0.0751618	-0.0663346	-0.0832629	0.0567781	-0.116354	0.0383663	-0.0603	-0.163359	-0.160008	0.133696	0.141515
VNG0571C	-0.0374163	-0.0843293	0.195101	0.384726	0.181428	0.159941	0.0894902	0.0922064	-0.0318419	0.0526817	0.26484	0.211462	0.0999387	-0.0404018	-0.133178	0.0790499	0.139423	-0.0596773	0.0160107	0.203467	0.394708	0.113013	-0.0284755	0.464632	0.461473	0.0915705	0.115016	0.535286	0.129726	0.0601042	0.0229537	0.145306	0.170512	0.40629	0.154206	0.0930138	0.0630848	0.211016	-0.00236159	0.337658	0.101947	0.231252	0.116684	0.0287196
VNG0572G	-0.160743	-0.137805	-0.135853	-0.031878	0.0347006	0.0402557	0.0971015	-0.171971	-0.0729809	-0.125371	0.124562	-0.194333	-0.278257	-0.0378436	-0.289752	-0.168505	-0.0720029	-0.0586814	-0.0553947	-0.196867	0.36818	-0.078263	-0.0980941	-0.211093	-0.238804	-0.155755	0.0364603	-0.0325493	-0.0314171	-0.110075	-0.0313977	0.212042	-0.201457	-0.179887	-0.255091	-0.139862	0.0398048	-0.0769835	-0.0244073	-0.145366	-0.226413	-0.0433656	0.123825	0.147715
VNG0573C	0.0692362	-0.00860004	-0.188307	-0.186477	-0.171953	-0.0451505	-0.130087	-0.115358	-0.0825646	0.0930614	0.110824	-0.18957	-0.209322	-0.119491	-0.0976973	-0.167137	-0.152595	-0.0680112	0.0240278	-0.0178712	-0.544699	0.199349	-0.088888	-0.535463	-0.30288	-0.133895	-0.174323	-0.244674	-0.0147905	-0.128088	-0.0781519	-0.0530201	0.0834775	-0.318229	-0.169541	-0.0887246	-0.00829274	-0.231683	-0.0430791	-0.21586	-0.159627	-0.310513	0.017988	0.303437
VNG0574C	-0.0732679	-0.219913	-0.14105	0.0994459	-0.0267929	-0.0680652	-0.114212	0.0897163	-0.00698858	-0.112394	0.0731266	-0.0485695	-0.165303	-0.135645	-0.183229	-0.19088	-0.0761079	-0.0331683	-0.024864	-0.0575271	0.318244	-0.0228444	-0.102353	0.0560294	-0.0751727	-0.119334	-0.0400441	-0.0209022	-0.0839778	0.0176006	-0.0401959	0.13057	-0.0435929	-0.0622531	-0.0962823	0.221015	0.00266976	-0.090992	-0.0323541	-0.0621691	0.138393	-0.0620363	0.0294407	0.0813825
VNG0575G	-0.0774017	-0.133082	0.0998499	0.193691	0.146862	0.116864	0.13514	0.0825111	0.00843693	-0.129535	-0.00212543	-0.0133695	-0.0886816	-0.000328403	-0.0992733	0.00881968	0.0972429	0.00148373	-0.0650599	-0.0799504	0.80634	-0.0660663	-0.00249365	0.448929	0.0966826	-0.0781584	0.0652008	-0.0156658	0.0342701	0.0937114	0.0699895	0.154307	-0.0640402	0.0661681	-0.0380971	0.167959	-0.0935164	0.259553	0.0523278	0.100501	0.0350756	0.169204	-0.0970355	-0.0659279
VNG0576C	0.135201	0.185571	0.328093	0.208802	0.209646	0.123473	0.211236	0.0542503	0.14787	0.191476	0.182314	0.289086	0.144778	0.039736	0.167715	0.296621	0.260882	0.172964	0.0777055	0.0494803	0.235777	0.17503	0.174439	0.553996	0.353367	0.209077	0.157668	0.433937	0.168509	0.210944	0.131944	0.115966	0.0608966	0.348391	0.272856	0.101011	0.194937	0.417025	0.105811	0.219443	0.180305	0.432082	0.117752	0.0703788
VNG0578H	0.0537751	0.0430011	0.212121	0.270112	0.167494	0.264329	0.203844	0.218387	0.188443	0.00298857	-0.149493	0.110688	0.263882	0.157796	0.261145	0.284628	0.254978	0.261964	0.18563	0.153397	-0.236463	-0.0556091	0.200498	0.237908	0.347728	0.288493	0.427179	0.376244	0.325511	0.196312	0.18383	0.0512769	0.0356451	0.277365	0.305805	0.336212	0.30818	0.309387	0.283312	0.341745	0.319107	0.317024	0.131912	-0.0697668
VNG0579H	0.224024	0.182664	0.0397524	-0.11653	0.0702273	-0.0794311	0.041985	0.00514228	0.169878	0.198706	-0.160801	0.0203302	0.179802	0.100264	0.315708	0.17012	0.106531	0.105195	0.131885	0.109286	-0.366335	0.0635391	0.199928	-0.148625	0.0799591	0.164389	0.0150224	0.0456907	-0.0363089	0.125714	0.0858866	-0.225805	0.144884	0.00954545	0.174172	-0.103739	0.0829102	0.031356	0.0961844	0.0862074	-0.0458141	-0.0624634	-0.0969761	-0.0437154
VNG0581H	0.0355215	0.173184	0.350889	0.216013	0.265468	0.187057	0.137329	0.204722	0.154845	-0.0235946	-0.00810211	0.306606	0.183586	0.175784	0.0595912	0.258593	0.173124	0.195282	0.113142	0.0356603	0.0366391	-0.139714	0.233234	0.445797	0.352196	0.227533	0.178802	0.254734	0.139523	0.148314	0.119481	0.0124303	0.00173137	0.39023	0.29886	0.117197	0.104139	0.375025	0.0624995	0.244631	0.126358	0.393966	-0.0405388	-0.172014
VNG0582C	-0.0592482	0.0172276	-0.205507	-0.254948	-0.0390134	-0.129835	-0.150183	-0.233339	-0.109558	0.0112632	0.125701	-0.187545	-0.158592	-0.0361189	-0.129701	-0.130422	-0.206188	0.00244197	0.0993543	0.00112677	-0.645471	0.203162	-0.0605506	-0.355537	-0.286874	-0.126074	-0.169558	-0.148063	0.00969575	-0.0459429	0.0705006	-0.107474	0.0733911	-0.30365	-0.260742	-0.139614	0.0214052	-0.16161	0.0543451	-0.213218	-0.146198	-0.279111	0.129124	0.161379
VNG0583G	0.0282801	0.0315138	0.0496945	0.00216666	0.00912649	-0.010479	0.0569796	0.127724	0.0658335	-0.139961	0.0293643	0.0817976	0.034031	0.053978	0.0310657	0.0216983	0.0877489	-0.0565707	0.00897583	-0.00975596	0.240651	0.0303533	0.0882696	0.236938	0.0930331	0.0443222	-0.00133424	-0.0348517	0.0374053	0.0399925	0.0221533	0.104742	-0.0420991	-0.0470196	0.0373278	0.0860588	0.0136227	0.0875352	0.0629694	-0.0122782	0.186072	-0.0334933	-0.0571629	-0.00192656
VNG0584H	-0.0174838	0.0907417	-0.112307	0.0521411	0.0680385	-0.0340909	-0.0117219	-0.0857665	0.0446867	0.0657455	0.0063776	0.00723205	0.00602077	-0.0220854	0.0438484	0.107066	0.0247171	0.0352861	0.0498901	-0.0877416	0.0599492	-0.0380862	0.119926	0.061718	-0.0801086	0.0830391	-0.0246538	-0.140579	-0.0197548	0.0984691	0.0495185	0.0513318	-0.0305458	0.0326228	-0.0184266	0.0392494	-0.0507034	-0.0085758	-0.0104447	0.0261399	-0.0701474	-0.047868	-0.0480346	0.140396
VNG0585H	0.126782	0.0717479	-0.0904684	-0.0251591	-0.113169	-0.0551907	0.0186443	-0.0526304	-0.0277792	0.0248626	-0.00205169	0.0754257	0.00310121	0.0323167	0.0545733	-0.0149231	0.16528	-0.0124995	0.130815	0.0454125	0.233747	0.253713	8.775e-06	-0.153846	-0.0187532	0.072575	-0.027181	-0.0892338	0.0380652	0.0461915	0.0964131	0.114176	0.0612941	-0.00690238	0.0519211	0.00597025	0.183707	-0.104133	0.161653	0.111474	0.0652675	-0.0796002	-0.09482	0.128649
VNG0586C	-0.186734	-0.143267	-0.227284	-0.212635	-0.110134	-0.126391	-0.00607063	-0.165928	-0.0304809	-0.117963	0.0533902	-0.300793	-0.201344	-0.158117	-0.180834	-0.284492	-0.228936	-0.0789519	-0.0908225	-0.201655	-0.176713	-0.0453961	-0.0703703	-0.458032	-0.33049	-0.170174	-0.121102	-0.196842	-0.0351757	0.00118383	-0.119869	0.00462918	-0.00832915	-0.239077	-0.301821	-0.106909	-0.0962826	-0.281224	-0.0506486	-0.200864	-0.126293	-0.24361	-0.0113981	0.101241
VNG0587H	-0.0789742	-0.191051	-0.173645	-0.0794432	-0.0788985	-0.070639	0.0882153	-0.157642	-0.0571641	0.0441883	0.043202	-0.208715	-0.142018	-0.0247152	-0.148568	-0.226645	-0.048044	-0.0603749	-0.0725333	-0.0493248	0.0934273	0.00709859	-0.111982	-0.305708	-0.192661	-0.195497	-0.0377119	-0.197158	-0.126798	-0.0267466	0.0202004	0.0836504	0.0348844	-0.217535	-0.104903	-0.00848452	-0.0263512	-0.20957	0.0763571	-0.208812	-0.154978	-0.309461	0.083231	0.238044
VNG0590H	0.188715	0.075052	0.453156	0.143124	0.322807	0.0182978	0.260656	0.128014	0.212378	-0.112054	-0.164364	0.596015	0.306954	0.290288	0.23609	0.416912	0.4062	0.287069	0.333402	0.0474131	0.665201	0.0296824	0.256999	1.02302	0.58079	0.417988	0.275915	0.512363	0.159838	0.33617	0.249257	0.460149	-0.0384377	0.476218	0.286039	-0.0256523	0.15264	0.715611	0.00614341	0.38315	0.0754022	0.912897	0.0779589	-0.286524
VNG0591C	-0.0501996	-0.0106531	-0.02667	0.00445956	-0.00745429	0.050571	-0.00809747	0.0237661	-0.102866	-0.178639	0.0458894	-0.0332896	-0.0650782	-0.0478642	-0.127993	0.0301979	-5.46742e-05	-0.0308085	0.0183342	-0.0775183	0.159901	0.174565	-0.107832	0.115617	-0.0963569	-0.0683407	-0.0618814	0.0443713	-0.0560449	-0.129903	-0.0513455	0.0589815	-0.0893934	-0.0240141	-0.0981091	0.0148142	0.105767	0.00576788	-0.0380467	-0.0344521	-0.0343015	-0.0447308	-0.133422	-0.0911649
VNG0592G	-0.102785	-0.148312	-0.0195768	-0.235038	-0.0640428	-0.0715388	0.144815	-0.06257	-0.0413689	-0.0845493	0.074729	-0.261708	-0.24323	-0.0986514	-0.167024	-0.212484	-0.0292333	-0.0601247	0.0254842	-0.149939	0.265388	0.0319321	-0.110253	-0.196972	-0.108949	-0.103642	-0.0201447	-0.175648	-0.0104424	-0.0239954	-0.0742907	0.210856	0.00369606	-0.179416	-0.122044	-0.0458964	-0.138203	-0.135591	-0.102597	-0.179592	-0.12395	-0.196193	-0.0813874	0.146936
VNG0593G	0.0919744	0.0569009	0.00469921	-0.117297	0.0687196	-0.0989012	0.0210128	0.0677262	0.206196	0.0827461	-0.0330575	0.121984	0.105458	0.0829731	0.00565458	0.11269	0.0464965	0.105299	0.016872	0.0829527	0.072671	-0.021398	0.132251	0.171704	0.242458	0.168256	0.0307811	0.029956	-0.0809666	0.16578	0.132999	0.0825848	0.0417879	0.0724228	0.145572	-0.0447286	0.168777	0.284503	0.140516	0.13359	0.12929	0.0894425	0.0390525	0.100267
VNG0594H	0.803077	0.578514	0.714188	0.448036	0.436094	0.385159	0.545559	0.411223	0.527739	0.493315	0.925889	0.282027	0.481302	0.229945	0.260925	0.270183	0.304521	0.237317	0.288641	0.309813	0.35147	1.00192	0.56965	0.374607	0.484696	0.387482	0.55617	0.34339	0.315315	0.358843	0.383988	0.426396	0.992588	0.605261	0.566752	0.49399	0.501641	0.364039	0.486629	0.4156	0.298035	0.199556	0.595827	1.15526
VNG0595H	0.319885	0.275658	0.875269	0.348939	0.788233	0.246151	0.456883	0.200109	0.344356	0.00472255	0.133478	0.638133	0.495449	0.0428385	0.0128916	0.43318	0.511057	0.15706	0.168436	0.116755	0.630822	-0.0507465	0.33089	1.50717	1.07226	0.460927	0.469832	1.02056	0.213017	0.35407	0.28762	0.23301	0.0118357	0.998998	0.782454	0.301388	0.377382	1.13179	0.0965219	0.797951	0.230571	1.1721	0.111547	-0.181231
VNG0596H	-0.0266262	-0.0833505	-0.0868664	0.0819847	0.0381746	0.03839	0.00410276	-0.0284797	0.0305078	0.0311186	0.00631214	0.0629132	-0.182707	-0.0237644	-0.179009	-0.0667883	-0.000886775	0.0247219	-0.0337101	-0.0469275	0.18084	-0.126992	-0.0337229	-0.0842963	0.141858	-0.0258428	0.0121401	-0.0334772	0.0308429	0.0390064	-0.0254568	0.146735	-0.119045	-0.0168306	0.0186244	0.0969168	0.108522	-0.103262	0.0805332	-0.0629466	-0.00178426	-0.0867116	-0.0630687	0.0854248
VNG0597H	0.0961588	0.141995	0.108576	-0.0315681	0.150595	0.0468045	0.18401	-0.00709873	-0.0334343	0.0725731	-0.183316	-0.0501607	-0.0393736	0.139776	0.0862717	0.00616505	0.191205	0.115538	0.185578	0.0385623	0.342952	0.00644872	0.118587	0.654056	0.00346001	0.0258148	0.0990708	-0.106538	-0.0665601	0.0229688	0.248623	0.232208	0.107745	0.00706713	0.0890832	0.0155016	0.0855446	0.288232	-0.00759188	0.185191	-0.0588988	0.292568	-0.0261461	0.066651
VNG0598C	-0.183906	-0.0950596	0.24105	-0.189486	-0.111466	-0.176394	-0.150458	-0.18641	-0.0460112	-0.0997304	-0.389692	-0.0116046	-0.0775706	-0.173703	-0.0896275	-0.0319662	-0.0305547	-0.157453	-0.142777	-0.236629	-0.486902	-0.413632	-0.0805569	-0.122385	-0.0395043	-0.0379693	0.0438544	0.0273996	-0.250636	-0.116026	-0.153808	-0.0969538	-0.0491492	0.0713201	-0.0205379	-0.299492	-0.191237	0.0113229	-0.216583	0.0925412	-0.383972	-0.15576	-0.18115	-0.495876
VNG0599C	-0.0570616	-0.0945952	0.176976	0.200263	0.261553	0.0829611	0.181244	0.10077	0.285893	0.0562937	0.97402	0.295782	0.148147	0.142535	0.0283853	0.184944	0.254704	0.0179401	0.107576	-0.0783032	0.662939	0.344339	0.174389	1.03794	0.51625	0.274753	0.433139	0.596787	0.200371	0.158678	0.338328	0.565245	0.2413	0.592433	0.407782	0.2871	0.296475	0.637384	0.195772	0.446881	0.242289	0.819185	-0.00754343	0.473775
VNG0600C	0.102829	0.123947	-0.0666429	-0.0804392	-0.0174188	-0.140007	-0.0317367	-0.0352345	0.00616038	0.132647	0.100368	0.0448878	0.114826	0.0573694	0.0637855	0.0558666	0.0581929	0.054466	0.0984792	0.0404596	0.0439548	0.120276	0.138564	-0.171524	-0.0283625	0.130861	-0.0243315	-0.0837769	-0.0340807	0.0544778	0.040228	-0.14593	0.0783244	-0.116975	-0.0835612	-0.104153	-0.0592142	-0.044237	0.0649124	-0.0338291	0.0037619	-0.117968	0.0478938	0.214151
VNG0601H	0.217014	0.137165	0.416748	-0.059415	0.300209	0.0406474	0.222273	-0.145885	0.383144	0.582428	1.79076	0.361218	0.189712	0.214809	0.293439	0.374178	0.240997	0.156976	0.134311	0.264811	0.440945	1.08258	0.398165	0.599755	0.652255	0.383858	0.202299	0.513186	0.0980273	0.298944	0.305141	0.506008	0.911003	0.577165	0.513728	0.0893227	0.445188	0.709157	0.390964	0.612859	0.142502	0.659239	0.286097	1.50269
VNG0602C	-0.174693	-0.178107	-0.167872	-0.442707	-0.141989	-0.347954	-0.0979469	-0.375836	-0.0876569	-0.187765	-0.608198	-0.0596435	0.0133475	-0.0641269	-0.114498	-0.122284	-0.0158297	-0.0747554	-0.0903793	-0.0752192	-0.566452	-0.349339	-0.218291	-0.470641	-0.113838	-0.172856	-0.101117	-0.205163	-0.408144	-0.186859	-0.2106	-0.220048	-0.425934	-0.114553	-0.147401	-0.430919	-0.114083	-0.21265	-0.112981	-0.118295	-0.418353	-0.443397	-0.236511	-0.578171
VNG0604H	-0.0687017	-0.149273	0.0151002	0.0825805	0.000206244	0.0665193	0.109019	0.0541664	-0.0403051	-0.181958	0.0963251	-0.0388296	-0.208599	-0.0488128	-0.123077	-0.0837566	-0.0294434	0.0274708	0.028272	-0.124224	0.468531	-0.00422896	-0.0433278	-0.00544252	0.0167672	-0.143186	-4.97262e-05	-7.76043e-05	-0.0595346	-0.0323655	-0.00231548	0.166853	-0.0484846	-0.101605	-0.00437569	0.0658968	0.0574965	-0.0467827	-0.01711	-0.0830984	0.0402403	-0.0640643	0.00294204	0.0384275
VNG0606G	-0.0867321	-0.054713	0.0170856	-0.0276796	-0.00263087	0.0554489	-0.0122569	0.126617	-0.00273606	-0.155141	-0.0216085	0.0899635	0.0115686	0.0555869	0.0618868	0.0474207	-0.00800744	0.0207064	-0.0441839	-0.0370582	-0.0276942	-0.0437606	0.106825	0.0966682	-0.0121991	-0.0377441	0.00597476	0.0887324	0.095578	0.0532154	0.0147497	-0.0538298	-0.0369002	-0.0309867	-0.0783485	-0.0356515	-0.0341649	-0.0426426	-0.0295616	0.0251059	0.120698	0.0748377	-0.0487011	-0.0831642
VNG0608C	0.134257	0.11578	0.444787	0.00211288	0.351028	-0.0199633	0.199851	-0.0866369	0.0770974	0.229538	0.158305	0.229148	0.209472	0.028272	0.115598	0.162131	0.174004	0.0373888	0.00560693	0.122928	0.551041	0.235412	0.10936	0.242989	0.333331	0.061499	0.205139	0.167308	-0.247151	-0.0438192	-0.0572664	0.142669	0.307916	0.259667	0.198159	-0.0766919	0.0718859	0.284797	0.0391036	0.1936	-0.135809	0.0921441	0.22222	0.037505
VNG0609C	0.00267223	-0.0108466	-0.208808	-0.229504	-0.194267	-0.163909	-0.016545	-0.0499122	-0.054785	0.068947	0.142136	-0.186538	-0.0456345	-0.00173564	-0.110412	-0.0811204	-0.0836269	-0.0142252	-0.0771283	0.0133013	-0.184853	0.170655	-0.0325299	-0.531979	-0.220415	-0.130581	-0.13174	-0.192008	-0.102226	-0.00857604	-0.0224218	-0.0268749	0.173021	-0.133909	-0.130685	-0.173241	0.0582693	-0.291657	0.0389318	-0.143125	-0.181853	-0.309853	-0.015265	0.234089
VNG0610G	-0.0623399	-0.0304939	-0.0406148	-0.143848	-0.0285675	-0.161382	0.147851	-0.1342	0.00654233	-0.199624	0.0284666	-0.119899	-0.171579	-4.19936e-05	-0.107961	-0.111519	0.01174	-0.0547364	-0.0620409	-0.127639	0.649305	-0.167862	-0.098754	-0.164438	-0.123297	-0.0700425	0.0576929	-0.165608	-0.11271	-0.137155	0.0796926	0.282077	-0.0589745	-0.129822	-0.136898	-0.0553895	0.0147352	-0.0852198	0.0400311	-0.0443328	0.00773197	-0.146618	-0.016368	0.0204711
VNG0611H	-0.00121755	0.0993665	-0.126937	-0.105413	-0.131514	-0.102763	-0.120262	-0.0754886	-0.0773453	0.122261	0.360576	-0.103215	-0.0435686	0.0417253	0.00203369	-0.0028627	-0.164323	0.0484648	0.0325943	-0.0279665	-0.347687	0.173262	0.0187503	-0.389319	-0.249703	-0.0775276	-0.0689579	-0.155757	-0.0757811	0.0194499	0.0875432	-0.16169	0.244387	-0.156153	-0.177916	-0.0446731	-0.0435657	-0.0714259	0.0201967	-0.102142	0.0146767	-0.296739	0.0571341	0.217617
VNG0612H	0.0484016	0.0582221	-0.182171	-0.0737517	-0.103203	-0.0493556	-0.0729859	-0.0947864	0.0150719	0.357426	0.348434	-0.0594529	0.0324157	0.0246824	0.023386	0.0107748	-7.11468e-05	0.102043	0.055019	0.137437	-0.207894	0.333939	0.107373	-0.296405	-0.0141307	0.0179763	-0.0927359	-0.00404083	-0.0124633	0.134168	0.155617	-0.0300861	0.322763	-0.0456202	0.111265	-0.0269186	0.0434921	-0.0369892	0.111838	0.0748371	0.00776801	-0.121046	0.193813	0.314689
VNG0613H	0.00769066	0.111728	0.111771	-0.13751	0.0856389	-0.0351564	-0.0402859	-0.0644128	0.142434	0.200148	0.325958	0.142847	0.13893	0.0556791	0.127501	0.119637	0.0887682	0.114042	0.0294896	0.0719312	-0.00363212	0.282278	0.12504	0.248966	0.331868	0.25122	0.112285	0.258587	0.0100452	0.26226	0.156296	0.0249365	0.241756	0.342899	0.350713	-0.0178197	-0.022096	0.277051	0.163218	0.245957	0.0698786	0.259419	0.132457	0.203354
VNG0614G	0.0150975	-0.0778753	-0.136897	0.036916	-0.110845	-0.0427534	0.0116277	-0.00552194	0.0637342	-0.0316642	-0.0659042	-0.139785	0.00674395	-0.103675	-0.156494	-0.0536925	0.132023	0.0154021	-0.0155061	0.100007	0.464513	0.0801649	0.0712981	0.232965	0.20637	0.0642556	0.0317515	0.0281597	-0.0289314	0.0646073	0.0299204	0.0875283	0.0287697	0.0490189	0.0983284	-0.0576313	0.0510029	0.0486978	0.0904054	0.0883531	-0.0914662	0.145176	-0.0135211	-0.0367268
VNG0615C	0.075504	0.0475666	-0.087507	-0.165384	0.00196685	0.00603696	-0.0119944	-0.1245	-0.0264196	0.313101	0.0219911	-0.0377126	0.0433601	0.0965814	-0.00353011	-0.0149037	-0.00741281	0.0338089	-0.0433001	0.0612784	-0.0681833	-0.00476919	0.0969361	-0.198973	-0.08425	-0.00883656	-0.0800526	-0.0401634	-0.0726232	0.0170117	-0.001673	-0.0937363	0.111232	-0.0758124	0.0444908	-0.123287	-0.0556506	-0.078162	0.0196247	-0.032233	-0.1411	-0.0742896	0.0694141	0.0738021
VNG0617H	-0.136517	-0.0747024	-0.0061695	-0.000487106	-0.00430619	0.0362929	-0.040552	0.00921589	-0.021661	-0.0814431	-0.00567384	-0.068675	-0.200927	-0.011519	-0.164661	-0.0971411	-0.000753546	-0.0241527	-0.0599213	-0.275783	0.138459	-0.0559326	-0.0924184	0.16409	-0.0607883	-0.146836	0.0387946	-0.136922	-0.127543	-0.0292338	-0.00442394	0.186928	-0.0698692	-0.0637794	-0.0349438	0.0167372	-0.0280704	0.0243252	-0.0397467	-0.00302653	-0.0131494	-0.02474	-0.10913	0.00708437
VNG0620G	-0.111872	-0.120461	-0.090605	0.0608196	-0.0221897	-0.036389	0.0233716	0.145773	-0.0203302	-0.225752	-0.0582308	-0.153223	-0.171143	0.136796	-0.100561	-0.179462	0.0222873	-0.0471371	0.00649235	-0.186832	0.605539	-0.0497957	-0.0710945	-0.00511307	-0.171254	-0.105786	0.044085	-0.0851702	-0.0595254	-0.0833751	-0.0288163	0.148456	-0.175222	-0.0654447	-0.185596	0.0112878	-0.0124332	-0.0561561	-0.0297259	-0.00529701	0.0690561	-0.078179	0.0249695	0.0141884
VNG0622H	-0.0721217	-0.10983	-0.234964	0.036945	-0.139457	-0.0484247	-0.172345	-0.025329	-0.0237514	-0.0246343	0.127876	-0.109955	-0.179153	-0.206344	-0.0855599	-0.20904	-0.138615	-0.14762	-0.123026	-0.14332	0.0936985	-0.110902	-0.10509	-0.264109	-0.12634	-0.142272	-0.096559	-0.110397	-0.0031927	-0.0213108	-0.0717988	-0.0828755	-0.0786398	-0.146749	-0.189132	-0.00610386	-0.155102	-0.204548	-0.0320565	-0.103281	-0.0712225	-0.112328	-0.143897	0.158745
VNG0623G	0.173757	0.126657	0.38343	0.0418417	0.285048	0.145091	0.278339	0.0358934	0.188668	0.0175779	-0.286024	0.206494	0.133305	-0.0244362	0.107772	0.100011	0.165725	0.0844146	0.272126	0.0174004	-0.0356273	-0.0980455	0.156279	0.506584	0.192235	0.231255	0.0199104	0.158025	0.0130142	0.0963877	0.179293	0.146344	-0.0991627	0.236073	0.169785	0.00761492	0.37248	0.451857	0.0653083	0.193163	-0.0351953	0.29121	-0.0448491	-0.123057
VNG0624H	-0.0839567	-0.136541	-0.112141	0.204007	-0.0137939	0.0011943	-0.0310717	0.0641641	-0.0150824	-0.277121	-0.236524	-0.10693	-0.16318	-0.101278	-0.0802687	-0.15587	-0.035271	-0.121047	-0.0507118	-0.060261	0.443819	-0.249133	0.0295277	0.491023	0.210476	0.0252766	0.0754276	0.0963637	0.0310611	0.0321411	0.0674133	0.0763967	-0.147106	0.0355847	0.0767365	0.110354	-0.0258912	0.0580358	0.0169473	0.0241021	0.138273	0.128251	-0.0341173	-0.241386
VNG0626G	-0.0150933	-0.0106482	-0.184377	0.0339375	-0.152902	-0.104417	-0.01619	-0.180439	-0.0649329	0.0173372	0.00759605	-0.146763	-0.100526	-0.0152851	-0.0532793	-0.136718	-0.0520434	-0.124949	0.0553429	-0.0928614	-0.12131	0.153092	-0.00238751	-0.201134	-0.13458	-0.047362	-0.0460286	-0.0547088	0.0238923	-0.0370476	0.0215668	0.116287	0.098253	-0.146571	-0.214106	-0.0669344	0.0944794	-0.082457	-0.0153004	-0.0731922	-0.139767	-0.238781	0.15492	0.205726
VNG0627G	-0.0828078	-0.0528254	-0.0424552	0.0191111	-0.148527	-0.0570179	-0.229922	-0.100494	-0.107868	0.0676327	0.291401	-0.134645	-0.0883371	-0.185498	-0.0932402	-0.0961789	-0.128878	-0.0502773	-0.122384	-0.0224213	-0.124377	0.153921	0.0364172	0.344487	0.377365	0.0539339	0.0765856	0.204571	0.000551643	0.0211391	-0.0736275	-0.140822	0.167393	0.108347	0.0936363	-0.0747696	-0.0947331	0.0303638	-0.104142	-0.0386985	-0.0570873	0.126226	-0.0678574	-0.027779
VNG0628G	-0.0923786	-0.0324497	0.0179459	0.0153948	0.100476	0.0218773	0.0109884	-0.0926087	0.0428463	0.0761484	0.0236327	-0.0794655	-0.0755894	0.0327423	-0.0227879	-0.0537291	0.000483829	-0.0517121	-0.0403494	-0.0285896	0.241225	-0.000708476	0.0744945	0.0382388	-0.0593329	0.013961	0.00296994	-0.0366128	-0.055135	0.0391746	-0.0596524	-0.0721242	0.0799577	-0.0638963	-0.0374638	0.056322	-0.0361422	0.165019	0.0145173	-0.0825889	-0.0890895	0.0264265	-0.0503808	0.121153
VNG0629G	-0.633459	-0.814178	-0.52733	-0.860854	-0.674857	-0.817502	-0.621186	-0.759462	-0.53072	-0.455439	-1.26394	-0.664818	-0.644551	-0.721069	-0.636785	-0.604785	-0.517121	-0.710964	-0.637784	-0.494807	-0.471031	-1.28417	-0.382208	-0.317373	-0.211679	-0.323586	-0.295773	-0.297387	-0.592795	-0.461009	-0.585433	-0.539047	-0.816979	-0.423922	-0.358447	-0.707737	-0.580049	-0.554549	-0.553913	-0.571392	-0.741501	-0.644091	-0.613391	-1.26701
VNG0630G	-0.0624991	0.043232	-0.243842	-0.116	-0.0975649	-0.171955	-0.111392	-0.0891601	-0.0505301	0.123131	0.163907	-0.0785366	-0.0659818	-0.000915584	-0.0247803	-0.152338	-0.118899	-0.066751	-0.0728542	-0.11083	-0.253208	0.133028	-0.0136899	-0.542783	-0.272455	-0.101123	-0.155502	-0.201692	-0.109151	-0.0420683	-0.0418916	-0.117873	-0.0184814	-0.18038	-0.276456	-0.126104	0.00229159	-0.335187	0.088893	-0.0962696	-0.113451	-0.304235	0.0274059	0.197299
VNG0631C	-0.0499457	-0.0802695	-0.170275	-0.241894	-0.163692	-0.0577774	-0.164049	-0.140923	-0.0565506	0.0387656	-0.0332792	-0.254358	-0.155427	-0.137904	-0.226287	-0.185294	-0.20952	-0.145568	-0.0987329	-0.138241	-0.297346	-0.185817	0.0647657	-0.0944323	-0.220807	-0.0343151	-0.0247068	-0.0574244	-0.00436335	-0.00540409	0.00980119	0.0392717	-0.0725093	-0.110183	-0.133464	-0.102813	-0.0566387	-0.0656573	-0.151684	-0.0876563	-0.0458336	-0.0829811	0.076901	0.019236
VNG0632G	0.0119585	0.0940635	0.0119177	0.141669	0.0674123	0.0945642	0.00992502	0.102113	0.0510092	0.076774	0.106505	0.078933	0.114733	-0.0204318	0.129594	0.0433678	0.165283	0.0188967	-0.0174552	0.269895	0.0641837	0.129009	0.217218	0.467889	0.300193	0.1537	0.121115	0.22807	0.113888	0.133373	0.0352241	-0.0779682	0.254264	0.187088	0.21117	0.112248	-0.00082284	0.232247	0.0879806	0.152166	0.167216	0.350426	0.0994732	0.060047
VNG0633G	-0.0243383	-0.065751	0.0465063	0.005598	0.0224803	-0.00633417	0.20106	0.0708616	-0.0240647	-0.0847021	0.0285752	-0.0248206	0.00496138	0.0831178	-0.10976	-0.0785024	0.0503747	0.00565253	-0.00831933	-0.0544577	0.363097	-0.0138953	-0.0973908	-0.0272828	0.197619	-0.0543557	0.149721	0.0311301	-0.0888132	0.0114823	0.014633	0.268785	-0.0333774	-0.0355547	0.057907	-0.0547073	0.0479603	0.0437123	0.0252037	-0.00202661	-0.12358	-0.00679933	-0.0792279	0.0199285
VNG0635G	-0.121933	-0.119111	-0.0724459	0.0270206	-0.121836	0.0809278	-0.0997862	0.25227	-0.109133	-0.206694	-0.115324	0.0164272	-0.0325295	-0.0566102	-0.115351	-0.165884	-0.159026	-0.0239926	-0.0784574	-0.0545796	0.128602	-0.26654	-0.126492	0.174817	-0.00976208	-0.0425572	-0.03461	0.0880782	0.0847644	-0.113608	-0.116246	0.0065678	-0.114696	0.00579755	-0.0143737	0.192492	-0.120479	-0.0405908	-0.0827987	-0.0695401	0.0994355	0.124836	-0.0720537	-0.124193
VNG0636G	-0.159863	-0.0177961	-0.303883	-0.174779	-0.234774	-0.0456519	-0.0306027	-0.0518501	-0.0833183	-0.243394	0.101395	-0.232962	-0.180735	-0.0662696	-0.171137	-0.181493	-0.147301	-0.0919496	-0.0676235	-0.0811112	-0.313593	-0.0512367	-0.0906369	-0.50688	-0.246893	-0.12812	-0.0583244	-0.144453	0.00926246	-0.130889	0.00241659	0.0426363	-0.0204465	-0.174827	-0.24087	-0.0492545	-0.00940171	-0.295361	0.00666556	-0.141542	-0.124672	-0.190501	0.0444951	0.0934856
VNG0637G	-0.108172	0.00845827	0.239893	0.110305	0.0989371	0.108065	0.0443583	0.108165	0.105594	0.00782521	0.0559343	0.0986568	-0.00581825	0.00558511	-0.141381	0.0108311	0.0441141	-0.00248881	0.0099395	-0.147171	0.343708	-0.0753537	-0.019919	0.214478	0.110636	0.15794	0.0400978	0.158018	0.0545955	0.0453131	0.0851197	0.107566	-0.0777406	0.152961	0.114375	0.0537325	-0.163022	0.0983498	-0.0157629	0.137973	0.0298045	0.205422	-0.122136	-0.0563249
VNG0639G	0.0682216	-0.00388368	0.232904	0.37047	0.176593	0.199235	0.104321	0.180317	0.188357	0.146393	0.212824	0.332849	0.328963	0.138691	0.160195	0.172367	0.2869	0.136596	0.112526	0.104148	0.540515	0.000397154	0.0688744	0.586643	0.364097	0.14616	0.168915	0.371666	0.240726	0.16737	0.15413	0.185933	0.317682	0.288849	0.298693	0.162897	0.0440889	0.233173	0.0655986	0.270492	0.21837	0.665689	0.0467106	0.115516
VNG0640G	-0.0750184	-0.173359	-0.130363	-0.0283011	-0.0330242	0.0214039	0.14553	-0.0442093	-0.0653639	-0.182214	-0.000801918	-0.128913	-0.176281	-0.0364655	-0.248605	-0.310508	0.0110932	-0.0860516	0.0256095	0.00570569	0.446513	-0.0530052	-0.166648	-0.0641373	-0.0244662	-0.0599931	0.0950479	-0.172803	-0.0198531	-0.0546501	-0.0150619	0.270345	-0.106116	-0.0906135	-0.141587	-0.0273563	-0.0768271	-0.166603	-0.0362051	-0.0738192	-0.0401285	-0.0641513	0.00744907	0.0459172
VNG0641C	-0.163039	-0.196653	-0.125607	0.0476075	-0.0858982	0.085478	0.0567446	0.00310181	-0.0967941	-0.0963509	-0.0800401	-0.11194	-0.182436	0.0501558	-0.185334	-0.162458	-0.0944396	-0.0754535	0.0399446	-0.148487	0.477408	0.0420747	-0.138203	0.0273919	-0.0828673	-0.0832538	-0.101483	-0.167966	-0.0271362	-0.106312	-0.042656	0.206813	-0.0948265	-0.111205	-0.119959	0.0268498	-0.179188	-0.16464	-0.136053	-0.0971451	0.0128271	-0.0420551	-0.130438	-0.0732945
VNG0642C	-0.0357424	0.0133693	-0.0445928	0.177391	0.0669345	-0.0575076	-0.0472216	0.0559135	0.00217098	-0.0991334	0.17757	-0.0198561	-0.187866	-0.0150086	-0.0593411	-0.0576379	-0.0729133	-0.0391753	0.0444717	-0.0668915	0.265485	0.0507273	0.0564266	-0.0956333	0.0741301	0.0611008	0.0788333	0.0169274	0.0654646	0.0365966	0.0958092	0.0153494	0.0766711	-0.0620966	-0.0130865	0.173929	0.0836813	0.0323211	0.017335	-0.0152296	0.106612	-0.0258221	0.072142	0.192976
VNG0643G	0.0614996	0.051249	-0.11948	0.0872923	-0.00653039	0.0748065	0.0312181	0.0499711	0.164135	0.163126	0.468389	0.141861	0.12159	0.0799504	0.0784252	0.119415	-0.0539204	0.048249	0.0648037	0.0783241	-0.0949909	0.397712	0.200133	0.359868	0.256289	0.328663	0.115	0.174477	0.197771	0.182808	0.193355	0.12073	0.522135	0.300907	0.301685	0.200832	0.165784	0.270855	0.175406	0.310179	0.170962	0.230015	0.153181	0.336352
VNG0646G	0.0563424	0.0677988	-0.128224	-0.213578	-0.157839	-0.0168393	0.0097455	-0.140736	-0.0212997	-0.0059279	0.0155405	-0.190265	-0.0605008	0.124873	-0.053164	-0.218417	-0.138828	-0.0968185	-0.0233774	-0.00919392	-0.118464	0.166314	-0.0349509	-0.288218	-0.310378	-0.102007	-0.0321104	-0.303546	-0.0662753	-0.0185377	-0.0276158	0.106015	0.0685706	-0.156379	-0.128247	-0.158672	-0.0467045	-0.130486	-0.0487013	-0.182103	-0.106169	-0.216284	-0.0739692	0.188559
VNG0647G	0.0611973	0.0443698	-0.178644	-0.0385241	-0.0149121	0.0870881	0.0259764	0.0469219	0.223178	0.0351585	0.00342129	-0.0176384	0.0240581	0.055191	0.0195019	0.00344133	-0.0374842	0.0649408	0.179662	0.100629	-0.297087	-0.144241	0.142761	-0.086292	0.0354476	0.15526	0.10256	0.0712471	0.243748	0.157491	0.0921363	-0.0213826	-0.101018	0.0791653	0.101473	0.0786764	0.111227	-0.0399659	0.0984837	0.014804	0.0846304	-0.0564295	0.0458039	0.035868
VNG0648G	0.00863862	0.0040442	-0.198261	-0.0668895	-0.0889152	-0.0959643	-0.114682	0.00152008	0.112007	0.00905077	0.15663	-0.0155038	0.0610398	0.0192644	0.0303775	0.0149178	-0.0777423	0.0631507	-0.00507243	-0.0313604	-0.0930427	0.183409	0.0504372	-0.117933	-0.154914	0.0422332	-0.0491349	-0.0431265	0.0590048	0.0652644	0.0067459	-0.12055	0.145745	-0.080967	-0.134056	0.0213046	-0.049302	-0.127704	0.0288113	-0.141816	0.144534	-0.110006	-0.0461558	0.272247
VNG0650C	-0.0412556	-0.00784783	-0.0588497	0.0831399	0.0172269	-0.108335	-0.0313603	0.0236171	-0.00106678	0.0534064	0.00765342	-0.0365201	-0.120045	0.0246055	-0.239017	-0.00775082	0.0256428	-0.0664406	0.0879046	-0.140262	-0.0197214	-0.125909	-0.00210276	0.0718256	0.0538477	0.0610664	0.0291608	-0.0872798	-0.0119294	0.00624119	0.0549274	-0.0403885	-0.0209147	0.0360527	-0.0312808	0.0439975	-0.00269095	-0.0691679	0.0206089	-0.015049	0.127942	-0.0824127	0.0415592	0.0177282
VNG0651G	-0.108364	-0.0546841	-0.199061	-0.235155	-0.190402	-0.132935	-0.110777	-0.156028	-0.143431	0.0600688	0.0914799	-0.162774	-0.186412	0.0083863	-0.111698	-0.15037	-0.132793	-0.0641478	0.0303606	-0.0746943	-0.253725	0.07307	-0.0677261	-0.368439	-0.272771	-0.0101992	-0.130683	-0.246649	-0.0557771	-0.080297	-0.0962347	-0.0331804	0.0106832	-0.211477	-0.186044	-0.0705016	-0.0334498	-0.192137	-0.0183723	-0.0639546	-0.176181	-0.323017	-0.0229027	0.168152
VNG0652H	-0.110113	-0.149355	-0.114538	-0.277997	-0.150058	-0.0922045	-0.038987	-0.116655	-0.0504014	0.127786	0.611135	-0.234563	-0.180949	-0.0644327	-0.254177	-0.189589	-0.064879	-0.0896766	-0.0925172	-0.0282631	0.238304	0.585375	0.00520913	-0.247899	-0.0112814	-0.0146797	0.00621299	0.129531	0.101495	0.100521	0.0713004	0.29529	0.743302	-0.209155	-0.0836816	-0.0934634	-0.01834	-0.13803	0.0920498	-0.140567	-0.0846851	-0.0760164	-0.0602994	0.414233
VNG0653G	-0.154679	-0.0310259	-0.15688	-0.38514	-0.0611375	-0.0835209	-0.0232294	-0.148123	-0.0391964	0.0526138	1.95133	-0.228408	-0.198476	-0.0356973	-0.208884	-0.163067	-0.14832	-0.130254	0.00956234	-0.165103	-0.16074	2.01539	-0.00503232	-0.0578647	-0.182951	-0.0810184	-0.0818426	-0.166537	-0.100273	-0.121311	-0.0136133	0.107425	0.698734	-0.0835541	-0.234356	-0.165829	-0.115496	-0.107369	-0.112326	-0.128594	-0.175847	-0.113969	-0.0381865	0.964597
VNG0654C	-0.217275	-0.158431	-0.247259	-0.435289	-0.243143	-0.196043	-0.203589	-0.195089	-0.107385	0.339116	1.42157	-0.288483	-0.125562	-0.180887	-0.178985	-0.289295	-0.256043	-0.17508	-0.115682	-0.108447	-0.202477	1.22552	-0.0950952	-0.249258	-0.203482	-0.111701	-0.193883	-0.198152	-0.0479756	0.0486237	0.130724	0.149046	0.951263	-0.306862	-0.239005	-0.276504	-0.233029	-0.227614	-0.0645181	-0.15708	-0.0917366	-0.110392	0.0475872	1.23209
VNG0656H	-0.0113235	0.0527481	-0.219554	-0.0199406	-0.031821	0.0189063	0.00434913	-0.0290135	-0.0101495	0.1147	0.311324	-0.0264091	-0.0273563	-0.0966059	0.0435189	0.0209976	-0.0598695	-0.0516031	-0.0598442	-0.000729532	-0.11526	0.192994	-0.00402979	-0.308307	-0.0990136	0.0674655	-0.0826436	0.00433548	0.0679297	0.0816239	0.0391077	0.0098656	0.211208	-0.018702	0.0275386	0.105292	0.03587	-0.0599044	0.160305	-0.0791119	0.0912094	0.0128634	-0.0275686	0.238057
VNG0657G	0.0630209	0.0354448	-0.0507389	0.0860727	-0.0336756	-0.0179425	-0.132637	0.0547749	0.0260097	0.035145	0.0108089	0.0953469	0.05594	0.07745	0.0369715	-0.0399492	-0.0192504	-0.00964464	0.127037	0.0569746	-0.0275945	0.0352384	0.102208	0.0566193	0.115127	0.088429	-0.00159013	-0.0164699	-0.00138855	0.0175251	0.0369767	-0.0789255	0.104874	0.105358	0.0995139	0.034426	0.0820108	0.0667618	0.0246006	0.109062	-0.00559132	0.0671693	-0.0375876	0.102079
VNG0659H	-0.0412798	0.0750609	-0.0686205	-0.0238801	-0.102151	0.167123	-0.134864	0.122685	0.0121581	-0.236783	0.198978	0.130387	0.0858527	0.0665171	0.176192	0.183182	-0.156431	0.10887	-0.0201515	0.0330003	-0.498747	0.0578389	0.0293482	-0.0133898	0.0424894	0.115489	-0.047829	0.0846697	0.144252	0.0729469	-0.0206985	-0.256041	0.0957427	0.0150594	0.0638342	0.0681964	-0.0265534	-0.0630107	-0.0401681	0.0215093	0.164781	0.084909	-0.129832	0.146513
VNG0660H	-0.0586159	-0.030977	-0.236885	-0.296954	-0.179453	-0.110659	-0.0863844	-0.136633	-0.00996471	-0.00905813	0.150605	-0.220206	-0.0636274	-0.00755593	-0.0614272	-0.147638	-0.179842	-0.0313437	0.0389458	-0.0147177	-0.538046	0.0608981	0.00528778	-0.384791	-0.231981	-0.0542016	-0.161721	-0.216774	-0.0585522	-0.0493379	-0.0378091	-0.0588266	0.0600057	-0.277432	-0.169593	-0.0995387	0.00774175	-0.190856	0.0106243	-0.163812	-0.146242	-0.318912	0.00698896	0.281671
VNG0662G	0.145567	0.150862	0.0285652	0.162879	0.0955377	0.221745	0.175827	0.226672	0.0873427	0.205211	0.351476	0.163149	0.310165	0.248776	0.2536	0.306994	0.230579	0.262275	0.334982	0.198689	0.127164	0.389207	0.123067	0.0707202	-0.0169184	0.0690134	0.124047	0.0304645	0.251515	0.104286	0.170262	0.303721	0.44816	0.0284529	-0.0219265	0.219232	0.136208	0.053758	0.0994868	0.084566	0.211246	0.0688051	0.236911	0.446904
VNG0664G	0.317964	0.307507	0.355942	0.111351	0.311695	0.188632	0.202145	0.155117	0.23859	0.044309	-0.0468966	0.62544	0.739569	0.545085	0.622021	0.627993	0.560329	0.433357	0.427708	0.402614	0.0835765	0.424834	0.191066	0.240881	0.325574	0.178435	0.182574	0.274138	-0.0120279	0.109769	0.06271	-0.121537	-0.0474724	0.298934	0.273451	-0.00962599	0.131262	0.270856	0.116593	0.290039	0.0283285	0.293154	-0.043646	-0.113402
VNG0665G	-0.149392	0.0241349	-0.25093	-0.199713	-0.167264	-0.13032	-0.168158	-0.176289	-0.0524888	-0.0708182	0.237657	-0.186873	-0.185823	-0.068656	-0.00137529	-0.130129	-0.141968	-0.0108007	-0.0234056	-0.0970001	-0.359429	0.155784	-0.0976721	-0.398944	-0.346497	-0.0929362	-0.147568	-0.309467	-0.0645252	-0.0591355	-0.145914	-0.151584	0.161993	-0.25633	-0.270376	-0.130661	-0.169897	-0.31197	-0.0303266	-0.217087	-0.0979065	-0.318348	-0.0485597	0.269404
VNG0666G	-0.0632579	-0.107917	-0.0362866	0.126122	-0.101883	-0.0262928	-0.0461462	0.0334624	-0.00999914	-0.168057	0.047381	-0.095799	-0.154346	0.0103529	-0.0913372	-0.210705	-0.132346	-0.0851127	-0.0183769	-0.168031	0.375727	-0.0212079	-0.104763	0.00610602	0.0115925	-0.0767357	-0.0942171	-0.0791659	-0.0237437	0.00787743	-0.0311675	0.04018	0.0511949	-0.164276	0.0212783	0.072744	0.0558378	-0.0774743	0.0143236	-0.111226	0.0831248	-0.0898623	-0.0244134	0.0220195
VNG0667G	-0.0667031	-0.014177	-0.520063	-0.2875	-0.184076	-0.139152	-0.131116	-0.121188	-0.0602359	0.0931339	0.202969	-0.265059	-0.175638	-0.133552	-0.122591	-0.200156	-0.204471	-0.0414937	-0.0328958	0.0586581	-0.484128	0.242495	-0.0594331	-0.515511	-0.344735	-0.181534	-0.238614	-0.266686	-0.0103178	-1.61871e-05	-0.047693	-0.0539009	0.21438	-0.303327	-0.258929	-0.078764	-0.025685	-0.313362	-0.0173468	-0.258	-0.131015	-0.421982	-0.0324447	0.537788
VNG0668C	0.218369	0.137677	0.233501	-0.0454975	0.225702	0.0676112	0.177111	-0.0504439	0.369995	0.164251	-0.193858	0.309353	0.206305	0.139176	0.136025	0.189347	0.17485	0.19187	0.135372	0.227185	-0.299564	-0.264659	0.229226	0.135952	0.44423	0.282685	0.228433	0.373461	0.0134853	0.255101	0.150474	0.165963	-0.102291	0.375618	0.487423	-0.0103283	0.344352	0.29378	0.197678	0.318975	6.23e-06	0.115562	0.118851	-0.123879
VNG0669H	0.117709	0.136267	0.0431905	0.0970213	0.125491	0.196835	0.141479	0.261818	0.0693408	0.164187	-0.29591	0.0011624	0.2064	0.0999266	0.192345	0.108941	0.0852556	0.111802	0.0937749	0.116395	-0.344159	-0.260433	0.171609	0.126193	0.0950547	0.151862	0.120355	0.124915	0.123882	0.118306	0.0729303	-0.173698	-0.148111	0.102131	0.104425	0.113512	0.0867947	0.118916	0.0376313	0.0194036	0.155393	0.080289	0.11145	-0.319442
VNG0670H	-0.0264386	0.0451939	0.147884	0.0318501	0.0111176	0.0258601	-0.0224617	0.14081	0.0554548	-0.140596	-0.176519	0.110361	-0.0849867	-0.0644946	0.0256461	-0.00747396	0.0520708	-0.0259059	0.0168272	-0.217796	0.136261	-0.0763175	-0.0111727	0.6673	0.106295	0.096377	0.00342026	0.0226832	-0.139413	0.0375282	-0.0101979	0.0467758	-0.0406311	0.0513544	0.125891	-0.0368717	-0.0334063	0.114079	-0.0156729	-0.041372	-0.050237	0.281815	-0.184256	0.00917557
VNG0671H	0.169286	0.151384	-0.0207984	0.0451252	0.124898	0.141586	0.114702	0.051129	0.26264	-0.06391	-0.0121776	0.175975	0.355947	0.127597	0.125664	0.0608259	0.215103	0.103118	0.147324	0.16232	-0.209953	-0.0343699	0.0677341	0.122348	0.15952	0.0696206	0.173192	0.252042	0.145554	0.0807919	0.0505189	0.0925789	-0.078862	0.382475	0.121495	0.122077	0.152943	0.0905878	0.118736	0.176625	0.0341836	0.21012	0.0294879	0.115567
VNG0673G	-0.0546559	-0.0199221	-0.249119	-0.152346	-0.0686836	-0.0882661	-0.0580403	-0.121478	-0.113428	0.00392827	0.165653	-0.283016	-0.122823	0.00275356	-0.0886342	-0.233872	-0.0863438	0.0189745	-0.00330542	-0.0105866	-0.194181	0.0779229	-0.0462271	-0.38327	-0.193131	-0.121307	-0.228978	-0.135374	0.0214161	-0.0567842	0.0541514	-0.0386745	0.127766	-0.163376	-0.0408607	-0.0522599	-0.0982237	-0.188785	-0.100986	-0.159953	-0.000475547	-0.269554	0.0955056	0.26899
VNG0674C	-0.0465047	0.077629	0.046268	0.000192375	0.124169	0.0390643	-0.0432659	-0.12198	-0.0428583	0.00411759	0.0887278	0.17396	0.051266	0.218824	0.12364	0.178936	0.0383748	0.0731421	0.0493017	-0.055592	-0.0185841	0.042247	-0.020606	-0.0350463	-0.053804	0.0193416	-0.0588307	-0.0318996	-0.0852283	-0.0264933	0.026546	-0.122262	0.0367224	0.00126672	-0.0264274	0.0040255	0.0384394	0.0460666	-0.00534258	-0.0562405	0.0463652	-0.0769788	-0.0207434	0.15828
VNG0675C	0.554518	0.48596	0.890968	0.40331	0.606259	0.495305	0.369442	0.329397	0.34801	0.00684708	-1.00244	0.483822	0.644428	0.194465	0.456211	0.713318	0.570049	0.258427	0.28845	0.293246	0.15265	-0.798685	0.354677	1.19142	0.845391	0.512804	0.456273	0.764682	0.187118	0.170351	0.0510542	0.101152	-0.529843	0.859415	0.72157	0.146696	0.21133	0.685444	0.0997078	0.763867	0.23484	1.10065	0.0350276	-0.806097
VNG0676C	0.350191	0.348457	0.606162	0.076903	0.376852	0.00960708	0.173779	0.0395053	0.362143	0.541456	0.990059	0.436651	0.603529	0.16971	0.392252	0.597118	0.297105	0.205512	0.137472	0.325031	0.452828	1.03389	0.310651	0.405142	0.562824	0.474751	0.433582	0.595789	-0.040664	0.262977	0.279976	0.248487	1.03139	0.778323	0.632365	0.0305051	0.249449	0.613754	0.20131	0.55094	0.142485	0.47326	0.452649	0.498124
VNG0677H	0.14862	0.0946134	0.225826	0.13011	0.221558	-0.0970799	0.0648036	0.107982	0.134338	-0.0015702	0.102949	0.260713	-0.0584719	0.0797242	0.085533	0.1116	0.0843143	0.166624	0.0602234	0.133247	0.413455	0.0507704	0.0979292	0.658416	0.115612	0.163191	0.0272768	-0.0427069	-0.0024966	0.166827	0.132054	0.0736936	0.0453224	0.172351	0.209768	0.0582121	0.16431	0.460676	0.133271	0.235379	0.135266	0.261416	-0.0179976	0.0512808
VNG0678G	-8.24393e-05	0.116745	0.09329	-0.0141245	0.12242	-0.147674	0.0333143	-0.175772	0.058886	0.148746	0.297655	0.124287	-0.00693993	0.0822715	0.106366	0.17702	-0.0393966	0.0861324	0.16409	-0.00605032	-0.0492481	0.275452	0.076738	0.254433	-0.0658828	0.0747084	-0.0313801	-0.0482463	0.0351926	0.0651097	0.174973	0.103418	0.12825	-0.0326887	-0.0308814	-0.052883	0.0992642	0.281435	0.104991	-0.0168535	-0.00539493	0.215544	0.0808896	0.252625
VNG0679G	0.0230776	0.12661	-0.16567	-0.145648	-0.143136	-0.212785	0.016676	-0.122222	0.0560582	-0.0156519	0.17795	0.00426248	-0.0177348	0.104882	-0.000853982	0.0148705	0.012989	0.0643822	0.0595755	-0.00069051	-0.0729886	0.150812	0.141116	-0.407336	-0.139227	0.00609533	0.0294686	-0.255492	-0.169319	0.0327889	-0.0365478	-0.134464	0.103726	-0.0536241	-0.122938	-0.11223	0.00577918	-0.0238868	0.113876	-0.0651583	-0.0444918	-0.344514	0.0338729	0.194684
VNG0680G	-0.101687	0.0236474	-0.044621	0.0497916	-0.0837444	0.1034	0.0861635	0.0468329	-0.0717965	-0.0533683	0.0157841	-0.0450778	-0.152438	0.0392242	-0.160499	-0.0102352	-0.0537828	-0.1009	0.00897785	-0.0702849	-0.0803343	-0.0892329	-0.128026	-0.109479	-0.177145	-0.117438	-0.145406	-0.235535	-0.0382194	-0.0877155	-0.00861337	0.0654222	0.0602973	-0.0173225	-0.175172	0.0938832	0.00293258	-0.0529171	0.0179554	-0.0788902	-0.0631547	-0.18473	-0.0456859	-0.0241692
VNG0681G	0.125403	-0.034992	0.236254	0.0583025	0.0637376	0.0366291	0.114655	0.0930947	0.168265	0.33293	-0.333804	0.144139	0.275622	0.0933425	0.23368	0.20099	0.243789	0.0766742	0.043175	0.244422	-0.00379292	-0.029306	-0.0765469	-0.0354277	0.303698	-0.0169708	0.0537003	0.285556	0.0218361	-0.0772298	-0.0010193	0.0313113	0.11399	0.254263	0.457457	0.0250571	0.0465966	0.0933911	0.0780013	0.289626	0.050959	0.0923754	0.12817	-0.385022
VNG0682C	-0.0638343	0.0272891	-0.010229	0.0955996	-0.0601886	-0.0717954	-0.0437952	0.10087	-0.0140295	-0.0736449	0.143023	-0.133653	-0.0959331	0.0456841	0.0198324	-0.0642378	-0.0919465	-0.0332795	0.0028401	-0.0955293	0.244915	0.106432	0.0275635	-0.297114	-0.102813	-0.0695331	-0.0453514	-0.180522	-0.0401997	-0.0357141	-0.0647831	0.0199726	-0.0641559	-0.151878	-0.0929337	0.0312215	0.112181	-0.0684717	0.0546583	-0.113834	0.0474335	-0.151935	-0.0209277	0.060435
VNG0683C	0.0108754	-0.0802199	-0.0813758	-0.0146522	-0.0481619	-0.254799	-0.111885	-0.0299485	0.100471	0.246819	0.187811	-0.0801383	-0.0738049	0.0849301	0.114133	-0.0267336	-0.00374581	0.136232	0.00345341	-0.101988	0.0768614	0.122811	0.139545	-0.103657	0.0597025	0.0803952	-0.0298809	0.0300134	-0.0739792	0.125359	0.00132674	-0.0960435	0.0526625	-0.0554822	0.125403	0.00313448	0.0233131	-0.040313	0.0506345	-0.106855	0.0998171	-0.124848	0.0588558	0.269682
VNG0684G	-0.127941	-0.0543576	-0.059992	-0.0859386	-0.0554334	-0.0160603	0.0816561	0.0708919	0.016257	-0.189817	0.0481429	-0.0228179	-0.164907	-0.0257361	-0.0885467	-0.147214	-0.122124	-0.055631	-0.0360549	-0.276021	0.0692989	-0.00921092	-0.0409063	0.0621926	-0.0205727	-0.0985773	-0.113911	-0.0572886	0.10023	-0.049621	-0.0992029	0.0323281	-0.148929	-0.0330841	-0.03536	0.113046	-0.0413274	-0.22755	-0.00845058	-0.0794719	0.0984425	-0.0908881	-0.083096	-0.0163997
VNG0686C	-0.023802	-0.0335233	-0.0535811	0.056557	-0.0730825	-0.0869558	-0.0923418	-0.0442481	-0.00851959	-0.0468592	0.549492	-0.0497913	-0.117813	0.0594406	-0.0616089	0.00439225	-0.0974322	0.0316491	-0.0019032	0.0104008	-0.305104	0.60593	0.0457699	-0.068612	-0.0571514	0.0237022	0.0268254	-0.101784	-0.0535408	-0.024583	0.0698541	-0.0400561	0.26256	-0.0732344	-0.0152511	-0.000283685	0.0217906	-0.0873056	0.0251301	-0.0442188	0.143943	-0.254441	-0.037379	0.142578
VNG0688H	0.186635	0.16533	0.1723	0.947794	0.0270528	0.931041	0.150103	1.00833	0.179349	0.202823	-0.770909	0.0250089	0.28957	0.247064	0.281084	0.166783	0.0772384	0.217418	0.0904177	0.19844	-0.563137	-1.19028	0.191639	0.40332	0.0633901	0.195527	0.481769	0.227447	1.05995	0.251733	0.293754	0.184375	-1.08618	0.255858	0.237373	1.03852	0.173727	0.117413	0.31702	0.219048	0.874489	0.621657	0.27096	-1.37416
VNG0689G	-0.0271992	-0.0216086	-0.00928412	0.028803	0.042432	-0.0491859	-0.145561	0.0319629	0.016091	0.165772	-0.0591617	-0.030721	0.0394703	-0.0963021	-0.0161703	0.045045	-0.00202582	-0.0109308	0.0158605	0.0372027	0.0918938	-0.0304585	0.0183336	0.0946147	0.0666865	0.0462552	-0.131339	0.0645118	0.0206208	0.0934993	0.0183828	-0.150311	-0.0322632	0.0767373	0.0462202	0.10352	0.0274199	0.0441514	0.120154	0.0430913	0.0490308	0.128721	-0.0509924	0.0181936
VNG0690C	-0.0109939	-0.00231061	-0.176543	-0.115599	-0.0794899	-0.114489	-0.0931698	-0.0125538	-0.0324319	0.109765	0.18513	-0.0807487	-0.0103395	-0.00525541	-0.057025	-0.157972	0.0284423	0.053724	-0.0340809	-0.029698	0.0382558	0.219137	-0.0493688	-0.385028	-0.136334	0.0244842	0.0181339	-0.133434	-0.0337721	0.0383842	0.0250364	-0.0348718	0.137487	-0.183473	-0.0167959	-0.0215373	0.0692265	-0.22607	0.133025	-0.181134	0.0111894	-0.27323	0.0279527	0.245085
VNG0692C	-0.0162067	-0.0716515	-0.13816	-0.0518478	-0.0340514	-0.101768	-0.0382979	-0.120827	-0.0167467	-0.0178801	0.122154	-0.0922602	-0.036385	-0.031344	-0.00517913	-0.161982	-0.074632	0.0978034	-0.0554162	0.0688679	0.0758043	0.0376747	0.103779	-0.238614	-0.0322351	-0.12264	0.0316973	-0.108101	-0.0314591	-0.0781135	0.134831	0.0884666	0.019476	-0.251059	-0.12194	0.0314453	0.0141057	-0.142882	0.142409	-0.13804	-0.00219014	-0.27438	0.103627	0.218051
VNG0694G	0.0507647	0.251739	0.45266	0.0889736	0.376232	0.123784	0.138347	0.117417	0.361025	0.49069	0.363289	0.441561	0.451356	0.197357	0.207045	0.379457	0.348953	0.27392	0.113263	0.344852	0.214314	0.289725	0.386046	0.76643	0.796527	0.558194	0.296615	0.859948	0.248902	0.390763	0.395073	0.352727	0.141508	0.681557	0.830533	0.250767	0.458643	0.749609	0.275962	0.66879	0.328531	0.922743	0.36066	0.0312935
VNG0697H	0.492457	0.28297	0.547446	0.630201	0.301954	0.496157	0.332362	0.539113	0.268656	0.160856	-0.768609	0.29977	0.514234	0.377649	0.448698	0.331204	0.317166	0.236629	0.239389	0.427396	-0.642475	-0.829113	0.250239	0.390632	0.353192	0.33831	0.509642	0.32213	0.508734	0.195849	0.192679	-0.035147	-1.30341	0.356816	0.385161	0.515426	0.284618	0.323028	0.36388	0.407278	0.343114	0.377203	0.298702	-1.38011
VNG0698H	0.0275525	0.0870785	-0.109562	-0.0213639	-0.0745034	-0.072507	-0.0510306	0.0130365	-0.000213468	0.0854402	0.208369	-0.0954787	-0.00937213	0.11623	0.111427	0.0981085	-0.0926927	0.0258065	0.127083	-0.0116709	-0.10559	0.253789	0.0668382	-0.242756	-0.142412	-0.0975973	-0.120601	-0.0814417	-0.0279584	0.0171392	0.000991742	-0.0692744	0.1167	-0.187712	-0.0810715	0.0030157	0.0692531	-0.106619	0.0757684	-0.109724	0.035579	-0.15737	0.0137639	0.209798
VNG0700G	0.0099683	0.0626836	-0.111536	-0.0255929	0.000600823	-0.00628572	0.103612	-0.0795807	-0.10834	-0.134255	0.149796	-0.0685018	-0.00944525	-0.0330911	0.0140815	-0.0638944	0.0521769	0.02007	0.0290728	0.023769	0.352696	0.103751	0.0468379	-0.217178	-0.0554697	-0.0790351	0.151519	-0.129605	-0.0756187	0.0752688	0.0719069	0.145899	0.048595	-0.113542	-0.0714796	-0.0936676	0.134127	-0.0515923	0.106076	-0.00691725	-0.0995006	-0.126672	0.144372	0.162644
VNG0702H	-0.059646	0.0137025	-0.0975433	-0.243844	-0.0777573	-0.117314	0.0136028	-0.159569	0.0653894	0.066306	0.0937605	-0.154581	-0.228445	0.0438025	-0.0782793	-0.141079	-0.117797	-0.0229121	0.0957352	-0.0683877	0.014309	0.133794	-0.120742	-0.430066	-0.145809	-0.0864751	-0.0669748	-0.25018	-0.0771617	-0.107012	0.00435973	0.078366	0.0198617	-0.182405	-0.250277	-0.139913	-0.0110812	-0.189251	0.0266649	-0.107881	-0.18541	-0.350672	-0.0272648	0.220208
VNG0703H	-0.0773767	0.0345276	-0.158114	-0.185857	-0.0544283	-0.055888	0.0229639	-0.180912	-0.0764052	-0.0216377	0.145611	-0.26805	-0.128311	-0.121787	-0.176729	-0.229032	-0.127018	-0.0598743	-0.0279735	-0.0528901	-0.302979	-0.0733355	-0.0702898	-0.401709	-0.175248	-0.165668	-0.0848144	-0.0497777	-0.0525938	-0.0907797	-0.0207835	0.207766	0.0155489	-0.167048	-0.223534	-0.0589685	-0.0894013	-0.0939753	-0.0145465	-0.131955	-0.0971927	-0.277881	0.0285329	0.189997
VNG0704C	0.406288	0.368597	0.474445	0.43051	0.493027	0.0582778	0.229797	0.041615	0.262255	-0.0281015	0.00813161	1.25191	0.671827	0.816816	0.82011	0.966047	0.847091	0.769768	0.702793	0.432751	0.614693	0.549426	0.405767	0.843024	0.51031	0.333548	0.0899906	0.44653	-0.0402894	0.319948	0.449503	0.170869	0.160722	0.605708	0.422309	0.152293	0.463419	0.83609	0.188152	0.524573	0.186253	0.749364	-0.0274208	-0.0432038
VNG0705C	0.293628	0.19427	0.274767	0.15792	0.34433	0.139165	0.189739	0.0829804	0.0621013	0.108173	-0.0306368	0.70099	0.564397	0.413659	0.406525	0.641459	0.552747	0.379207	0.456117	0.29189	0.318344	0.347427	0.198472	0.461672	0.311699	0.10484	0.134523	0.304202	-0.0223997	0.0388847	0.109374	0.0108606	0.0391738	0.377461	0.275237	0.0191236	0.0880436	0.328696	0.12867	0.129604	-0.111122	0.232588	-0.00192264	-0.0698864
VNG0707C	-0.013867	-0.0693388	0.014574	0.0753895	0.0493783	0.171384	0.129694	0.365572	-0.0187855	-0.300424	-0.112097	0.0105314	-0.145041	-0.00449823	-0.0646666	-0.109446	-0.0040966	-0.0592084	-0.0855932	-0.114643	0.503529	-0.0114472	-0.023712	0.787267	0.138505	-0.112242	-0.0602013	0.0750235	0.0204264	-0.0300036	-0.0618459	0.126391	-0.195384	-0.00539613	0.0860664	0.160139	-0.0321661	0.0786525	-0.0446973	-0.0129005	0.221097	0.233177	-0.0630134	-0.0881221
VNG0708H	0.0167249	-0.0786581	0.00100886	0.0791281	-0.0258485	-0.0124141	0.0698835	0.0446776	0.0140048	-0.0603341	0.0765612	-0.0340824	-0.13669	-0.0335744	-0.13597	-0.119302	-0.0107807	-0.00366493	0.00338943	0.0631351	0.3435	0.013306	0.0310554	-0.041356	0.00955028	-0.0464058	0.0690406	0.00430673	-0.0608515	-0.00426511	0.00560325	0.20105	-0.0310265	-0.0418815	-0.199763	-0.00703615	0.0945209	-0.0361725	0.0598584	-0.0063238	0.0498766	-0.0355378	-0.0418776	0.0969518
VNG0709C	-0.125089	-0.0716242	0.0384115	0.149198	-0.01917	-0.0291558	0.0514292	0.0668756	0.0114125	-0.182176	0.0954578	0.051328	-0.167558	0.0425964	-0.114226	-0.00755207	-0.0691478	-0.0410374	-0.0937032	-0.213139	0.477276	-0.0331404	-0.056302	0.295447	0.11339	-0.0746677	0.0550605	-0.0522104	-0.0200757	-0.0386183	-0.00126994	0.201456	-0.0653573	0.0023412	-0.0550955	-0.142761	-0.102497	0.122509	-0.0541401	0.00638501	0.00744853	0.0236235	0.0151285	0.146725
VNG0711C	0.299855	0.204692	0.673486	0.513708	0.432776	0.401042	0.240976	0.36165	0.271002	0.431719	0.0480077	0.485895	0.435618	0.0848793	0.368475	0.583269	0.465802	0.188549	0.106402	0.327695	0.388064	-0.237308	0.229712	1.15729	0.856221	0.445928	0.35444	0.763292	0.333256	0.312168	0.200125	0.439544	0.334498	0.668212	0.721576	0.33759	0.0911217	0.812274	0.150024	0.61903	0.445663	1.30086	0.514889	-0.159832
VNG0713C	0.267209	0.244386	0.317226	0.192305	0.274853	0.222773	0.243356	0.232405	0.348612	0.875944	-0.563734	0.306275	0.460012	0.267361	0.448291	0.400101	0.275363	0.276794	0.213356	0.250848	0.301368	-0.535277	0.162242	0.244754	0.344452	0.222082	0.255178	0.252905	0.0758251	0.105148	0.100383	1.04683	-0.0271612	0.437474	0.435243	0.249446	0.301249	0.432668	0.335942	0.361624	0.312431	0.453997	1.13773	-0.0859489
VNG0715G	0.138348	0.0896488	-0.0306282	-0.0454043	0.0304254	0.120947	0.150452	0.0278798	-0.00362807	0.224347	1.11398	0.0527005	0.024917	0.148514	0.043565	0.022428	-0.0154303	0.05422	0.0672616	0.0519137	0.0483636	0.866291	0.0272097	-0.0710249	-0.143376	-0.0499547	-0.105535	-0.0952079	0.060653	0.01582	0.114461	0.185446	1.02946	-0.0846079	-0.0376059	-0.0265269	0.0829048	-0.0319816	0.0477353	-0.0382463	-0.0177908	0.106602	0.103645	1.28547
VNG0716G	0.417383	0.350941	0.568504	0.613221	0.504782	0.543146	0.433412	0.544697	0.33754	0.979529	-1.47233	0.446903	0.426817	0.296736	0.352767	0.442083	0.438464	0.302934	0.231585	0.249008	1.26438	-1.56505	-0.0044416	0.73925	0.197804	0.0403182	0.0218253	0.0214314	0.0775786	-0.177343	-0.118527	1.15848	-0.279363	0.563447	0.292043	0.608204	0.370893	0.513515	0.27191	0.452293	0.542437	0.748555	1.32157	-0.0866484
VNG0717H	0.216715	0.353911	1.06825	0.0991122	0.89798	0.200944	0.486541	0.170367	0.366738	-0.0043239	-0.277492	0.866434	0.581944	0.0728327	0.125	0.609027	0.526856	0.18896	0.120916	0.149904	0.63541	-0.38431	0.190765	1.31913	1.033	0.456958	0.322194	0.756893	-0.15396	0.313272	0.223911	0.420514	-0.062096	0.934712	0.731846	0.0114288	0.248654	1.06411	-0.000744578	0.66747	0.0158972	0.946699	0.03234	-0.214943
VNG0718C	-0.092653	-0.195611	0.0686826	-0.465079	-0.179714	-0.428863	-0.0963098	-0.349926	-0.115527	0.0789492	-0.466454	-0.218661	0.10552	-0.167091	0.0596407	-0.0117051	-0.0514119	-0.0757054	-0.0616864	0.158096	-0.618198	-0.417393	-0.141155	-0.498222	0.116641	-0.0934243	0.113017	0.0870579	-0.397283	-0.085408	-0.028773	-0.1665	-0.411174	-0.136245	0.0100044	-0.344244	-0.045455	-0.129609	-0.0117076	-0.0134637	-0.33372	-0.26698	0.156824	-0.879655
VNG0719G	0.113505	0.013262	0.429542	0.321746	0.423767	0.0930369	0.196699	0.057444	-0.047748	0.0246131	-0.232281	0.328568	0.0632045	-0.0641774	-0.0837503	0.0650834	0.187718	0.0512954	-0.0546795	0.0284523	0.649487	-0.268397	-0.0855014	0.852738	0.349839	0.0108831	0.105765	0.330945	0.0464207	0.0529872	0.198246	0.431776	-0.130779	0.231645	0.128455	0.0394076	-0.0209293	0.403813	-0.0100164	0.167515	0.0124217	0.563947	0.100156	-0.357401
VNG0720G	-0.0361369	0.03568	0.139229	0.00334054	0.0672206	0.00731886	-0.0343836	-0.00869791	0.287613	0.720519	1.25969	0.196812	0.21379	-0.053556	0.0711806	0.216805	0.180811	0.109817	0.240724	0.227883	0.60857	1.07018	0.193019	0.497753	0.492222	0.259536	0.168151	0.421303	0.199337	0.372996	0.165241	0.42196	1.25794	0.421557	0.392854	0.125546	0.185456	0.403503	0.243049	0.392211	0.248571	0.467118	0.491086	1.04837
VNG0723G	-0.0304655	0.025924	0.0594803	0.0218814	0.0606099	-0.102506	-0.0249824	0.0433095	0.0865971	0.136834	0.281839	0.048211	-0.0200539	-0.0242883	0.0880856	-0.0595542	-0.0626617	-0.0580687	0.00163917	-0.0671863	0.12291	0.103093	-0.0229753	-0.0262836	0.104089	-0.0577757	-0.0367989	-0.172229	0.0169345	0.0986133	0.00922	0.117126	0.129031	-0.0609356	-0.0160892	-0.0506649	-0.149124	-0.0667883	-0.0739665	0.0451961	-0.037452	-0.022033	-0.0840217	0.27757
VNG0724H	0.0789846	0.000663629	-0.11247	0.0263536	-0.0420238	-0.0515542	0.0296237	-0.136478	0.0027099	-0.0303465	0.0696862	-0.0945305	-0.159932	0.0291373	-0.130369	-0.17172	0.0541474	0.0387771	0.123558	-0.075787	0.3209	0.0460449	0.0890999	-0.27849	0.038142	-0.0413034	0.0443	-0.0981292	-0.12365	-0.0129885	0.0832936	0.259831	-0.00284205	-0.155289	-0.0917738	-0.0425144	0.0471539	-0.105737	-0.0279207	-0.147226	-0.00894385	-0.0966955	-0.0817364	0.191455
VNG0725H	0.00950086	0.0751964	0.540972	0.499325	0.440958	0.197798	0.165154	0.0487948	0.120919	-0.331328	-0.454987	0.413487	0.148992	0.0295358	-0.0163056	0.392994	0.129714	-0.0195646	-0.118832	-0.0456048	0.359391	-0.579075	0.190644	1.47737	0.819946	0.334304	0.252883	0.793489	0.129689	-0.026886	0.0247506	0.00061062	-0.247167	0.559471	0.415687	0.246837	0.105274	0.831633	-0.0190978	0.369717	0.249612	0.921561	-0.021848	-0.51612
VNG0726C	0.00169936	-0.0301906	0.0935624	-0.0054689	0.203015	0.0562316	0.078566	0.0595221	-0.012492	-0.0210103	0.0300541	0.0963573	0.00839829	0.109423	-0.00844474	-0.0645786	0.220906	0.0521485	0.0744422	-0.106176	0.617434	0.103361	0.0475344	0.346289	0.200769	-0.033463	0.088878	0.0857854	0.0186721	0.0949444	0.126443	0.190101	-0.035004	0.00733963	0.0598034	-0.0350798	0.105364	0.168832	-0.00286349	0.15076	-0.0133544	0.176733	-0.0592698	0.0734307
VNG0727C	-0.235292	-0.120841	-0.14486	0.0356063	-0.0731997	0.0195328	-0.110309	0.175095	-0.0749561	-0.318349	0.0825867	-0.105211	-0.157602	-0.0342535	-0.0738183	-0.0743944	-0.0845242	-0.0315858	-0.147584	-0.174239	0.462948	-0.0665763	-0.0818881	-0.0855496	-0.135009	-0.182215	-0.0667215	-0.0880481	0.0286842	-0.0937605	-0.104628	-0.039522	-0.145473	-0.144325	-0.100381	0.196881	-0.083534	-0.0623457	-0.0745021	-0.0669352	0.158868	-0.078202	-0.128616	-0.0335577
VNG0729H	0.238284	0.0757028	0.38324	0.397739	0.155105	0.340376	0.189394	0.446388	0.105806	0.348242	0.253853	0.223565	0.363211	0.0486019	0.177732	0.244985	0.213208	0.0988692	0.0878726	0.164244	0.321989	0.252091	0.101079	0.568327	0.35347	0.156789	0.234997	0.315942	0.42014	0.174117	0.159111	0.281037	0.370135	0.308211	0.322069	0.553281	0.11547	0.317545	0.148714	0.285633	0.422294	0.533284	0.318483	-0.105715
VNG0730C	0.0668073	-0.054156	-0.328954	-0.214252	-0.0808733	-0.0186863	0.0210848	-0.238261	-0.0872601	0.140178	0.143484	-0.243157	-0.0562649	-0.00579728	-0.172595	-0.284598	-0.0917313	-0.0851078	0.152608	0.0794466	-0.511298	0.244216	-0.0234535	-0.484251	-0.337151	-0.121013	-0.0730626	-0.235857	-0.00297347	-0.108333	0.0144974	0.107541	0.106951	-0.29025	-0.223399	-0.191947	0.0958951	-0.28714	0.0200885	-0.244687	-0.236745	-0.325859	0.0589137	0.317135
VNG0731H	0.0545143	0.0152561	0.10614	0.252316	0.0134659	0.219606	-0.0282254	0.334103	-0.0688912	0.121494	0.234875	0.0161621	0.25664	-0.0569312	0.288736	0.0488811	0.0771232	0.104385	0.0693022	0.214512	-0.223166	0.373737	-0.0346411	-0.0484076	0.00633448	0.0585801	0.0836689	0.0244016	0.11144	-0.044233	-0.0086817	-0.245284	0.0722682	0.0739931	0.0978085	0.246071	-0.12248	-0.0753188	0.0535406	0.03206	0.101304	0.0299144	-0.00795548	0.227011
VNG0732G	0.32095	0.33637	0.597504	0.218266	0.479657	0.147397	0.275204	0.14958	0.37725	0.496877	0.0616957	0.583399	0.282769	0.280064	0.349266	0.693681	0.372753	0.295556	0.147819	0.211974	0.374489	0.0606597	0.334874	0.70873	0.77643	0.523804	0.191962	0.575618	0.116592	0.355027	0.240431	0.400932	0.107225	0.616172	0.677478	0.227235	0.454426	0.831297	0.159049	0.745164	0.186935	0.818514	0.0721766	-0.245851
VNG0733H	-0.037254	-0.0562587	0.0955889	-0.107101	-0.00982433	-0.148517	-0.0255957	0.0303026	0.233473	0.552077	1.59006	0.316615	0.327921	0.150149	0.251697	0.283559	0.223733	0.234572	0.270525	0.260531	0.781714	1.91168	0.336581	0.264424	0.381829	0.329775	0.245962	0.270683	0.148044	0.326484	0.384941	0.554475	1.39016	0.18314	0.276972	0.29497	0.194599	0.272813	0.246788	0.260444	0.229869	0.301174	0.470566	1.46816
VNG0734G	0.252094	0.13035	0.750483	0.225274	0.219004	0.200026	0.106461	0.0455518	0.06758	0.0391828	-0.85376	0.35453	0.495094	-0.0643063	0.30584	0.454679	0.298022	0.0199967	-0.140386	0.0661495	-0.0844679	-0.973022	-0.0360747	0.342671	0.683904	0.19767	0.284054	0.504416	-0.177999	-0.16573	-0.102196	-0.202291	-0.429488	0.590518	0.503724	-0.043923	-0.0126348	0.333202	-0.0160826	0.502389	-0.0717428	0.48268	-0.06076	-1.30935
VNG0735G	0.0322253	-0.0807784	0.00939023	-0.00781058	0.010521	0.0244388	0.0783022	-0.0198447	-0.0767003	-0.13332	0.0274413	-0.0568856	-0.22263	0.0646978	-0.146412	-0.134525	-0.0457463	-0.0469767	-0.0280994	-0.0547954	0.358121	-0.0235366	-0.0230568	-0.000994791	0.0242597	-0.109001	0.0295426	-0.0939612	-0.0472947	-0.0634675	0.0154234	0.280089	0.0201533	-0.0529352	-0.0961652	0.0116761	0.0442265	0.0192619	-0.0105042	-0.0588285	-0.013484	-0.104269	-0.0407456	-0.0132207
VNG0736G	0.0848966	-0.0373082	0.0534117	0.335249	0.149015	0.0547795	-0.00313579	0.122681	0.0281751	0.0435989	0.0512458	0.175532	0.0182551	0.0499533	0.0485412	0.14512	0.0463876	0.0360352	-0.0210106	0.149512	0.0938354	0.253796	-0.0779074	0.590061	0.177374	-0.00107655	0.00615596	0.0586409	-0.0344786	0.0847201	0.0935836	0.17153	0.0882156	0.075959	0.00201652	0.0208425	0.053552	0.243548	0.00612736	0.108055	0.0855114	0.0617116	0.0302017	0.0823607
VNG0737H	-0.0262861	-0.0169207	-0.0210015	-0.0412684	0.0147889	-0.100866	0.00281165	-0.0430455	-0.112337	-0.0518792	-0.407229	-0.0889324	-0.0124108	-0.0631082	-0.00550507	-0.0228198	-0.0202438	-0.0372589	-0.0392193	-0.00772047	-0.417969	-0.452945	-0.109732	-0.225054	-0.0947148	-0.11057	-0.0713814	-0.0882343	-0.173759	-0.111215	-0.134029	-0.145089	-0.467739	-0.170452	-0.128327	-0.151005	-0.0974401	-0.147348	-0.121594	-0.162053	-0.169955	-0.200026	-0.136414	-0.484787
VNG0738H	0.00732704	0.0995365	0.194474	0.257809	0.0541984	0.329878	0.131563	0.205582	0.235298	0.192577	0.015913	0.220564	0.236789	0.0519607	0.122877	0.229607	0.0215745	0.0479792	0.0132961	0.142064	-0.0393197	-0.192492	0.17542	0.338136	0.241202	0.273486	0.181629	0.347837	0.457202	0.260193	0.26303	0.237423	0.0743459	0.310689	0.206347	0.172101	0.0658453	0.262884	0.12838	0.320275	0.318849	0.576849	0.420358	-0.0973399
VNG0740C	0.110102	0.0137114	0.173159	0.275403	0.082075	0.280737	0.0531021	0.234318	-0.0404267	0.0354762	0.16331	0.00144455	0.166641	0.0940591	0.0986114	0.0719025	0.043554	0.0825351	0.0261731	0.153564	-0.411279	0.236871	-0.00541713	0.220939	0.200588	0.071875	0.143037	0.0862654	0.295288	0.0823943	0.0234029	-0.0571385	0.206412	0.0210947	0.0940044	0.20382	-0.0291388	0.0170432	-0.0108493	0.121286	0.171993	0.246962	0.0396021	0.112267
VNG0741H	0.0486347	0.12863	0.264641	-0.0355935	0.0814253	0.0934561	0.129563	-0.00787642	0.0747525	-0.242595	-0.175796	0.263616	0.315647	0.00258413	0.137706	0.199731	0.120048	0.0825975	0.0955802	0.122223	-0.531962	-0.261587	0.205056	0.272706	0.534135	0.221694	0.143096	0.419503	-0.00371192	0.0785959	-0.012843	-0.199714	-0.276443	0.216256	0.380764	-0.0721009	0.0949732	0.376658	0.0908295	0.187977	-0.0523271	0.303305	-0.122709	-0.289517
VNG0742H	0.121135	0.0537974	0.348042	0.265991	0.166838	0.34592	0.112276	0.103176	0.00956191	-0.273895	-0.600519	0.114079	0.0147781	-0.0734565	0.0289934	0.150529	-0.0326774	-0.0506466	-0.121755	-0.119286	-0.353926	-0.572984	0.312589	0.627867	0.366387	0.358465	0.342919	0.47967	0.411451	0.0607387	0.141558	-0.0395402	-0.173459	0.428883	0.370565	0.213884	0.118952	0.419059	0.0571534	0.399286	0.245491	0.603641	0.0236458	-0.466833
VNG0743H	-0.0728837	-0.0974152	0.291486	0.401939	0.312262	0.297036	0.245609	0.342299	0.0902264	0.137584	3.13398	0.475605	-0.0231409	-0.0107692	-0.041317	0.0722567	0.156736	0.144602	0.192647	-0.119115	0.775442	3.27819	0.155538	1.10299	0.338169	0.489781	0.166604	0.367757	0.350859	0.0831596	0.566359	0.385654	2.23322	0.530504	0.390499	0.322917	0.152273	0.575168	0.192519	0.584275	0.230012	0.857883	0.00609137	2.68538
VNG0745G	-0.149683	-0.127127	0.103076	-0.251321	-0.0963265	-0.277715	-0.109412	-0.278374	0.0207837	-0.0229463	-0.101116	0.0455593	0.136554	-0.0903518	-0.0367638	0.0827211	0.00460877	-0.168669	-0.188315	-0.143549	-0.0807416	-0.240383	-0.0336843	0.328972	0.403468	0.0245748	0.0673981	0.151522	-0.145459	-0.0472787	-0.0218521	0.00956639	-0.18308	0.370297	0.195605	-0.11566	-0.00954705	0.277737	-0.0155606	0.351299	-0.0999439	0.370653	0.00580994	-0.412185
VNG0746C	0.00350664	-0.0257296	-0.130201	-0.196281	-0.0770988	0.0114595	-0.0364324	-0.0675989	-0.026282	-0.08501	0.0430657	-0.0771984	-0.127085	0.0571634	-0.0890552	-0.23422	-0.0158468	-0.0703694	0.149309	-0.0754937	-0.0193951	0.0864331	-0.0236109	-0.261679	-0.201469	-0.0629315	-0.0528443	-0.213725	0.00806091	-0.0326151	-0.0952308	0.101889	-0.00312078	-0.190947	-0.150159	-0.0180878	-0.064466	-0.208311	-0.0477374	-0.193071	-0.0537576	-0.163106	-0.121736	0.184025
VNG0748G	0.0778718	0.0326559	0.0710546	-0.248819	-0.0465407	-0.127532	0.0124174	-0.146093	0.00435575	-0.112406	0.0753771	-0.082334	-0.256027	0.0702463	-0.0908069	-0.100115	0.0704452	-0.062608	0.0896223	-0.109466	-0.0785099	0.062238	-0.0506647	-0.136925	-0.0563851	0.0462092	0.0570299	-0.199864	0.0251312	0.0177667	-0.0332813	0.0400436	0.0447106	-0.147489	-0.168143	-0.215541	-0.0784354	-0.0265	0.0222237	-0.00448223	-0.0829382	-0.241772	-0.0184861	0.0260522
VNG0749G	0.0308277	0.0603596	-0.140839	-0.246147	-0.033664	-0.0637177	0.0524491	-0.131223	-0.0355891	0.13212	0.0876507	-0.17008	-0.0396226	0.0435807	0.015958	-0.100032	-0.0908865	-0.0434455	0.0988269	0.0735117	-0.177761	0.241928	0.0271919	-0.397994	-0.174936	-0.0335938	-0.131705	-0.171132	-0.1075	-0.0251388	-0.0773558	0.00122169	0.0915301	-0.221442	-0.145173	-0.147418	0.00183903	-0.165835	-0.0190846	-0.160419	-0.204308	-0.339638	-0.0471207	0.223921
VNG0750C	-0.146627	-0.0927532	-0.0959067	-0.0625169	-0.0717085	0.0711382	-0.0910431	0.0270471	-0.0592251	-0.0748574	0.0545379	-0.156498	-0.124375	-0.15978	-0.125718	-0.101849	-0.075976	-0.0562071	-0.159977	-0.117405	0.114482	-0.145697	-0.189316	-0.179967	0.0274586	-0.106033	-0.0153662	0.0142623	0.088872	-0.0478284	0.00930133	0.0504732	-0.0735369	-0.0443233	0.0199605	0.136255	-0.0613133	-0.0619471	-0.0856316	-0.0507011	0.0795138	-0.0736215	-0.037782	-0.0618763
VNG0751C	0.0924202	0.195234	0.457517	0.386601	0.33541	0.212187	0.214135	0.218601	0.393892	-0.0398795	0.148656	0.585221	0.161442	0.21492	0.272587	0.515102	0.160274	0.13399	0.125831	-0.0986044	0.457264	0.0909049	0.451408	1.26164	0.479181	0.494145	0.143459	0.555878	0.276337	0.277036	0.372641	0.294162	0.140729	0.802244	0.502259	0.253319	0.521152	0.974014	0.18586	0.601544	0.516511	1.08508	-0.0633329	-0.0514032
VNG0752G	-0.131831	-0.0373385	-0.145774	-0.183613	-0.0854423	-0.019141	-0.0387975	-0.114628	-0.0927083	0.055991	0.23932	-0.236373	-0.235533	-0.0094965	-0.16872	-0.196185	-0.132167	-0.04637	0.10707	-0.0769515	0.152946	0.213397	-0.124821	-0.218189	-0.25987	-0.0667501	-0.0357232	-0.155848	-0.0536573	-0.00791873	0.0168916	0.0352423	0.0534625	-0.243779	-0.18072	-0.143918	-0.0349241	-0.213949	-0.0400276	-0.219679	-0.119005	-0.152374	0.00942816	0.25334
VNG0753G	0.00316694	0.100952	-0.204002	0.0198757	-0.0973467	-0.0483904	-0.0925539	0.0295104	-0.099953	-0.0549354	0.22243	0.0336094	-0.112675	0.0539798	0.0985256	-0.00353816	-0.0526671	0.0192624	-0.0569905	-0.0145845	-0.23801	0.15072	-0.10043	-0.176152	-0.0601482	-0.10468	-0.0768691	-0.0468996	-0.04506	-0.0120175	-0.0291704	-0.0426987	0.175141	0.0639175	-0.129546	-0.0568953	0.0182081	-0.112955	-0.00295818	-0.024057	0.0116499	-0.214501	0.0619362	0.139199
VNG0754C	0.0706859	0.0600211	-0.10341	0.0716573	0.031126	-0.136812	-0.0051574	0.0288934	0.0441318	0.0343599	0.171158	-0.0157084	-0.0279861	0.0490236	0.0979984	-0.00452193	0.126496	0.0504111	-0.00778711	0.0346479	0.299746	0.126614	0.0856915	-0.164853	-0.0640594	0.00118964	0.0993451	-0.131941	-0.145617	0.0438119	-0.0320715	0.154628	0.0433245	-0.0285769	-0.103605	0.0413757	0.0653884	-0.0648114	0.0101825	0.0223927	0.0566537	-0.156026	-0.00279453	0.216249
VNG0755C	-0.0994975	-0.0899145	0.0479609	-0.113728	-0.101762	-0.0839441	-0.0282753	0.118173	0.00704758	-0.202339	-0.0274442	-0.0739277	-0.147835	-0.000797748	-0.0643525	-0.0927673	-0.0121478	-0.0958036	-0.115927	-0.202104	-0.122124	-0.0403501	-0.0022429	-0.0619783	-0.10854	-0.039526	0.0391615	-0.155701	0.00244995	0.0241887	0.0101141	0.171025	-0.028334	-0.0102411	-0.148471	0.0452742	-0.0164957	-0.155401	0.000822169	-0.0295868	0.00644369	-0.177824	-0.210244	-0.030832
VNG0757G	-0.0208572	-0.0259817	-0.148796	-0.26899	-0.180606	-0.0603761	-0.120202	-0.000661905	0.0098631	-0.0090379	0.132114	-0.240894	0.0115551	-0.0508646	0.0470691	-0.0823783	-0.151088	0.00685664	-0.0287492	-0.0105349	-0.553668	0.176285	0.0541595	-0.441727	-0.32701	0.0107928	-0.192836	-0.121321	-0.0550063	-0.025307	-0.0813286	-0.177378	0.151541	-0.203224	-0.144186	-0.0227862	-0.00603205	-0.206874	-0.0924364	-0.184019	0.0387304	-0.272033	-0.0624654	0.26088
VNG0758C	-0.0945194	-0.0283674	-0.169308	-0.21047	-0.0873758	-0.0569497	-0.0842757	-0.183867	-0.000465547	0.0728676	0.219272	-0.171787	-0.0900183	-0.0437968	-0.0292001	-0.0903262	-0.0470714	0.0289052	-0.0181578	-0.0366641	0.0370242	0.112716	-0.0398401	-0.451949	-0.191354	-0.0117736	-0.0295971	-0.176019	-0.0800446	0.0357269	-0.0843147	-0.0735184	0.111677	-0.156987	-0.123921	-0.0608074	-0.0187006	-0.179411	0.00253637	-0.0401075	-0.182302	-0.278536	-0.000256918	0.176813
VNG0759H	-0.112986	-0.102046	-0.253932	-0.173416	-0.0819744	0.0258564	-0.00560786	-0.0312052	-0.0321387	-0.0206159	0.0406299	-0.244319	-0.22595	0.0283762	-0.224918	-0.197486	-0.110567	-0.0834275	0.00408136	-0.109615	-0.0906068	-0.00186252	-0.106953	-0.345698	-0.220524	-0.188304	-0.101213	-0.228039	-0.00698376	-0.0326043	-0.0327715	0.0880075	0.0346264	-0.251742	-0.249982	-0.129894	-0.129761	-0.194273	-0.024883	-0.174937	-0.158611	-0.161772	-0.0450822	0.172223
VNG0761G	-0.105363	-0.111621	-0.0374284	-0.412081	-0.124121	-0.557087	-0.176317	-0.500011	-0.00241784	0.095722	-0.400478	-0.201876	0.0187791	-0.26685	-0.04766	-0.0606146	-0.125754	-0.257236	-0.159551	0.133947	-0.584198	-0.116384	-0.148364	-0.451237	-0.0907429	-0.0788154	-0.112303	-0.0757629	-0.597658	-0.0791116	-0.240213	-0.435951	0.0377288	-0.147217	-0.118587	-0.441261	-0.155839	-0.114047	-0.0575482	-0.0777103	-0.508871	-0.407912	0.0436574	-0.408709
VNG0762H	0.245109	0.0759009	0.56861	0.124385	0.267444	0.0494751	0.280151	0.141616	0.225181	0.47447	0.736259	0.319329	0.352701	0.186969	0.282392	0.343131	0.370981	0.205718	0.232288	0.319646	0.536775	0.762563	0.16154	0.210044	0.447432	0.233196	0.327635	0.326971	-0.056232	0.133058	0.148329	0.325	0.780565	0.293302	0.345228	0.17006	0.217113	0.283538	0.157617	0.316554	-0.00631836	0.18701	0.530179	0.624053
VNG0763G	0.108026	0.0137524	-0.129832	0.0409841	-0.0541325	-0.114315	-0.0356453	-0.0654851	-0.068578	0.0875017	0.0437031	-0.163944	0.0355712	-0.0287213	0.0177912	-0.0772986	-0.0155105	5.86983e-05	0.0216486	-0.0051925	0.0708468	0.207887	-0.0104881	-0.147337	-0.129785	0.0124264	-0.0986822	-0.0470163	-0.105232	0.0635785	-0.0551914	0.0332141	0.105989	-0.0472433	-0.0831059	0.00553	0.00404606	-0.00501248	0.0653035	-0.0683243	0.0601204	-0.18424	-0.0330551	0.235719
VNG0764C	-0.00110711	-0.168888	0.109069	-0.213802	-0.122378	-0.306719	-0.238269	-0.350795	-0.358462	-0.472828	-0.684688	-0.206983	0.0145975	-0.173674	-0.0611121	0.00099246	-0.185751	-0.29206	-0.263719	-0.174649	-1.21453	-0.523283	-0.12347	-0.19048	0.122219	-0.0650291	0.120131	-0.0296939	-0.500254	-0.394842	-0.371388	-0.816951	-0.762133	-0.119568	-0.155683	-0.430412	-0.318675	-0.159284	-0.406705	-0.208356	-0.545701	-0.359904	-0.496752	-0.897992
VNG0765H	0.109612	0.15356	0.0275369	-0.126585	0.0609767	-0.000555483	0.122068	-0.0451239	0.020407	0.216952	0.284505	0.00631049	0.0713018	-0.0309636	0.068868	0.0627583	0.0501509	0.0282407	0.133129	0.0623329	0.132373	0.250197	0.0618786	0.11305	0.0493215	0.101687	-0.00711751	-0.0395329	0.100332	0.10261	0.0600748	0.135391	0.164185	-0.059539	0.0968313	-0.0200219	0.0738917	0.0681651	0.0692799	0.0351925	-0.0399819	0.171884	0.00712309	0.167341
VNG0766G	-0.0265561	-0.0919656	-0.181354	0.121803	-0.0189267	-0.0807848	-0.0819611	-0.0228251	0.053065	0.0850704	0.146071	-0.0419784	-0.0961353	0.0652324	-0.0347559	-0.0817429	-0.00977045	-0.0642866	-0.0411295	0.0855172	0.284027	0.103647	0.0190464	-0.205055	-0.0305795	-0.0652366	-0.0486601	-0.0853804	-0.0398434	0.00189478	-0.0252305	0.14612	0.0727579	-0.157257	-0.167665	0.038178	0.0340406	-0.0874618	0.0178934	-0.124058	0.159136	-0.0967502	-0.0304679	0.14824
VNG0767H	-0.23336	-0.0303791	-0.249086	-0.174986	-0.157646	-0.112834	-0.121608	-0.00508736	-0.0388993	-0.0764258	0.142792	-0.109451	-0.225585	-0.096176	-0.0132602	-0.168691	-0.209152	-0.0782946	-0.164373	-0.223931	-0.275177	0.00943177	-0.117538	-0.404491	-0.274264	-0.152539	-0.171817	-0.11869	0.0373175	0.00291487	-0.104406	-0.147713	0.0209372	-0.218532	-0.100382	-0.0269813	-0.122041	-0.21303	-0.0464752	-0.146542	-0.0629306	-0.213599	-0.0598867	0.178722
VNG0768H	-0.183138	0.059786	-0.346035	-0.364186	-0.219907	-0.247753	-0.172429	-0.156247	-0.0377856	0.00100719	0.199714	-0.211389	-0.174821	-0.0885965	-0.0219356	-0.173119	-0.202595	-0.0289391	0.0327402	-0.0579261	-0.598609	0.245479	-0.062051	-0.688284	-0.43036	-0.0908704	-0.192778	-0.345855	-0.167294	-0.0303514	-0.0258945	-0.15732	0.214928	-0.291037	-0.195464	-0.234414	-0.0404435	-0.378597	-0.0330785	-0.253422	-0.111151	-0.525207	-0.0996732	0.344882
VNG0769H	0.118663	0.124908	0.140859	0.00492352	0.150818	0.0478254	0.0447455	-0.0463488	0.0494946	0.190579	-0.112437	0.0769142	0.057154	0.129092	0.139747	0.136839	0.0790319	0.118563	0.134752	0.102175	0.00931345	0.042625	0.160396	0.0948759	0.0492819	0.128542	-0.157049	0.0122539	0.00261404	0.102095	0.116679	0.0476647	0.121125	-0.0277023	-0.0417082	0.0197106	0.0609118	0.186738	0.0206682	0.0529586	-0.0108643	0.188912	-0.0292811	0.122224
VNG0771G	0.0960468	-0.0173151	-0.0182091	-0.187537	-0.0305091	-0.0171839	-0.0188597	-0.0481535	-0.000121787	0.14323	-0.0631473	0.0596431	0.108452	-0.0267445	0.066659	-0.0315847	0.00233495	0.111327	0.0935491	0.0948028	-0.00613027	0.159263	0.0561899	-0.102815	-0.0155239	0.0526171	-0.0651648	0.0229413	0.00538093	0.0405361	0.0298359	-0.117813	0.0792069	-0.0570225	0.168328	0.102576	0.0581155	0.0163216	0.0561459	-0.0290214	0.00616102	-0.0415705	0.0644409	0.0849762
VNG0772H	-0.00626233	0.00535772	-0.00785405	-0.0397212	0.00777111	-0.0245259	0.0306394	0.0521132	0.0283314	0.0626841	0.0538519	-0.0423737	0.0315127	0.0151619	-0.0083962	-0.00559999	0.00654662	0.0248925	0.0293755	0.0597964	-0.28273	0.157475	0.0349649	-0.123547	0.0259297	0.0300885	0.0608078	0.0184747	-0.0164381	0.0375453	0.0301656	0.0452002	0.207404	0.0249623	-0.00125054	-0.00416184	-0.0354267	-0.0308267	0.0164893	-0.00337489	0.0556188	-0.0738449	0.0301206	0.229593
VNG0775G	-0.113365	0.00667315	0.0515091	0.0743399	0.179929	0.0900987	0.0456729	-0.0488738	-0.0102767	-0.0339291	-0.00656582	-0.0581883	-0.0757564	0.0192072	-0.182196	-0.0200327	0.0534918	-0.0310523	-0.053681	-0.0223344	0.176433	-0.053842	-0.174083	-0.0635047	-0.17806	-0.197745	-0.00436456	-0.0939605	0.0562497	-0.170656	-0.0565193	0.0188976	0.0768237	-0.0970318	-0.174225	0.0552896	-0.120458	0.0087922	0.0141122	-0.0978957	-0.0568786	-0.0269206	-0.0106689	0.0440045
VNG0777G	-0.413002	-0.342299	-0.120161	-0.394351	-0.24952	-0.284274	-0.205974	-0.101354	0.952453	0.724591	1.38651	-0.358227	-0.218736	-0.329538	-0.255983	-0.198068	-0.213536	-0.146301	-0.0973402	0.00952796	0.666535	1.02427	1.13155	0.994612	1.12236	1.14689	1.23966	1.28632	1.40972	1.363	1.47193	1.47135	1.3786	1.01566	1.14462	1.36384	1.09623	1.19126	1.25012	1.26488	1.32887	1.24744	1.37624	1.32975
VNG0778C	-0.301525	-0.223356	0.20354	-0.376138	-0.0336191	-0.173419	0.00112566	-0.150092	1.17014	0.898738	1.47827	-0.025748	0.0703102	-0.354538	-0.105597	0.128246	0.153682	-0.0364828	-0.0767543	0.272151	0.962605	1.22897	1.07028	1.37284	1.41348	1.21518	1.35645	1.30412	1.57813	1.39615	1.43036	1.53851	1.38444	1.24777	1.32356	1.20544	1.13315	1.40309	1.39279	1.44484	1.47552	1.4536	1.34847	0.988892
VNG0779C	-0.054268	0.106217	-0.233479	-0.0278678	-0.0110087	-0.0939302	0.0318709	-0.0494154	0.0596584	0.0985763	0.181825	0.00424132	0.0249657	0.040572	0.0714715	0.0508939	0.0718283	0.0736669	0.0797341	0.0814591	0.0538666	0.115114	0.00330074	-0.187345	-0.0795873	0.0282382	-0.0353344	-0.0604034	-0.0386946	-0.010812	0.0171207	0.0196016	0.15062	-0.0765129	-0.023743	0.0534398	0.0677932	-0.121302	0.0777339	-0.163787	0.0119469	-0.259663	-0.00622383	0.26516
VNG0780H	-0.108369	-0.00821799	-0.133214	0.0998933	0.0375091	-0.0923139	-0.0901852	-0.0746554	-0.00417573	0.0508558	0.0567964	-0.141248	-0.104876	-0.298722	-0.078925	-0.0865657	-0.0100453	-0.0882985	-0.00524068	-0.0836744	0.329868	-0.165235	-0.342583	-0.377414	-0.0846851	-0.121937	-0.0187321	-0.135592	-0.0676852	-0.00844585	-0.0385377	0.0639162	0.00427521	-0.157099	-0.128059	0.0194145	-0.0848182	-0.117338	0.0164897	-0.140146	-0.00344766	-0.164203	-0.0943756	0.169984
VNG0782H	-0.0975332	0.0664449	-0.246394	-0.253626	-0.191156	-0.167641	-0.141102	-0.162378	-0.036659	0.0336585	0.1255	-0.202165	-0.139266	-0.0242361	-0.0436097	-0.0684243	-0.13635	-0.0173257	0.0530649	-0.00797624	-0.210183	0.0113797	-0.0206477	-0.504674	-0.368051	-0.0614872	-0.138292	-0.288622	-0.0421397	-0.014151	-0.0686211	-0.142904	0.139724	-0.281077	-0.277664	-0.13911	-0.0132405	-0.180623	-0.0649414	-0.240642	-0.170804	-0.31157	-0.120083	0.232461
VNG0784G	-0.0546128	-0.0827931	-0.307932	-0.315042	-0.137803	-0.150806	-0.207374	-0.179824	-0.0260988	0.117973	0.166127	-0.207373	-0.0333477	0.00354801	-0.0962733	-0.184206	-0.152745	-0.0525303	-0.0397548	0.0295813	-0.277052	0.169512	-0.0589701	-0.544623	-0.266085	-0.135128	-0.151841	-0.235152	-0.0712079	-0.00114018	-0.0566456	-0.0986218	0.104946	-0.247418	-0.152986	-0.131901	-0.0814988	-0.25343	-0.0105294	-0.191245	-0.11126	-0.307859	0.0382418	0.325464
VNG0786G	0.248236	0.162445	0.778387	0.942054	0.235542	1.00077	0.197231	0.766371	0.156766	-0.140918	-1.19212	0.469359	0.621789	0.390935	0.705907	0.810562	0.362173	0.244526	0.180906	0.465471	-0.382164	-2.1396	-0.0667825	0.758091	0.277368	0.124122	0.217556	0.208904	0.291116	-0.224907	-0.162283	-0.754676	-1.89433	0.24746	0.352242	0.514078	-0.0552306	0.298849	0.0572455	0.375277	0.483206	0.838989	-0.464092	-2.42743
VNG0787G	-0.0972059	-0.0804175	-0.141383	0.0147664	-0.168626	-0.0472495	-0.155413	0.0251014	-0.148262	-0.100415	0.0274592	-0.139956	-0.309424	-0.0892775	-0.126143	-0.04645	-0.0308717	-0.0995033	-0.114323	-0.187958	0.107579	0.0868639	-0.0663779	-0.205738	-0.17124	-0.0830813	-0.0556876	-0.303845	-0.0169567	-0.0984636	-0.0911028	0.0686253	0.0456767	-0.215636	-0.161729	-0.0891316	-0.121927	-0.169804	-0.12222	-0.116474	-0.0712845	-0.224008	-0.262311	-0.0100549
VNG0788H	0.046811	-0.110988	0.0442783	0.43178	0.10843	-0.0393798	-0.0453765	0.212954	-0.0131613	0.243233	0.206669	0.0631584	-0.105044	0.0814003	-0.00219879	0.00207574	0.0402059	0.0374998	0.0606909	0.00243816	0.637526	0.214037	0.0802139	0.427578	0.191465	0.00664343	0.0334099	0.0632361	-0.0155558	0.0669685	0.00231772	0.151182	0.0490059	0.0153834	0.0304843	0.182688	0.0890321	0.174908	-0.000563886	0.0361726	0.160712	0.0420166	0.106191	0.0732873
VNG0789C	-0.090098	0.00986683	-0.216212	-0.298455	-0.188672	-0.134481	-0.147454	-0.196363	-0.0731207	0.0248282	0.0972547	-0.278924	-0.179192	-0.0448102	-0.147546	-0.219559	-0.192567	-0.0767432	-0.059921	-0.113636	-0.440307	0.0796994	-0.143162	-0.526025	-0.313922	-0.133377	-0.192945	-0.288428	-0.0989118	-0.123938	-0.0746639	-0.00881349	0.0488381	-0.247914	-0.28397	-0.178144	-0.102309	-0.348336	-0.0487667	-0.253632	-0.221847	-0.465387	-0.0171492	0.275964
VNG0790G	-0.0387503	-0.0676168	-0.0979328	-0.068112	-0.106509	-0.119045	0.0173061	-0.012026	-0.100438	-0.00315616	0.160168	-0.140455	-0.160152	-0.157577	-0.0305801	-0.163054	-0.174762	-0.0217174	-0.0499568	-0.244387	0.0347726	0.0800914	0.0859037	-0.262052	-0.182525	-0.0763397	-0.0336691	-0.164432	-0.0182665	-0.0496789	0.00135025	-0.0312526	0.0328405	-0.124639	-0.204626	0.0599653	-0.0241599	-0.110178	-0.0834218	-0.0987145	0.101116	-0.241474	0.000208082	0.0474137
VNG0793G	0.112965	0.0795484	-0.0314091	-0.131861	0.0284433	-0.0315951	0.129277	0.0188927	-0.0297104	0.00652866	0.0135247	0.22082	0.0815025	0.221138	0.204047	0.152641	0.0934458	0.24945	0.209219	0.101913	-0.0143363	0.245086	0.12868	-0.141466	-0.00215074	-0.123537	0.0290133	-0.103673	0.00298065	-0.0358943	0.0622022	0.0067587	0.223678	-0.0591492	-0.0270431	-0.120813	0.116573	0.0284706	0.0957989	0.0205464	-0.0550009	-0.149747	0.157466	0.142622
VNG0794G	0.123424	0.0519133	-0.140453	0.11238	-0.0631962	-0.0790241	-0.0244636	0.0769862	-0.0186212	0.0494996	0.146287	-0.0314955	-0.0375806	-0.0427327	0.0558024	0.0558	-0.0718815	-0.0199562	0.0395574	-0.0194839	-0.0435774	0.0456151	0.0313239	-0.0755234	0.0808816	0.0468046	-0.134529	-0.0991641	-0.0503771	0.048196	-0.0941352	-0.00955536	0.0944074	-0.0644012	-0.0145883	0.188184	0.023784	-0.118174	0.0547872	-0.122684	0.0970058	-0.0868939	-0.104511	0.111131
VNG0795G	-0.125248	-0.0638488	-0.0415149	-0.162245	-0.0682878	0.0429251	0.0300621	-0.0316363	-0.0395557	-0.082579	-0.0507862	-0.114344	-0.242073	-0.021942	-0.0933473	-0.0815801	-0.0498994	-0.135094	-0.0157357	-0.0702778	0.145378	-0.148972	-0.0888959	0.0580581	-0.193866	-0.0500571	-0.195953	-0.0664336	-0.0170686	-0.120483	-0.0307123	0.147492	-0.0631734	0.035867	-0.130323	-0.149395	-0.1672	-0.117173	-0.0193517	-0.00251374	-0.23707	-0.0942094	-0.0271431	-0.0117644
VNG0796G	-0.0960289	-0.0510428	0.111285	0.132088	0.110498	0.112856	0.0928294	0.149917	-0.00433134	-0.150907	0.0241684	0.102122	-0.138606	-0.0142694	-0.0831486	0.0121429	0.0330904	-0.0044586	0.0369756	-0.0731102	0.571911	-0.0248873	0.0915038	0.46649	0.289225	-0.0169028	0.174527	0.319384	0.0797285	0.0307299	0.00577077	0.291365	0.0311695	0.176186	0.0508616	0.176849	0.0265203	0.21958	-0.0147742	0.216327	0.128771	0.311114	0.0144974	0.00841637
VNG0798H	-0.152684	-0.03174	-0.099369	-0.0356193	-0.139573	-0.0441569	0.0477165	-0.187727	-0.0609768	-0.0915777	0.0694889	-0.192045	-0.158865	-0.0566194	-0.183785	-0.129287	0.021526	-0.127682	-0.0684267	-0.164279	0.056362	-0.024886	-0.0273241	-0.302587	-0.279001	-0.211915	-0.0109437	-0.319211	-0.0141357	-0.154423	-0.0757989	0.0548539	-0.0768005	-0.118026	-0.302039	-0.158852	-0.0243958	-0.130345	-0.103661	-0.124779	-0.111001	-0.191252	-0.0150595	0.202851
VNG0799C	-0.031501	0.0290189	-0.0255727	-0.0391867	-0.0424433	-0.144865	-0.0287796	-0.0770365	0.0411878	-0.123739	-0.151931	0.136297	0.13727	-0.0370936	0.082438	0.148799	0.0122764	0.0429388	0.0502709	0.0174996	-0.069494	-0.0962539	-0.0181585	-0.0701846	-0.0275879	0.0152842	-0.0417965	-0.0730922	-0.177983	0.0301486	-0.0770874	-0.227559	0.100165	0.0404503	0.162041	-0.0722871	0.0179808	-0.0163656	-0.00747492	-0.142638	-0.035644	-0.0281364	-0.0321798	-0.0257354
VNG0800H	-0.0791265	0.078173	-0.0650643	-0.194455	-0.0184826	-0.0895022	0.107057	-0.102577	-0.0258204	-0.100129	-0.082806	-0.119217	-0.11637	-0.0948237	-0.14577	-0.0130756	-0.00965145	-0.0540827	-0.00520002	-0.00903849	-0.203888	-0.152934	-0.000764329	-0.167007	-0.215657	-0.0444996	-0.0459042	-0.108022	0.0419401	0.03739	-0.0782434	0.0383272	-0.122239	-0.224101	-0.185139	-0.156689	0.0127511	-0.138571	0.0234446	-0.0903581	-0.136957	-0.162318	-0.0694901	0.0717875
VNG0801C	0.0370077	0.182271	-0.0456548	-0.14991	0.0116205	-0.151795	0.00566533	-0.125517	0.0385939	-0.11463	0.577209	-0.010319	-0.0546143	0.175139	0.0661155	0.0566434	-0.0996355	0.0426771	0.0459949	0.060757	0.00802173	0.273609	0.0806544	-0.0672268	-0.0807577	0.0751868	-0.00771755	-0.105185	0.00397966	0.0906678	0.0860734	0.014625	0.125587	-0.18248	0.000766703	-0.110112	0.204477	0.0684205	0.0788541	0.0257757	-0.0503129	-0.176077	0.0164254	0.319013
VNG0804C	-0.0997222	-0.0953203	0.202494	0.0509903	-0.0754982	-0.0392919	-0.0453536	0.112185	0.0319326	0.260701	-0.412793	0.136136	0.314654	0.0272876	0.211287	0.128017	0.104982	0.0769267	0.0666759	0.294667	0.0187531	-0.638777	-0.132027	0.00695857	0.288543	-0.021148	0.0454736	0.0285191	0.0167312	-0.105608	-0.0170029	-0.105138	-0.30571	0.172597	0.100325	0.150746	-0.0714902	-0.000416513	0.019132	0.273022	0.162123	0.197715	0.170674	-0.861272
VNG0806G	0.0150622	0.08021	0.0957755	-0.194976	0.116281	-0.119263	-0.0101947	-0.22571	-0.0392949	0.278239	0.143726	-0.0566656	-0.0257894	0.0907588	0.0260456	-0.037134	-0.0438933	0.0260448	0.0646199	0.000469568	-0.0130452	0.134973	0.106831	0.0286656	-0.169829	0.0801709	-0.027124	-0.107887	-0.0290957	0.0590203	0.0968475	0.105471	0.187877	-0.0550896	-0.0257797	-0.165856	0.0322936	0.121207	0.0181419	0.0486434	-0.0994668	-0.00883466	0.0565937	0.244654
VNG0808G	-0.13084	-0.0937115	0.0320567	0.0408011	0.0389434	0.00546668	-0.0437017	0.0403883	-0.055708	-0.116049	-0.0318255	0.014001	-0.0933065	-0.0925073	-0.108039	0.00911058	0.0889476	-0.075316	-0.118839	-0.0533427	0.0104246	-0.261236	-0.127603	0.194811	-0.0612893	-0.0900488	-0.00401206	0.0259036	0.0234248	-0.107554	-0.124757	-0.0193364	-0.254854	-0.0191154	-0.0711743	-0.034702	0.0311978	-0.0695455	-0.0848343	-0.0236442	-0.0277981	-0.0273051	-0.0713542	-0.000796693
VNG0810H	-0.0149835	0.0113383	-0.135832	-0.300864	-0.110145	-0.125978	-0.0433268	-0.139435	0.175611	0.225495	1.20965	-0.0736862	0.0639479	0.117876	0.106981	-0.0246251	0.0553071	0.0798552	0.174173	0.110536	-0.147507	1.2058	0.192088	-0.102819	0.0378921	0.166291	0.0387152	-0.01526	0.159823	0.161792	0.249982	0.279359	1.19691	0.0529156	0.0877971	-0.0350461	0.083207	0.039866	0.205544	0.123348	0.0403707	-0.0544989	0.200663	1.42347
VNG0811H	0.441083	0.253125	0.814737	0.414003	0.541878	0.260096	0.414982	0.376383	0.521721	0.52548	-0.0299022	0.582801	0.803574	0.271666	0.587811	0.737765	0.480633	0.328116	0.164676	0.432848	-0.114742	0.407661	0.178358	0.608979	0.976037	0.606914	0.434907	0.902526	0.16526	0.50387	0.3251	-0.0433437	0.109666	0.770274	0.771511	0.255641	0.235985	0.617922	0.255331	0.735743	0.256995	0.73503	0.170335	-0.417908
VNG0812G	-0.100111	-0.0837693	-0.0932555	0.0431509	-0.0356612	-0.0233403	-0.0197225	-0.0037968	0.0212186	0.171513	0.150972	0.0447991	-0.0414295	0.00891636	0.0239325	0.0239564	-0.00249727	-0.00333553	-0.0492299	0.14808	0.298473	0.245932	-0.0291054	-0.172059	0.00456527	0.014678	-0.0281855	0.0173225	0.090317	0.00735011	0.0417904	0.0292546	0.0959484	-0.131954	-0.00530952	0.139302	0.171781	-0.0619927	-0.00041013	-0.120728	0.0937403	-0.11846	0.0591742	0.212576
VNG0813G	0.219997	0.228552	0.51097	0.0681754	0.380751	-0.14092	0.185474	-0.114631	0.146423	0.429185	0.332993	0.848001	0.730499	0.49979	0.407988	0.712091	0.598206	0.444639	0.380207	0.566996	0.965434	1.39693	0.219565	0.637357	0.651213	0.312548	0.197148	0.423124	-0.195314	0.250042	0.393541	0.399911	0.377997	0.468346	0.340908	-0.15049	0.0800598	0.604093	-0.00146804	0.393597	0.0712813	0.631841	0.300984	0.100817
VNG0814C	0.180999	0.143477	0.396849	0.122441	0.30849	0.0662581	0.19695	0.138179	0.120139	0.129458	1.21881	0.341767	0.22646	0.07751	0.0915533	0.270763	0.249997	0.111314	0.151744	0.10919	0.438817	1.23032	0.198221	0.863595	0.483646	0.328936	0.162029	0.513461	0.0922044	0.288578	0.263009	0.181317	0.47704	0.35906	0.456418	0.0550894	0.284469	0.539081	0.12326	0.379057	0.0294267	0.644921	0.0727352	0.64921
VNG0815G	-0.183543	-0.0350718	-0.210555	-0.117798	-0.11075	-0.160597	-0.112625	-0.155077	-0.0682894	0.0748848	0.166176	-0.196832	-0.149126	-0.172895	-0.0602188	-0.134582	-0.163882	-0.0690255	-0.11869	0.0612628	0.0858948	0.154787	-0.0992922	-0.37113	-0.238597	-0.135418	-0.117895	-0.148797	-0.0567149	-0.0239214	-0.113907	-0.0287267	0.161263	-0.159117	-0.199033	0.0216962	-0.0204426	-0.208959	-0.029219	-0.0797486	-0.108537	-0.342324	0.0694926	0.272665
VNG0816G	0.0447949	-0.0748113	0.0174028	0.320215	0.0839181	0.0467466	0.0576264	0.195459	0.0247609	-0.0618068	0.0797549	0.0328743	-0.0100788	0.0497571	-0.100919	-0.0377275	0.0644036	0.0304608	-0.0158273	0.0610671	0.635025	0.0121875	0.0748793	0.452271	0.214647	0.035639	0.0819207	0.0324104	0.0466533	-0.029207	0.0903164	0.133758	-0.0403904	0.12972	0.0433885	0.188247	0.0616258	0.0471909	0.0188756	0.0480965	0.17048	0.110766	0.173991	-0.0486489
VNG0818C	-0.0391656	0.0327323	-0.130125	-0.206295	-0.103786	-0.102379	-0.0189309	-0.147795	-0.0121332	0.170337	0.131441	-0.207278	-0.0927019	-0.0217367	-0.0255523	-0.0875115	-0.0794428	-0.0789379	0.0121679	-0.0806124	-0.229586	0.194838	-0.0609707	-0.378858	-0.214087	-0.093318	-0.0725329	-0.197136	-0.0592148	-0.0262175	0.00361099	0.0316719	0.0243377	-0.214406	-0.155866	-0.175385	-0.0338601	-0.267757	-0.0421127	-0.0997423	-0.186362	-0.251651	-0.10427	0.166748
VNG0819C	-0.00158337	-0.0893762	0.0616566	-0.0981433	0.0825814	0.0620459	0.13978	-0.0760685	-0.0196503	0.0055436	-0.133143	0.148873	0.167681	0.260708	0.0604362	0.144533	0.157348	0.132276	0.25429	0.204235	-0.0897464	-0.0382333	0.0699904	0.0792508	0.0288906	-0.0511315	0.108017	0.19439	0.0793799	0.0227629	0.121257	0.126971	-0.123421	0.0502717	-0.031489	-0.0388028	0.06525	0.0567421	0.0299574	0.0637029	-0.0371939	0.147266	0.065139	-0.101817
VNG0821C	-0.0434189	-0.101796	-0.130171	-0.0766977	-0.199321	0.00222347	-0.103843	-0.101591	-0.121544	0.0862321	-0.236872	-0.073682	-0.116115	-0.191679	-0.183238	-0.163802	-0.146118	-0.0888773	-0.16334	-0.10868	-0.612977	-0.278222	-0.038425	-0.15615	-0.0588309	0.153667	-0.0346343	-0.0064521	0.190434	-0.00177803	-0.0236397	-0.265773	-0.0730259	-0.0504871	0.145415	-0.0169964	-0.120715	-0.140907	-0.0466011	0.0470891	-0.0219412	-0.0474079	-0.0946551	-0.292076
VNG0822C	0.0521659	-0.0462599	0.0972138	0.0970902	0.110403	-0.0230058	0.153948	0.137338	0.00452598	-0.275081	-0.0130292	0.0470478	-0.054781	-0.0423615	-0.0890134	-0.00986679	0.0455495	-0.0141999	-0.114399	-0.10816	1.07858	-0.0702818	-0.0707309	0.366783	0.0172271	-0.0734739	0.169239	0.0913037	-0.0587333	-0.0601749	0.0321084	0.259706	-0.0524293	0.110249	0.0250896	0.105549	0.171332	0.269856	0.025666	0.0245599	0.142304	0.073814	-0.0306668	-0.069709
VNG0823G	-0.0198576	0.108832	-0.197406	-0.170265	-0.123202	-0.143607	-0.103942	-0.111083	0.0273484	0.249201	0.22287	-0.0939652	0.00882059	0.0503486	0.189538	-0.0377562	-0.0233603	0.0461444	0.0685974	0.0826228	-0.250167	0.332042	0.122555	-0.469285	-0.11972	0.0317058	-0.0881866	-0.245182	-0.124889	0.0802909	-0.0471886	-0.130623	0.232655	-0.197269	0.00501036	-0.0801186	-0.0359351	-0.192875	-0.0127722	-0.124713	-0.105485	-0.322114	-0.200078	0.387674
VNG0824G	-0.143663	-0.100522	-0.169524	-0.116114	-0.0756014	-0.0484388	0.064901	-0.0201235	-0.0279255	-0.0577883	0.0194958	-0.21625	-0.171063	0.0538356	-0.230106	-0.330431	-0.0835642	-0.0410957	-0.00498168	-0.198196	-0.0829566	-0.000142243	-0.109849	-0.294113	-0.201104	-0.142429	0.0450323	-0.14664	-0.0144139	-0.100574	0.024257	0.147336	-0.159335	-0.249291	-0.238666	0.01708	0.0397303	-0.139292	-0.0323045	-0.120187	-0.0624835	-0.171771	-0.0396916	0.0748694
VNG0825C	-0.0313527	-0.0917847	0.299587	0.0982022	0.154167	0.0995571	0.16281	0.0536197	0.0572058	0.0592705	0.0991425	0.206359	0.0477591	-0.0170252	-0.123175	0.158109	0.113426	-0.166837	0.0411004	-0.0500849	0.167361	0.243497	-0.0756905	0.518122	0.127415	0.006955	0.192537	0.486185	-0.0792683	-0.031721	0.0384962	0.226147	0.174093	0.318385	0.156028	-0.0877976	0.0522208	0.332986	-0.0492773	0.263778	-0.123625	0.299507	0.14549	-0.00220994
VNG0826C	0.320356	0.362613	1.11605	0.878129	0.935712	0.758932	0.574778	0.67879	0.317929	0.216587	-0.203909	0.975144	0.909135	0.545586	0.740026	0.997367	0.661605	0.488856	0.365771	0.417312	0.565259	-0.459834	0.403913	1.62334	1.01206	0.667208	0.491134	1.1155	0.444388	0.392324	0.402545	0.482238	0.143995	0.97163	0.855583	0.330895	0.157562	1.1823	0.177898	0.864013	0.54702	1.66421	0.365177	-0.592707
VNG0828H	0.0730447	0.0831225	-0.123477	-0.0595151	-0.0828486	-0.134624	-0.104802	0.00469939	-0.00158097	-0.00411143	0.113137	-0.0452545	-0.0858393	-0.159193	0.0436236	-0.0208778	-0.0201802	0.0458383	-0.0668769	-0.0800854	-0.2941	-0.10502	-0.0504594	-0.218761	-0.0801652	0.0499294	-0.0813846	0.0166904	0.0569497	0.0520785	-0.00984951	-0.132593	0.0143434	-0.164207	-0.0930733	-0.0562762	0.0147087	-0.0904424	0.122811	-0.108078	0.133367	-0.273405	0.0501984	0.170857
VNG0829G	-0.0870592	-0.180672	-0.196816	-0.112483	-0.0544613	-0.010916	-0.0557243	0.0104623	-0.0916278	-0.0620346	0.0478218	-0.188241	-0.129997	-0.09069	-0.133102	-0.202293	-0.159002	-0.0346714	-0.0612123	-0.0824414	0.20415	-0.0193492	-0.090374	-0.156265	-0.043229	-0.236277	-0.0868027	-0.0679191	0.0570439	-0.123659	0.00775323	-0.0303685	-0.0804167	-0.242701	-0.199759	0.126993	-0.0650198	-0.191094	-0.0800199	-0.142515	-0.0195387	-0.164337	-0.080613	0.0421913
VNG0830G	-0.0114418	-0.0912591	-0.155889	-0.0757407	-0.0540181	-0.119897	-0.137809	0.0495822	-0.0416491	-0.0620154	0.187392	-0.0610618	-0.178045	-0.0360643	-0.0491548	-0.0341126	-0.0868059	0.0519441	-0.0611067	-0.0152585	0.166249	0.159496	-0.0461264	-0.201905	-0.0146318	-0.0999025	-0.0265732	-0.095377	-0.0261681	0.0147409	-0.00780533	-0.0093641	0.0141377	-0.157333	-0.149844	0.10542	0.0853348	-0.148045	0.0734757	-0.0619392	0.0170099	-0.223818	-0.0218689	0.085617
VNG0831G	0.121316	-0.0702818	0.020215	0.0603947	0.187543	0.0868603	0.246282	-0.133795	0.0631124	0.253395	0.0376162	0.219995	0.190919	0.215396	0.103606	-0.00749025	0.0765926	0.108855	0.125422	0.161792	0.0420627	0.0325015	0.156659	0.256972	0.386324	0.0456929	0.172622	0.346299	0.0552296	0.105718	0.156962	0.315775	-0.0451609	0.206271	0.151184	0.0526577	0.191179	0.241846	0.0874065	0.166618	0.000412639	0.200907	0.278962	0.0597263
VNG0832C	-0.0683927	0.0272536	-0.190053	-0.0628133	-0.164373	-0.115508	-0.0891913	-0.0296754	-0.0858052	-0.0884404	0.065337	-0.0500795	-0.129378	0.0048419	0.00411253	-0.132807	-0.0760214	-0.0577806	-0.0149895	-0.058496	0.144869	-0.054535	-0.0822182	-0.417432	-0.21119	-0.0913266	-0.0790479	-0.173443	-0.0126131	-0.0550918	0.0191879	0.0243089	-0.0294312	-0.13572	-0.109266	-0.0710214	0.00422551	-0.24223	0.0515492	-0.0847229	-0.094545	-0.188857	-0.0102219	0.123131
VNG0834C	0.00745967	-0.00730906	0.354886	-0.119423	0.0758371	-0.174309	0.0578842	-0.160579	0.603361	0.317797	-0.569573	0.234103	0.695099	0.181506	0.429122	0.393386	0.21696	0.198102	0.15267	0.241755	-0.239287	-0.424333	0.39909	0.215283	0.605521	0.529268	0.851122	0.590609	0.334765	0.455953	0.478446	-0.00193633	-0.780177	0.762935	0.657412	0.429816	0.468456	0.458679	0.600815	0.592692	0.26232	0.307644	0.227067	-1.31525
VNG0835G	0.153263	0.111995	0.0937622	0.107736	0.150172	0.147717	0.0544355	0.0802434	0.18111	0.112499	-0.0759953	0.222833	0.149841	0.27088	0.161838	0.254705	0.117871	0.137697	0.150116	0.0243311	-0.243047	-0.175786	0.133419	0.246357	0.116024	0.170755	-0.000889054	0.109198	0.0677782	0.0247627	0.129399	0.011626	-0.024615	0.258537	0.143886	0.138739	0.253897	0.347948	0.200741	0.186257	0.122167	0.273182	0.0250353	-0.152807
VNG0836H	0.245381	0.179203	0.40415	0.168136	0.382732	0.238485	0.279518	0.09701	0.352547	0.203214	0.410295	0.499857	0.43906	0.190883	0.20277	0.390241	0.378281	0.335406	0.380548	0.327551	-0.066266	0.138556	0.456293	0.685113	0.62717	0.457411	0.284847	0.617591	0.319229	0.385472	0.481632	0.307557	0.168021	0.556741	0.605806	0.216294	0.504245	0.694968	0.266746	0.560086	0.253868	0.726297	0.215013	0.121403
VNG0837H	-0.140355	0.0160053	-0.347834	-0.309741	-0.203243	-0.103932	-0.153314	-0.187953	-0.0168335	0.0637233	0.371553	-0.266869	-0.15538	-0.0551354	-0.130262	-0.245348	-0.141569	-0.0469316	0.0334294	-0.0290208	-0.271108	0.216867	-0.0195152	-0.535468	-0.37651	-0.113727	-0.114391	-0.202399	0.0249701	-0.0175661	0.0586935	0.00426622	0.189999	-0.286441	-0.263208	-0.0771241	-0.0687172	-0.319206	0.00609472	-0.141758	-0.145993	-0.359769	0.0915132	0.519078
VNG0838G	-0.147039	-0.225562	-0.127194	0.115755	0.0399294	-0.0415211	-0.0279038	-0.0136851	-0.017639	-0.152578	0.164324	-0.137898	-0.183453	-0.109875	-0.173987	-0.147393	-0.157483	-0.0225498	-0.0887633	-0.0952546	0.224957	-0.0289428	-0.145962	-0.119137	-0.0730025	-0.146624	-0.0711803	-0.0199738	-0.0424398	-0.0172709	0.0449611	0.154959	-0.000350388	-0.223348	-0.0566945	0.166454	0.048746	-0.0324713	0.00557203	-0.0706989	-0.033969	-0.0655191	0.0272731	0.0176862
VNG0840H	0.270402	0.342503	0.304514	0.104007	0.233033	0.0982349	0.180335	0.0731327	0.269705	0.287627	0.290899	0.63019	0.478533	0.370359	0.396952	0.433829	0.281266	0.263756	0.22166	0.183766	0.115087	-0.0541492	0.157285	0.395054	0.491264	0.337542	0.289675	0.364595	0.0135147	0.193715	0.210027	0.0281395	0.146981	0.656388	0.505149	-0.0648506	0.196786	0.386741	0.190781	0.451682	0.0768079	0.360883	0.105856	-0.243243
VNG0841G	-0.0983761	-0.171166	-0.00339962	-0.210357	-0.0319918	0.0284902	0.0748885	-0.000279651	0.0543225	-0.145159	0.169144	-0.124656	-0.121511	-0.140957	-0.221134	-0.0597261	-0.06426	-0.0740039	-0.0155972	0.0142554	0.289669	0.00515837	-0.179903	-0.270689	-0.0731528	-0.197049	-0.154153	-0.0594835	-0.027766	-0.0193116	-0.0534746	0.129307	-0.114181	-0.190119	-0.140767	0.103021	0.168324	-0.109516	-0.00172296	-0.0333481	0.0373205	-0.0974884	-0.0815004	0.0933388
VNG0845C	0.0116378	-0.117505	-0.102705	-0.108038	0.0344456	0.0709007	0.0774707	0.0257706	-0.0227695	-0.184821	0.15612	-0.00276297	-0.0991653	-0.0266876	-0.12384	-0.140117	0.040366	0.0682284	-0.0695193	0.00599072	0.493956	0.0182047	-0.00378162	0.0906346	0.090653	-0.0506981	0.0626544	-0.0288569	0.0658068	-0.00959499	-0.0114604	0.153575	-0.00758571	-0.0445511	-0.0586224	0.0584093	0.0142301	0.0749551	0.0695729	-0.0485973	0.0713143	0.0343291	0.00181855	-0.00618868
VNG0846C	-0.115351	0.0112826	0.0172827	0.0155213	-0.0397355	0.0345357	-0.171809	-0.0604824	-0.0644741	-0.188742	-0.460595	0.138546	0.129005	-0.109562	0.0798371	0.148291	-0.075182	-0.0196192	0.00320288	0.0258216	-0.59452	-0.433817	0.0411205	-0.0284931	0.143704	0.0859156	-0.0303994	0.123881	0.0458108	0.0452313	-0.123615	-0.495605	-0.284289	0.0420593	0.0794267	-0.0151042	-0.0604252	0.0264158	-0.0875626	-0.000102447	0.00963767	0.0593368	-0.150091	-0.43195
VNG0847H	0.32622	0.314379	0.599447	0.462001	0.487852	0.37405	0.28664	0.255456	0.338409	0.308973	-0.0357816	0.439215	0.419333	0.31456	0.388864	0.532208	0.268251	0.228444	0.182905	0.182419	0.29817	-0.124279	0.354715	0.532402	0.478089	0.299527	0.16563	0.476858	0.262818	0.200325	0.243377	0.220108	0.182674	0.65485	0.550387	0.228545	0.288389	0.574647	0.246539	0.468312	0.307139	0.71529	-0.015952	-0.23565
VNG0849C	0.0840113	0.0678002	0.104527	0.275073	0.266522	0.0929268	0.195239	-0.0260908	-0.0231101	0.118742	0.265471	0.156161	-0.0084866	0.0650232	-0.0469622	0.138419	0.161903	0.105975	0.0423921	0.148405	0.373267	0.244888	0.133269	0.348622	0.0700552	0.0558839	0.0919219	0.226345	0.0305198	0.0943289	0.126685	0.210195	0.274652	0.162729	0.106644	0.113423	0.208803	0.296399	0.170907	0.112757	0.0909436	0.193657	0.20017	0.356039
VNG0851C	-0.313059	-0.125327	0.113357	0.102155	0.0700806	-0.0416819	0.0086469	0.0444881	-0.0204197	-0.117853	0.04585	0.00652745	-0.178021	-0.0726088	-0.120561	-0.0625669	-0.0726426	-0.0802095	-0.150063	-0.236899	0.58431	-0.086411	-0.0997906	0.221608	0.000620256	-0.0348434	0.0334731	-0.0224131	-0.100193	-0.0551455	-0.0446128	0.103568	0.00490541	0.0621124	-0.0139757	-0.0102954	-0.2078	-0.0631197	-0.121219	0.0481377	0.00217081	0.0530695	-0.0867094	-0.0549844
VNG0852C	0.110147	0.198594	0.427705	0.0948582	0.349403	0.0550311	0.0553042	0.0102648	0.1289	0.0618811	-0.300307	0.607684	0.462243	0.315873	0.236143	0.383021	0.365027	0.196768	0.188475	0.205062	0.225656	0.0416286	0.0393444	0.582266	0.477767	0.164579	0.0938456	0.297454	-0.173043	0.0391738	-0.0376721	-0.0252255	-0.0827952	0.488496	0.302988	-0.0502814	-0.0365708	0.476137	-0.00427231	0.236972	0.00092641	0.704038	-0.0308375	-0.399301
VNG0853C	0.0507134	-0.0143865	0.170522	-0.142955	0.136881	-0.0598839	-0.00330112	-0.144482	0.0239759	0.0232473	0.321781	-0.0111539	-0.113494	0.0483167	-0.0135366	0.070599	-0.0711521	-0.049605	0.133898	0.0621163	0.134359	0.203064	0.0957513	0.391758	0.0397573	0.101395	-0.0505626	0.100615	0.0626365	0.0781323	0.219719	0.159686	0.125829	-0.0143545	-0.0522122	-0.129624	0.0857483	0.243205	-0.0623815	-0.026021	-0.0803515	0.384336	-0.0202945	0.12747
VNG0854C	-0.0984861	-0.254523	-0.0561472	-0.120175	0.0299337	-0.0454084	0.089193	-0.0572595	-0.00216517	0.036747	0.0138958	-0.112061	-0.258007	-0.0511361	-0.145859	-0.104581	-0.0964426	-0.106334	0.0302748	-0.0147671	0.0816146	-0.0896761	-0.0778802	-0.261145	-0.169951	-0.112447	-0.0183106	-0.0951131	0.0387497	-0.0332438	-0.0302646	0.176827	-0.0960765	-0.203948	-0.250037	0.0103714	-0.0204442	-0.144699	0.00295883	-0.0605397	-0.147804	-0.174993	0.0427712	0.0432596
VNG0857C	0.310471	0.203785	0.696206	1.0532	0.291006	1.13571	0.325134	0.827958	0.356432	0.542188	1.11985	0.375754	0.436685	0.113019	0.399031	0.61106	0.245137	0.250093	0.228097	0.48117	0.221971	1.08788	0.324049	1.36936	0.617911	0.597877	0.680413	0.697703	1.29082	0.32853	0.403538	0.514104	1.64336	0.748966	0.657827	0.657002	0.204588	0.586678	0.307651	0.756054	0.889407	1.39561	0.98619	0.87169
VNG0858C	0.0571968	0.0719838	-0.0286677	-0.118461	0.0879241	-0.0951297	0.00119252	-0.0937082	-0.0528364	0.0652824	0.0154206	-0.0757377	-0.018574	0.00996338	0.0150366	-0.093313	-0.0662502	0.0397813	-0.0216666	0.0718011	-0.19002	0.175709	0.0333324	-0.214888	-0.257464	-0.0236127	-0.147657	-0.119117	-0.0674011	0.0226852	-0.0206802	0.0399893	0.0525342	-0.145491	-0.0238774	-0.182827	0.129673	0.0480726	-0.037314	-0.197474	-0.0786249	-0.12845	0.0206452	0.1643
VNG0860G	-0.0169638	0.0698214	0.0341091	-0.0919047	0.109637	0.0130378	0.0843334	-0.0954331	-0.0206957	0.148868	-0.10479	-0.0128927	0.0467627	-0.0372855	0.0570528	0.0199618	0.0323857	0.0507428	-0.11666	0.0960194	-0.110596	0.0216494	0.0280262	0.000469193	-0.0158305	-0.0157404	-0.0259803	-0.0372575	-0.000838483	0.0575162	-0.0264431	-0.00471309	0.0366797	-0.0340308	0.0819289	-0.0950833	0.0384283	0.00400533	0.0597986	0.134766	-0.135992	0.0145867	0.108012	-0.00457707
VNG0861H	-0.30061	-0.38575	-0.498834	-0.088952	-0.418357	-0.218809	-0.472729	-0.13147	-0.269611	0.461935	-1.4806	-0.46525	-0.529659	-0.468073	-0.448809	-0.483443	-0.669976	-0.486378	-0.494376	-0.485341	0.404975	-1.53545	-0.246903	-0.0492723	-0.346794	-0.275989	-0.206662	-0.365476	0.111168	-0.242004	-0.156258	0.0425145	-1.29251	-0.209212	-0.265458	0.218026	-0.236533	-0.188451	-0.408686	-0.320795	0.133343	0.0326996	0.233428	-1.34686
VNG0862G	0.0345126	0.0140517	0.420784	-0.488115	0.179672	-0.402841	0.0405457	-0.430698	0.154826	-0.119702	-0.856397	0.0437803	0.103614	-0.0554014	0.0495195	0.0738249	0.0652284	0.0137814	0.00159563	0.0939588	-0.164488	-0.568242	0.00511671	-0.180153	0.123315	0.105312	0.0766127	0.181714	-0.461869	-0.003651	-0.0913978	-0.166859	-0.215529	0.244291	0.233088	-0.477299	0.0659685	0.162217	0.0384014	0.0644602	-0.422413	-0.341629	0.00287844	-1.09575
VNG0863H	-0.250795	-0.25229	-0.506852	-0.262699	-0.335312	-0.350672	-0.310692	-0.213617	-0.125046	0.392421	-1.58666	-0.429104	-0.395848	-0.427586	-0.416826	-0.525353	-0.493178	-0.437701	-0.388875	-0.2219	0.454018	-0.672756	-0.174515	0.198714	-0.397353	-0.125017	-0.250688	-0.302176	-0.000393782	-0.0964485	-0.0933358	0.157809	-0.229517	-0.264407	-0.292054	0.00291824	-0.152234	-0.134872	-0.248987	-0.357298	0.0203729	0.0652992	0.147705	-0.574112
VNG0864G	-0.0254036	0.0405594	0.0942193	0.244636	0.189315	0.0318296	0.0527672	0.157961	0.00449412	-0.142427	-0.132284	0.0804498	-0.0994504	0.00866564	0.0210162	0.0609853	0.0570484	0.0407998	0.0610487	-0.00781132	-0.0381752	-0.118841	0.000372795	0.278373	0.0981814	0.0321943	0.108964	0.0109059	-0.00684859	0.0360903	0.0888672	0.0885207	-0.0367268	-0.0168492	-0.0264918	0.140917	0.0684847	0.114548	0.0396753	-0.0508682	0.130186	0.0832664	-0.095911	0.0362702
VNG0865C	0.153113	0.10783	-0.0266025	-0.0746377	-0.0795337	-0.217134	-0.0555044	-0.133306	0.0772461	0.145213	0.171798	-0.0656882	0.0795738	0.100009	0.11128	-0.145838	-0.046482	0.0620561	0.0658255	0.0137767	0.128265	0.211605	0.130844	-0.226365	0.0809431	0.0519893	0.0358449	-0.0824598	-0.0888628	0.126593	0.0358495	0.0562748	0.158274	-0.115771	0.0299951	-0.171547	0.101408	-0.0765421	0.131435	-0.0857723	0.081115	-0.327084	0.0530743	0.105075
VNG0867G	-0.157292	-0.0736936	-0.0780928	-0.23533	-0.210262	-0.0266183	-0.0716323	-0.143272	0.0527342	-0.190139	-0.56898	-0.218049	-0.248689	-0.13692	-0.203358	-0.270658	-0.164277	-0.15294	-0.0664956	-0.227708	-0.612749	-0.590896	-0.05657	-0.38802	-0.26895	-0.152325	-0.133329	-0.180421	-0.0385756	-0.110425	-0.0737776	-0.072205	-0.700638	-0.177509	-0.207317	-0.0174522	0.0009367	-0.170828	-0.0101192	-0.115682	-0.213687	-0.307059	-0.156579	-0.607437
VNG0868H	0.189673	0.168335	0.854088	0.523694	0.320554	0.509154	0.154205	0.343335	0.0890303	0.0871883	-0.851656	0.345734	0.600645	0.0954334	0.284988	0.256849	0.335672	0.0399453	0.0196726	0.35864	0.0145864	-0.847517	0.0186289	0.7298	0.690195	0.251237	0.523291	0.437308	-0.0490753	-0.115901	-0.0612598	-0.23412	-0.637914	0.646385	0.452922	0.170132	-0.100115	0.355533	-0.0765039	0.485319	0.194956	0.473961	-0.0118847	-1.26719
VNG0869G	-0.0805014	-0.0219633	-0.015921	-0.118668	-0.112443	-0.0441239	-0.0676835	0.0437066	-0.0412182	-0.174983	0.0399566	0.0101296	-0.113631	0.041291	-0.0695483	-0.059922	-0.0357875	-0.024235	0.155311	-0.100308	-0.0893214	-0.120123	-0.0711408	-0.233272	-0.21118	-0.119118	-0.0593722	-0.117778	-0.0240275	-0.0647433	0.00339552	-0.0650012	-0.0875254	-0.114122	-0.0484385	-0.0905104	0.0280361	-0.168351	0.0469421	-0.139708	0.00630267	-0.16128	-0.23268	-0.00799005
VNG0870G	0.0352178	-0.203066	-0.20139	-0.00660133	-0.121229	0.0181326	-0.0997093	0.0925634	-0.0805827	-0.00868235	0.0251767	-0.105522	-0.063081	-0.0524089	-0.095735	-0.248049	-0.0954852	-0.131605	-0.0433988	-0.0401238	0.0307456	0.081067	-0.12413	-0.118511	-0.0395026	-0.16358	-0.136539	-0.102987	0.0507249	-0.0340369	0.0397238	0.00702577	0.0671875	-0.226653	-0.133501	0.0810013	0.0130852	-0.1477	0.0202604	-0.0900497	-0.0109767	-0.119245	-0.0346353	0.0751541
VNG0872G	0.00492804	0.0538455	0.00996483	-0.103699	-0.0965765	-0.200327	-0.0169135	-0.126425	0.0672716	0.00682776	0.128736	-0.131303	0.0242667	0.0324317	0.172941	-0.00686132	-0.115317	-0.0480265	-0.0070725	0.0127023	0.111013	0.220649	-0.00261167	-0.262761	-0.192849	0.126863	-0.136351	-0.170549	-0.00431475	0.0433476	0.00974578	-0.174804	0.170922	-0.14739	-0.227165	-0.111594	0.0331114	-0.105365	0.0435189	-0.0667265	0.102628	-0.304659	-0.153541	0.0612985
VNG0873G	0.315611	0.195859	0.78214	0.491406	0.335502	0.395329	0.242589	0.294699	0.272443	-0.0190223	-1.47457	0.372691	0.529434	0.144816	0.339162	0.320993	0.336999	0.0840246	-0.0305251	0.267919	-0.0527467	-1.29613	0.0317692	0.443582	0.623552	0.181899	0.336437	0.545074	0.193559	-0.012436	0.0403395	-0.209714	-0.406112	0.50565	0.487882	0.20666	0.062464	0.357138	0.107294	0.468725	0.219926	0.392241	0.0978608	-1.68578
VNG0874G	-0.0252871	-0.17097	-0.171553	0.102143	-0.155663	0.0165309	-0.0553723	0.140887	-0.0170125	-0.136889	0.000751764	-0.175896	0.105619	-0.0710379	-0.0744292	-0.124426	-0.0132197	-0.0875774	-0.0384516	-0.120613	0.175268	0.0559135	-0.0888382	0.0786253	-0.130955	-0.101584	-0.0443119	-0.117334	-0.0337469	-0.0430722	-0.0620569	0.104616	-0.02121	-0.127256	-0.0518524	0.13751	-0.0477901	-0.080184	-0.0493025	-0.154384	0.00752873	-0.0992583	-0.113588	0.064321
VNG0875C	-0.0758024	-0.14998	-0.207746	-0.186419	-0.133088	-0.0288796	-0.134627	-0.196139	-0.111026	0.244317	-0.257939	-0.226935	-0.0997424	-0.119988	-0.231303	-0.254603	-0.136569	-0.174423	-0.00726699	-0.0180206	-0.175186	-0.053636	0.0319125	-0.0609723	-0.0982483	-0.110391	-0.0403234	-0.0164404	-0.0077675	-0.130819	-0.0984826	0.052217	-0.111137	-0.0430513	-0.133184	-0.215178	-0.0549247	-0.0845218	-0.0894486	-0.171165	-0.183515	-0.00721065	0.040079	-0.0708388
VNG0876G	0.225264	0.143768	0.18549	0.226161	0.360426	0.22984	0.114951	0.142305	0.161544	0.0498632	0.0448184	0.486563	0.329519	0.240842	0.247668	0.376681	0.4976	0.296331	0.245578	0.30588	0.499951	0.173727	0.150306	0.672303	0.323948	0.181978	0.31503	0.306976	0.122208	0.142868	0.183077	0.189913	0.015175	0.410485	0.254989	0.0863955	0.159592	0.359046	0.126131	0.256193	0.109268	0.591926	0.0675057	0.0394308
VNG0878G	-0.470005	-0.686787	-0.423362	-0.758198	-0.527752	-0.939991	-0.599934	-0.83234	-0.143963	0.774393	-1.22435	-0.475409	-0.615455	-0.717155	-0.521915	-0.630205	-0.588237	-0.730356	-0.699018	-0.538826	0.66452	-1.45058	-0.23694	-0.207656	-0.0470819	-0.062219	-0.114259	-0.182271	-0.552913	-0.282928	-0.292218	0.101994	-1.02632	-0.0420932	-0.0958012	-0.398923	-0.00206636	-0.0569097	-0.297529	-0.17947	-0.490566	-0.30089	0.424066	-1.2906
VNG0879C	-0.0116404	0.101511	-0.0792981	-0.359209	-0.0963824	-0.267906	-0.0683131	-0.226705	0.0570352	0.042269	-0.106177	-0.0903471	0.00669032	-0.0932242	0.0585291	0.00708048	-0.0976179	-0.0380629	-0.00922995	0.0474949	-0.548638	0.129596	-0.0144127	-0.337195	-0.258183	0.103883	-0.10137	-0.159324	-0.162814	0.00773268	-0.0449985	-0.197195	0.215563	-0.157374	-0.0781025	-0.0643785	-0.00883592	-0.0689848	0.0594715	-0.123391	-0.142955	-0.34083	-0.0649625	0.132808
VNG0880G	0.0402632	-0.0572713	-0.151164	-0.26112	-0.0456011	-0.134324	0.0394386	-0.0817806	-0.0227575	0.165139	0.0235598	-0.209869	-0.0833532	0.0415935	-0.130082	-0.265291	-0.0403928	-0.101537	0.0775097	0.0597041	-0.0460131	0.207428	-0.0585645	-0.501766	-0.134402	-0.131052	-0.0809761	-0.0620357	-0.0285163	0.0687542	-0.0660559	0.137864	0.106889	-0.265818	-0.199795	-0.076902	-0.0717639	-0.144018	-0.0211312	-0.181506	-0.043908	-0.301834	0.0190685	0.163305
VNG0881G	0.0856818	0.0873703	0.160947	-0.0884302	-0.000448465	-0.0803249	-0.029063	-0.0830418	0.108055	0.123129	0.0163955	0.0517306	-0.0282233	0.152497	0.115596	0.0158819	0.0628133	0.0402239	0.0282982	0.0362444	0.219396	0.129539	0.082626	-0.178703	0.00120409	0.106217	0.0503529	0.0123923	0.0250341	0.0967579	-0.00130678	-0.00861009	0.123508	-0.0374867	0.00781433	-0.0345835	-0.041066	0.132425	0.00588387	0.0217217	-0.00190047	-0.00347857	-0.0907342	0.197539
VNG0882G	-0.0162031	0.058342	-0.0611882	-0.0104372	-0.0146243	-0.139473	0.0377561	0.0432103	-0.0743909	0.0611916	-0.0463219	0.117764	-0.134867	-0.0253126	-0.0236053	0.0706282	-0.0909377	-0.015136	-0.0563824	-0.236892	0.180814	-0.176416	-0.0162846	0.0564069	-0.0486824	0.0243538	0.0697288	-0.03263	-0.0669736	-0.0401377	0.0248855	0.0769063	-0.0651074	0.0376627	0.0147876	0.0193355	-0.0806263	0.0555172	0.0108653	0.0295941	0.112487	-0.0380214	0.0123839	0.00258971
VNG0883H	0.0155218	0.0218712	0.170611	0.458844	-0.0664944	0.515829	-0.00207621	0.479136	-0.106766	0.117952	-0.288284	-0.00296854	0.0614007	0.00861197	-0.0421697	-0.0169773	-0.088037	0.0199477	-0.00510065	0.0626887	-0.242797	-0.188016	-0.13549	0.184381	-0.0663437	-0.117334	-0.0797643	-0.106204	0.557838	-0.0399781	0.0718871	0.0811576	-0.300918	-0.0945239	-0.100121	0.400722	-0.0645831	-0.117684	-0.0741441	-0.0373566	0.495645	0.333129	0.320676	-0.180776
VNG0884G	0.0318577	0.00113184	0.051665	0.146001	-0.0488576	0.0313618	-0.0641802	0.0664073	0.0631075	0.00461761	0.145139	-0.00528879	-0.0215024	0.0291701	0.0274134	-0.0239241	0.0849445	0.00741072	0.00926543	0.0650764	0.465131	0.12225	-0.0298895	0.0679021	0.0250435	-0.0259709	0.0107743	-0.0990945	-0.0617107	0.0894174	0.0657726	0.106385	0.0818874	-0.0466235	0.0676573	0.0053666	0.0366042	0.20612	0.0155037	0.111362	0.0828997	0.0940022	-0.0709112	0.128555
VNG0885G	-0.254968	-0.0727075	-0.225307	-0.0895829	-0.0643417	-0.0476217	-0.0637399	-0.0617044	-0.0526585	-0.0270567	0.108889	-0.330893	-0.183699	-0.0983362	-0.241381	-0.169615	-0.133119	-0.186047	-0.0682178	-0.109155	0.139928	0.108639	-0.17302	-0.345841	-0.218128	-0.21719	-0.124356	-0.203775	0.0264977	-0.0901985	0.0280943	0.0244358	0.0495265	-0.254436	-0.137636	-0.0254353	-0.00993005	-0.287114	-0.0774153	-0.10895	-0.134309	-0.198441	0.0978504	0.107929
VNG0887G	-0.17485	-0.0287191	-0.255496	-0.109916	-0.0526052	-0.079108	-0.0104994	-0.0149283	-0.123847	0.000151026	0.111202	-0.172099	-0.184506	0.0639758	-0.108073	-0.0849641	-0.173792	-0.0217459	0.0100749	-0.0769311	0.101197	0.0355401	-0.103643	-0.365683	-0.274468	-0.0533473	-0.164377	-0.162783	0.0134107	-0.0280591	-0.0469294	-0.0278493	-0.0417595	-0.175798	-0.162527	-0.0867615	-0.0407682	-0.237783	-0.0475042	-0.147982	-0.00890385	-0.224843	-0.0334513	0.0987227
VNG0889G	-0.0117905	-0.055849	-0.175757	-0.119609	-0.141019	-0.11722	-0.0900831	-0.0502675	-0.0611963	0.0394772	0.106247	-0.128289	-0.0858758	0.00574416	-0.0792817	-0.0525916	-0.111408	-0.055148	-0.147762	-0.0160507	-0.121402	0.0939572	-0.00338004	-0.390324	-0.11969	-0.113511	-0.0297763	-0.132774	-0.0848079	-0.0924317	-0.115776	-0.12978	0.0574939	-0.13226	-0.19366	-0.0792795	-0.134593	-0.273716	-0.0523476	-0.0931192	-0.0586736	-0.303972	0.0909707	0.14856
VNG0890G	-0.0120891	0.0562646	-0.126747	-0.00525417	-0.0153357	-0.0129528	-0.00657876	-0.0725173	0.0725029	-0.115346	-0.0341436	-0.155269	-0.0373121	0.0683172	-0.0897045	-0.100683	-0.014219	-0.0350532	0.0996844	-0.0370949	-0.152428	-0.00303916	0.0102644	-0.150662	-0.099706	-0.00348661	-0.0186444	-0.1528	-0.0511625	0.01773	-0.106507	0.0437403	0.0266369	-0.106372	-0.14742	-0.076562	0.0308636	0.0480335	0.0149444	0.0112969	-0.150932	-0.0632496	-0.0401616	0.0599162
VNG0891G	-0.00552115	0.0422538	-0.150812	-0.0755886	-0.0362445	-0.015403	0.00104403	-0.054472	0.0726662	-0.174239	0.0912353	0.00674341	0.0733125	0.0159267	0.108241	0.00149758	0.0631513	0.106452	0.0711553	-0.0240325	0.0272335	0.0123059	-0.0207586	-0.155333	-0.0622292	0.0638723	0.0611633	-0.0216487	-0.0175616	0.0124092	0.0335481	0.0492344	0.0208979	-0.0150344	-0.106882	-0.0508876	0.0637551	-0.0833716	0.130612	-0.0591096	0.0997086	-0.0843751	0.0839806	0.181915
VNG0892H	0.193878	0.0565962	0.106806	0.293113	0.136051	0.272861	0.0632263	0.199996	0.422883	0.198388	-0.81392	0.337993	0.58879	0.124558	0.347501	0.326991	0.314882	0.102424	0.0557883	0.310935	-0.259248	-1.19084	0.141609	0.39851	0.459489	0.357947	0.470447	0.424143	0.311971	0.174638	0.0811759	-0.0945437	-0.890184	0.614101	0.418285	0.256753	0.21873	0.152674	0.247003	0.459003	0.294289	0.592551	0.204451	-0.926884
VNG0893G	-0.0773981	-0.111251	-0.10739	-0.0534793	-0.115973	-0.14729	-0.00870028	-0.0830608	-0.0301543	-0.144246	0.0640578	-0.0967642	-0.127318	-0.0811355	-0.0925837	0.106178	-0.090186	-0.0218667	-0.0874325	-0.14871	0.0946518	0.0519648	-0.101142	-0.457817	-0.177702	-0.108305	0.00121602	-0.211924	-0.0766697	0.0549422	0.0882532	0.0886417	0.039399	-0.118929	-0.127084	-0.00870554	-0.0233343	-0.198774	-0.0394267	0.00394992	-0.0328119	-0.208781	0.0671059	0.105774
VNG0896G	-0.115742	-0.0524029	-0.160187	0.000695282	-0.1169	-0.0108174	-0.118639	0.106848	-0.0271487	-0.1761	-0.0163138	-0.0831329	-0.130694	-0.184087	-0.0764555	-0.0729509	-0.230204	-0.0265766	-0.135183	-0.0995074	0.161047	-0.0795061	-0.104878	-0.167688	-0.064127	-0.182343	-0.135465	-0.184804	-0.0507567	-0.032225	-0.0187339	0.0128113	0.0175395	-0.147515	-0.129417	0.0532662	0.034088	-0.13851	-0.0684658	-0.145153	-0.0584543	-0.200442	0.00664355	0.0211022
VNG0897G	0.0607021	-0.120184	0.0953595	0.196614	0.231218	0.131455	0.0984244	0.0260721	0.20924	0.0432594	-0.131985	0.209617	0.162401	0.173066	0.0155709	0.127016	0.246033	0.141814	0.037939	0.219589	0.548438	-0.229394	0.230596	0.805395	0.541946	0.145809	0.295876	0.635404	0.192353	0.21823	0.266694	0.192643	-0.177632	0.592687	0.495199	0.205901	0.270864	0.486792	0.255772	0.417636	0.113927	0.548437	0.110733	-0.075
VNG0898G	-0.144262	-0.111909	-0.00473888	0.0154009	-0.0775547	-0.0735715	0.000344947	-0.154666	-0.0727247	0.0557319	0.134086	-0.10921	-0.329202	-0.0309842	-0.110024	-0.117486	-0.13882	-0.0202782	-0.0393589	-0.0462655	0.223457	0.0212443	-0.18266	-0.110295	-0.113111	-0.0914	-0.118495	-0.276515	-0.0998108	-0.0372774	-0.0787447	0.0451325	-0.0392209	-0.171886	-0.160117	-0.0101341	-0.0576294	-0.0717204	-0.0014349	-0.14789	0.0280804	-0.147643	0.0126313	0.0242118
VNG0901G	0.0612474	-0.000939359	-0.122004	-0.0910863	-0.0529683	-0.0495565	0.0883385	-0.0835043	0.0390282	0.131733	0.222405	-0.160876	-0.00952411	0.0357298	-0.0312023	-0.0162645	-0.0242587	0.0648818	0.089048	0.0331922	-0.18065	0.24584	0.0138645	-0.272263	-0.0198239	-0.0431187	0.0408112	-0.0542405	0.0731877	0.0591736	0.0978475	0.0529337	0.0210085	-0.218078	-0.146835	-0.0451675	0.0813959	-0.125976	0.155292	-0.044831	-0.0758306	-0.259641	0.141765	0.225426
VNG0903C	-0.0452275	-0.16376	-0.188638	0.0274623	-0.184249	-0.12774	0.0513946	-0.0907333	0.0371028	-0.0586117	-0.00525754	-0.0699709	-0.122813	-0.0998662	-0.148014	-0.181068	-0.102441	-0.096034	-0.124235	-0.100241	-0.165221	-0.0252469	-0.198327	-0.142773	0.00410304	-0.0976749	-0.00277308	-0.106354	-0.0787484	-0.043848	0.0345873	0.0851137	-0.0424901	0.0328585	0.0116795	0.0464883	-0.0998529	-0.140514	-0.0812083	-0.151469	-0.0317936	-0.0771991	-0.107367	0.0326125
VNG0905G	0.0452543	0.00964837	-0.105716	0.253217	-0.0696073	-0.0986413	0.0103597	0.180821	0.082891	0.100291	0.13844	0.0193512	-0.0093044	0.0037755	0.084547	0.0549358	-0.0391145	0.0324253	-0.0666177	0.00757034	0.350357	0.0441151	0.0498436	0.0278254	0.0942467	0.00498288	-0.0188188	-0.0715454	-0.051054	0.043777	-0.0514758	-0.000770168	0.064462	-0.0563865	0.0559587	0.126885	0.0739121	-0.0323429	0.0159693	-0.0784135	0.249559	-0.0921232	-0.0320934	0.130672
VNG0906H	-0.111282	-0.0279002	-0.0682	0.0300062	-0.0380071	-0.0818355	0.00155402	-0.0982837	0.0202905	-0.164247	0.0037793	-0.151556	-0.227899	-0.0960274	-0.170704	-0.111122	0.0198137	-0.122041	-0.0406426	-0.0719118	0.112534	-0.0561284	-0.0416422	-0.169277	-0.127025	-0.129775	0.0234114	-0.222975	-0.0443469	-0.112757	-0.12399	0.113199	-0.0855964	-0.151395	-0.240275	-0.142081	-0.0173355	-0.0992148	0.0178444	-0.0819516	0.00348326	-0.15675	-0.025493	0.0281591
VNG0907H	-0.0452928	0.0185846	-0.272634	-0.207559	-0.192914	-0.112335	-0.235001	-0.022235	-0.0308249	0.0144507	0.163316	-0.138886	-0.000999232	-0.166656	0.0342491	-0.166569	-0.150859	-0.0172442	-0.049613	-0.124996	-0.54053	0.163001	-0.0695028	-0.424453	-0.297538	-0.118761	-0.103702	-0.24743	-0.00596677	0.0842298	-0.066999	-0.253441	0.0904873	-0.189546	-0.0257105	-0.0142423	-0.0891602	-0.279931	-0.0459447	-0.189618	0.0471636	-0.246294	-0.147932	0.281008
VNG0908G	0.0507885	0.0673151	-0.0762444	-0.00382995	-0.0385662	-0.0644893	-0.136618	0.0452017	0.154958	0.128934	0.0575661	0.11497	0.0828682	0.183672	0.187833	0.0369341	0.0610547	-0.0250113	0.00650012	0.107138	-0.414717	-0.00847711	0.0388994	0.030452	0.128579	0.111348	0.104199	0.0347734	0.0261087	0.103934	0.0223483	-0.0836684	0.182714	0.144999	0.167161	-0.0050629	-0.0499797	0.00873564	0.0145685	0.104346	0.0978411	-0.0279105	-0.0556946	0.130801
VNG0909H	-0.0432017	0.0609583	-0.192242	-0.288671	-0.123904	-0.104653	-0.100886	-0.112326	-0.0533382	-0.082567	0.106809	-0.165069	-0.0381588	0.0099846	-0.053288	-0.108692	-0.07372	-0.0407708	0.0543549	-0.062493	-0.260336	0.0740793	-0.000307666	-0.320076	-0.29174	-0.0338926	-0.155903	-0.15925	0.0112125	-0.00485385	-0.0332907	-0.09914	0.0134136	-0.190054	-0.302966	-0.145814	0.0140787	-0.198596	-0.0369204	-0.158587	-0.127051	-0.226011	-0.0481779	0.217654
VNG0911H	0.120857	0.112691	-0.126945	-0.122622	-0.0838445	-0.127065	-0.041443	-0.139042	-0.0932282	0.244205	0.181918	0.0255897	0.046969	0.11137	0.158783	-0.0945758	0.00697664	0.00464561	0.075862	0.255601	-0.0868771	0.268549	0.214435	-0.320263	0.00103361	0.0424727	-0.0244604	-0.110767	0.0085377	0.103814	0.00483233	-0.0691601	0.297384	-0.0360321	0.0117979	-0.081241	0.0233124	-0.0573901	0.0956802	-0.00591701	-0.071835	-0.196276	0.110166	0.321292
VNG0913H	0.113909	0.0975818	0.15689	-0.0179804	0.0908275	-0.0522506	0.133817	-0.0171577	0.0946594	0.162931	-0.206188	0.0128703	0.155305	0.0516312	0.0436174	0.10284	0.0713414	0.030208	0.0793366	0.0710879	0.0310872	-0.0952696	0.0235088	-0.0777539	0.0866542	0.0330703	0.0304808	0.0257703	-0.0766632	-0.00900526	0.0765328	0.0815813	-0.166222	0.0822058	0.00506245	0.0486417	0.0501746	0.0451087	0.0894698	0.0487821	-0.0373839	-0.0823194	0.237905	-0.144135
VNG0914H	0.499713	0.331187	1.13524	1.27251	0.484813	1.13696	0.440494	1.07453	0.256452	0.307161	-0.261921	0.432664	0.676395	0.234854	0.739043	0.722699	0.431349	0.266919	0.208055	0.401644	0.136566	-0.650127	0.318355	1.25704	0.59941	0.413935	0.685795	0.540708	0.848089	0.181638	0.229288	0.0184253	0.133631	0.694435	0.659532	0.687248	0.209189	0.632184	0.297262	0.576115	0.897298	1.2432	0.257485	-0.98474
VNG0915G	0.28722	0.18396	0.311575	0.212992	0.343808	0.324896	0.238303	0.187909	0.16308	0.153472	-0.245231	0.201366	0.0480953	0.106154	0.150893	0.196888	0.211431	0.096116	0.163534	0.0517698	0.142702	-0.151796	0.177235	0.806976	0.348443	0.168278	0.0255431	0.154333	0.178696	0.204894	0.111007	0.106092	0.0648108	0.196763	0.198942	0.0656888	0.140308	0.477066	0.0340808	0.16205	0.110355	0.468887	-0.109708	-0.0891135
VNG0916G	0.0618857	0.00204443	-0.0234934	-0.107952	0.041474	-0.0759978	0.0286881	-0.0876688	-0.000159579	-0.0629407	0.221806	-0.101304	0.00468745	-0.0212682	-0.108557	-0.139616	0.00416941	0.0181102	-0.0506677	-0.0362243	-0.242584	0.0491487	0.0110703	-0.0154157	-0.0532544	-0.0647423	0.0336514	0.0453527	-0.00289874	0.0715008	0.222774	0.13574	0.0137847	-0.138231	-0.077184	-0.0376481	0.0514708	0.118839	0.0470425	-0.0194914	0.0409745	0.0619622	0.127384	0.29146
VNG0917G	-0.112643	-0.0417447	-0.257331	0.0221221	-0.14294	-0.0718042	-0.118261	0.00255685	-0.0319231	0.115488	0.127564	-0.0219059	-0.0248755	-0.00205806	0.0258916	-0.100347	-0.150096	-0.0165008	-0.0326162	0.014159	-0.0393314	0.218913	0.00477463	-0.389262	-0.12869	-0.0481761	-0.143339	-0.108804	-0.0487675	0.026456	0.0376413	-0.17183	0.0955143	-0.231885	-0.0402988	0.0750098	0.0637848	-0.169347	0.0355457	-0.15875	0.130822	-0.18034	0.0122982	0.203908
VNG0919G	-0.0337904	0.0482844	0.143707	0.158462	-0.0111198	0.110491	0.0435588	0.185482	-0.0346244	-0.05237	-0.156708	0.166173	0.0880384	0.00445717	0.158784	0.148319	-0.0299135	0.0285077	0.00042706	-0.204273	-0.143583	-0.209189	-0.0967631	0.258897	-0.0077453	0.135992	0.108798	0.157409	0.219269	0.119513	0.0593234	-0.0690887	-0.116637	0.160357	0.10256	0.135463	0.0870658	0.0113325	0.0044749	0.112971	0.290329	0.210784	-0.117968	-0.0906959
VNG0920H	-0.200043	-0.127059	-0.433937	-0.282711	-0.211639	-0.167845	-0.0638853	-0.0728938	-0.141597	0.0266028	-0.0361012	-0.243668	-0.177815	-0.110527	-0.199136	-0.243164	-0.19831	-0.0907142	-0.0169568	-0.0126156	-0.402925	-0.0362378	-0.175993	-0.408802	-0.357746	-0.228085	-0.214707	-0.257527	0.0297991	0.0157707	0.0957557	0.0870255	-0.140899	-0.301016	-0.344379	-0.114192	-0.0724911	-0.256536	-0.0445734	-0.23955	-0.0821516	-0.217493	0.0918859	0.162078
VNG0921G	-0.0457284	-0.000267897	-0.128283	-0.113226	0.0229446	-0.042662	-0.0837611	0.0723589	-0.0380189	-0.0075302	0.0921079	-0.0971108	0.0283871	-0.0405198	-0.0331749	0.0142056	-0.054333	-0.0130497	-0.0712783	-0.0269341	-0.254227	-0.00270304	-0.0147222	-0.0422886	-0.20062	-0.0134117	-0.134382	-0.127278	0.0829476	0.055555	-0.0812124	-0.0961815	-0.0392952	-0.0898054	-0.12412	-0.0295897	-0.176826	-0.0572326	-0.0726394	-0.119446	0.108859	-0.12407	-0.239442	0.10007
VNG0923G	-0.0768765	-0.0598488	-0.310733	-0.27874	-0.158095	-0.120544	-0.106647	-0.134305	-0.073398	0.0900224	0.137773	-0.312634	-0.159124	-0.10258	-0.270654	-0.21837	-0.154932	-0.0324802	-0.0536097	-0.0215892	-0.533286	0.16307	-0.03653	-0.546978	-0.359293	-0.164227	-0.228662	-0.274423	-0.0471286	-0.0767498	-0.0555824	-0.0622775	0.119289	-0.351063	-0.238777	-0.078797	-0.0215925	-0.308688	-0.0272922	-0.260474	-0.172524	-0.377809	-0.0063038	0.28894
VNG0924G	-0.00351875	-0.0428667	0.00409498	0.168512	-0.0561832	-0.0301482	0.0286974	0.271467	0.0260332	-0.341795	0.0426236	-0.0261535	-0.104727	0.0114952	-0.136719	-0.0320073	-0.0920514	-0.0533113	-0.005235	-0.199275	0.514084	-0.0439355	-0.0626065	0.0978444	-0.0239447	-0.0767925	-0.0315641	-0.0750488	-0.00971434	0.0590704	0.0452605	0.000984914	-0.114496	-0.0880769	-0.0206592	0.241898	-0.0150304	-0.0424663	-0.0770748	-0.040727	0.207791	-0.0690977	-0.132777	-0.046378
VNG0925C	-0.159688	-0.12141	-0.333687	-0.372927	-0.186623	-0.0629219	-0.0539114	-0.194143	-0.0896722	-0.0222982	0.176271	-0.318816	-0.205057	-0.196845	-0.256612	-0.28231	-0.170252	-0.0872654	-0.0814395	-0.108898	-0.326727	0.128573	-0.159534	-0.55564	-0.338302	-0.19056	-0.227156	-0.27672	0.0107731	-0.0495372	-0.0423139	-0.00547051	-0.00309566	-0.344118	-0.321169	-0.128611	-0.0481996	-0.349	-0.0315143	-0.251528	-0.201546	-0.373509	-0.061898	0.35277
VNG0926H	-0.0533852	-0.106035	0.00438296	-0.165714	0.0468447	0.00523132	0.298242	0.181996	0.0448248	0.763314	0.358428	0.171218	0.133472	0.0669709	0.0253418	0.0300019	0.0840161	0.183706	0.183185	0.35692	0.346664	0.701312	-0.160493	-0.125366	-0.102311	-0.0669394	0.0368501	0.0533273	0.0887934	0.231547	0.475426	0.385399	0.174703	0.101701	-0.0516271	-0.0442373	0.0983457	0.0677714	0.0959621	0.226189	0.0230576	0.180663	0.394338	0.205701
VNG0927C	0.0145956	0.0420937	-0.378924	-0.235897	-0.239199	-0.184544	-0.206353	-0.200044	-0.0459697	0.0954917	0.223597	-0.272986	-0.153626	-0.112893	0.0744951	-0.130495	-0.219737	-0.0327298	0.00820771	-0.0130759	-0.394293	0.30922	-0.00193797	-0.490083	-0.328761	-0.0828614	-0.281006	-0.289759	-0.0848788	0.00756091	-0.0471134	-0.205958	0.213467	-0.302987	-0.28453	-0.0908529	-0.0550903	-0.318946	0.00933433	-0.229141	-0.0893972	-0.392162	-0.0227414	0.451267
VNG0928G	0.0503569	0.0999152	-0.204031	-0.0951514	-0.0467375	0.0467263	0.0252421	-0.0909558	-0.000727149	-0.0307818	0.0842639	-0.0651866	-0.123448	0.0453394	-0.0121307	-0.0297344	-0.0626061	-0.0378348	0.0608294	-0.0172493	-0.42089	0.0489153	0.0250787	-0.119043	-0.175931	-0.00763088	-0.0405106	-0.099819	0.0797644	-0.0317188	-0.000583146	0.0703984	0.0593936	-0.00107153	-0.123483	-0.110869	0.0542689	-0.0442126	0.00879389	-0.108661	-0.125014	-0.167165	-0.0269723	0.0897283
VNG0930G	-0.0645131	0.0190046	-0.185807	-0.314478	-0.115201	-0.109918	-0.0339852	-0.0651981	-0.0305286	0.0380459	0.0447728	-0.173411	-0.196079	-0.0781513	-0.0964451	-0.154289	-0.0282345	-0.0656231	-0.0326563	-0.082284	-0.348105	0.0539607	-0.0981052	-0.483863	-0.241247	-0.127692	-0.135882	-0.16806	-0.0749899	0.0475837	-0.0300172	-0.0597806	0.0178793	-0.265666	-0.0648363	-0.11531	0.0529161	-0.247175	-0.0640386	-0.220945	-0.123159	-0.322933	-0.157376	0.168845
VNG0931G	-0.0130253	-0.00387002	-0.0206346	-0.148868	-0.0945602	-0.0146011	-0.045376	-0.147404	-0.200716	0.19064	0.254985	-0.17808	-0.043085	-0.102707	0.0339542	-0.0433061	-0.099236	0.0043616	0.0168389	0.0531024	-0.0908066	0.315166	-0.0719074	-0.210636	-0.13139	-0.135114	-0.226022	-0.162323	-0.0519072	-0.0469315	0.0132339	0.121504	0.133046	-0.20913	0.041386	-0.111599	-0.162132	-0.219892	-0.118455	-0.161376	-0.173504	0.00283153	0.109275	0.306099
VNG0932C	-0.122707	-0.0702717	0.0436942	-0.0549339	0.0806513	-0.0853177	0.0422602	-0.0538968	-0.0212229	-0.061365	0.325722	-0.0327887	-0.200054	0.00988344	-0.22891	-0.149475	-0.0613348	-0.146116	-0.0763776	-0.00975809	0.242818	-0.00934439	-0.10513	0.331495	-0.132216	-0.0487885	-0.0654797	-0.0656324	-0.0717445	-0.0556602	0.0901505	0.319077	-0.138895	-0.00490257	-0.246976	0.0681122	0.0171931	0.0437204	0.00485755	-0.0975518	-0.0794133	0.102235	-0.128834	0.149627
VNG0933G	0.223916	0.0909217	0.891523	0.835102	0.268854	0.76552	0.236497	0.708055	0.18967	0.346858	0.719161	0.291138	0.420773	0.0355286	0.277163	0.316629	0.212392	0.0593208	-0.0140198	0.173315	0.510487	0.597814	0.107998	0.961505	0.496124	0.254294	0.429466	0.338767	0.586571	0.0681195	0.182995	0.348676	0.725102	0.540632	0.507245	0.752283	0.124288	0.437899	0.159197	0.418155	0.695102	0.834321	0.530406	0.356845
VNG0934H	-0.131187	-0.0502268	0.0738901	-0.137486	0.133746	0.00284411	0.0574564	-0.128206	-0.0129454	-0.0427144	0.206646	-0.0029178	-0.15253	-0.0811291	-0.0956756	-0.0917192	-0.0948724	-0.0209115	-0.0159798	-0.0341845	0.135907	0.0438867	-0.0114626	0.240417	-0.122829	-0.0820176	-0.142314	-0.077465	0.0625779	-0.0370695	0.0299454	0.156622	-0.00239779	-0.0774758	-0.125347	-0.0591171	0.0402915	0.121741	0.0137763	-0.0330555	-0.0492984	0.274514	0.148361	0.13047
VNG0935G	0.0183715	0.0214382	-0.0417252	0.102711	0.089329	0.16697	0.0553856	0.0882532	-0.00186372	-0.00739949	0.140411	0.129533	-0.0431569	-0.0310895	-0.0363099	-0.0168272	-0.0165929	-0.01363	-0.0443579	0.0690054	-0.0298142	-0.0551504	0.0299954	0.367048	0.12153	-0.00114084	0.0601843	0.237965	0.156938	0.0167825	0.0534654	0.0909941	-0.0210781	0.148278	-0.00648233	0.0595606	0.0682437	0.208617	0.0699616	0.0503127	0.116571	0.322697	0.110639	0.116495
VNG0936C	-0.027773	-0.0739965	-0.0737771	-0.0241484	-0.0890233	0.00402113	0.00806836	0.0731617	0.0239706	-0.151145	0.14013	0.00828685	-0.171281	0.053487	-0.0884184	-0.0242884	-0.0921544	-0.0622007	0.0977458	-0.0511166	0.13175	0.0602566	-0.0399812	-0.0160094	-0.0862296	-0.0398597	-0.0729255	-0.0835143	-0.00273753	0.00212534	-0.0677815	0.124944	0.0217824	-0.0993827	-0.0853389	-0.0121461	0.126491	-0.105145	0.0869091	-0.0186329	0.0143328	-0.0385953	-0.0877067	0.037667
VNG0937G	0.163803	0.146327	0.342332	0.339105	0.179514	0.274929	-0.0503808	0.0999355	0.205452	0.0862696	0.416546	0.324562	0.471374	0.159749	0.531866	0.602371	0.503716	0.361976	0.138726	0.358193	0.0291	-0.0111353	0.280163	0.526132	0.676473	0.491902	0.488453	0.485861	0.404911	0.1903	0.117896	0.166566	0.811765	0.476412	0.576728	0.232676	0.137737	0.30539	0.258125	0.455244	0.255136	0.74181	0.255186	0.351947
VNG0938G	0.110045	0.0976708	0.0502817	0.274554	0.0821445	0.162249	0.155245	0.197695	-0.104411	-0.157942	-0.124231	1.24116	0.758262	0.722928	0.536314	0.946802	0.842129	0.606662	0.537433	0.443541	0.235226	-0.115725	0.105089	0.370578	0.204838	0.00594181	0.0796271	0.194986	0.097666	-0.0289484	-0.0887921	-0.0111664	-0.0638206	0.229086	0.0470986	0.173145	0.128328	0.04668	0.0411384	0.0268786	0.0342749	0.158795	-0.0954924	-0.131287
VNG0940G	0.191056	0.214352	0.269621	0.0804598	0.241425	0.171347	0.139445	0.133575	0.0947858	0.00599375	0.0666315	0.351137	0.219126	0.14104	0.224729	0.110214	0.141721	0.0858092	0.173938	-0.0276678	-0.00928678	0.12446	0.12249	0.320844	-0.000946191	0.137875	-0.0269257	0.0775475	0.0500047	0.0285346	0.0685265	0.0409085	0.117462	0.115291	-0.0468208	-0.0755369	0.103067	0.144559	0.0323627	0.0473896	0.107764	0.210713	0.0690741	0.090284
VNG0941C	0.103881	0.0921956	0.18302	-0.00313119	0.160256	0.0642243	0.195978	-0.0714667	0.0682577	0.1593	0.0585454	0.161588	0.0441617	0.0378363	-0.049861	-0.00215655	0.088696	0.050545	0.0584862	0.0933853	0.287953	0.0074621	0.0787635	0.704038	0.198865	0.0161121	0.0349853	0.0538133	-0.117051	0.0374584	0.0826969	0.267231	0.0122683	0.00988221	0.0140113	-0.0262322	0.294584	0.431282	0.154063	0.115391	-0.0500152	0.406221	0.102607	0.0623495
VNG0942G	0.0801076	0.166211	0.25399	0.784304	0.141045	0.727855	0.147722	0.664404	0.0339819	0.0537235	-0.0296797	0.181668	0.238418	0.198622	0.251756	0.247378	0.139533	0.127865	0.126598	0.0898457	0.148582	-0.262081	-0.0582743	0.529314	0.0204846	-0.00255428	-0.019085	-0.0392063	0.610639	-0.0621377	-0.0132512	0.143275	0.146686	0.0997833	0.0450874	0.575698	0.0309653	0.156071	0.0335517	0.0917052	0.534092	0.624999	0.121092	-0.11819
VNG0943C	0.341142	0.207407	0.496348	0.0604337	0.356314	0.174738	0.244554	-0.0826988	0.185069	0.351154	-0.0546853	0.431402	0.205434	0.188745	0.222107	0.3678	0.26882	0.18673	0.289515	0.107786	0.18172	0.201289	0.312023	0.270779	0.492465	0.327189	0.18033	0.431494	0.0471426	0.205371	0.258421	0.182303	0.141073	0.566209	0.643354	-0.107091	0.444922	0.579018	0.113392	0.438313	-0.0401219	0.41585	0.152247	-0.117813
VNG0945H	0.1834	0.0500128	0.476871	0.0143714	0.191312	-0.0364336	0.116566	-0.0502136	0.237623	0.371359	0.444328	0.197334	0.38217	0.0438332	0.174729	0.147153	0.172477	0.0263753	-0.00562966	0.134649	0.386285	0.63385	0.103576	0.317508	0.42004	0.186072	0.564841	0.47901	-0.00479946	0.130443	0.162727	0.207884	0.636775	0.426879	0.353719	0.139422	0.16869	0.327866	0.233443	0.355161	0.00706485	0.254689	0.350727	0.32469
VNG0946G	-0.0597038	-0.101166	-0.185227	-0.102117	-0.114987	-0.100535	-0.0745041	-0.0457118	-0.0812661	0.106128	0.100387	0.0236311	-0.00405776	0.0817848	-0.107932	-0.0160456	-0.0331636	0.0069079	0.0861641	-0.085405	0.106806	0.157237	0.0132257	-0.21316	0.0191926	-0.161253	-0.0190029	-0.0530845	0.0356283	0.0751614	0.0154932	0.110494	0.150881	-0.185763	-0.120472	-0.0483446	0.092119	-0.0257372	0.0809107	-0.00842604	-0.0143898	-0.0944961	0.015446	0.111642
VNG0947G	-0.0541506	0.0478617	-0.168018	-0.237363	-0.153116	-0.126395	-0.190736	-0.16027	-0.00261225	0.0766984	0.229492	-0.225058	-0.0570449	-0.123956	-0.032991	-0.147521	-0.0970908	-0.0288603	-0.0255719	0.00325152	-0.37067	0.252429	-0.00083067	-0.395438	-0.356887	-0.0172469	-0.18005	-0.227533	0.00159136	0.0341047	-0.0789756	-0.136541	0.134529	-0.312523	-0.155046	-0.117396	-0.107842	-0.200063	-0.0621644	-0.231565	-0.0643102	-0.338837	-0.0662123	0.32555
VNG0949G	-0.158274	-0.219978	-0.29457	0.022986	-0.224488	0.19677	-0.123058	0.170784	-0.14878	-0.199562	-1.21728	0.214174	-0.235002	-0.10445	-0.260897	-0.278795	-0.197405	-0.148859	-0.0875244	-0.122637	-0.813377	-0.97945	-0.0940892	-0.187154	-0.22194	0.429529	0.00905772	-0.103225	0.364672	-0.0697017	-0.0340968	-0.2823	-0.768439	0.257683	0.309048	0.0869474	-0.130274	-0.318658	-0.0917603	0.344801	0.0488819	-0.0807002	-0.0757838	-1.22919
VNG0950G	-0.0933084	0.040562	-0.224435	-0.129617	-0.0752096	-0.0294708	0.0777646	-0.174144	-0.0393573	0.057965	0.141156	-0.170656	-0.116028	-0.0344681	-0.151241	-0.24048	-0.0436169	-0.0659587	0.0195306	-0.0568452	-0.273794	0.168461	-0.0776712	-0.388325	-0.31754	-0.130145	-0.0045695	-0.244511	-0.0422938	-0.0598583	-0.0645399	0.0453829	0.0712447	-0.278632	-0.208914	-0.120311	0.0434115	-0.176771	-0.00896234	-0.170018	-0.152755	-0.186752	-0.113398	0.242349
VNG0953C	0.0965835	0.116053	-0.0755584	-0.0413897	-0.00699405	-0.164416	0.0471807	-0.104432	0.0406508	-0.0518551	0.22048	0.0310754	-0.0185806	-0.0445578	0.0194531	0.000948331	0.00367183	0.039216	-0.0337104	-0.00876134	0.0854577	0.200564	0.0687118	-0.29227	-0.140762	-0.0397975	-0.0704594	-0.165657	0.020126	0.0917066	0.110982	0.0445769	0.179639	-0.140487	-0.0882637	-0.0451687	0.0772429	0.0182095	0.0470548	-0.056805	-0.0262729	-0.150123	-0.00970936	0.234629
VNG0954C	-0.126675	-0.0670108	-0.164344	-0.083345	-0.077824	-0.128738	-0.118664	-0.00691187	-0.123322	0.14485	0.217229	-0.126744	-0.0562282	-0.0305915	-0.0566733	-0.0495176	-0.192569	-0.0514278	-0.132256	-0.0270542	-0.0829912	0.0209886	-0.122486	-0.266794	-0.259852	-0.103196	-0.182578	-0.0620133	-0.040433	-0.0345576	-0.0646319	-0.0445794	0.035568	-0.126839	-0.112059	-0.0190458	-0.0300706	-0.217393	-0.00924605	-0.106555	-0.0363685	-0.205635	0.0546378	0.179221
VNG0955G	0.0649035	0.101931	-0.0852642	-0.177132	-0.0765263	-0.116143	-0.0507907	-0.0322717	0.0231177	0.034822	0.126735	0.00857809	-0.0121342	0.0614837	-0.000853634	-0.00781381	-0.0693418	0.0526678	0.0610978	-0.0228555	-0.347282	0.077458	-0.00962835	-0.211945	-0.12363	0.109339	-0.0564594	-0.0891591	-0.0319652	-0.0311514	-0.0326103	-0.187734	0.128011	-0.0304884	-0.0604844	-0.117103	-0.045315	-0.0746356	-0.0363357	-0.0967002	-0.0315161	-0.187404	-0.101845	0.143979
VNG0958G	-0.0638911	-0.075672	-0.154098	-0.280113	-0.0264984	-0.097353	-0.0470459	-0.147155	-0.0605451	-0.0547572	0.166388	-0.241771	-0.257057	-0.0785178	-0.134549	-0.193799	-0.132946	-0.0601044	0.0533824	-0.0193351	-0.0388423	0.0442621	-0.104991	-0.505478	-0.206406	-0.200027	-0.104593	-0.222905	-0.0642099	-0.0408681	-0.0224446	-0.0268315	0.0494188	-0.252373	-0.270931	-0.0673725	0.0816122	-0.2565	-0.0137455	-0.204107	-0.154708	-0.329057	0.0994828	-0.0112141
VNG0959H	0.012778	0.0644963	-0.131035	-0.149887	-0.165292	-0.222921	-0.132479	-0.00127616	-0.00580803	-0.117714	0.234652	-0.151498	-0.121596	-0.0829569	-0.00359049	-0.0283476	-0.157918	0.0226505	-0.0845307	-0.0661644	-0.217718	0.156268	-0.0587638	-0.33726	-0.23389	0.014421	-0.116088	-0.187944	-0.137071	-0.0333434	-0.0278406	-0.120117	0.113592	-0.0768576	-0.0853459	-0.0198199	-0.0560364	-0.193571	-0.0335526	-0.11396	-0.054473	-0.247946	0.0476543	0.236522
VNG0960G	-0.0643158	-0.148433	-0.126646	-0.00327397	-0.116196	-0.00985527	-0.0486419	0.135916	-0.00487388	-0.219329	0.056152	-0.044091	-0.0762805	-0.0689273	0.0718927	-0.0994116	0.0304596	-0.0535259	-0.158583	-0.123171	0.438141	-0.0499136	-0.0915666	0.0248664	-0.144719	0.0105895	-0.0433438	-0.101824	-0.0231997	-0.0872648	-0.0238734	-0.0144105	-0.126603	-0.0346346	-0.0926542	-0.121546	0.00427605	-0.0836077	-0.0400775	-0.0428974	0.0921125	-0.0827844	-0.162225	0.0216994
VNG0961G	-0.038136	-0.109915	-0.0555681	0.183823	-0.0668151	-0.00899022	0.0660943	0.0450126	-0.0593632	-0.0820564	0.0334898	-0.0868962	-0.175611	0.0582703	-0.064602	-0.0887756	-0.0312802	-0.0210645	-0.0084456	-0.0318077	0.269401	0.0322883	0.0671103	0.092386	-0.0403702	-0.0762052	0.0731855	-0.149816	-0.0944613	-0.0867287	-0.00196663	0.157634	-0.0246291	-0.0744621	-0.0650532	0.10177	-0.0250225	-0.0476065	-0.021685	-0.0641996	0.0543487	-0.0147762	-0.0393743	0.138846
VNG0962G	0.101706	-0.17869	-0.196999	0.0209381	-0.0395821	-0.0376136	-0.082124	0.0461708	-0.0158647	-0.131733	0.136775	-0.183001	-0.154803	0.0540531	-0.167898	-0.244392	-0.0967867	-0.0514261	0.0346877	0.0827922	0.255228	0.0117945	-0.0884058	-0.283655	-0.210037	-0.220728	-0.148501	-0.0803402	0.0143868	-0.134691	0.0597811	0.0898952	-0.0664524	-0.210702	-0.14308	0.0739137	0.0737186	-0.123323	0.0293571	-0.15355	0.0428525	-0.0386251	0.0753802	0.0530073
VNG0963G	-0.11517	-0.0447021	-0.0391306	-0.0193581	-0.0689915	-0.0529383	-0.00328449	-0.0105433	-0.0812424	-0.0994457	0.0607994	-0.0744805	-0.202019	0.0195187	-0.0449128	-0.0508969	-0.162942	-0.116749	-0.103755	-0.117961	-0.0889197	-0.047271	-0.0787245	-0.280953	-0.229432	-0.158496	-0.110469	-0.18895	-0.0476634	-0.0780995	-0.0455346	0.0601777	-0.0698938	-0.124417	-0.153663	-0.129898	-0.0396813	-0.161902	0.0188579	-0.10233	-0.0489819	-0.199908	-0.132481	-0.0590409
VNG0964C	0.123967	0.0960485	-0.0791663	-0.16519	0.0176544	-0.04731	0.15983	-0.116588	0.0738486	-0.133731	0.0631111	-0.0144773	-0.0702409	0.0329061	0.0989503	-0.0690406	0.112293	0.00312836	0.0489171	-0.101362	0.00564311	0.0475878	0.0119615	-0.19945	-0.144186	0.0441948	0.0370309	-0.131472	-0.147651	0.0192473	-0.0330056	0.0554543	0.0402706	-0.0810521	-0.129959	-0.27416	0.138098	-0.0482093	-0.0451759	-0.0755489	-0.164764	-0.265459	-0.059114	0.160656
VNG0965C	0.394244	0.39567	1.01359	1.01743	0.765671	0.852791	0.504418	0.668489	0.393423	0.7104	0.375072	0.629715	0.280309	0.5242	0.632271	0.711848	0.422541	0.557985	0.425805	0.243006	0.57328	0.48602	0.532247	1.40138	0.681248	0.451658	0.138629	0.944675	0.81116	0.482392	0.615376	0.28629	0.275284	0.531091	0.726067	0.761595	0.40276	1.02759	0.158265	0.688917	0.974894	1.55728	0.163395	-0.0230066
VNG0966G	-0.0108511	-0.0975255	-0.13907	0.160943	0.00142565	-0.0665266	-0.0356746	0.100011	-0.111086	-0.118051	0.151342	-0.00926844	-0.0963695	0.04186	0.0445496	0.0116245	-0.0176601	0.00680695	-0.00924246	-0.0299054	0.457745	0.101484	-0.0395789	-0.051667	-0.0190019	-0.0492564	-0.0292715	-0.0622172	-0.0585759	0.0165784	0.0704857	0.0368544	-0.0158073	-0.112792	0.0524941	0.192925	-0.00713868	-0.0551121	0.0077578	-0.106212	0.195914	-0.148162	-0.0374127	0.103358
VNG0967G	0.0475169	0.0202611	-0.156161	-0.146846	-0.0654385	-0.02702	-0.00501736	-0.0553389	0.00322653	0.0286988	-0.0238915	-0.141862	-0.0641234	-0.00506638	-0.0373643	-0.0687766	-0.0977637	0.00709116	0.0373174	-0.0468761	-0.449047	0.00903242	0.0845132	-0.257524	-0.195675	-0.0149036	-0.103845	-0.189321	0.0539528	0.0622966	0.0189875	-0.103	0.103177	-0.12762	-0.124776	-0.0879971	0.0395981	-0.0733088	0.0648215	-0.137279	-0.022518	-0.159888	-0.088893	0.111812
VNG0969H	-0.143566	-0.0545818	-0.217116	-0.114446	-0.089416	-0.0311695	0.00396908	-0.101604	-0.14775	-0.0304369	0.187004	-0.186838	-0.151531	0.0256054	-0.165264	-0.12847	-0.087636	-0.0906432	-0.0700129	-0.0674072	-0.376118	-0.00503491	-0.0503344	-0.475819	-0.275075	-0.0966924	-0.139846	-0.189392	-0.0852914	-0.138994	-0.0561765	0.0113707	0.0925347	-0.293358	-0.258435	-0.0411662	-0.101498	-0.263014	-0.00998338	-0.218077	-0.0661059	-0.37027	-0.141349	0.158265
VNG0970G	-0.0265765	-0.0728532	0.141911	0.256866	0.143145	0.109034	0.0411427	0.155656	0.0270326	-0.0770846	-0.509139	0.764306	-0.0511329	0.232168	-0.00767095	0.0499278	0.13036	0.351769	0.11661	-0.0454383	0.263796	-0.0927859	0.110808	0.953594	0.179736	0.325471	-0.0341501	0.0593033	0.178865	0.134683	0.144077	0.0351447	-0.0251982	0.30628	0.465996	0.265246	0.219748	0.361997	0.0128126	0.596796	0.245453	0.539251	0.00719159	-0.120481
VNG0971G	0.140447	0.021705	-0.0657133	-0.0254765	0.0486191	0.000421684	0.129903	-0.137096	0.00702347	0.0955498	0.0191078	-0.0151076	0.0212852	0.0864232	0.0318724	0.0150819	0.187952	0.0495531	0.0886092	0.181803	-0.077574	0.183369	0.0954422	-0.157647	0.0624089	-0.101386	0.144872	-0.0543715	0.0174805	-0.0033804	0.0230872	0.255627	0.057146	-0.0281699	-0.00145245	-0.137712	0.241741	0.0907936	0.115987	-0.0272826	-0.160528	-0.0966503	0.0379027	0.242253
VNG0973G	0.107983	0.0528418	-0.0998757	0.0109478	0.0265645	-0.0183511	0.0199567	-0.0200727	-0.0302709	0.30343	0.225715	-0.0691597	0.0894961	-0.00286838	0.0256449	-0.070468	-0.0390829	0.0131422	-0.0405938	0.0906745	-0.0156972	0.159515	0.132253	-0.0526893	0.0204988	0.0614834	-0.0426276	-0.082547	0.0309207	0.101928	0.107345	-0.0426925	0.228944	-0.0262006	-0.0041211	-0.142904	0.0610664	0.0358045	0.111539	-0.00735737	0.0216192	-0.104999	0.0942443	0.30026
VNG0974G	-0.0611268	0.0171448	-0.132188	-0.402582	-0.103947	-0.130477	0.0571519	-0.198089	-0.0452615	0.0730447	0.0886936	-0.22172	-0.176294	-0.111622	-0.110211	-0.169048	-0.14207	-0.058324	-0.00889891	-0.022785	-0.353075	0.14048	-0.0101023	-0.527985	-0.281823	-0.153851	-0.170849	-0.262741	-0.0507125	-0.0827078	-0.0928826	0.0883684	0.1306	-0.278591	-0.233774	-0.216443	0.062902	-0.263069	0.0600942	-0.146468	-0.177972	-0.28258	0.098138	0.183467
VNG0976G	0.042755	0.0565606	-0.117842	-0.181385	-0.022686	-0.0729798	-0.0313751	-0.0506835	-0.0823597	0.0617963	0.142418	-0.0446042	-0.0390768	0.0257059	-0.0115426	-0.0646956	-0.031935	0.0532143	0.0542453	0.00837188	-0.170375	0.146475	-0.107338	-0.369407	-0.0899037	-0.00225032	-0.0260278	-0.0578665	-0.0404087	0.013142	-0.0629906	-0.083218	0.0981171	-0.089161	0.0122151	-0.0645602	-0.00107469	-0.222017	0.0333107	-0.0743241	-0.206317	-0.177465	-0.0369692	0.115141
VNG0978H	0.116917	0.0612938	0.119752	-0.134686	0.0539567	0.0361873	0.105338	-0.0144235	0.0935467	0.0583312	-0.174761	0.0470434	0.110106	0.0788298	0.0478186	-0.0574565	0.0730252	0.0382806	0.0499506	0.109994	0.130361	-0.0391072	0.253844	0.255868	0.297286	0.109916	0.150473	0.252538	0.00918532	0.055709	0.0754561	0.0837995	0.0308789	0.251018	0.163456	0.0101177	0.0413191	0.188868	0.021212	0.10995	0.0442174	0.0246089	-0.0457523	-0.0655423
VNG0979H	-0.032753	-0.102871	-0.258044	-0.378384	-0.17244	-0.296184	-0.109396	-0.364318	-0.161967	0.144462	0.455084	-0.305938	-0.21015	-0.0745838	-0.231442	-0.232565	-0.13792	-0.101511	0.0142281	-0.145562	-0.347048	0.518683	-0.136769	-0.531386	-0.44122	-0.244953	-0.237246	-0.327898	-0.347142	-0.185886	-0.132299	-0.0353373	0.373324	-0.406477	-0.354386	-0.438583	-0.138293	-0.293481	-0.174963	-0.275923	-0.472934	-0.472466	-0.0863641	0.62278
VNG0981C	0.000195421	0.10575	-0.145196	-0.13423	-0.0381966	-0.0719188	-0.0820636	-0.0457163	-0.0230792	0.142051	-0.0272172	-0.0890252	0.0159696	-0.0144498	0.109475	-0.072859	0.0217042	0.0274433	0.0232417	0.0656039	-0.308159	0.0495553	-0.0855201	-0.434891	-0.116633	-0.0663136	-0.0813465	-0.0896025	-0.0636735	0.0594799	-0.129079	-0.147662	0.0571754	-0.15626	-0.13247	-0.0708109	-0.011785	-0.235531	-0.0315585	-0.163457	-0.0622982	-0.205302	-0.0453335	0.145271
VNG0982C	-0.0078194	0.0486405	-0.00260399	-0.0674066	0.116549	-0.0675036	-0.0186156	-0.104296	-0.122032	-0.261971	-0.662758	0.0201976	-0.0413702	-0.0582444	-0.141968	-0.0654471	0.0357251	-0.0941037	-0.0228632	0.0309179	-0.101963	0.102581	-0.00844164	0.143779	-0.120296	0.0378102	-0.072286	-0.023607	-0.163798	0.0802576	-0.192839	0.0214491	0.0311217	-0.11983	-0.169299	-0.146076	-0.108675	0.164703	-0.0268384	-0.143543	-0.166118	0.016244	-0.124746	-0.193564
VNG0983C	-0.050396	-0.156649	-0.0508277	-0.232685	0.0494912	-0.0267203	0.0201792	0.115107	0.0203528	-0.00200582	-0.0178996	-0.0639326	-0.0546013	-0.000736821	-0.183273	-0.147185	-0.103075	-0.0491053	-0.0550193	-0.0401629	-0.0364175	0.0467785	0.00135105	-0.0712577	-0.211383	-0.0719401	-0.0456004	-0.0720433	-0.0369633	-0.0246609	-0.012792	0.00313504	0.016159	-0.101531	-0.172689	-0.00500719	-0.00806033	-0.0245632	-0.105646	-0.0664508	0.0775297	-0.069556	-0.0170686	-0.0548207
VNG0985a	-0.0605657	0.0248813	-0.191865	-0.0886311	-0.0522798	-0.177114	0.0147444	-0.138249	-0.0167618	0.151766	0.196448	-0.160774	-0.0665638	-0.0472715	-0.0930821	-0.0295857	-0.186162	-0.0646074	-0.0154259	-0.0688109	0.0793701	0.0744589	0.112364	-0.273534	0.0137032	-0.136738	0.0557242	-0.263734	-0.155229	0.000615844	-0.0220951	0.065076	0.228645	-0.0383239	-0.233889	-0.188704	-0.0240853	-0.124027	-0.0354963	-0.0687591	-0.084544	-0.23239	0.0359813	0.251842
VNG0985H	-0.0520087	0.0502573	-0.190623	-0.295069	-0.0835988	-0.119596	-0.117083	-0.151675	-0.0190365	0.108814	0.157955	-0.192586	-0.188239	0.0255605	-0.0185436	-0.153513	-0.200629	0.00706267	-0.0745947	-0.0523905	-0.432771	0.164461	0.0149357	-0.472298	-0.247848	-0.00865047	-0.183575	-0.202726	-0.0261244	0.0102499	0.0175179	-0.0277415	0.109597	-0.185588	-0.19187	-0.078202	-0.0793857	-0.107982	-0.0676602	-0.0965096	-0.0804612	-0.279512	-0.0332922	0.259269
VNG0986H	-0.11757	-0.0599464	-0.146425	-0.313484	-0.120904	-0.10053	-0.0510417	-0.0965586	-0.0963099	-0.0268533	0.177821	-0.175349	-0.203	-0.0853696	-0.0849907	-0.253889	-0.187716	-0.0117398	0.045724	-0.148131	-0.344716	0.1367	-0.148342	-0.486775	-0.317078	-0.174784	-0.204221	-0.284327	0.0292919	-0.0409359	0.0351574	0.0169744	0.0489036	-0.308542	-0.280608	-0.124655	-0.0514715	-0.236578	-0.0712376	-0.176458	-0.219798	-0.3396	-0.0263279	0.276966
VNG0987H	-0.0247732	-0.014604	-0.10272	0.19669	-0.0841706	-0.0794905	-0.108766	0.0323728	-0.0367118	0.169739	0.269769	-0.0573336	-0.0443689	-0.0485617	0.120963	-0.0356054	-0.0785819	-0.059809	-0.037392	0.101191	0.28706	0.167779	0.0945027	-0.258441	0.0455753	0.019932	0.0177857	-0.177752	-0.081328	0.0401249	0.0539751	0.0272739	0.0455986	-0.0832635	0.0175148	0.162732	-0.0102063	-0.0308891	0.155158	0.0175225	0.181891	-0.183028	0.126992	0.0796392
VNG0988H	0.165076	0.110951	0.278401	-0.278529	0.270025	-0.351461	0.0439018	-0.342529	0.11953	0.106846	-1.1694	-0.113627	-0.291147	-0.431277	-0.253163	-0.340258	-0.299641	-0.332158	-0.145773	0.0216313	0.00729941	-0.832054	0.292899	0.462864	0.591235	0.341652	0.0394807	0.272586	-0.332118	-0.0189602	-0.150648	0.0788784	-0.170805	0.520757	0.429854	-0.201756	0.18183	0.536927	-0.0802784	0.0849071	-0.540315	-0.0464016	0.00985197	-0.664858
VNG0989C	0.00373587	-0.0258746	-0.133546	0.0578313	-0.132895	-0.0619157	-0.0953467	0.0132222	0.0372435	0.0570241	0.281188	0.031639	0.0574813	0.0925851	0.231827	-0.0266122	0.0104516	0.0804629	0.109962	0.0895808	0.33143	0.291982	-0.064894	-0.241842	-0.0787788	-0.00524538	-0.0990678	0.0103524	-0.0796988	-0.0144418	0.0364657	0.0339074	0.139964	0.0130777	0.0615279	0.163763	0.042196	-0.225159	-0.00424909	0.0281781	0.167279	-0.10516	0.0588798	0.155593
VNG0990H	0.149837	0.054752	0.0746361	0.0298586	0.0762244	0.0656724	0.0668452	0.0226915	0.420134	0.00420659	0.151789	0.2774	0.271319	0.304711	0.328091	0.382175	0.259651	0.220657	0.198947	0.208278	-0.413452	0.289156	0.394285	0.165692	0.326446	0.30278	0.411448	0.305456	0.338599	0.291999	0.315755	-0.00463801	0.372674	0.308792	0.4038	0.219545	0.402228	0.302281	0.434916	0.400115	0.295755	0.412848	0.30606	0.16873
VNG0991H	0.20948	-0.0849708	-0.131672	0.0484324	0.0432354	0.0506794	-0.0522364	-0.0728548	-0.0790037	0.123907	-0.0207214	0.0499226	0.204552	0.00364992	0.125658	-0.161229	0.209648	0.0280897	-0.1065	0.222256	0.177879	0.0208648	-0.0479972	-0.428477	0.0423577	-0.0749708	-0.0639998	-0.0341975	-0.103476	-0.0382849	-0.0168189	0.00644687	-0.0919438	-0.190117	-0.115785	0.0578403	-0.00931714	-0.126619	-0.0881398	-0.069712	-0.0450903	-0.0368458	-0.0685785	0.0757271
VNG0992H	-0.153564	-0.101728	-0.0405711	0.00854997	-0.0532476	-0.0574062	0.0339874	-0.0654731	-0.073487	-0.238188	0.0750891	-0.0856875	-0.198382	-0.0108006	-0.188561	-0.108063	-0.0296831	-0.123476	0.0121164	-0.0661146	0.224478	-0.0837455	-0.136338	-0.204186	-0.154177	-0.102471	-0.0178979	-0.198846	-0.00612385	-0.102412	0.0256435	0.204391	-0.00200224	-0.0915292	-0.161073	0.0104335	-0.000692548	-0.146199	-0.000843123	-0.12107	-0.116352	-0.200627	0.0867111	0.0122967
VNG0993H	-0.13929	-0.0869425	-0.246513	-0.261253	-0.193438	-0.11448	-0.107428	-0.125602	-0.0538162	0.104677	0.152011	-0.191776	-0.141489	0.0214897	-0.0700409	-0.199001	-0.175525	-0.0174822	-0.144613	-0.0790905	-0.0769765	0.0200875	0.0112877	-0.409147	-0.301977	-0.0907028	-0.136934	-0.233678	-0.0570473	-0.0801496	0.0247556	-0.0816831	0.118299	-0.214489	-0.274767	-0.101189	-0.0119163	-0.195269	0.00473665	-0.124854	-0.129291	-0.26494	0.0142577	0.262823
VNG0995H	-0.0848162	-0.0653314	-0.0485781	0.117369	0.00850057	0.0859104	0.0431046	0.0394008	-0.0567526	-0.0523528	-0.00424035	0.0365675	-0.230296	0.151332	0.047686	0.0170908	0.000761013	-0.0619847	-0.0179923	0.00512541	0.295736	-0.155758	-0.135402	0.0779662	0.0312118	-0.0856087	0.0621686	-0.00761078	0.119734	0.0896421	0.13409	0.106874	-0.0462144	0.0230935	-0.0480434	0.0628718	0.000384614	-0.129533	0.106123	-0.0989311	-0.0634012	0.0393649	0.0129098	0.103795
VNG0996G	-0.00381304	-0.016432	-0.261034	-0.25445	-0.193534	-0.0249118	-0.0749428	-0.175831	-0.106049	-0.192561	0.131948	-0.15634	-0.137987	0.0454085	-0.122547	-0.122521	-0.0698827	-0.041705	0.0222459	0.0189427	-0.324521	0.146193	-0.0224181	-0.291171	-0.0685819	-0.0559345	-0.0412787	-0.0415555	0.0332023	-0.013816	-0.0626586	-0.0283282	0.0441952	-0.223305	-0.149359	-0.143499	-0.0133459	-0.178664	0.0557108	-0.186408	-0.128477	-0.159298	0.0605974	0.178811
VNG0997G	-0.211926	-0.321424	0.133329	-0.396233	-0.121917	-0.249331	-0.193797	-0.301843	-0.337474	0.217351	-0.0880146	-0.232872	-0.0675988	-0.492019	-0.462372	-0.25611	-0.191375	-0.281574	-0.281848	0.0352039	0.891919	-0.187182	-0.270854	0.0219954	-0.0730702	-0.222289	-0.0125066	-0.0307482	-0.309791	-0.21103	-0.0865456	0.424467	0.0481621	0.0167006	-0.10316	-0.387011	-0.519134	-0.172895	-0.389004	-0.0927518	-0.412435	0.0217646	0.322537	-0.504634
VNG0998G	-0.522252	-0.64201	-0.526767	-0.207413	-0.670768	-0.254397	-0.625142	-0.256397	-0.247728	0.0880656	2.10045	-0.39787	-0.295125	-0.567229	-0.410233	-0.44176	-0.466532	-0.454239	-0.380875	-0.194681	-0.331253	2.03102	-0.191966	0.242418	-0.0520129	-0.00952691	-0.148545	0.16175	0.410281	-0.0343649	0.0944849	0.234225	1.66803	-0.114958	-0.0286437	-0.0123422	-0.288395	-0.16915	-0.159144	-0.0703406	0.160539	0.325145	0.108783	1.83609
VNG0999H	-0.148216	-0.0616316	-0.239944	-0.322879	-0.205329	-0.0560789	-0.104558	-0.133318	-0.061516	-0.0349014	0.119059	-0.257657	-0.299854	-0.106518	-0.201107	-0.296966	-0.202276	-0.0955981	-0.0140895	-0.131449	-0.227268	0.140546	-0.130416	-0.539998	-0.449718	-0.200929	-0.210581	-0.301117	-0.0248029	-0.0970973	-0.061823	0.0183802	0.130287	-0.357289	-0.33923	-0.213296	-0.113293	-0.379091	-0.0804087	-0.203998	-0.304185	-0.413686	-0.0908737	0.320488
VNG1000H	0.24713	0.164067	0.188729	-0.00460138	0.136781	-0.0825065	0.110984	-0.0562678	-0.0422855	0.190767	-0.543083	0.221754	0.166673	0.0892504	0.121208	0.128521	0.0554373	-0.0661713	-0.0217006	-0.0562486	0.295739	-0.402137	-0.129804	-0.146509	-0.0681386	-0.175028	-0.140734	-0.197065	-0.415396	-0.241318	-0.235331	0.126877	-0.0790654	0.0300844	-0.0625026	-0.19295	0.0190342	0.00919976	-0.090823	-0.0402439	-0.187597	-0.131387	0.212283	-0.285376
VNG1001G	-0.127421	0.0590192	-0.102563	-0.266281	-0.16411	-0.118125	-0.120372	-0.204022	-0.0750346	-0.032793	0.0879072	-0.142978	-0.122157	-0.11657	-0.0259153	-0.121506	-0.157538	-0.056235	0.0513927	-0.197014	-0.115088	0.108855	-0.090334	-0.470737	-0.235273	-0.122621	-0.189602	-0.259316	-0.0489836	-0.0258769	-0.1163	-0.118332	0.0918917	-0.206358	-0.174126	-0.0957089	-0.0802299	-0.324098	0.000435319	-0.186757	-0.213235	-0.355542	-0.0231786	0.28177
VNG1002H	0.0949609	0.0440572	0.330329	0.127598	0.192003	0.200481	0.101147	0.0583807	-0.0488454	-0.0114024	-0.366336	0.296263	0.32959	0.0316462	0.091986	0.232595	0.182865	0.0720666	-0.0389266	0.174396	-0.249988	-0.413768	0.0571276	0.502834	0.414472	0.0784479	0.210454	0.326404	-0.0910946	-0.0863299	-0.0349331	-0.184216	-0.36122	0.475506	0.213584	-0.0110443	0.0101089	0.301008	0.00296068	0.264705	-0.0369619	0.389575	-0.0403753	-0.336141
VNG1003H	-0.0729819	-0.0983563	-0.0140028	-0.423493	-0.168391	-0.360979	-0.121208	-0.34532	-0.140968	-0.0470454	-0.580838	-0.185213	0.0627968	-0.169908	-0.074147	-0.172386	-0.0764353	-0.135694	-0.130058	0.0508801	-0.682275	-0.296043	-0.208121	-0.581938	-0.12497	-0.192761	-0.19363	-0.221574	-0.398581	-0.179042	-0.244432	-0.496226	-0.245846	-0.239899	-0.145177	-0.4236	-0.183363	-0.298567	-0.110837	-0.196695	-0.535039	-0.56448	-0.123421	-0.608153
VNG1005H	-0.0551247	-0.0224708	0.000560076	-0.280876	-0.0351853	-0.135871	-0.00905516	-0.157295	-0.0519658	-0.167075	-0.869878	-0.00586212	-0.05649	-0.00191762	-0.0815683	-0.0316409	-0.0276127	-0.0253808	0.0337217	-0.0187357	-0.252526	-0.59592	-0.109973	-0.278024	-0.19781	-0.107501	-0.165526	-0.197647	-0.2182	-0.0424796	-0.152814	-0.156154	-0.382315	-0.131748	-0.105295	-0.196147	-0.0931915	-0.133026	-0.0388016	-0.177977	-0.195854	-0.302208	-0.0386972	-0.535222
VNG1006H	0.0638061	0.148388	-0.270922	-0.211075	-0.0494793	0.00167	0.154621	-0.0432993	0.118469	0.276564	0.312781	-0.097076	0.1309	0.245074	0.0437335	-0.114022	0.10264	0.176098	0.232563	0.144064	-0.423747	0.304399	0.17099	-0.575684	-0.128955	0.089391	0.147605	0.0451371	0.204956	0.262597	0.25211	0.241896	0.251453	0.0030105	-0.104292	0.0819566	0.174858	-0.165945	0.184199	0.0108135	0.0892787	-0.386508	0.200984	0.58706
VNG1007H	-0.316166	-0.172083	-0.106882	-0.0752114	-0.0676417	0.0533923	-0.0381021	0.128525	-0.118328	-0.205788	1.22688	-0.165644	-0.123549	-0.0186717	-0.232653	-0.171693	-0.174336	0.00622212	-0.0977473	-0.181507	0.651818	-0.0641314	-0.141913	0.0510085	-0.170672	-0.257973	-0.0453521	-0.202647	-0.116637	-0.096284	0.14638	0.0810911	-0.0598847	-0.181772	-0.237921	0.102881	-0.134992	-0.0895332	-0.0568319	-0.127227	-0.0955946	-0.0294599	-0.0527976	-0.130374
VNG1008G	-0.0950296	0.0454537	-0.114306	-0.330932	-0.176787	-0.201795	-0.119967	-0.122089	-0.0927086	-0.0793658	0.106359	-0.255001	-0.20675	-0.101206	-0.0751992	-0.166815	-0.104051	-0.0869869	-0.0639951	-0.105155	-0.171776	0.0653977	-0.163206	-0.392188	-0.302394	-0.121804	-0.0821781	-0.275227	-0.0515043	-0.034185	-0.139688	-0.0532359	0.0903162	-0.192684	-0.187846	-0.19117	-0.0859565	-0.226944	-0.0681603	-0.15168	-0.0856844	-0.325326	-0.223255	0.175632
VNG1009G	-0.149906	-0.232909	-0.0304758	-0.0266915	-0.0568646	-0.0146683	-0.0221946	0.0254758	-0.034824	-0.112502	0.044454	-0.0994289	-0.242914	0.0178003	-0.234987	-0.169305	-0.0742414	-0.0894078	-0.194814	-0.0970923	0.461645	-0.0822196	-0.296342	-0.0175437	0.0511268	-0.173982	-0.0929534	-0.0930531	0.0210097	0.0340111	-0.0240688	0.164498	0.00400931	-0.166429	-0.0719448	0.181105	-0.0607674	-0.106514	0.0747443	-0.189449	0.0875991	-0.0941099	-0.0527383	0.055705
VNG1011C	0.212922	0.124031	0.337807	0.446549	0.413381	0.187181	0.168512	0.193197	0.130378	-0.0360179	-0.142255	0.51422	0.212321	0.184686	0.128693	0.185484	0.376254	0.222459	0.157213	0.119784	0.247328	-0.0553833	0.122234	1.03292	0.418259	0.221413	0.11395	0.22725	-0.0600222	0.173354	0.124454	0.124765	-0.0378399	0.418409	0.437065	0.265201	0.111569	0.558774	0.103885	0.302203	0.145382	0.638565	-0.0574264	-0.129309
VNG1012H	0.246969	0.149496	0.367879	0.194378	0.0802825	0.378589	0.0783155	0.160315	0.0754576	0.246311	0.550684	0.142761	0.254776	0.201374	0.336908	0.2206	0.168757	0.104194	0.0700765	0.189115	-0.225431	0.631092	0.0452834	0.1415	0.0507283	0.0931309	0.117422	0.0729136	0.123663	-0.0195862	0.038004	0.0630671	0.816796	0.12803	0.0591407	0.130667	0.0158377	0.0476086	0.00291033	0.277196	0.0719666	0.127661	0.259719	0.373418
VNG1013G	0.0461486	0.173076	-0.0104297	0.00275484	0.113007	-0.183638	-0.0127356	-0.0977057	0.0268122	0.141569	0.467377	-0.0947472	-0.0189785	0.145683	0.0961871	0.0854632	0.0293507	0.137692	0.0767237	0.181169	0.454113	0.317556	-0.0754394	0.22891	-0.131951	0.0432202	0.0911161	0.00580086	0.0080687	0.0868782	0.156418	0.186056	0.0722702	-0.0917985	0.115256	-0.0317494	0.143844	0.0985908	0.0750392	0.0719271	0.00394227	0.269261	0.00568372	0.219206
VNG1014G	-0.0545654	0.040289	-0.309539	-0.230449	-0.14662	-0.140772	-0.0543757	-0.168727	-0.0638368	0.0895177	0.221756	-0.230477	-0.0429896	-0.10947	-0.102565	-0.191482	-0.141317	-0.0216418	-0.075089	0.0640289	-0.572425	0.186147	0.0101567	-0.463536	-0.282607	-0.0848123	-0.128914	-0.260922	-0.060152	-0.0315396	0.0131062	-0.0651193	0.0723541	-0.255159	-0.133807	-0.163288	0.0101629	-0.238264	-0.0278775	-0.167317	-0.120437	-0.367282	-0.067428	0.36278
VNG1015H	-0.212124	-0.149044	-0.132167	0.1533	-0.116831	0.288724	-0.142369	0.148242	-0.123998	-0.109506	-0.151317	-0.148147	-0.161886	-0.124794	-0.231063	-0.168952	-0.176049	-0.0829669	-0.141859	-0.0965881	-0.427862	-0.188543	-0.0751762	0.249501	-0.173036	-0.0314424	-0.0210306	-0.0456187	0.390165	0.00329563	0.0169968	-0.13783	-0.319171	-0.0848149	-0.0852162	0.209933	-0.0434365	-0.0599147	-0.140476	-0.0614348	0.157448	0.410864	0.0469722	-0.300248
VNG1017H	-0.14646	-0.181819	0.0887089	0.0549731	0.0757042	0.0899502	0.0633244	0.0937644	-0.0688617	-0.29895	-0.0678304	0.0424902	-0.130347	0.0786707	-0.126442	-0.00927682	0.0200322	-0.0709896	0.0328435	-0.180412	0.714527	-0.220634	0.0158704	0.424088	0.215273	0.0703598	0.109599	0.262601	0.0343375	0.0129535	0.00386992	0.160391	-0.18603	0.169547	0.00904915	0.143892	-0.0325502	0.26998	-0.0428345	0.0482647	0.0762392	0.24303	-0.0839299	-0.199957
VNG1018G	0.0878076	-0.033613	-0.319077	-0.133867	-0.0170237	-0.179938	-0.0139819	-0.0652629	-0.0137634	0.192801	0.155857	-0.194347	-0.0464021	0.0636164	-0.0315242	-0.229543	0.107529	0.0736464	0.0197517	-0.0284399	0.0458447	-0.0802139	0.0224817	-0.353764	-0.0502042	-0.156455	-0.0633295	-0.156616	-0.085507	0.0634604	0.0921908	0.0424806	0.0795749	-0.0885615	-0.124614	-0.0063528	-0.029977	-0.0636726	0.0176269	-0.280918	0.054975	-0.302448	-0.0271806	0.408086
VNG1020C	-0.129909	-0.010816	-0.51496	-0.254754	-0.27998	-0.137213	-0.231887	-0.0924462	-0.115934	0.0875513	0.197223	-0.288159	-0.234625	-0.067312	-0.160173	-0.233498	-0.228652	-0.0418561	-0.0988299	-0.155291	-0.399253	0.186271	-0.0883224	-0.549682	-0.332164	-0.181782	-0.278621	-0.335328	-0.0719033	-0.0446047	-0.0467766	-0.194704	0.220892	-0.414629	-0.341441	-0.157452	-0.143489	-0.366164	-0.0983361	-0.324314	-0.191079	-0.395405	-0.0605271	0.476502
VNG1021C	0.0913239	0.142894	-0.142614	-0.204843	-0.160269	-0.0609471	-0.0286714	-0.13419	0.00804182	0.218918	0.21963	0.0277829	0.0120292	0.203317	0.0501316	-0.0875234	0.00271891	0.0594356	0.0341852	0.0381442	-0.395287	0.178377	0.0193903	-0.344549	-0.0528925	-0.0607005	-0.0891538	-0.0754326	-0.0584048	-0.0102483	0.0235059	-0.0454593	0.163115	-0.113816	-0.176138	-0.214186	0.0445053	-0.131809	0.0483938	-0.157198	-0.130625	-0.265987	0.153564	0.227146
VNG1023C	0.112549	-0.0443091	0.11951	0.109046	0.0115585	-0.0151923	0.161328	0.0638744	0.000447325	-0.26803	-0.0443343	0.0795837	-0.0534267	0.0755807	-0.0215637	-0.0108096	0.105866	-0.0109477	-0.0121075	-0.125853	0.940665	0.0682868	-0.00660152	0.374557	0.0557588	-0.0175055	0.0201627	0.0703123	-0.0463216	-0.0466817	-0.0294294	0.348519	-0.124908	0.0709907	0.091974	0.13684	0.0521478	0.286977	0.0367261	-0.0750216	0.0312884	-0.0504603	-0.074966	-0.00548328
VNG1024C	0.121355	0.0424822	0.145869	0.221742	0.143738	-0.00501506	0.107954	0.0845691	0.00530175	-0.127937	0.0333187	0.0927045	-0.0900403	0.0183276	0.0108436	0.171827	0.0687312	0.0253074	0.0138315	-0.00108374	0.228319	0.0849471	-0.026313	0.577088	0.0629712	-0.0129031	0.0620019	0.102964	-0.0100527	-0.0490627	-0.0202627	0.0954279	-0.0292031	0.0807552	0.0899632	0.0130236	0.134214	0.243486	0.123123	0.0765525	0.0117273	0.109657	-0.0514467	0.0897517
VNG1025H	0.257191	0.30227	0.448041	0.209316	0.18001	0.184575	0.126307	0.106199	0.0796705	-0.167753	-0.508217	0.26641	0.421192	0.0587066	0.167747	0.314617	0.143039	-0.00499767	0.0559502	0.108266	-0.414044	-0.49198	0.0165681	0.498788	0.359099	0.199051	0.0593791	0.330924	0.0235316	-0.0475913	-0.149573	-0.457185	-0.248016	0.353865	0.325406	-0.0276155	-0.0827712	0.207688	-0.0537083	0.075152	-0.00314481	0.377564	-0.238757	-0.380015
VNG1026H	0.251373	0.0592848	0.279542	-0.10073	0.228349	-0.238069	0.109417	-0.204042	0.116292	0.0526382	-0.595358	0.174903	0.185194	0.00816245	0.0377148	0.149863	0.162111	-0.00821076	0.0754926	0.0102267	-0.139977	-0.421661	-0.0479074	-0.0759091	0.120424	0.00750778	0.0534212	0.04765	-0.524348	-0.125557	-0.171862	-0.0850265	-0.455183	0.223714	0.171283	-0.204822	0.104118	0.182819	0.0434439	0.0955886	-0.343584	-0.207907	0.100696	-0.469275
VNG1027G	-0.074159	0.0289952	0.184109	0.139293	0.0461765	0.197298	-0.0120409	0.263159	0.171201	0.390511	0.654515	0.209908	0.099347	0.0487418	0.00736537	0.148352	-0.0160735	0.0575425	-0.0455396	-0.00555314	0.682667	0.473011	0.129123	0.843701	0.407215	0.122079	0.0800127	0.489354	0.251659	0.251025	0.237774	0.430976	0.628883	0.580979	0.355568	0.263462	0.147131	0.453694	0.0241667	0.26397	0.367374	0.811963	0.191038	0.0716197
VNG1029C	-0.034521	-0.0422189	-0.0379313	0.192779	-0.158161	0.281532	-0.0562621	0.294182	-0.127091	-0.0646339	0.148005	0.0393367	-0.0701108	0.0966797	-0.0591353	0.0237097	-0.021444	-0.00748623	-0.0402755	-0.104083	0.524832	0.088175	0.0179837	0.375707	0.243206	-0.0153786	-5.20245e-05	0.25875	0.128591	0.0210175	0.0775437	0.0828693	0.241522	0.21094	0.0504913	0.0927029	0.00619822	0.101286	0.0119228	0.197397	0.174585	0.307809	-0.013503	0.00974002
VNG1030G	0.0514453	0.0932134	-0.00701943	-0.0448975	-0.0410285	-0.0481246	-0.187882	-0.00353985	-0.0653087	0.266878	0.422428	0.0146351	0.0457314	-0.123178	0.0404026	0.0465067	0.000967369	0.0640266	-0.0542012	0.0182067	-0.282257	0.310116	-0.0248747	-0.153655	-0.0241651	-0.0217772	-0.0139526	-0.0251748	-0.0595087	0.144762	0.00569864	-0.0959892	0.380343	0.0682945	0.0726216	0.00767038	-0.158763	-0.057856	-0.0265329	-0.0159814	-0.050693	-0.102478	0.0261308	0.458528
VNG1031C	0.0912332	0.0714071	0.261971	0.212421	0.105547	0.221842	0.188128	0.192388	0.0693795	-0.168865	-0.0745953	0.194716	0.0321242	0.0700382	0.0724124	0.237874	0.0771721	0.124911	0.0543951	-0.0774517	0.0895694	-0.401825	-0.00301207	0.349275	0.114407	0.0817084	0.135173	0.160501	0.066143	0.0946976	0.0619309	0.0833469	-0.162236	0.20438	0.324211	0.0544104	0.00266174	0.264936	0.082119	0.188809	0.101843	0.235806	-0.0325282	-0.170053
VNG1033G	-0.0386911	-0.0866798	-0.163264	-0.0958025	-0.0413027	0.0111962	-0.0670948	-0.086626	0.0232357	0.0960385	0.147038	-0.185063	-0.0388219	-0.129527	-0.110365	-0.0694929	-0.118687	-0.0268449	-0.119954	-0.0971572	0.0930619	0.0710504	-0.0728828	-0.154637	-0.135103	-0.112163	-0.158779	-0.0640785	-0.00433666	0.0507565	-0.0857332	-0.0239795	0.125648	-0.148566	-0.161299	-0.0134822	0.00219331	-0.181261	-0.0326619	-0.116004	0.0541883	-0.104717	0.019908	0.13547
VNG1034H	-0.0222011	0.0092041	-0.15117	-0.220551	-0.0721146	-0.0113916	-0.0856061	-0.185924	-0.0435041	0.0328888	0.0451062	-0.205693	-0.155345	0.0494137	-0.0828123	-0.114405	-0.157889	0.0193871	0.0461824	0.0264555	-0.163499	0.13346	-0.108627	-0.233624	-0.151502	-0.110586	-0.0933255	-0.160462	0.0295036	0.0252077	-0.049647	-0.0512682	0.104028	-0.216257	-0.127776	-0.0513252	0.00182735	-0.129162	-0.0137715	-0.184417	-0.124196	-0.177151	0.0486047	0.134016
VNG1035C	0.0510684	-0.0456629	0.157968	0.190764	0.228553	0.0790699	0.164534	0.0389711	0.0154199	-0.198638	-0.334451	0.238662	-0.0196812	0.0700443	0.0163149	0.0564132	0.119954	0.0588297	0.0719668	0.0283183	0.129849	-0.189902	0.0743232	0.620586	0.229467	0.0402148	0.155602	0.0719307	-0.0367948	0.0219535	0.101194	0.140046	-0.179914	0.10957	0.0433368	0.0102796	0.141295	0.418061	0.0636404	0.104493	0.00791193	0.223062	0.0791116	-0.154563
VNG1036H	-0.0460662	-0.0385557	0.0486122	0.0251134	0.0572224	-0.0574796	0.122307	0.0221037	0.0238404	-0.26784	-0.0789476	0.0214558	-0.145896	0.0108096	-0.107271	-0.0358484	-0.0557831	-0.0549932	0.0123887	-0.127608	0.327481	-0.10875	-0.0777949	0.236565	-0.0192449	-0.0679813	0.0569277	-0.0565861	0.0135597	-0.0476485	0.0243917	0.190292	-0.107864	0.0035758	-0.154196	-0.0340882	0.0522681	0.0899674	-0.0490719	-0.0635577	0.0379239	0.023262	-0.125096	-0.0372841
VNG1037G	-0.0697405	-0.106284	-0.0208257	-0.0653886	-0.0466342	0.00963384	-0.0109502	0.0584612	-0.0131168	-0.107246	-0.0316595	0.0300962	-0.174264	-0.0861947	-0.121092	-0.113144	0.0361864	0.000454792	-0.00863502	-0.193404	0.246572	-0.0309897	-0.0698071	-0.117367	0.0497483	-0.0549392	-0.00829534	0.012203	0.00717286	-0.0831699	-0.0429597	0.0954456	-0.0875458	-0.0655505	-0.0868786	0.0372432	-0.0745312	-0.0973594	-0.0254088	-0.0199197	0.0290304	-0.115544	-0.0716025	-0.0948991
VNG1038C	0.472484	0.468189	0.565201	0.163629	0.460792	0.220012	0.151138	0.237451	0.623993	0.365571	-0.608428	0.632302	0.822512	0.302903	0.497184	0.491867	0.507689	0.262111	0.136709	0.414835	-0.138773	-0.568402	0.502129	0.621104	0.945649	0.597184	0.560575	0.788775	0.185482	0.425907	0.194889	-0.0864272	-0.253257	0.975921	0.890934	0.201912	0.361555	0.59334	0.40548	0.651479	0.221037	0.518373	0.11789	-0.506086
VNG1039H	0.191899	0.107305	0.141535	0.283903	0.205809	-0.0169583	0.197451	0.182176	0.115913	-0.0850607	-0.0917085	0.468343	0.0791927	0.17826	0.174514	0.238227	0.224725	0.221341	0.135896	-0.0601646	0.394699	0.0798139	0.213007	0.378209	0.345193	0.0987138	0.0597388	0.0282633	-0.0154218	0.10992	0.0514478	0.0801745	-0.00556601	0.193067	0.175921	-0.00714322	0.227108	0.279449	0.0731959	0.113105	0.174869	0.0460907	-0.140644	-0.0470884
VNG1041a	0.0417562	-0.0611111	0.0587866	-0.0242828	0.0474928	0.107184	0.141243	0.120795	0.0197518	0.0559584	0.481524	0.155687	0.0228849	0.0514177	0.108198	-0.0787794	0.131853	0.0556308	0.0311388	-0.122059	0.351979	0.640072	0.0595256	0.291268	0.064132	0.0601561	-0.00749458	0.00967852	0.0193774	0.0256315	0.00879946	0.13769	0.270117	0.186096	0.0847895	-0.0274593	0.0837945	0.130331	-0.0759254	0.155802	0.0844917	0.0963577	0.0419635	0.235889
VNG1041H	-0.137908	-0.218146	0.0513828	0.144201	-0.138478	-0.0408272	-0.196279	-0.00921668	0.523458	0.51005	0.226991	-0.0948399	0.198968	-0.0687191	0.183505	0.21076	0.0772689	-0.081313	-0.0994001	0.278429	0.0251475	0.123609	0.492671	0.770724	0.596773	0.542894	0.712303	0.617382	0.780991	0.378907	0.383443	0.160297	0.662186	0.563193	0.567321	0.784512	0.505259	0.634123	0.587846	0.629086	0.730954	0.65724	0.526574	0.105879
VNG1042H	0.168272	0.0720571	0.439016	-0.222932	0.152324	-0.242923	0.15924	-0.146098	0.479408	0.791333	2.31098	0.188784	0.404184	0.0361206	0.119564	0.195164	0.208411	0.0807311	0.143325	0.287422	0.951776	2.21393	0.242981	0.153261	0.576386	0.338168	0.476718	0.549959	0.0143611	0.232956	0.364145	0.793365	1.31864	0.571576	0.597722	0.076582	0.286519	0.417826	0.315786	0.527985	0.0976693	0.225939	0.434747	1.86085
VNG1046H	-0.0322739	-0.0367242	-0.0413344	-0.0960781	-0.0112799	-0.121233	-0.041236	-0.064283	-0.0894322	0.0314249	0.549439	-0.126132	-0.0723901	-0.112223	-0.0967478	-0.0808816	-0.0918479	-0.0972799	-0.110412	-0.0254105	0.303944	0.464792	-0.179039	-0.133269	-0.202244	-0.202418	-0.139472	-0.222121	-0.279515	-0.183972	-0.219292	-0.127984	0.368725	-0.123253	-0.187441	-0.110298	-0.135505	-0.142567	-0.150268	-0.185989	-0.201189	-0.211918	-0.0251554	0.446234
VNG1047H	-0.0775375	-0.0779003	-0.135426	-0.310615	-0.243927	-0.160064	-0.111937	-0.147927	0.113264	0.237721	0.322684	-0.0390406	-0.014795	-0.0913911	0.120768	0.0821333	-0.0341208	0.0246843	-0.0207145	0.0322712	-0.198651	0.313583	0.057942	-0.166418	0.0773292	0.0837863	-0.000783712	0.00761823	0.0976515	0.145371	0.0658343	0.0954106	0.0964007	0.0748417	0.115227	0.0101003	0.122297	-0.0227123	0.065972	0.199015	0.0355234	-0.00311263	0.0230236	0.253889
VNG1048G	0.215056	0.285992	0.417973	-0.0839984	0.176519	0.0213816	0.180024	-0.086296	0.0901369	0.250871	0.895658	0.260672	0.350151	0.109243	0.175026	0.185014	0.118868	0.0786661	0.026843	0.123458	0.472391	1.03558	0.00272985	-0.0477529	0.0865498	0.0740845	0.0929158	0.0892241	-0.174848	0.0076357	0.0724275	0.203441	0.797659	0.0747235	0.0669804	-0.135739	-0.0291893	0.0796737	0.119743	0.226945	-0.161192	0.0174694	0.272045	0.744892
VNG1050H	-0.17488	-0.146286	-0.240398	-0.270353	-0.0112614	0.016926	-0.0389699	-0.148523	-0.0747151	-0.0521728	0.0115029	-0.267418	-0.284461	-0.0832248	-0.203866	-0.164338	-0.143438	-0.019296	-0.0751491	-0.0574469	-0.230164	0.0302045	-0.0991467	-0.385731	-0.254127	-0.142712	-0.0611116	-0.0852145	-0.0543474	-0.0508411	-0.0723615	-0.0174714	-0.0233424	-0.266965	-0.261944	-0.0797905	-0.0171622	-0.200252	-0.0310409	-0.197178	-0.185614	-0.176805	0.129875	0.154568
VNG1052H	-0.0703217	0.0366515	-0.137887	0.00719141	-0.0792611	-0.014444	-0.207582	-0.00459625	-0.0733818	0.122536	-0.498149	-0.102292	-0.010935	-0.108278	0.0604175	-0.014911	-0.122793	-0.0361373	-0.0859086	0.0885504	-0.719216	-0.503567	-0.0613969	-0.206849	-0.0566082	0.0765052	-0.108141	-0.0515206	0.0375195	0.00686769	-0.0188516	-0.473093	-0.53205	-0.161898	-0.0825011	0.0741503	-0.160526	-0.122349	-0.0426632	-0.0870891	0.0727532	-0.0434378	-0.263226	-0.507046
VNG1053G	0.240875	0.185067	0.436079	0.260595	0.361813	0.157553	0.23859	0.177501	0.0353745	0.173119	0.216942	0.606331	0.595577	0.490578	0.344667	0.570754	0.380907	0.360925	0.283869	0.335692	0.418507	1.06745	0.138935	0.674034	0.347996	0.163823	0.0569709	0.382642	0.10811	0.106393	0.135371	0.315286	0.131861	0.387886	0.224651	0.0971314	0.128979	0.479427	0.140485	0.273701	0.178297	0.570532	0.123865	0.0641174
VNG1054G	-0.169714	-0.0946461	-0.462118	-0.398444	-0.337247	-0.246005	-0.234342	-0.239981	0.117665	-0.434316	-1.55846	-0.314557	-0.245662	-0.0256972	-0.157037	-0.247655	-0.282973	-0.12318	-0.124423	-0.267414	-1.17726	-1.90383	0.104453	-0.511381	-0.269488	-0.00386396	0.0137409	-0.222669	0.0840997	0.05987	-0.0105497	-0.391027	-1.77619	-0.141099	-0.165915	0.00495253	0.115461	-0.203764	0.146235	-0.198808	-0.0599247	-0.465285	-0.504836	-1.57912
VNG1055G	0.07278	0.119396	-0.147229	-0.14551	-0.152655	-0.13036	-0.185176	-0.0375331	-0.0408502	0.066157	0.170273	-0.0751621	0.00487985	-0.113389	0.0671524	-0.00515197	-0.229298	0.0548244	0.00350373	0.0595064	-0.493533	0.226326	-0.0277396	-0.408741	-0.171966	-0.0752405	-0.110721	-0.236962	-0.133171	0.0845749	0.0101181	-0.198035	0.223114	-0.192829	-0.0325909	-0.0571412	-0.0812887	-0.151002	0.072308	-0.0898105	0.0397209	-0.327249	0.0655467	0.294891
VNG1056C	-0.0786305	-0.171548	-0.0913769	-0.00712308	-0.0470696	0.00408568	-0.0100086	-0.189913	-0.051542	-0.0557639	-0.00767452	-0.225322	-0.115989	0.0116698	-0.2355	-0.185768	-0.0322864	-0.104143	0.023366	0.0313509	0.253933	0.0528932	-0.0364647	-0.224393	-0.166304	-0.16734	-0.115625	-0.0555758	0.00523321	-0.0922051	-0.0230585	0.238436	-0.0248277	-0.227692	-0.113765	-0.00349302	-0.0167156	-0.14621	0.033219	-0.166735	-0.0839027	-0.0859659	0.0334622	0.103994
VNG1057C	0.0283476	0.0551506	-0.0967352	-0.0738256	-0.0517516	-0.0667429	0.00801346	-0.119	-0.0172756	0.148265	0.0472191	-0.0641829	0.13622	0.0753286	0.0104118	-0.00836651	0.129929	0.0651908	0.0614416	0.123973	0.0123083	0.128836	0.00942826	-0.262336	-0.0668001	0.0270971	-0.0426976	-0.0368303	0.0865728	0.025883	0.0769727	0.0466664	0.121296	-0.0272329	-0.0331929	-0.0833115	-0.0451261	0.0107432	-0.0219962	0.0180782	-0.0712229	-0.0543917	0.10466	0.157291
VNG1058H	-0.0320032	0.024823	-0.0645754	-0.175143	-0.0640721	-0.0268522	0.042555	-0.116414	0.0111127	-0.0927241	-0.170675	-0.0832324	-0.0675817	-0.0832786	-0.10216	-0.0275951	-0.12755	0.0142241	-0.0203586	-0.000994586	-0.555311	0.0685845	-0.0312982	-0.227914	-0.23313	-0.00984402	-0.102915	-0.171494	-0.0130792	0.0182113	0.0889979	-0.0247055	-0.0405755	-0.152555	-0.173993	-0.063667	0.107081	0.0189211	0.0237223	-0.127928	-0.0584464	-0.246338	0.0259215	0.0909864
VNG1059C	0.270762	0.386863	0.578689	0.0380258	0.290768	0.240328	0.205322	0.230499	0.0838953	-0.266236	-0.790101	0.443095	0.0575341	0.20301	0.329714	0.314771	0.117489	0.0977716	0.0960708	-0.142089	-0.198556	-0.0549458	0.173225	0.228131	0.181365	0.2757	0.00563895	0.0324305	0.0852606	0.194939	-0.00119465	-0.211594	-0.0204725	0.309103	0.18997	-0.0329514	0.043274	0.38448	0.0482124	0.163409	0.232826	0.473109	-0.147893	-0.411724
VNG1060H	0.0114829	0.067061	-0.145429	-0.201814	-0.113449	-0.0713091	-0.00202686	-0.130054	-0.0601674	-0.0253631	0.173838	-0.144094	-0.175866	-0.069439	-0.107608	-0.0681491	-0.0825168	-0.020733	0.0379655	-0.0309843	-0.367594	0.127026	-0.0987385	-0.239487	-0.284779	-0.053918	-0.0433614	-0.166739	-0.0138008	-0.0193496	-0.000962814	0.0584986	0.00883859	-0.189139	-0.190589	-0.205728	0.102105	-0.145015	0.0669513	-0.145823	-0.193884	-0.207615	0.0697111	0.160913
VNG1062G	-0.0753717	0.00558524	-0.191748	-0.133394	-0.104521	-0.110294	-0.0988369	-0.15414	0.0263013	-0.00498743	0.0689144	-0.0967462	-0.0189072	-0.0930701	-0.0773382	-0.0726502	-0.0576823	-0.0833797	-0.115677	-0.137462	-0.0592808	-0.0735229	-0.0702894	-0.369653	-0.155719	-0.0964591	-0.0809578	-0.126296	-0.0271761	-0.0383138	-0.0173187	-0.0304716	0.054276	-0.0685117	-0.124423	-0.11606	-0.0745945	-0.136387	-0.0320101	-0.0726924	-0.0805416	-0.187404	0.0894808	0.157037
VNG1063H	-0.12606	-0.0675563	-0.210985	-0.143599	-0.104853	-0.0827618	0.0684993	-0.274188	-0.0542302	0.118909	0.214246	-0.279624	-0.11456	-0.0954477	-0.0918714	-0.178627	-0.118688	-0.0760631	-0.0195881	-0.0625178	0.0171074	0.13928	-0.0345542	-0.413922	-0.353738	-0.146432	0.0229446	-0.126391	-0.0221157	-0.103766	0.0135038	0.144963	-0.0525582	-0.291592	-0.355487	-0.150991	0.00462743	-0.273601	-0.0396769	-0.143883	-0.19159	-0.305174	0.190356	0.341821
VNG1064H	-0.266379	-0.230794	-0.0330898	-0.0963594	-0.053071	-0.0771904	-0.0317015	0.0650123	-0.0276077	-0.11294	-0.00389633	-0.273319	-0.218763	-0.0459917	-0.264915	-0.293766	-0.13505	-0.133905	-0.170025	-0.220111	0.306896	-0.0711447	-0.15803	-0.103348	-0.252435	-0.1968	-0.121901	-0.341495	-0.054739	-0.188611	-0.104963	0.121329	-0.0476671	-0.269604	-0.220244	-0.0109317	-0.264798	-0.275653	-0.220043	-0.105299	-0.0902026	-0.196915	0.0148496	-0.0720671
VNG1065C	-0.0204051	-0.0369437	-0.416469	-0.371801	-0.203512	-0.136219	-0.0842951	-0.226983	-0.0754269	0.0152048	0.134834	-0.338781	-0.287407	0.0075541	-0.259179	-0.313845	-0.226053	-0.12526	0.0427479	-0.0743054	-0.681077	0.250424	-0.0696774	-0.65928	-0.519991	-0.1906	-0.244326	-0.372401	-0.0824891	-0.0900564	-0.0329558	0.0808642	0.0998285	-0.436959	-0.417857	-0.229429	-0.0190011	-0.417763	-0.067504	-0.294542	-0.308562	-0.498272	-0.0189155	0.357774
VNG1066C	0.214552	0.185255	0.146121	0.083596	0.149032	0.0795276	0.0151853	-0.050996	0.0318524	0.0249635	-0.888975	0.396373	0.229043	0.303651	0.16036	0.156812	0.225178	0.0583664	0.0308856	0.126478	-0.140239	-0.186805	0.045396	0.495752	0.326091	0.171552	0.116837	0.0478546	-0.0724995	-0.0345775	-0.0817279	-0.105959	0.0673963	0.248741	0.202788	-0.0901162	-0.0783963	0.301959	-0.0577772	0.138018	-0.168737	0.397925	0.0839849	-0.304413
VNG1067G	-0.216834	-0.186531	-0.15598	-0.147709	-0.0806487	-0.00234099	-0.0147659	-0.135076	-0.174917	-0.170933	-0.0305337	-0.306502	-0.288008	-0.139006	-0.349942	-0.303911	-0.115657	-0.183796	-0.128023	-0.220417	0.0923351	-0.0822825	-0.270914	-0.226887	-0.260254	-0.196142	-0.121045	-0.20895	-0.0844275	-0.213637	-0.0443516	0.178886	-0.17283	-0.321255	-0.308747	0.0145773	-0.172182	-0.199171	-0.155666	-0.0378137	-0.201028	-0.0315799	-0.0347132	-0.00414683
VNG1068G	-0.20106	-0.23039	-0.00254404	-0.0884589	-0.0628206	0.0769844	-0.108036	-0.177104	-0.00846349	-0.0979005	0.0532696	-0.299622	-0.276139	-0.114499	-0.278945	-0.270994	-0.0248282	-0.106712	-0.0603441	-0.147581	0.17149	0.00153807	-0.109994	-0.249449	-0.265208	-0.23965	-0.0854485	-0.145246	-0.038223	-0.169496	-0.0143845	0.147184	-0.0304604	-0.219555	-0.145134	-0.0236651	-0.115415	-0.302276	-0.0772596	-0.185934	-0.184112	-0.182548	0.0737954	0.0177121
VNG1069C	-0.0158718	-0.00607226	-0.198483	-0.0474518	-0.144151	-0.11986	-0.131335	-0.0449499	-0.0269776	0.0116107	0.161159	0.00842457	-0.0611534	-0.181213	0.0533897	-0.0650518	-0.112361	-0.0871272	-0.0225159	-0.0789724	-0.0738759	0.203036	-0.124954	-0.217123	-0.197551	0.0441456	-0.141243	-0.197824	0.0535099	-0.0467772	0.0461008	-0.105308	0.138746	-0.159065	-0.0582526	0.00664965	-0.132053	-0.198882	-0.134462	-0.124395	0.00884903	-0.0906459	-0.066468	0.0149647
VNG1070G	-0.0664016	-0.081187	0.0225978	-0.228705	0.00537056	0.061441	-0.0279745	0.0392617	-0.087745	-0.1846	-0.159839	-0.214681	-0.212052	-0.205563	-0.0990757	-0.181982	-0.0965689	-0.0819118	-0.0839042	-0.137839	-0.279471	-0.0617243	-0.213348	-0.032864	-0.260717	-0.0288816	-0.121319	-0.10759	-0.11597	-0.0823415	-0.0674755	-0.067419	0.015639	-0.13402	-0.214097	-0.0657656	-0.159277	-0.250935	-0.125577	-0.114273	-0.00796334	0.0470588	-0.125386	-0.0545072
VNG1071G	0.0189449	-0.155846	-0.310807	-0.0983534	-0.0690334	0.0675106	-0.0355627	-0.0996095	-0.0659232	-0.0273254	0.0506163	-0.203338	-0.256535	-0.0275113	-0.178857	-0.258928	-0.126873	-0.164847	-0.0280265	0.0301659	0.0143841	0.0575181	-0.0258401	-0.475453	-0.00923144	-0.297413	0.0761859	-0.192159	0.0978852	-0.0700682	-0.0132448	0.16838	-0.0191981	-0.280768	-0.132324	-0.0125674	0.0933675	-0.174207	0.130838	-0.142705	-0.142123	-0.200813	0.127845	0.059804
VNG1073G	-0.0368413	-0.0155858	-0.213225	-0.187588	-0.135765	-0.162112	-0.0878675	-0.193529	-0.0462088	-0.0225611	0.0941059	-0.196991	-0.181494	0.0353771	-0.094166	-0.103747	-0.145884	-0.0910351	0.0011355	-0.13345	-0.214538	0.0448178	-0.0889029	-0.375815	-0.199933	-0.0746892	-0.0189069	-0.268306	-0.0224418	-0.0599817	0.0110826	-0.0118818	-0.020405	-0.241075	-0.00790981	-0.102226	0.0114182	-0.273115	-0.037827	-0.186847	-0.155706	-0.329853	-0.0936028	0.0984841
VNG1074G	-0.0514395	0.0136535	-0.304966	-0.326462	-0.196065	-0.112929	-0.0902267	-0.192284	-0.0399534	0.00632895	0.136051	-0.217	-0.166135	-0.0805538	-0.123048	-0.195324	-0.16281	-0.0765687	0.0556764	-0.12745	-0.453851	0.00468403	-0.10067	-0.541476	-0.349763	-0.134037	-0.162121	-0.250228	-0.0961074	-0.0825949	-0.0826784	0.00626676	0.0799938	-0.228468	-0.268119	-0.193145	-0.100075	-0.290865	-0.0120162	-0.158721	-0.127796	-0.405978	0.030138	0.250294
VNG1075G	0.0866993	0.0651441	-0.212552	0.248727	-0.154426	-0.149127	-0.101917	-0.0153872	-0.0206381	-0.0421854	0.0910221	-0.0438984	-0.0473106	0.0554873	-0.0743163	-0.0191988	0.0241084	-0.0741098	-0.015516	0.0303235	0.380095	0.114634	-0.0252462	-0.270511	-0.103456	0.0270664	0.0176557	-0.10034	-0.0914129	0.067673	-0.0205871	0.0322267	0.0991554	-0.0355433	0.054708	0.144391	-0.0116917	-0.0569554	0.0103156	-0.019038	0.13535	-0.147745	-0.0183891	0.0570823
VNG1077G	-0.169704	-0.0429273	-0.261429	-0.110188	-0.166209	-0.0388147	-0.154742	-0.00996717	-0.0571806	-0.0944341	0.0633099	-0.173239	-0.182317	-0.0467421	-0.107131	-0.141865	-0.232852	-0.0965776	-0.102	-0.166354	-0.180497	0.0106927	-0.0761945	-0.279448	-0.264174	-0.147378	-0.189546	-0.218099	0.0323931	-0.0486119	-0.0753381	-0.160645	0.0361136	-0.217198	-0.220425	-0.0453198	-0.118439	-0.298231	-0.0620522	-0.167932	-0.0734783	-0.220654	-0.00998588	0.114634
VNG1079G	-0.0607146	-0.0302752	0.176778	-0.0766709	0.0640009	-0.0317155	0.0683885	-0.00198201	0.0956408	-0.0951434	-0.0171619	0.0278236	-0.0414505	-0.028741	-0.0902274	0.0735667	0.0666531	-0.00274412	-0.027353	-0.162646	0.448409	-0.0954514	-0.0295768	0.26521	0.134494	0.0278537	-0.00687135	0.0476246	0.0689076	0.108685	-0.0552572	0.0037569	-0.0368216	0.061481	0.000894961	-0.00860484	-0.0345991	0.0190474	0.000856496	0.100848	0.0949884	0.0137459	-0.0586504	-0.123546
VNG1081G	-0.117155	-0.115865	0.159724	0.315096	0.0170904	0.0408255	0.0525214	0.124608	-0.0016522	-0.213773	0.151413	-0.00385872	-0.21504	-0.0642706	-0.085309	-0.0333922	-0.0129194	-0.0866114	0.00211335	-0.217734	0.615042	0.00530029	-0.139723	0.194338	0.113749	-0.0789891	-0.0245892	0.078509	0.0363648	0.0349568	-0.0305016	0.145294	-0.109908	-0.0778302	-0.0297298	0.222534	0.0479552	0.040798	0.0394257	-0.0685346	0.0780328	0.157238	-0.0270041	-0.112471
VNG1083G	0.0147611	0.0345442	0.0579943	0.166446	0.0340706	0.18562	0.229243	0.0421852	-0.0914494	-0.106662	0.184916	-0.159432	-0.153491	-0.0495625	-0.203077	-0.0946418	-0.0238603	-0.145884	0.0410077	-0.121395	0.200012	0.0893157	0.0144661	0.310169	-0.0204425	-0.0204114	0.183796	0.0683972	0.0506005	-0.154052	0.0639326	0.32638	0.121292	0.0395705	-0.224235	-0.0102576	-0.0368693	0.0109719	-0.00885114	0.0877916	-0.105852	0.227195	-0.0276782	0.127544
VNG1084G	-0.154267	-0.0894396	0.026798	-0.259154	-0.262482	-0.0120316	-0.035921	0.0087628	-0.031684	-0.102593	0.055772	-0.0740772	-0.114269	-0.108057	-0.0842386	-0.205465	-0.188024	-0.135249	-0.103507	-0.200028	-0.00462139	0.115469	-0.295173	-0.331876	-0.128946	-0.105706	-0.130158	-0.102125	0.0687026	-0.128084	-0.0781051	-0.106079	-0.0512875	-0.268557	-0.112034	-0.0580528	-0.127876	-0.290641	-0.0722377	-0.198176	-0.033328	-0.315708	-0.194071	0.0681782
VNG1085H	0.00745426	-0.232746	-0.0895805	-0.118466	-0.0566272	0.033064	0.0721213	-0.0707112	-0.0887047	-0.132951	-0.00916479	-0.147722	-0.186805	-0.0560326	-0.208353	-0.251215	0.00280005	-0.105874	0.0276871	-0.129944	0.479676	0.00427065	-0.215112	-0.00796136	-0.103734	-0.122483	0.090834	0.0114114	0.0575821	-0.101278	-0.105247	0.240073	-0.10566	-0.17976	-0.103408	0.0921436	-0.0289402	-0.11243	-0.0493058	-0.0832619	-0.0155384	0.0118342	0.00737286	0.077484
VNG1086C	-0.0411349	-0.0908243	-0.0230881	-0.129046	-0.110855	-0.110052	-0.0540794	-0.0301066	0.0282313	0.00550309	0.17709	-0.221678	-0.0156866	-0.0975691	-0.120612	-0.115418	-0.139908	-0.0597926	0.0151093	0.0343602	0.136807	0.0956764	-0.0965853	-0.29835	-0.273362	-0.0727055	-0.0585085	-0.169471	-0.0788103	0.00948036	-0.00214178	0.0454618	0.0219689	-0.21986	-0.11497	-0.00829159	0.083712	-0.212118	0.0107846	-0.128979	0.0289769	-0.346409	-0.0516502	0.0455466
VNG1087C	-0.271139	-0.142941	-0.232558	-0.404826	-0.210108	-0.373202	-0.207	-0.333933	-0.425962	-0.0244766	-0.0409736	-0.213069	-0.133361	-0.0503805	-0.0702353	-0.116476	-0.134869	-0.0350081	-0.0535635	-0.108445	-0.210895	0.379331	-0.472641	-0.85676	-0.582744	-0.479226	-0.460212	-0.469312	-0.536404	-0.309105	-0.226844	-0.340928	-0.457644	-0.583895	-0.611845	-0.741832	-0.528465	-0.46557	-0.427157	-0.431234	-0.537603	-0.611602	-0.38544	-0.320891
VNG1088C	0.0605498	0.271398	0.597762	0.345539	0.487956	0.101637	0.0497984	0.269519	0.02275	-0.0249781	0.694383	0.406279	-0.213217	0.0904858	0.164945	0.320596	0.102936	0.136497	0.18184	-0.147539	0.633909	0.115166	0.263809	1.6223	0.208161	0.344265	0.0380474	-0.0459978	-0.0216615	0.190801	0.300821	0.0984398	-0.00178103	0.0909479	0.0461314	0.162377	0.245264	1.00854	0.00104379	0.101884	0.348999	0.982064	-0.0947221	-0.0223135
VNG1089G	-0.21591	-0.030718	-0.211913	-0.0632216	-0.13725	-0.269037	-0.132284	-0.0709615	-0.0725176	0.267608	0.16863	-0.173062	-0.0425189	-0.0399362	-0.00769893	-0.0854489	-0.109975	-0.0120611	-0.0986942	-0.0177861	0.060282	0.131302	-0.0459589	-0.492367	-0.0620345	-0.0796799	-0.120923	-0.289709	-0.0871723	-0.00607783	0.0200662	-0.0663093	0.226892	-0.224767	-0.0314103	0.0303448	-0.0213354	-0.128047	-0.0376156	-0.129674	0.0146921	-0.179168	0.0872244	0.255662
VNG1090H	0.0170343	0.109063	0.385861	0.273439	0.343226	-0.000770695	-0.10293	0.0934713	0.0950195	0.110827	0.126454	0.394868	0.266369	0.0851025	0.302088	0.532416	0.266075	0.0746991	-0.0179387	0.230879	0.393411	0.415171	0.0888215	0.816138	0.387774	0.201775	0.020405	0.171904	-0.210455	-0.0322225	-0.077219	-0.138136	-0.0509293	0.344589	0.439607	0.0325737	-0.0885121	0.547439	-0.0447371	0.27008	0.118091	0.431206	0.0237727	-0.104634
VNG1092C	0.021186	0.0874311	0.0400032	0.090054	0.112932	-0.122738	-0.0815138	-0.0588828	0.0500552	0.11529	0.365492	0.0566259	0.0742937	0.0612273	0.0354636	0.162156	0.262195	0.228346	0.154051	0.0322075	0.402344	0.347273	0.153415	0.571188	0.11106	0.069572	0.102938	-0.0607506	-0.0962799	0.106015	0.115867	0.211273	0.162269	0.0442561	0.102931	0.104664	0.00952521	0.243846	0.0641722	0.109929	0.0229402	0.228222	-0.0158201	0.208836
VNG1093C	-0.00362507	-0.00799221	-0.103613	-0.0375284	-0.152239	-0.072487	-0.151824	0.0407617	0.0191889	-0.0833092	0.146451	0.0406586	-0.0425906	0.010263	0.140002	0.00518057	-0.0802237	0.112485	0.0392553	0.0695515	-0.121518	0.201113	-0.10572	-0.201333	-0.127907	-0.0496196	-0.0605243	-0.120505	-0.013173	0.00634716	-0.0358575	-0.160332	0.0489659	-0.178047	-0.209274	0.101339	-0.142595	-0.163818	0.0653303	-0.159691	0.102388	-0.180699	0.0617162	0.172663
VNG1094H	-0.0672885	-0.122752	0.0153834	0.0773608	0.183596	0.162846	0.235473	-0.0793182	-0.0053756	-0.186003	0.0495709	0.0896448	-0.26056	0.0389085	-0.147589	-0.0852199	0.0339349	-0.0522338	0.0274126	-0.082712	0.285873	-0.0818058	-0.0195611	0.497955	-0.0435272	0.167369	0.0693855	-0.0897696	0.0594887	-0.0235177	0.103513	0.317206	-0.14108	-0.0605677	-0.153206	-0.0950522	0.0498	0.206856	-0.0081268	-0.0651677	0.0483615	0.384557	-0.034404	-0.04847
VNG1095H	-0.0890617	0.0440986	-0.063611	0.524879	-0.0161319	0.547489	0.0745919	0.532838	0.513479	-0.0534433	-0.345065	0.090005	0.0898726	0.268909	0.219412	0.261605	0.113253	0.2811	0.295256	0.208351	-0.445813	-0.139133	0.620072	0.859036	0.455607	0.619498	0.548453	0.557501	1.1388	0.627643	0.610083	0.192862	-0.391962	0.395178	0.461308	1.04821	0.591657	0.553469	0.4781	0.424857	0.991682	0.818501	0.142849	-0.202889
VNG1096H	0.0562653	0.0279726	0.0562564	0.197259	0.102571	0.197148	-0.0331152	0.120861	0.357203	0.168318	-0.309876	0.173313	0.227047	0.0742236	0.218646	0.276842	0.193139	0.163692	0.0762363	0.272007	-0.306957	-0.189005	0.380171	0.504244	0.423285	0.488864	0.500831	0.59111	0.498579	0.399611	0.335645	-0.00807423	-0.263135	0.350437	0.627538	0.286648	0.300375	0.446702	0.422157	0.401285	0.415895	0.598351	0.235613	-0.33132
VNG1097G	0.121834	0.0791877	-0.0467896	-0.0528679	0.0846514	0.0252625	0.0953327	0.0114819	0.0663953	-0.0510686	0.0834565	0.162611	0.182396	0.127571	0.150345	0.167644	0.184717	0.0793621	0.191709	0.133795	0.34419	0.122688	0.046384	0.0396251	0.0738392	0.128033	0.116451	0.0649471	-0.0411484	0.0455855	-0.0595803	0.0628008	0.01496	0.026577	-0.00416092	-0.0166663	-0.0228271	-0.041851	0.060371	-0.0460176	-0.0409485	0.127917	-0.0645145	0.194066
VNG1099C	0.0576235	-0.15255	0.0777748	-0.110975	0.100879	0.0856283	0.137043	-0.0526135	0.0127796	-0.02922	0.039542	0.198767	0.0624368	0.153919	0.0132226	0.00565693	0.17688	0.0883525	0.176749	0.0687284	0.424182	-0.0164681	0.0189118	0.205765	0.0554843	-0.118802	0.0513683	-0.101256	0.0300881	0.0403805	0.148626	0.202551	-0.102768	-0.0251518	-0.00134617	-0.0681001	-0.00542258	0.0257925	-0.0190373	0.0208936	0.00159823	0.00866654	-0.0955728	-0.00905068
VNG1100C	-0.0119076	0.0703831	0.238828	0.182094	0.172781	0.245945	0.0056575	0.0748096	-0.127148	-0.17019	-0.41486	0.256403	0.354356	0.187435	0.257807	0.416153	0.195446	0.155174	0.0785374	0.183177	0.062989	-0.252329	-0.152699	0.511933	0.0822925	-0.0114319	-0.0749462	0.17439	0.15094	-0.0532814	-0.104777	-0.164927	-0.178628	0.101956	0.0561415	0.0609746	-0.094052	0.210524	-0.0293906	0.0369379	0.0948137	0.404638	-0.132116	-0.294979
VNG1101C	0.178565	0.207272	0.187307	0.354844	0.282655	0.0553471	-0.0056195	0.134251	0.159881	0.17365	-0.0220461	0.251955	0.141067	0.0150565	0.209154	0.285776	0.188443	0.192484	0.0515582	0.0999208	0.0721036	0.106769	0.274033	0.593387	0.368676	0.328152	0.0351781	0.192907	0.0496619	0.298724	0.234126	-0.126876	0.0420043	0.235189	0.304936	0.231127	0.191357	0.436563	0.151185	0.17285	0.385022	0.27555	0.00494122	0.175409
VNG1103G	-0.0273267	-0.13823	-0.265155	-0.179134	-0.0634694	-0.109905	-0.0120224	-0.0935244	-0.0227582	-0.0789353	0.119646	-0.222285	-0.146417	-0.00725674	-0.181642	-0.0975284	-0.0986606	-0.0663595	0.0387299	0.0178763	-0.174446	0.00837388	-0.129025	-0.516781	-0.284698	-0.12003	-0.00847374	-0.200784	-0.0442245	-0.0595233	-0.0625521	0.0723585	-0.0569835	-0.208743	-0.269974	-0.12174	-0.00551399	-0.299846	0.0544838	-0.155405	-0.111992	-0.386683	-0.0238256	0.162602
VNG1104G	0.157189	0.094017	-0.00836732	0.141576	-0.0110473	0.0285766	-0.00255143	0.152438	0.122091	0.00494789	-0.17337	0.073805	0.19308	0.0198896	0.0616978	-0.025028	0.138723	-0.0319082	0.0473296	0.173822	0.542639	-0.0661843	0.0639278	-0.117752	0.114736	0.0873924	0.108464	0.0198457	-0.0476149	0.105685	0.0111779	0.0515735	0.038533	0.0940955	0.0910309	0.0990144	0.0116638	0.0483279	0.0674878	0.0795592	0.148041	0.131194	0.0264334	0.00751221
VNG1105G	0.0338791	0.109431	-0.116545	-0.0718994	-0.10073	-0.14999	-0.0912319	0.00274054	0.0590443	0.221227	0.134819	-0.120746	0.0900148	-0.0451713	-0.00136834	-0.159435	0.00609165	-0.023976	-0.0124861	0.00986552	0.179317	0.223648	0.0715231	-0.392897	-0.247169	-0.0443277	0.0399402	-0.162994	-0.118184	0.11214	-0.0546741	0.0706749	0.174813	-0.0588444	-0.15997	-0.0927669	-0.02938	-0.0836265	-0.0612553	-0.0324837	0.00806064	-0.252517	0.0148648	0.297252
VNG1108G	0.0279372	-0.0830529	-0.124702	0.265732	-0.0413042	-0.0312272	-0.157834	0.047794	-0.0726702	-0.0375839	0.142926	-0.0559797	-0.10882	-0.0786573	-0.102744	-0.0606605	0.0419378	-0.0283248	-0.0282729	-0.00935021	0.341985	0.00819568	-0.0841079	-0.108413	0.110349	-0.04831	0.0754248	-0.0839504	-0.00198064	0.047129	0.000132633	0.0535442	0.0311588	-0.00464096	0.0257033	0.194535	-0.00296763	-0.0294751	0.0652131	-0.0311766	0.172808	0.0222212	0.033354	0.0326304
VNG1110C	0.0987041	0.0195512	-0.174733	-0.196654	-0.145769	-0.0382309	0.0413962	-0.0951256	-0.0439651	0.168551	0.114866	-0.175665	0.0819291	-0.0197941	-0.0633694	-0.12853	-0.0676961	-0.0540513	0.1249	0.00750756	-0.15997	0.234185	0.113121	-0.490222	-0.145804	-0.117327	0.0119861	-0.167049	-0.0240313	-0.0385308	-0.0620696	0.0418637	0.171801	-0.207744	-0.17341	-0.138841	0.00677901	-0.247312	0.0442576	-0.180598	-0.133722	-0.333279	-0.109469	0.224788
VNG1111G	0.109425	0.0289336	-0.0492747	0.0718327	-0.0208985	-0.112365	-0.119094	0.0610335	0.0787982	-0.0278673	0.124342	0.0766252	0.00356974	-0.0189522	0.1042	0.0195138	0.0867261	0.0709672	-0.0928577	0.0326938	0.0497728	0.0909413	0.071683	0.0481876	0.00654799	0.114147	0.0272195	-0.0442977	-0.104601	-0.00749594	0.0859784	-0.111813	0.0691545	0.0455181	-0.0375515	0.0371039	0.0304211	-0.0462048	0.0307309	-0.0427839	0.0906591	-0.182223	-0.0504459	0.188603
VNG1112H	-0.00353846	0.0854137	-0.214384	-0.0977586	-0.124916	0.00672691	-0.0635301	-0.0358166	0.0244575	0.00828501	0.0477787	-0.115912	-0.0619204	0.0609228	-0.0365337	-0.0788977	-0.0368665	-0.0375866	0.0315745	0.0463497	-0.235287	0.0657745	0.0199206	-0.167842	-0.139097	-0.0066685	-0.0497278	-0.12643	0.0328745	0.0599284	-0.0122597	-0.104024	0.0818713	-0.12418	-0.118147	-0.140194	-0.0263894	-0.16098	0.00472954	-0.101816	-0.0464876	-0.203649	0.0285211	0.147737
VNG1114G	0.19117	0.106811	0.0586641	0.00140384	0.176555	-0.000334496	0.194945	-0.0102223	0.0124303	0.103812	-0.0668572	0.0874014	-0.0649573	0.036087	-0.0264844	0.118201	0.026178	0.112718	0.0315725	0.0359583	0.104803	0.0147422	-0.0147534	0.181722	0.0930282	0.0183001	0.129117	0.0237405	-0.06942	0.0108184	0.138556	0.176644	-0.0382525	-0.064061	0.0111339	-0.0412389	0.199197	0.172546	0.0835805	0.00888341	-0.0755627	-0.000695421	0.0781907	0.0340499
VNG1115H	0.11781	0.20771	0.108937	0.154146	0.241325	0.17569	0.235847	0.123186	0.0317435	0.00273171	-0.35018	0.101649	0.165272	0.15852	0.112249	0.039398	0.124248	0.112459	0.144668	0.106309	-0.0922251	-0.432016	-0.0617856	-0.0939846	-0.0434911	-0.0795771	-0.0511084	-0.16684	-0.0642005	0.031017	-0.0125434	-0.00267291	-0.31444	0.0117681	-0.0685664	0.100926	0.0196618	-0.117432	0.0630883	-0.0598708	-0.05459	-0.164662	0.14908	-0.162957
VNG1117C	0.196736	0.0503835	0.246227	-0.113454	0.197649	-0.076141	0.0153412	-0.138312	0.148723	-0.147852	-0.173256	0.246164	0.139265	-0.0329282	0.111872	0.0641682	0.180839	0.0888978	-0.0271604	0.147733	0.150076	-0.0131221	0.16942	0.591875	0.278954	0.236757	0.157927	0.160192	-0.0410168	0.198663	0.00607845	-0.0168703	0.0884189	0.274463	0.378282	0.0296326	0.0942508	0.459345	0.127464	0.120563	-0.0667054	0.381022	0.0610574	-0.109838
VNG1118G	-0.0320619	-0.117036	0.251701	0.29029	0.0931922	0.200385	-0.0381086	0.282506	0.190209	0.0418004	0.127817	0.183611	0.216401	-0.0113536	0.0915471	0.117806	0.0463038	-0.0658149	-0.123482	-0.0153404	0.312123	-0.322493	0.25123	0.814459	0.469996	0.268137	0.347126	0.355244	0.254641	0.102775	0.125503	0.0714168	0.31454	0.576222	0.530006	0.562335	0.159268	0.572217	0.156466	0.257929	0.39564	0.65086	0.179331	-0.00934894
VNG1119H	-0.0213126	0.0615151	-0.213527	-0.235314	-0.0368818	-0.193415	0.0150111	-0.162181	0.0652868	0.0732032	0.276788	-0.0607498	-0.093152	0.0184399	0.0305328	0.0216275	0.0178062	0.107158	0.132375	0.0221696	0.0206589	0.283537	-0.0456397	-0.228805	-0.0948403	-0.0414791	-0.0599975	-0.149189	-0.181931	0.00480552	-0.0340271	0.0872791	0.189816	-0.13479	-0.0871643	-0.199066	0.0242407	-0.154498	0.0285831	-0.0309216	-0.173363	-0.257201	0.0447704	0.336898
VNG1120H	0.233985	0.0917024	0.288883	0.118716	0.162522	0.0855393	0.216597	0.113463	0.300746	0.322405	0.658562	0.193827	0.178388	0.189648	0.180302	0.274203	0.223404	0.157471	0.153744	0.166746	0.307999	1.00078	0.237419	0.228538	0.448918	0.274943	0.558239	0.345454	0.206905	0.289179	0.306911	0.528028	0.709645	0.348057	0.347594	0.240201	0.260823	0.236318	0.276043	0.430181	0.142525	0.254559	0.713382	0.624608
VNG1121G	0.3938	0.144907	0.972667	-0.0148814	0.351242	-0.18135	0.35808	-0.364646	0.493359	0.326114	0.300673	0.350971	0.573174	0.25433	0.412516	0.850992	0.374221	0.129867	0.251879	0.499882	0.429106	0.440581	0.287684	0.45186	0.837617	0.526521	0.440184	0.644087	-0.279954	0.192564	0.074267	0.151022	0.115096	0.692592	1.01796	-0.10722	0.322205	0.708147	0.169397	0.549153	-0.252811	0.282611	0.300459	-0.333661
VNG1123G	-0.0327144	0.0010791	0.0860061	-0.0864526	-0.0608316	0.0225419	-0.0513818	-0.0283991	0.0464896	-0.00278093	1.24579	-0.0613719	-0.0444711	-0.0889829	-0.0451773	0.0662616	-0.0844559	-0.0520341	0.00424419	-0.0163271	0.169264	2.22042	0.123577	0.270174	0.071183	0.144759	0.125111	0.204395	0.198056	0.106642	0.0416807	0.0598168	1.03084	0.0784294	0.112594	-0.0088533	-8.73258e-05	0.0590833	-0.0500846	0.00552024	0.00242363	0.227021	0.0298547	0.373042
VNG1125G	-0.0565331	0.0420242	-0.078302	-0.0540257	-0.145386	-0.218326	-0.0551861	-0.0918075	-0.078338	-0.109623	0.109206	-0.126214	-0.325763	-0.0895718	-0.0487254	-0.0582678	-0.185524	-0.0719942	-0.0368351	-0.0523028	0.0546998	0.228108	0.00855901	-0.211644	-0.0709653	-0.0363713	-0.200255	-0.242007	-0.0582353	0.0442848	-0.111391	0.0131426	0.0482251	-0.143586	-0.250732	-0.127216	-0.00264828	-0.0906482	-0.0717219	-0.00286684	-0.0206563	-0.294765	-0.00670043	0.158781
VNG1128G	0.0131576	-0.0441828	0.0249306	-0.0390444	-0.0256792	-0.0379771	0.116112	0.0391098	0.0185507	-0.163826	0.0399855	-0.101759	-0.18643	0.0172557	-0.116706	-0.0517367	0.00942949	-0.111457	0.0252773	-0.0832997	0.28162	0.00644916	-0.0658962	-0.138116	-0.145297	-0.0752434	0.0753937	0.036953	-0.0293126	-0.112065	0.0484732	0.170773	-0.0602829	-0.0798828	-0.0532847	-0.0432027	0.133221	-0.0152075	0.0232227	-0.0812575	-0.0441574	-0.0870453	-0.168768	0.0753533
VNG1130H	-0.1737	-0.069557	-0.0774699	-0.0258824	-0.0860477	-0.0255353	-0.0654098	0.07408	-0.0581787	-0.24804	0.0222517	-0.12997	-0.331817	-0.0582139	-0.208959	-0.179384	-0.149451	-0.114281	-0.0186838	-0.181266	0.125061	0.0139905	-0.16836	-0.0401577	-0.297586	-0.0950326	-0.141868	-0.0971588	0.00999149	-0.145332	-0.0952451	0.0722975	-0.0887988	-0.176092	-0.172107	-0.0178513	-0.03843	-0.183435	-0.0618487	-0.158262	-0.0494325	-0.235172	-0.130972	-0.0384427
VNG1131G	-0.0342083	0.143412	-0.114806	-0.121108	-0.133224	-0.0827649	-0.191063	-0.0445712	0.00435351	0.141595	0.103629	0.0217062	-0.0666239	0.0751317	0.0779406	-0.0430472	-0.158104	0.0165748	-0.0697853	0.0410932	-0.508252	0.193768	0.019152	-0.251299	-0.0280612	-0.0244144	-0.111079	-0.104288	-0.0253329	0.0191152	0.0176312	-0.227961	0.139659	-0.108913	-0.04122	-0.097864	0.00165002	-0.132298	0.0125777	-0.135185	-0.0694765	-0.267875	0.0304205	0.291058
VNG1132G	-0.0911461	-0.120415	-0.171214	-0.166829	-0.168879	-0.0472188	-0.0946581	-0.120505	-0.00197139	0.0111103	0.0943894	-0.259996	-0.136592	-0.128428	-0.144242	-0.20549	-0.187112	-0.116949	-0.058591	-0.131516	-0.114081	0.117089	-0.00395528	-0.404096	-0.378007	-0.188174	-0.134042	-0.231963	0.0219759	-0.073812	0.0313112	0.0452693	0.0374335	-0.163954	-0.150355	-0.131986	0.0102359	-0.307157	-0.0259523	-0.193088	-0.17516	-0.292175	0.0146255	0.144499
VNG1133G	-0.181119	0.00650796	-0.161817	-0.0172322	-0.130956	-0.0579051	-0.120863	-0.000712939	-0.0715342	-0.0319147	0.131548	-0.0706844	-0.21242	-0.198296	-0.0327516	-0.0516876	-0.147958	-0.151665	-0.0443863	-0.102511	-0.351856	0.0532652	-0.0235025	-0.360835	-0.121321	-0.0997895	-0.155634	-0.181675	-0.0741183	-0.0398296	-0.13933	-0.067925	0.0933673	-0.203175	-0.226904	0.011627	-0.00144975	-0.169695	0.0836366	-0.069753	0.0150879	-0.191306	0.0397471	0.0405514
VNG1134G	-0.046052	-0.0465482	-0.224216	-0.276116	-0.0534285	-0.0865754	-0.0795113	-0.142823	-0.0644165	0.0992579	0.216538	-0.228995	-0.0972258	-0.133676	-0.0859155	-0.186437	-0.133766	-0.0264354	-0.0601949	-0.0102398	-0.350872	0.0809902	-0.0279214	-0.542143	-0.231601	-0.0865123	-0.108919	-0.224305	-0.0319411	-0.000184913	-0.00809006	-0.0527926	0.0987236	-0.314549	-0.173507	-0.0826581	0.039079	-0.215324	0.0291867	-0.218807	-0.166767	-0.350867	0.0185362	0.297445
VNG1136G	-0.0906097	-0.0664467	-0.124056	-0.145969	-0.0727879	-0.0757674	0.0673269	-0.195086	-0.00688309	-0.156521	0.179369	-0.148263	-0.115638	-0.0156056	-0.18703	-0.171123	-0.0173541	-0.0478682	-0.0230013	-0.125426	0.124634	0.157324	-0.133732	-0.362766	-0.151854	-0.187794	0.111791	-0.11556	-0.0927915	-0.0885122	-0.0554534	0.130567	0.011025	-0.244041	-0.205125	-0.0368167	0.0669256	-0.167923	0.119376	-0.136218	-0.146959	-0.290751	0.0845214	0.225255
VNG1137G	0.0961094	-0.0135827	-0.175431	-0.322821	-0.114785	-0.146268	0.0178868	-0.13965	0.0525189	0.0785289	0.0852554	-0.203216	-0.135261	-0.0593408	0.0484897	-0.129765	-0.0857759	-0.089677	0.0381497	0.00526267	-0.146573	0.0595769	-0.00511567	-0.446372	-0.318082	-0.0948181	-0.0941456	-0.267991	-0.0732971	-0.0268481	-0.0603406	0.0632017	0.0919666	-0.158206	-0.244028	-0.19433	-0.0961013	-0.277979	0.0144507	-0.16804	-0.170327	-0.332957	-0.0164546	0.241257
VNG1138G	-0.0228277	-0.0411532	-0.133122	0.158058	-0.120547	-0.0312685	-0.104374	0.0469253	0.109364	0.117676	0.727034	0.0702522	0.129663	-0.0523578	0.0257373	0.133268	0.0693477	0.0484802	0.0149749	-0.0344216	0.207639	0.847205	-0.0295798	0.156597	0.335434	0.177904	0.107494	0.188399	0.111609	0.175804	0.268566	0.0523369	0.695571	0.294328	0.223637	0.101405	0.108054	0.11327	0.111804	0.218327	0.2431	0.121603	0.144148	0.49248
VNG1139G	-0.00900817	0.0593005	0.0466117	-0.0682997	0.0567073	-0.0944233	0.0815142	-0.000110639	0.0697518	-0.199773	0.0934563	0.00346438	-0.0782556	-0.0628528	-0.0073809	0.0456295	0.0454304	-0.0308421	-0.0142212	-0.157089	0.55148	-0.0998788	0.053512	0.0523499	-0.0979246	0.0497525	0.0992938	0.140721	0.0431416	-0.020662	0.0549918	0.131621	-0.0359428	-0.0221506	-0.143602	0.123586	0.212411	-0.0240471	0.0595086	0.00582879	0.120583	-0.0358845	-0.042781	0.0320139
VNG1140G	-0.195426	-0.0796546	-0.228663	-0.192368	-0.194921	-0.0410415	-0.156089	-0.105151	-0.0919316	0.0772246	-0.0736286	-0.277506	-0.21179	0.0440302	-0.148158	-0.215545	-0.191891	-0.107869	-0.146262	-0.142942	-0.103134	0.0272544	-0.100839	-0.284146	-0.293035	-0.105007	-0.127917	-0.230747	-0.0128841	-0.00363763	0.0042322	-0.0134388	0.13152	-0.234624	-0.195851	-0.0707417	-0.11427	-0.226196	-0.0855663	-0.194941	-0.140588	-0.231093	0.139923	0.268396
VNG1141G	-0.0695927	-0.173385	-0.168035	-0.084747	-0.113783	-0.0102665	-0.0784182	-0.109915	-0.134279	-0.0633079	0.0853409	-0.309056	-0.217589	-0.0869152	-0.179489	-0.292254	-0.0844099	-0.0989545	-0.0638169	0.0357614	-0.195885	-0.0399712	-0.112043	-0.210278	-0.292004	-0.197504	-0.0448275	-0.115535	-0.0105411	-0.0341281	-0.00263561	0.0225688	0.0100522	-0.146264	-0.191392	-0.0599288	-0.0648195	-0.131719	0.0228104	-0.15871	-0.124688	-0.132347	0.0755826	0.193738
VNG1142G	-0.0291705	-0.0173273	-0.223043	-0.16552	-0.141595	-0.0533459	-0.0122282	-0.114769	-0.074179	-0.0356406	0.0974145	-0.198645	-0.149636	0.040707	-0.0789872	-0.100032	-0.0898334	-0.127589	0.0507872	0.00612842	-0.130761	0.100995	-0.0494078	-0.440162	-0.262914	-0.176695	-0.0849306	-0.29712	-0.12879	-0.0371278	-0.0633638	0.0929335	0.114115	-0.195128	-0.0958531	-0.0467713	-0.0631074	-0.255249	-0.0301318	-0.165787	-0.0894832	-0.242191	-0.0551594	0.148361
VNG1143G	-0.114353	-0.0475235	-0.00551468	-0.0485073	0.0403805	-0.0462042	0.00441093	0.216456	0.009882	-0.228736	-0.00409192	-0.101038	-0.105182	0.00310063	-0.0796473	-0.108699	-0.0795885	-0.120727	-0.00434967	-0.104732	0.979553	-0.0580592	-0.0471845	0.0511065	-0.0868226	-0.0342053	0.0223057	0.0108245	-0.0254847	-0.0640069	-0.072433	0.123954	-0.104116	-0.171624	-0.143569	0.180683	-0.0727105	0.148559	-0.0193031	-0.0417682	0.0867233	-0.0678327	-0.128453	-0.106307
[truncated: 1,531 more rows]

## Sheet: Cluster1 (Fig. 6A)
ORF	alias	genebank.gi	protein.length	arCOG.cat	arCOG.id	protein.fx
VNG0144H	VNG0144H	15789460	145	S	arCOG02761	Uncharacterized conserved protein
VNG0506H	VNG0506H	15789734	43	S	arCOG09224	Uncharacterized conserved protein
VNG1330H	VNG1330H	15790365	158	S	arCOG07569	Uncharacterized conserved protein
[truncated: 4 more rows]

## Sheet: Cluster2a (Fig. 6B)
ORF	alias	protein.id	protein.length	arCOG.cat	arCOG.id	protein.fx
[truncated: 30 more rows]

[truncated: 4 more sheets: Cluster2b (Fig. 6C), Cluster3a (Fig. 6D), Cluster3b (Fig. 6E), PQ_Pval]
