# Supplementary material for: The RosR transcription factor is required for gene expression dynamics in response to extreme oxidative stress in a hypersaline-adapted archaeon
Source: BMC Genomics. 2012 Jul 30;13:351. doi: 10.1186/1471-2164-13-351 (PMC3443676; doi:10.1186/1471-2164-13-351)
Supplement: Additional file 5 — Table S3. Gene expression microarray data and arCOG functional annotations for paraquat (PQ) gene expression data. Please see the tab labeled “legend” for information regarding each section of the Table. [file 1471-2164-13-351-S5.xls]

## Sheet: legend
Supplementary Table 2. Gene expression microarray data and arCOG functional annotations for hydrogen peroxide (H2O2) gene expression data.
Tab name	contents
all_data	normalized log2 gene expression ratio data for all 2,410 genes in the H. salinarum genome. Each row in the matrix designates a gene, each column a condition. Example condition name: "-40_ura3_A". Meaning: ura3 parent strain 40 minutes prior to the addition of H2O2, first biological replicate.
cluster1a	Complete annotations for genes in differentially expressed gene cluster 1a (main text Figure 5A, supplementary Figure 2). Includes all arCOG annotations used to calculate functional enrichments as displayed in Figure 7A. Genes in this cluster are over-expressed in the ∆VNG0258H mutant vs the ∆ura3 parent strain regardless of growth condition.
cluster1b	Complete annotations for genes in differentially expressed gene cluster 1b (main text Figure 5B, supplementary Figure 2). Includes all arCOG annotations used to calculate functional enrichments as displayed in Figure 7A. Genes in this cluster are under-expressed in the ∆VNG0258H mutant vs the ∆ura3 parent strain regardless of growth condition.
cluster2a_early	Complete annotations for genes in differentially expressed gene cluster 2a (main text Figure 5C, supplementary Figure 2). Includes all arCOG annotations used to calculate functional enrichments as displayed in Figure 7A. Genes in this cluster are over-expressed in the ∆VNG0258H mutant vs the ∆ura3 parent strain in the presence of H2O2. These genes are induced within 10 minutes of H2O2 exposure in…
cluster2a_late	Complete annotations for genes in differentially expressed gene cluster 2a (main text Figure 5C, supplementary Figure 2). Includes all arCOG annotations used to calculate functional enrichments as displayed in Figure 7A. Genes in this cluster are over-expressed in the ∆VNG0258H mutant vs the ∆ura3 parent strain in the presence of H2O2. These genes are induced within 40 minutes of H2O2 exposure in…
cluster2b	Complete annotations for genes in differentially expressed gene cluster 2b (main text Figure 5D, supplementary Figure 2). Includes all arCOG annotations used to calculate functional enrichments as displayed in Figure 7A. Genes in this cluster are under-expressed in the ∆VNG0258H mutant vs the ∆ura3 parent strain in the presence of H2O2.
cluster3	Complete annotations for genes in differentially expressed gene cluster 3 (main text Figure 5E, supplementary Figure 2). Includes all arCOG annotations used to calculate functional enrichments as displayed in Figure 7A. Genes in this cluster are over-expressed in the ∆VNG0258H mutant vs the ∆ura3 parent strain in the absence of H2O2.
cluster4a	Complete annotations for genes in differentially expressed gene cluster 4a (main text Figure 5H). Includes all arCOG annotations used to calculate functional enrichments as displayed in Figure 7A. Genes in this cluster are induced in both the ∆VNG0258H mutant and the ∆ura3 parent strain in the presence of H2O2.
cluster4b	Complete annotations for genes in differentially expressed gene cluster 4b (main text Figure 5I). Includes all arCOG annotations used to calculate functional enrichments as displayed in Figure 7A. Genes in this cluster are repressed in both the ∆VNG0258H mutant and the ∆ura3 parent strain in the presence of H2O2.
cluster dynamic	Complete annotations for genes in differentially expressed gene dynamic cluster (main text Figure 5F, G). Includes all arCOG annotations used to calculate functional enrichments as displayed in Figure 7A. Genes in this cluster exhibit impulse-like expression patterns in the ∆ura3 parent strain in the presence of H2O2. These patterns are altered in ∆0258H
Column header in each tab	contents
ORF	open reading frame number from the H. salinarum NRC-1 genome (Ng et al., 2000)
alias	Common four-letter name of protein. Where absent, the ORF number is listed again.
genbank.gi	Genebank ID number from NCBI
protein.length	Length of predicted protein product.
arCOG.cat	Category letter designation for each protein (see category legend below).
arCOG.id	Identification code for each arCOG sub-group annotation. These codes correspond to Marakova et al., 2007.
protein.fxn	Function of predicted protein product as annotated by arCOGs.
arCOG category	arCOG category annotation
J	translation
A	RNA processing and modification.
K	transcription
L	Replication, recombination, repair
B	Chromatin structure and dynamics
D	cell cycle control
V	defense mechanisms
T	signal transduction mechanisms
M	cell wall and membrane biogenesis
N	motility
Z	cytoskeleton
W	extracellular structures
U	Intracellular trafficking and secretion
O	Posttranslational modification, protein turnover, chaperones
C	Energy production and conversion
G	Carbohydrate transport and metabolism
E	Amino acid transport and metabolis
F	Nucleotide transport and metabolism
H	Coenzyme transport and metabolism
I	Lipid transport and metabolism
P	Inorganic ion transport and metabolism
Q	Secondary metabolite biosynthesis, transport and catabolism
R	General function prediction only
S	Function unknown
X	Not predicted
arCOG annotations are from Marakova et al., 2007, Biology Direct 2:33 and correspond to the categories depicted in main text Figure 7.

## Sheet: all_data_H2O2
gene	-40_ura3_A	-40_ura3_B	-20_ura3_A	-20_ura3_B	0_ura3_A	0_ura3_B	10_ura3_A	10_ura3_B	20_ura3_A	20_ura3_B	20_ura3_B.1	40_ura3_A	40_ura3_B	60_ura3_A	60_ura3_B	80_ura3_A	80_ura3_B	-40_0258_A	-40_0258_B	-20_0258_A	-20_0258_B	0_0258_A	0_0258_B	10_0258_A	10_0258_B	20_0258_A	40_0258_A	40_0258_B	60_0258_A	60_0258_B	80_0258_A	80_0258_B
VNG0001H	-0.267275	-0.0671464	-0.041859	-0.0376402	-0.00812902	-0.114219	-0.0162056	0.0256664	-0.0732922	0.106059	0.0210102	0.0439618	0.15531	-0.0248836	0.0633359	0.126402	-0.0532303	0.0757281	0.0273249	-0.0620415	-0.164294	-0.205897	-0.131314	-0.0634795	-0.0365883	0.06314	-0.0272534	0.0496129	0.102422	0.214166	0.0996215	0.214315
VNG0002G	-0.0969597	-0.0173578	-0.111595	0.017283	0.0256727	-0.0778296	-0.0741399	-0.0914104	-0.0385718	0.0415828	0.0382686	0.0347878	0.0797476	-0.00161689	-0.0382865	0.078975	0.0960984	0.101771	-0.118113	-0.0278132	-0.134004	-0.177392	-0.122018	-0.166063	-0.0485009	0.035077	-0.0711285	-0.0242208	0.100426	0.167321	0.0599459	0.173703
VNG0003C	0.0541974	0.0220761	-0.0148141	-0.0367743	-0.0204722	0.00932298	-0.0103909	-0.123736	-0.0224723	0.0146972	0.0859455	0.00541069	-0.0179757	-0.0235592	-0.0310279	0.0191978	0.0972555	0.0770432	-0.0235449	0.0574185	-0.0616572	-0.0532506	-0.022601	-0.152486	-0.113309	-0.017667	-0.0179667	0.137932	0.0763628	-0.0375512	-0.0341523	0.105853
VNG0005H	-0.122148	-0.0487036	-0.026411	-0.0945773	-0.0212275	0.017452	0.459422	0.476002	0.409568	0.387294	0.286523	0.0683111	0.0387156	-0.011506	0.00743333	-0.0592088	0.0256775	-0.0425622	0.0878798	-0.0281609	0.0676664	0.071872	0.130582	0.739652	0.513812	0.493401	0.38254	0.607055	0.382835	0.228915	0.538114	0.444065
VNG0006G	-0.116403	-0.0348276	-0.0759836	-0.263956	0.0681129	0.139102	0.498739	0.521678	0.611484	0.100968	0.158006	-0.639515	-0.522868	-0.803583	-0.571633	-0.990558	-0.73879	-0.329917	-0.107391	-0.16544	0.180752	0.550804	0.18646	0.964461	0.729252	0.496831	0.457121	0.31859	0.128595	-0.222681	0.0682889	-0.125833
VNG0008G	-0.108734	-0.0436752	0.00142588	0.0526081	0.0661059	-0.0917673	-0.0503028	-0.0821271	-0.118982	-0.0194008	-0.0572023	0.0932231	0.0749676	-0.021236	-0.0451547	0.0701125	-0.0526568	0.0562928	0.0486237	0.037385	-0.0968009	-0.137893	-0.1031	-0.0975213	-0.107617	0.0433868	0.00716623	0.115973	0.0625154	0.105754	0.10746	-0.0100205
VNG0009G	-0.422899	-0.0595801	-0.0402107	0.0212318	0.0191442	-0.0935281	0.00225145	-0.0156422	-0.166151	0.171203	0.0709027	0.107316	0.0841748	-0.0267774	0.144453	0.155621	-0.131125	0.156955	0.0756376	0.0355013	-0.183429	-0.241794	-0.183071	-0.103214	-0.272169	0.119428	0.0127514	0.0877053	0.128543	0.287536	0.216738	0.264968
VNG0011C	-0.326657	-0.15847	-0.113883	-0.0231796	-0.0832422	-0.467239	0.0303236	-0.00237621	-0.140153	0.228862	0.37328	0.599681	0.685523	0.320376	0.439947	0.373525	0.322329	-0.0466075	-0.077223	-0.135059	-0.177704	-0.446057	-0.288638	-0.147453	-0.0117103	0.156967	-0.00383111	0.0783168	0.282476	0.69147	0.137819	0.143221
VNG0013C	-0.109753	-0.0723854	0.00932752	-0.079814	-0.00802464	0.0336896	0.0621111	-0.0556992	0.0125047	0.079383	-0.0220661	0.0157777	-0.02885	0.0371073	-0.0259488	0.0980503	-0.0721955	0.140406	-0.0155893	0.13767	-0.092287	0.00816014	-0.106526	-0.0853576	-0.259729	0.0431638	-0.0865662	0.0348265	0.124698	-0.0263855	0.151308	0.0293525
VNG0014C	-0.119936	0.00647376	-0.00583945	0.0820957	-0.0312078	-0.180053	-0.0757715	-0.0737646	-0.223858	0.109696	0.103099	0.0365439	0.232144	-0.0758817	0.0979357	0.0642213	0.0801545	-0.0699786	0.0493033	-0.127236	0.0376746	-0.221591	-0.0730435	-0.136905	0.090173	-0.00904459	-0.0295572	0.00767103	0.0424559	0.25685	0.170126	0.136858
VNG0015H	0.00501822	0.0588588	0.0987948	0.00885713	-0.00482045	-0.0589342	-0.0845056	-0.0719049	-0.0728949	-0.0513037	-0.0376419	-0.064582	0.0710812	0.0787675	0.126911	0.0360575	0.13167	-0.0321518	-0.124377	-0.0203338	-0.0220798	-0.0187035	-0.135332	-0.127601	-0.0448492	-0.125088	-0.117114	-0.154399	-0.0311158	0.0157297	-0.0609142	0.0107882
VNG0016H	0.00813417	-0.0402436	-0.0877251	-0.00138457	-0.0643308	-0.00801443	-0.0442181	0.00199536	-0.0608648	0.0576768	0.0598073	-0.0565101	0.0124826	-0.0831798	-0.0604109	0.0614054	0.059742	-0.00964267	-0.0851944	-0.0439664	0.0677802	-0.089	-0.0645949	-0.138164	0.0102259	-0.0639334	-0.0929122	-0.0110515	0.0238501	-0.00693953	-0.023939	0.0516243
VNG0017H	0.0737679	-0.0520839	-0.0513278	0.00654697	-0.0495649	-0.00672107	-0.0301345	-0.0755882	-0.0196254	0.0286431	-0.0133103	-0.00657638	-0.0047971	-0.0647092	0.0190988	0.0523898	0.0946484	0.013523	-0.0097178	0.0228762	-0.0943399	-0.0833839	-0.0976748	-0.165826	-0.0830147	-0.0614045	-0.0453579	-0.0168209	0.0458936	-0.00750086	0.0782639	0.0363625
VNG0018H	-0.117019	-0.0714292	0.00729054	0.0570211	-0.00547358	-0.0678171	-0.0520929	-0.140847	-0.12271	0.0336694	0.00795535	-0.0430227	0.0709868	-0.0233288	-0.0377173	0.0196086	-0.0613025	0.0650055	0.00557335	0.0240026	-0.0997782	-0.131886	-0.0718155	-0.154079	-0.0307103	-0.0251201	-0.0595735	0.0113371	0.027639	0.107654	0.0476329	0.146001
VNG0019H	0.00499639	-0.0280279	-0.0199258	0.0569142	-0.0104281	-0.0765986	-0.0815466	-0.0991423	-0.146392	0.0264765	0.049689	7.23e-05	0.13305	-0.0119885	-0.00624128	0.00223189	0.0935413	-0.0107299	-0.00815927	-0.0257143	0.0357562	-0.125868	-0.0408802	-0.0740296	0.0186136	0.0225242	-0.042224	0.00202265	0.0275396	0.114249	0.024401	0.0348778
VNG0020H	0.295942	0.0125674	0.0330824	0.0387666	0.0102566	0.00559687	-0.0825143	-0.108959	-0.0232701	-0.210667	-0.0395083	0.0973906	0.0403643	0.1006	-0.0221211	0.0746104	0.214242	-0.0598977	-0.0332519	-0.0119212	0.0484321	-0.074459	0.137062	-0.107013	-0.0632174	-0.102849	-0.0708363	-0.0483376	-0.10097	-0.0553673	-0.0925029	-0.144943
VNG0021H	-0.0550461	-0.00705163	-0.0741437	0.00213687	-0.0463381	-0.0495978	-0.0707601	-0.152384	-0.0720175	-0.0274883	0.0109046	-0.0482733	-0.0317065	-0.0235901	-0.009073	-0.0209382	0.00976794	0.0198796	-0.0985541	-0.073759	-0.112745	-0.160241	-0.148198	-0.151374	-0.0881185	-0.0257978	-0.0473725	-0.0210639	0.0723387	0.128239	0.0517834	0.029332
VNG0022H	0.314348	-0.00237419	0.0404381	-0.0463305	-0.0685495	-0.00776375	-0.0422881	-0.081239	-0.0841686	-0.0869466	-0.0901467	-0.0504458	-0.170186	0.027587	-0.10113	0.00142652	0.159139	-0.0356708	-0.0352546	0.0440062	0.0620316	0.00956818	-0.0712082	-0.150107	-0.145205	-0.0642756	-0.0926327	-0.142554	-0.0533326	-0.192023	-0.141956	-0.145068
VNG0023H	0.0871742	0.0171432	0.00222424	0.0175468	-0.0130645	0.0287043	-0.0338333	-0.00703967	-0.063175	-0.147945	-0.0460059	0.0608381	-0.0611932	-0.0355995	-0.0712825	-0.0212977	0.0360487	0.0371152	-0.00981891	0.069431	-0.0155542	-0.035388	0.0201605	-0.120147	-0.11068	-0.0822124	-0.0189418	0.00429066	0.00650625	-0.0456081	-0.0878498	-0.0935311
VNG0024H	0.264061	-0.0478611	0.0491557	-0.01397	-0.0502614	-0.0132991	0.00110119	-0.0622499	-0.0858442	-0.0529655	0.0381792	-0.0581008	-0.0255158	-0.0187289	-0.0750646	-0.00832664	0.117125	-0.0243877	0.0322294	0.0453338	0.107618	-0.0314724	0.0994993	-0.0673879	-0.0279588	-0.0157909	-0.0353298	-0.0266199	0.0496616	-0.0295158	-0.0381558	-0.101175
VNG0025H	-0.0266189	-0.00161934	-0.0450897	0.0758599	-0.0916768	-0.0135717	0.0121061	-0.111036	-0.0887488	0.0512633	-0.02657	0.0179797	-0.0218866	-0.0351884	0.0136646	0.045809	0.0324636	0.106093	0.0121092	0.0424043	-0.104288	-0.115311	-0.0914979	-0.216309	-0.186227	0.0196631	-0.0542292	-0.00595633	0.100431	0.0499382	0.0133096	0.0762712
VNG0026C	-0.168968	-0.0454928	-0.0486691	0.0170453	-0.0545261	-0.0993708	0.00516533	-0.130123	0.0664702	0.093377	0.0564242	0.0456508	0.10038	0.0181306	0.0614642	0.0890536	-0.0281424	0.220846	0.00107595	0.0122853	-0.175305	-0.17032	-0.150671	-0.140132	-0.106268	0.0775838	0.0421564	0.0562045	0.257123	0.283451	0.12449	0.201062
VNG0027H	-0.139335	-0.0480994	-0.0544462	0.0322007	-0.0725979	-0.131495	-0.0465234	-0.117578	-0.115722	0.0615344	0.0687	0.0138355	0.0348963	-0.12709	-0.0323146	-0.0514811	-0.0995438	-0.0209338	0.0981695	-0.129007	-0.0911412	-0.121746	-0.173203	-0.154167	0.133047	-0.0460737	-0.0191227	0.0496942	0.0400144	0.254091	0.112422	0.0743997
VNG0028C	-0.279003	-0.030263	0.0687971	0.111981	0.0167294	-0.155386	-0.0241527	-0.111347	-0.15107	0.151331	0.0651947	0.0342724	0.134075	-0.049229	0.090254	0.100693	-0.0934409	0.0387896	0.175805	-0.0205982	-0.147591	-0.202273	-0.0919306	-0.0229652	-0.0503671	0.0371609	-0.028395	0.00256225	0.078636	0.160407	0.19546	0.1496
VNG0029H	-0.166376	0.00689686	-0.154888	0.163956	-0.114348	-0.12028	-0.187086	0.0165225	-0.184279	0.293394	0.220839	-0.0684408	0.012409	-0.436355	-0.11753	-0.209098	-0.182302	0.203021	-0.0141073	-0.0108109	-0.199868	-0.243093	-0.218293	-0.243722	-0.119135	0.0245482	-0.0118007	0.158778	0.359354	0.394777	0.245918	0.499467
VNG0030H	-0.077905	-0.0393093	-0.016359	0.0359145	0.0560605	-0.0515765	-0.0635592	-0.0918562	-0.194275	-0.00470897	0.00819264	0.0213528	0.156702	-0.0142825	0.0704641	0.0433825	0.0899215	0.0590963	0.00416046	-0.00440074	-0.032952	-0.155506	-0.0456743	-0.11453	-0.00991549	-0.017357	-0.0902911	0.0888908	0.0278509	0.11636	0.010334	0.091945
VNG0031H	0.0514765	0.00477939	-0.105187	-0.0519592	0.0427411	-0.104082	-0.0981066	-0.0215695	-0.227165	0.0150215	0.0333159	-0.064932	0.124122	-0.0381263	-0.0459292	-0.0195633	-0.00575956	-0.0702207	0.0287133	0.0416693	0.0844982	-0.162107	-0.0742982	-0.0597971	-0.0409246	-0.0755451	-0.0220535	-0.0845207	-0.0336288	0.0223815	-0.0379747	-0.082108
VNG0032H	-0.131144	0.0179767	0.0830265	0.0856391	-0.00435741	0.0154985	-0.214933	-0.288302	-0.116417	-0.584728	-0.291461	-0.32395	-0.227866	-0.312467	-0.216298	-0.272605	-0.243156	0.0142231	0.0927455	0.0420411	-0.00217545	0.0236898	0.062415	-0.23272	-0.33755	-0.237077	-0.253051	-0.228642	-0.280752	-0.258581	-0.363336	-0.55197
VNG0033H	0.4201	0.0476251	0.0140591	-0.00302566	0.00686604	0.00498088	-0.0260782	0.0553058	-0.0155262	-0.240526	-0.126288	-0.00121731	-0.182653	-0.135377	-0.165804	-0.099179	-0.183299	-0.0339685	0.0542907	0.0697405	-0.25358	0.184572	0.378641	0.196131	-0.18002	-0.118853	-0.0336325	-0.0423356	-0.210702	-0.281486	-0.257727	-0.253635
VNG0034H	0.21834	-0.0585799	-0.116549	-0.122199	-0.0327276	0.369609	-0.82318	-0.455306	-0.424639	-1.37542	-0.906808	-1.17457	-1.24764	-1.23894	-1.04965	-1.24606	-1.11852	-0.214513	-0.136965	-0.458103	0.142111	0.674621	-0.263895	0.159053	-0.592759	-0.827041	-0.372863	-1.11477	-1.10676	-1.33957	-1.47495	-1.46386
VNG0035C	0.0260251	-0.0766154	-0.0283703	-0.0143342	-0.0383369	-0.0722588	-0.154369	-0.00746029	-0.136728	0.0606566	0.0738144	-0.0496121	0.0851784	0.0075265	0.0382857	0.0597218	0.00172473	-0.0702356	0.0109968	-0.0478525	0.0778108	-0.201746	0.0172852	-0.192406	-0.00916512	-0.0714769	-0.0445121	-0.0787912	0.0066746	0.124773	0.0977887	0.0718517
VNG0037H	-0.0860765	-0.031214	-0.0395405	-0.123882	-0.0378302	-0.0286353	-0.123661	-0.120313	-0.0237302	-0.19383	-0.0811128	-0.0533331	-0.0291981	-0.0509879	0.0879366	-0.0741583	-0.209724	-0.0524366	0.0636363	0.0257087	0.0173804	-0.0666254	-0.056487	-0.204966	-0.150353	-0.0604126	-0.0769403	-0.131193	-0.153685	-0.0578159	-0.113274	-0.344014
VNG0038H	-0.509474	0.00211369	-0.0784956	0.0353408	0.0773497	-0.195063	-0.151332	-0.140893	-0.268733	0.179821	0.168972	0.0667515	0.202999	-0.0741362	0.110435	0.0857801	0.0665457	-0.0748324	0.00762873	-0.0340219	-0.0424171	-0.280116	-0.119988	-0.0855069	0.0103052	-0.078434	0.00502082	-0.0765489	-0.0610346	0.218691	-0.104403	0.0308741
VNG0039H	-0.0777436	-0.00784905	0.0256287	0.108654	-0.0076513	0.028182	-0.166806	-0.101871	-0.072861	-0.210379	-0.0459239	-0.0165015	0.0114716	0.0163254	-0.0199741	0.065992	0.00797649	-0.0435374	-0.0093334	-0.102933	-0.0879781	-0.0448114	0.246846	-0.135093	-0.054139	-0.229769	-0.155101	-0.258574	-0.214273	-0.124692	-0.207191	-0.369809
VNG0040C	-0.0651503	-0.0131597	0.00757768	-0.0274122	0.0268588	-0.0134519	-0.011885	-0.082281	-0.0782681	-0.00173786	0.0587265	0.0483117	0.00667284	0.0362443	-0.0653356	0.0399934	0.0559602	0.0821231	0.065299	0.0226322	-0.0331214	-0.00963804	-0.124333	-0.123541	-0.0361844	-0.0216023	-0.0510442	0.0135245	0.0340068	-0.03014	0.0201642	0.0588354
VNG0041C	0.132004	-0.00531731	-0.0964848	-0.0361906	-0.0753317	0.0181553	0.00128504	-0.021893	0.00855488	0.0621516	-0.0297159	-0.0416831	0.0326229	0.0437618	0.050808	0.0658108	-0.107701	0.0494528	0.0177595	0.0825284	-0.0373558	-0.0129028	0.0049197	-0.123536	-0.173324	0.0346731	-0.103954	0.0273548	0.0892386	0.0644137	0.101409	0.0126379
VNG0042G	-0.189605	-0.00858828	-0.0613077	0.0612435	-0.0904878	-0.00692276	0.0450597	-0.137091	0.000138872	0.0732461	-0.037615	0.0167336	-0.0438146	0.0263977	0.0238174	0.12898	-0.162479	0.185978	0.0586174	0.0819238	-0.282369	-0.127644	-0.129803	-0.23127	-0.270011	0.0976784	-0.0731743	0.0208078	0.124455	0.0259736	0.124954	0.139017
VNG0043H	-0.0935549	-0.0784339	-0.0194459	-0.0539914	-0.0114431	-0.0843215	-0.00355448	-0.0543904	-0.0550754	0.00774606	0.0376695	0.00505423	0.189114	-0.0181711	0.126572	0.000675411	-0.0189186	-0.00697258	-0.148867	-0.0225932	-0.0531133	-0.136409	-0.0806705	-0.120376	-0.051404	-0.0570327	-0.0360681	0.0902967	0.148718	0.286919	0.0673801	0.235733
VNG0045C	0.338615	0.203229	0.0667509	-0.386676	-0.0472831	0.211689	0.175167	0.156918	0.653062	-0.347706	-0.189729	1.08763	0.373963	0.869203	0.448025	0.41065	0.871176	-0.55074	-0.363117	-0.141064	0.343038	0.554033	0.399607	0.694346	0.827336	-0.284168	-0.334853	-0.810354	-0.850943	-1.09173	-1.0199	-1.46284
VNG0046G	-0.198247	-0.0467327	-0.0318129	0.0297756	-0.00315814	-0.10042	-0.0371631	-0.0770283	-0.161074	0.155582	0.0112582	0.0733779	0.00341849	-0.0373462	0.12592	0.0901192	-0.125743	0.02551	0.11813	0.005998	-0.0336677	-0.165849	-0.188148	-0.103483	-0.175747	-0.00886603	-0.0492004	0.00696304	0.0611842	0.110578	0.0374554	0.154504
VNG0047G	0.413006	0.236858	0.238975	0.120252	0.0645415	0.17413	-0.0406558	0.0627385	0.176972	-0.208169	0.015427	-0.319526	-0.229046	-0.482215	-0.265165	-0.55843	-0.165887	-0.149602	-0.05146	0.110381	0.424425	0.130898	0.296226	0.0312938	0.209442	-0.21932	-0.0186897	-0.192003	-0.109849	-0.188184	-0.277407	-0.345933
VNG0049H	-0.182132	-0.0419603	-0.0512789	-0.0687581	0.0205932	-0.120201	-0.101441	-0.141471	-0.140668	0.106505	0.0183762	0.031657	0.135805	-0.0640974	-0.00433369	0.0768207	0.0758613	0.00890362	-0.0673213	-0.100844	-0.0781828	-0.246356	-0.216113	-0.175593	0.0381623	-0.0531409	-0.0363024	-0.0750237	0.206731	0.195179	0.114514	0.167393
VNG0050C	0.17363	0.269984	0.0608596	0.059423	0.0853229	0.40469	0.339388	0.432811	0.497786	0.262052	0.0341338	-0.0765218	-0.381574	-0.407788	-0.254451	-0.476394	-0.627338	0.392504	0.226157	0.393431	0.401644	0.71985	0.214656	0.844891	0.575858	0.719674	0.548531	0.615335	0.483421	0.0969256	0.385875	0.650861
VNG0051G	-0.082223	-0.00585679	-0.104427	0.00169645	0.0143483	-0.0238875	-0.0616802	-0.0918983	-0.0804974	0.143125	0.0349081	-0.0236332	0.121133	-0.0338023	0.00939394	0.0492686	0.118248	0.0473032	-0.0227027	-0.0997511	-0.0248877	-0.107399	-0.0840343	-0.0557559	-0.0400641	-0.0129678	0.0239604	-0.0157815	0.0172073	0.0747094	-0.0235433	0.0894406
VNG0053H	-0.107122	-0.0500084	-0.0791824	-0.0110609	-0.0748796	-0.0956759	-0.175897	-0.17797	-0.0725591	-0.142213	-0.147742	-0.183777	-0.145488	-0.227163	-0.221203	-0.170431	-0.12942	0.0174011	-0.085439	-0.0278718	-0.0522811	-0.178378	-0.150206	-0.20023	-0.102682	-0.130268	-0.137503	-0.225751	-0.104156	-0.178535	-0.175891	-0.185433
VNG0054H	0.0819555	0.0435099	-0.0314321	-0.0534042	-0.0150862	-0.0145959	-0.103794	-0.167696	0.0440754	-0.169933	-0.0500624	-0.146021	-0.204021	-0.206287	-0.0736202	-0.148308	0.0555848	-0.0439231	-0.0007819	-0.08224	0.206751	0.0451845	0.0684978	-0.155925	0.0799275	-0.157514	-0.159416	-0.0584789	-0.0384572	0.0764456	-0.154421	-0.150006
VNG0055H	-0.00614237	0.0256572	-0.0155391	0.044959	-0.0262198	-0.0893804	-0.0694608	-0.0836185	-0.0789858	-0.0506056	0.0754525	-0.153293	-0.0171491	-0.0898192	-0.0863635	-0.0320024	0.0430085	0.0366851	-0.0281859	-0.0106139	0.0539398	-0.152614	0.0750943	-0.0695934	0.0798455	-0.111072	-0.0580801	-0.124304	0.00326677	0.00746849	-0.140444	0.00258497
VNG0057H	0.184145	-0.0113116	-0.0144385	-0.00402577	0.0460761	0.0323162	-0.0441125	-0.0079721	-0.0592396	-0.124852	-0.0683835	0.123427	-0.0527815	0.0570147	-0.0368512	0.00913527	0.0682826	0.00605048	0.0013992	0.0709881	0.126151	0.0593178	0.419804	-0.0628958	-0.133604	-0.0740783	-0.1206	-0.195225	-0.115563	-0.290792	-0.179251	-0.269516
VNG0058H	-0.105475	0.158154	0.125286	0.186523	-0.0287772	0.146455	-0.609718	-0.593413	-0.472096	-0.992514	-0.56102	-0.698863	-0.48234	-0.867953	-0.546535	-0.808892	-0.692851	-0.0798004	-0.0399654	0.0748899	0.123065	-0.0664915	-0.0339319	-0.372819	-0.435982	-0.646708	-0.559676	-0.817637	-0.848196	-0.563426	-0.789381	-0.864277
VNG0060G	-0.257966	-0.0663656	-0.0650269	0.06731	-0.0184664	-0.162352	-0.0355176	-0.107207	-0.134116	0.146183	0.106116	0.101033	0.117748	-0.029243	0.0632472	0.113088	0.0304264	0.0863978	-0.0190023	-0.0996119	-0.150737	-0.32134	-0.152101	-0.119373	-0.0046446	0.0253688	0.0196617	0.109163	0.190873	0.395586	0.154994	0.268785
VNG0061C	0.0906506	0.0301071	0.0596742	0.0981203	0.0134292	-0.0337263	0.0501241	0.075169	-0.0276483	0.360121	0.122989	0.0797314	-0.0065221	0.041057	-0.0378011	0.0437919	-0.0396354	0.0676194	0.116932	0.156466	0.0395134	-0.0654467	0.0379657	-0.0697566	-0.0535346	0.0505155	0.00742835	-0.0616351	-0.0564229	0.0569749	-0.0328029	0.00574437
VNG0062G	-0.164221	-0.0739843	-0.0620492	0.0233731	-0.0680588	-0.166581	-0.00490633	-0.074822	-0.0248743	0.154148	0.130315	0.0897838	0.138195	-0.007329	0.106818	0.085512	0.0855722	0.178965	-0.0760709	-0.0371993	-0.278546	-0.312895	-0.204214	-0.145333	-0.128891	0.131805	-0.0538125	0.0731552	0.359704	0.329707	0.137429	0.308548
VNG0063G	-0.364223	-0.0242178	0.00347703	0.113782	0.116129	-0.144955	-0.140993	-0.0258534	-0.236661	0.205418	0.101736	0.116416	0.169889	0.0838112	0.159305	0.0764655	-0.0385471	0.0756353	0.109603	0.0271255	-0.0348137	-0.232443	-0.0474652	-0.0914033	-0.131142	0.0430112	-0.0114928	0.00749963	-0.0111078	0.175837	0.0672677	0.0831149
VNG0064G	-0.0609519	0.0272797	-0.0489598	0.0515225	-0.0233231	-0.0495531	-0.0781599	-0.049485	-0.124755	0.0303503	0.085481	-0.0317094	0.00679997	-0.0372187	-0.0195395	-0.00757067	0.0967907	0.0347534	-0.0344951	-0.0551878	0.0300002	-0.11747	-0.0190364	-0.12048	0.0322848	-0.0582373	-0.0130517	0.0617213	0.00169397	0.0279974	-0.0414227	0.0313212
VNG0065G	-0.0144853	-0.0198877	-0.0407639	-0.0459979	-0.0434495	-0.11003	-0.042422	-0.0483155	-0.124657	-0.00685921	0.0568229	-0.0482869	-0.0366396	-0.0177241	-0.0553778	-0.00437299	0.0831888	0.00881881	-0.0358646	0.0210094	-0.00531831	-0.0920592	0.0117665	-0.0816959	-0.0752644	-0.110329	-0.0694994	-0.11637	-0.0166717	-0.0356717	-0.084207	-0.0916758
VNG0066H	-0.063849	-0.0450956	-0.0188259	0.0723247	0.00969501	-0.0647855	-0.0230748	-0.00424854	-0.189699	0.149113	0.0578799	0.0212532	0.0720156	-0.0878474	-0.0681662	0.0381702	-0.0458554	0.0856172	0.0298903	-0.0911813	0.00268096	-0.173007	-0.0377555	-0.184177	-0.0473164	-0.0326517	0.0256691	0.00255171	-0.0179119	0.147714	0.0627883	0.117072
VNG0067H	-0.185259	-0.053609	-0.0215757	-0.0303187	0.0172368	-0.0514404	-0.0574976	-0.0793148	-0.118894	0.111855	0.024316	0.0361293	0.00328121	0.0319358	0.037937	0.115638	-0.0676461	0.109702	0.130804	0.0206186	-0.147056	-0.171014	-0.137358	-0.177883	-0.13275	0.010085	0.00965178	-0.00165706	0.121595	0.120946	0.117292	0.104428
VNG0068H	-0.174299	0.0278091	0.0313162	0.0907084	0.0836199	-0.0632373	0.000596758	0.0203735	-0.135875	0.0194082	0.0242021	0.0924308	0.0667414	0.0235256	0.0606939	0.0802812	-0.031016	0.0530371	0.168036	0.00346451	-0.00973606	-0.131538	0.0553567	-0.141953	-0.0765561	-0.0346342	0.0314678	-0.0232229	-0.00500138	0.0753922	0.04261	-0.0175569
VNG0069H	0.0530231	0.00766232	0.0371908	0.0632217	0.0497012	0.0138321	0.0505504	-0.0350058	-0.0580978	-0.0150046	0.0090123	0.0222404	-0.0408483	0.0829775	-0.0597527	0.104159	-0.0325731	0.134425	0.101582	0.0552879	-0.155804	-0.0635482	-0.0705377	-0.115766	-0.177656	0.0471834	-0.0534782	0.0398172	0.0308394	0.00260343	0.0780792	0.0143833
VNG0070H	0.258257	-0.00660007	-0.0269552	-0.00718394	0.00378325	-0.0552315	-0.0287141	-0.0268462	-0.0903444	0.0122138	0.0439427	-0.0213343	0.0348477	0.00563133	-0.0373436	0.00792304	0.146691	-0.0156375	-0.0294317	0.0447046	0.0295562	-0.0575624	0.0077064	0.00990584	-0.0449463	-0.0715777	-0.00458227	-0.0600117	-0.00762173	0.0566115	-0.013714	-0.0184522
VNG0072H	-0.1138	-0.0112767	-0.0106359	-0.0295323	0.0527561	-0.035375	0.192902	0.302081	0.207756	0.339063	0.215019	0.611855	0.470449	0.533339	0.451668	0.351109	0.434554	-0.0606267	0.0913085	0.016657	0.0851825	-0.0148493	0.0986192	0.420238	0.197489	0.289688	0.332121	0.314929	0.130294	0.163705	0.277364	0.188337
VNG0073C	-0.0149185	0.0184235	0.00663873	0.0716383	0.086467	-0.0250507	-0.0343176	0.00907906	-0.114487	0.0159671	-0.0259367	-0.043599	-0.0145696	-0.101506	-0.0456943	-0.00101458	-0.0176108	-0.0161142	0.0776608	0.105802	0.0273019	-0.0683796	0.00717871	-0.105029	-0.158499	-0.00739402	-0.0453298	0.0150893	-0.0894574	-0.0385607	-0.139142	-0.0880606
VNG0075H	-0.00431073	-0.0231836	0.0179863	0.0276424	0.0590107	0.0122183	-0.0507987	-0.0558923	-0.0884525	-0.0645412	0.0160833	0.0141797	0.0752224	-0.034746	-0.027342	-0.0149569	0.150178	0.0495821	0.00869864	0.0534087	0.0628725	-0.0124184	0.153924	-0.096744	-0.0789067	-0.133344	-0.0187925	-0.0440826	0.0210194	-0.0240351	-0.0541355	0.0416458
VNG0076H	0.138662	0.0162112	-0.0788403	-0.110202	-0.0949207	-0.0285732	-0.129705	-0.0619337	-0.037955	-0.191931	0.0312897	-0.186258	-0.0918893	-0.183332	-0.0774223	-0.0926839	0.00316717	-0.0410426	-0.139766	-0.00266439	0.107364	0.0425341	0.13822	-0.219181	0.011528	-0.00692136	-0.0280236	0.045215	0.081465	-0.0127902	0.0172003	-0.0631706
VNG0077H	0.153367	-0.0174215	-0.0222888	0.0324575	0.0674131	-0.0489091	-0.0690135	-0.0293502	-0.156199	-0.0302253	0.0678652	-0.0109197	0.0523957	-0.0510954	-0.0900449	-0.0131273	-0.00598776	-0.00473863	0.0721113	0.0583086	0.0702562	-0.109272	0.00141108	-0.0207896	-0.0570169	-0.0811296	0.00616122	-0.0220774	-0.025124	0.0412976	-0.0625632	-0.0196659
VNG0079H	-0.179961	-0.0132888	-0.00833403	0.0208228	-0.0210283	-0.0221787	-0.359333	-0.154672	-0.530432	-0.430604	-0.492831	-0.389897	-0.404186	-0.782028	-0.47386	-1.0696	-0.99501	-0.30116	-0.111867	-0.170908	-0.194798	0.0197822	-0.112897	-0.292236	-0.297631	-0.649832	-0.508916	-0.635778	-0.963299	-0.562578	-0.877187	-0.659035
VNG0080H	0.19272	-0.0257047	-0.00944728	-0.082689	0.0215888	-0.0104416	0.0305141	-0.0293496	-0.0490934	-0.0123773	0.00635403	-0.00334079	-0.0929956	-0.00768993	-0.100589	0.0116346	-0.000207715	0.0521311	-0.00670743	0.0746359	0.0760225	-0.0393716	-0.0106829	-0.0741122	-0.0408846	0.0603694	0.0144462	0.0222661	-0.00492584	0.0512873	0.011017	0.0286996
VNG0081G	-0.0508242	0.0159465	0.0161049	0.0269157	-0.022093	-0.0288804	-0.0248276	-0.222361	-0.0762363	-0.219341	-0.0277466	-0.0165708	-0.0975225	-0.0343657	-0.0186268	0.0109804	-0.0708184	-0.0432939	0.061497	-0.0716939	-0.137203	-0.0681869	-0.12634	-0.17154	-0.0916875	-0.066067	-0.0339642	-0.0389278	0.0242987	0.00377988	0.00697878	-0.048419
VNG0084G	0.0749415	0.06112	0.0391123	-0.115344	0.263824	0.602025	-0.406638	-0.298201	-0.212695	-0.677165	-0.930307	-0.367864	-0.559064	-0.157995	-0.368371	-0.360578	-0.358899	-0.29701	-0.0451054	-0.0887229	0.0583133	0.394995	0.111833	-0.29649	-0.120328	-0.932116	-0.704279	-0.649414	-1.26941	-1.19323	-0.935379	-0.979293
VNG0085G	-0.141396	-0.0148318	-0.0594554	0.0155591	0.0106385	-0.137563	0.178566	0.159311	0.0273558	0.162866	0.223287	-0.00265646	0.188593	0.0472048	0.0958465	0.158822	0.128013	-0.0603223	0.075366	-0.119544	-0.0273526	-0.143257	-0.0606827	0.221907	0.253799	0.173311	0.176233	0.286939	0.232286	0.41875	0.334142	0.282976
VNG0086G	0.0983735	0.0308162	0.0197803	0.00450193	0.0319809	0.0531049	-0.00176259	0.147525	-0.0565641	-0.222264	-0.0964034	-0.0967683	-0.0650111	0.0606438	0.0708011	0.0237252	0.0621962	-0.0596495	0.00645652	0.0823789	0.0634048	0.308609	0.156011	0.240478	-0.0134391	-0.0951629	-0.0234209	-0.155059	-0.116242	-0.17372	-0.203241	-0.181555
VNG0089G	-0.116168	-0.0335501	-0.00527376	0.0641917	-0.0411699	-0.0704146	-0.0695717	-0.0431272	-0.0791253	0.175031	0.0677124	0.00425879	0.06399	0.0317454	0.0459896	0.0389106	0.0418771	0.0322987	0.0273426	-0.104928	-0.0990019	-0.12904	-0.161003	-0.0930758	-0.062847	0.0098864	0.00908113	-0.0138049	0.107677	0.19619	0.100281	0.0984377
VNG0090G	-0.0575361	-0.0432793	-0.0717389	-0.0503351	-0.0266944	-0.0543546	0.0118828	0.0526148	-0.0542377	0.0494597	0.113679	0.0131188	0.101848	-0.0083367	0.126932	0.0503858	0.0376193	0.0880983	-0.0839906	-0.0413166	-0.0382979	-0.120911	-0.0804366	-0.167347	-0.0330874	0.00756479	-0.00107062	0.0135005	0.0791673	0.143597	0.148737	0.166674
VNG0091C	-0.15451	0.0151271	-0.0308676	0.0192617	-0.058652	-0.129475	-0.0695606	-0.036685	-0.106987	0.169469	0.0503774	0.000724801	0.133901	-0.00873018	0.119236	0.0548577	0.0351043	0.0447568	0.0214171	-0.0468806	-0.0683346	-0.167542	-0.0924992	-0.111063	-0.0227617	0.0062809	-0.0118109	-0.00917737	0.0722961	0.181668	0.143262	0.121181
VNG0094C	-0.406958	0.00648198	-0.0274648	0.134938	0.107844	-0.196309	-0.0815646	-0.0741836	-0.240296	0.0964551	0.0538751	0.0681468	0.230548	-0.0364712	0.0654599	0.129296	-0.185465	0.0715325	0.102328	-0.0431573	-0.152737	-0.236147	-0.16714	-0.0606073	-0.0817941	0.0663548	0.019382	0.0497345	0.0578766	0.355647	0.115073	0.261671
VNG0095G	-0.0209063	0.0258805	0.0104175	0.0689094	-0.0227021	-0.0856505	0.0097435	0.0425104	-0.0794731	0.0723506	0.0851836	-0.0424568	0.0663596	-0.0433885	-0.0461435	-0.0144908	0.114571	-0.0686232	0.0121462	-0.0766669	0.0708206	-0.0596668	-0.00510775	0.0596033	0.157794	0.0109797	0.00468422	-0.0246498	0.0687927	0.0778789	0.0630077	0.125816
VNG0096C	-0.0449301	-0.0448215	-0.0476318	-0.0274981	-0.0326866	-0.118963	-0.0263597	-0.0682251	-0.0391327	0.0778324	0.00911297	0.0415291	0.125668	-0.0367061	0.0746343	0.0340833	0.0913268	0.0130908	-0.0583005	-0.0160108	-0.0869039	-0.178128	-0.115157	-0.191044	-0.0282047	0.0087594	-0.0493987	0.00282274	0.0893959	0.1055	0.105368	0.100913
VNG0097G	-0.0714834	-0.0677043	0.0362017	0.0022472	-0.0311477	-0.116811	-0.0372003	0.00657348	-0.0891582	0.0779526	0.038129	0.00445487	0.0734283	-0.110083	0.0907868	0.0522871	0.0505102	0.0227175	-0.0030983	-0.0690061	-0.145438	-0.145654	-0.0488544	-0.11204	-0.0550727	-0.00300441	-0.0435051	0.0619105	0.095228	0.181065	0.0323178	0.153603
VNG0098G	0.240527	-0.0286656	0.103938	0.0179129	0.0209461	0.06517	-0.0614803	-0.00684814	0.123023	-0.305803	-0.160332	0.605064	0.296137	1.08517	0.621136	0.658301	0.721416	0.0118161	0.17677	0.14098	0.0920984	0.403459	0.320296	0.0549525	-0.0940032	-0.011487	-0.0975684	0.0439734	-0.0453594	-0.154795	-0.154881	-0.210717
VNG0099G	-0.110392	-0.00460224	-0.0318572	0.028765	0.0133033	-0.0782338	-0.115035	-0.0768425	-0.125461	-0.0306345	0.0466663	0.0202788	0.0683137	-0.0162804	-0.0313057	0.0623978	0.200068	0.00513711	-0.00202078	0.0505411	0.00634317	-0.101357	-0.0639509	-0.0895113	0.00276647	-0.0963903	-0.0217129	0.00542259	0.0496863	-0.00321912	0.0524934	-0.00442511
VNG0101G	-0.207391	-0.0331802	0.00881165	0.0243456	0.0330088	-0.0706042	-0.055118	-0.0885165	-0.156299	0.181984	0.0438008	0.102674	0.0126347	0.0718696	0.0406723	0.114771	-0.186543	0.0880158	0.0985864	0.0899762	-0.0608459	-0.14231	-0.128409	-0.133569	-0.236462	0.0315304	-0.0464657	0.0637255	0.0755329	0.159426	0.193949	0.0601747
VNG0102C	-0.0753202	-0.043909	-0.0530904	-0.0589623	-0.0186795	0.0135752	-0.0389417	-0.0567791	0.00787769	0.0227626	0.0491054	-0.0171468	0.0442474	-0.0178395	0.0483379	0.0443579	-0.0702354	0.0648601	0.0402052	-0.0434383	-0.0648719	-0.109901	-0.11654	-0.0898142	-0.14021	0.0173136	0.00534524	0.0505554	0.117236	0.135902	0.0427982	0.107163
VNG0104G	0.0235869	-0.0149242	0.0214944	0.0630938	-0.0346579	0.0516569	0.0830418	0.0798202	0.00677881	0.0986306	-0.0568207	0.0232102	0.0203764	0.091489	0.0580562	0.134735	-0.126649	0.185672	0.0487341	0.0311214	-0.143191	-0.0107229	-0.0679299	-0.0592441	-0.217086	0.131711	0.00531206	0.0193573	0.119685	0.16717	0.0784721	0.0502369
VNG0105H	-0.103072	0.0120247	0.0119639	0.0775881	0.0909455	-0.0589189	-0.0282688	-0.0177401	-0.203695	-0.0301616	-0.00290377	-0.0778205	-0.0797831	-0.0423862	-0.0173912	0.00763206	-0.212693	0.026283	0.100516	0.0575649	0.0480502	-0.00669941	0.058125	0.0557764	-0.0636469	0.0530685	0.0411481	0.101899	-0.0318394	0.099099	0.0734372	0.0525829
VNG0106G	-0.220673	0.000482523	0.0342963	0.142589	0.0783324	-0.103241	-0.0204419	0.0122235	-0.159237	-0.0344721	0.0148305	0.0231459	0.1279	0.0075907	0.01512	0.12409	-0.112706	0.0475467	0.119013	0.0894501	-0.0639152	-0.102216	-0.062516	-0.0309297	-0.0371286	-0.0376756	-0.0236715	0.0412279	0.0149848	0.176982	0.0533511	0.0567819
VNG0107G	-0.0109591	0.0125423	0.0365592	0.0644589	-0.093512	0.0818374	-0.113928	-0.271541	0.0152958	-0.325806	-0.0735393	-0.176658	-0.0979992	-0.145137	-0.0564276	-0.188138	-0.14412	0.165007	-0.0201618	0.122003	-0.0312843	-0.0794838	-0.00968847	-0.137185	-0.181146	-0.0984678	-0.116365	-0.104217	-0.0499381	-0.0137034	-0.123982	-0.153199
VNG0108G	-0.050905	-0.035044	-0.0248923	0.127401	-0.11896	-0.07853	0.0396949	-0.0736025	-0.180179	0.116299	0.0347906	0.0219141	0.0668806	-0.000443646	-0.00573443	0.0955833	0.00578578	0.105278	0.0537652	-0.0259735	-0.150084	-0.14168	-0.156582	-0.169188	-0.0412541	0.0428501	-0.0240507	0.0145514	0.00577836	0.195926	0.0874068	0.191208
VNG0110a	0.236879	-0.0241949	0.000369818	0.01402	-0.00514501	-0.0265356	-0.00641107	-0.0196186	-0.0845738	0.0240217	0.0381012	0.018033	0.0531674	0.0186347	-0.0728287	0.0359966	0.0998824	0.0266518	0.0185862	0.0557988	-0.0323118	-0.016932	0.0343939	-0.0807539	-0.115465	-0.021702	-0.0342421	-0.0563955	-0.0289407	0.0359777	-0.0203734	-0.0343489
VNG0110C	-0.364877	0.0649478	-0.219451	0.03881	-0.145577	0.0739524	-0.44641	-0.425319	-0.636777	-0.612956	-0.615803	-0.148587	-0.186958	-0.382093	-0.271008	-0.310316	-0.344866	-0.0955414	-0.163679	-0.0669062	-0.202636	-0.202676	-0.0989864	-0.292355	-0.368524	-0.383636	-0.494937	-0.51019	-0.670532	-0.688032	-0.654699	-0.737383
VNG0112H	-0.0509644	-0.0440771	-0.0288163	0.0125991	-0.0477553	-0.0857192	-0.0630831	0.0148342	-0.167428	0.044172	0.0685234	-0.0148362	0.0532126	-0.0579587	0.0377655	0.0702305	0.115039	0.0474664	-0.00111885	-0.0263424	-0.000745128	-0.131203	-0.0204692	-0.122793	0.0360962	-0.0489234	-0.0025766	0.00940734	5.86e-05	0.112132	0.0516845	0.0829986
VNG0113H	0.204735	0.0282834	-0.0591638	-0.0654404	-0.128091	-0.0477253	-0.0793002	-0.0116194	-0.0499084	-0.0925554	0.0383431	-0.0752987	-0.0396471	-0.0379038	-0.0406241	-0.075998	0.171938	-0.023889	-0.131225	-0.0571464	0.220007	-0.0487611	0.0966884	-0.0176578	0.11318	-0.0740922	-0.00929163	-0.0712599	0.0119347	-0.0122646	-0.0519993	0.0108613
VNG0115G	0.0859804	0.052429	0.000522172	0.0143649	0.010383	-0.0208928	-0.0718106	-0.140512	-0.172278	-0.0258087	-0.0812836	-0.0723154	-0.106972	-0.0376609	-0.0932917	-0.0285935	0.0100818	0.0631502	0.0708576	-0.00114908	0.040664	0.0231418	-0.0521235	-0.0703195	-0.0772445	-0.0960711	-0.00575156	-0.148801	-0.0413472	-0.146138	-0.129982	-0.0373723
VNG0116H	-0.196585	-0.0331584	-0.0204866	0.0934385	0.0422018	-0.0805364	-0.0724799	-0.0628143	-0.16162	0.130625	0.0562014	0.0565645	0.0791191	-0.0304478	0.0331722	0.0648495	-0.0425247	0.0667689	-0.0259692	-0.0552014	-0.15029	-0.173239	-0.160071	-0.0719495	-0.0807874	0.0360961	-0.0140166	-0.0160068	0.0717014	0.122757	0.126463	0.19502
VNG0117H	-0.313333	-0.112323	-0.13504	0.0256993	-0.0531945	-0.287343	-0.130919	0.00981464	-0.151561	0.2879	0.198429	0.0969549	0.250409	-0.0608219	0.140091	0.121884	-0.0136448	0.18503	0.00184338	-0.0202111	-0.249611	-0.363638	-0.261883	-0.272672	-0.164504	0.110676	0.0252986	0.178345	0.462753	0.574617	0.301564	0.484227
VNG0118H	-0.253998	-0.0953684	-0.0619731	0.0513282	-0.0336049	-0.194534	-0.0405853	-0.141293	-0.100335	0.211862	0.179596	0.0823371	0.166631	-0.0952144	0.158001	0.0825194	0.0116809	0.169858	0.0263232	-0.0211094	-0.23882	-0.33714	-0.186962	-0.160029	-0.0524924	0.0674833	0.0697613	0.121357	0.394936	0.375371	0.279218	0.404196
VNG0119H	-0.0074902	0.00456737	-0.0039337	0.0541203	0.0269468	0.0423764	-0.0135509	0.00517193	-0.0278168	-0.077435	-0.0151108	0.0153095	0.0151799	0.00801313	-0.0110555	0.00966571	0.0083058	0.157169	0.109959	0.0304365	-0.0369069	0.0628268	0.0476226	0.0530591	0.0392789	0.0207511	0.0603732	0.107963	0.0487155	0.0270667	0.112625	0.120138
VNG0120H	0.0573532	-0.021901	-0.0411477	0.0775618	-0.0168178	-0.101363	-0.0563349	-0.0650893	-0.172516	-0.0371329	0.0190891	0.0193384	0.114336	-0.032441	-0.00261719	0.0287115	-0.00374155	0.0147519	0.0973812	0.00472155	0.00834742	-0.136589	-0.0291476	-0.0535309	0.08312	-0.0159316	-0.0159744	-0.00949187	0.0272394	0.0474162	-0.0199771	0.00297907
VNG0121H	0.310422	-0.0314226	-0.030882	-0.0081878	-0.0274798	-0.0318858	-0.0523583	-0.0395865	-0.0837781	0.107852	0.123673	-0.0672249	0.0843959	-0.0626329	-0.0754084	-0.020358	0.186098	0.00194318	-0.0988433	0.0287083	0.109491	-0.03064	0.0158827	-0.0760955	-0.057076	-0.0409645	-0.0116906	-0.0148174	0.062839	-0.0194358	-0.0222246	0.0311218
VNG0123G	0.0203255	0.15093	0.308163	0.081103	0.0836163	0.125064	0.338172	0.309124	0.632754	0.154938	0.186493	0.0189276	-0.148018	0.063701	-0.0383121	-0.0930833	-0.11485	-0.154584	0.119612	0.116619	0.192739	0.239939	0.293963	0.423849	0.201986	0.233585	0.307045	0.380344	0.0996144	-0.0584465	0.203033	0.0759775
VNG0124C	-0.0371852	0.218899	0.311752	-0.0665577	0.255411	0.182645	0.288202	0.0577862	0.600962	-0.399704	-0.42521	-0.609212	-0.581874	0.0848026	-0.318856	-0.182798	-0.261392	-0.347719	0.158304	0.0124985	0.386638	0.605495	0.473011	0.346572	0.502692	-0.31848	-0.25304	-0.0556452	-0.943748	-0.633011	-0.395377	-0.742398
VNG0125H	0.151741	0.0331332	0.171828	-0.0373297	0.0431761	0.0583997	0.0356055	0.0770965	0.0340062	-0.375541	-0.0592856	-0.235195	-0.243643	-0.204042	-0.0847344	-0.201085	-0.344609	-0.0817786	0.164462	0.165561	0.122314	0.182149	0.388796	0.0894848	-0.188714	-0.0579117	-0.010744	-0.158853	-0.0960949	-0.155133	-0.26916	-0.350555
VNG0127C	-0.0644086	0.0181219	-0.0195422	-0.0714819	-0.0800622	-0.0900844	0.14843	0.163775	0.0951518	0.125973	0.1555	0.0540523	0.195216	0.052844	0.141799	0.0445343	0.0731198	0.00764859	-0.0958987	-0.0924803	0.0029682	-0.0969144	0.0322631	0.247746	0.271131	0.0910585	0.15687	0.0899478	0.191496	0.224277	0.223769	0.146746
VNG0128C	-0.0230158	0.146823	0.227216	0.0685249	0.0927771	0.105884	0.0389413	-0.0354714	0.292761	-0.148956	-0.170147	-0.1923	-0.160765	0.165691	-0.0906315	0.0208665	-0.0748473	-0.126609	0.148926	-0.0343222	0.100795	0.154627	0.0115952	0.106808	-0.0212803	-0.208669	-0.0371611	-0.258561	-0.422165	-0.384795	-0.498076	-0.289524
VNG0129G	0.0385319	0.0141033	-0.0991727	0.114882	-0.189737	-0.114978	-0.0308253	-0.159759	-0.0900302	0.041448	0.0811373	-0.0384369	0.0278329	-0.0579865	0.0186759	-0.0269928	0.139493	0.088215	-0.070056	0.00646529	-0.022943	-0.126741	-0.0398218	-0.183116	0.0110646	-0.0275819	-0.0575894	-0.118277	0.0284463	-0.0366085	-0.0561533	0.0359939
VNG0130H	-0.0573395	0.0497733	-0.0351411	-0.0203286	-0.0445787	0.106309	-0.392143	-0.220251	0.0149665	-0.398266	-0.324991	0.521068	0.540859	0.972331	0.767122	0.766659	0.685915	-0.34173	-0.117618	-0.116448	0.0486668	0.260179	0.00985678	-0.219597	-0.304813	-0.438211	-0.255372	-0.499957	-0.664105	-0.382643	-0.5936	-0.732285
VNG0132C	-0.0751821	0.140356	0.186922	0.0519889	0.0982377	-0.0657904	0.113513	0.0336152	0.192288	-0.178135	-0.0446305	0.262275	0.173797	0.36328	0.179702	0.102874	0.10241	0.0637458	0.198506	0.228603	0.184442	0.257709	0.301038	0.197324	0.180041	0.0871631	-0.0331064	-0.0115246	-0.166247	-0.168915	-0.152111	-0.15371
VNG0133G	-0.107926	-0.000878754	-0.00174491	0.0662296	-0.0314296	-0.108272	-0.0228127	0.000548657	-0.13432	0.157632	0.0451209	0.0658067	0.0541041	0.0534015	0.0562713	0.0880126	-0.0405998	0.0399664	-0.012063	-0.0386522	-0.0707078	-0.163286	-0.0786781	-0.0482252	0.0239706	-0.0195658	-0.0240629	-0.00664332	0.136703	0.136883	0.186362	0.210755
VNG0134G	-0.0340807	-0.0164134	-0.0597141	-0.0208986	0.0708484	-0.021871	0.0376667	0.109189	-0.12543	0.00837493	0.0469793	0.098297	-0.0306505	0.0818829	-0.0210437	0.0937032	-0.0366989	0.0601479	0.0989922	0.129468	0.0176078	-0.0264981	-0.0124863	-0.000651607	-0.10033	0.0591982	-0.0161851	0.0939202	-0.0127566	0.0947332	0.0596531	-0.0243194
VNG0136G	0.227143	0.0596472	0.0815233	-0.0269148	0.141399	0.144282	-0.0522681	0.0920332	0.0627567	-0.327836	-0.251591	-0.0793861	-0.199172	-0.0320993	-0.0331034	-0.0546347	-0.0110024	-0.206427	-0.0447109	-0.125795	-0.0163655	0.171546	0.339438	0.013974	-0.239723	-0.208477	-0.186746	-0.124695	-0.288682	-0.392431	-0.378126	-0.42799
VNG0137G	-0.0876173	-0.0532781	-0.000435889	0.0330477	-0.0187362	-0.0648188	0.0527286	0.0305012	-0.103181	-0.00298013	0.0721924	-0.0439378	0.0173452	-0.102415	0.0126388	-0.00614308	0.0226981	-0.0996083	0.0424723	-0.0547881	0.0322275	-0.0455276	-0.0882319	0.0359978	0.0493399	-0.0210709	-0.073069	0.0850681	-0.0204234	0.108441	0.051839	0.0849452
VNG0138H	-0.2165	-0.134345	-0.0715914	0.0479912	-0.0964994	-0.219097	0.010966	-0.0794757	-0.0575581	0.163725	0.208969	0.0743171	0.220344	-0.0384012	0.0501807	0.0915623	-0.00292317	0.112034	0.0273172	-0.0691058	-0.211235	-0.323949	-0.209376	-0.22562	0.0933477	0.0623226	0.0304876	0.141089	0.358764	0.544848	0.29652	0.339328
VNG0139H	-0.161143	-0.013926	-0.00554543	0.0183102	-0.000245735	0.0614434	-0.114693	-0.00315344	-0.169972	0.0839229	0.0294555	0.0366166	0.0856712	-0.0149242	0.136916	0.0136669	-0.0267433	0.00105895	-0.038125	0.0224728	-0.0521846	-0.135786	-0.0242003	-0.0850754	-0.144794	-0.034399	0.00504982	0.0764786	0.075402	0.125012	0.052062	0.0915419
VNG0140H	-0.0444824	-0.00671855	0.031263	-0.0257291	0.0111071	-0.079447	0.0299232	-0.0252209	-0.1621	0.0762106	0.0223412	0.0243811	0.0735425	0.0115918	0.0043454	0.0656472	0.146635	0.00690664	-0.0756326	0.0133311	0.0614692	-0.109316	0.153435	-0.0427942	0.0307146	-0.0634075	0.00938575	-0.104747	-0.0243446	0.0235879	-0.022568	-0.00374399
VNG0141H	0.0290281	-0.0808948	-0.0974452	0.0215117	-0.00835198	-0.0268531	-0.0835362	-0.082578	-0.159789	0.174049	0.0879037	0.054484	0.0624065	0.0172364	-0.0525356	0.0189323	0.153561	-0.0261666	-0.0650505	-0.102134	0.0807475	-0.10276	-0.0719926	-0.0244376	0.0218795	-0.102492	-0.0467622	-0.039069	0.0417306	0.158794	0.0750796	0.0850234
VNG0142C	-0.00135613	-0.034803	-0.00936275	0.0482435	-0.00740935	0.0526311	0.0187638	-0.0728086	-0.0291647	-0.0450349	-0.0447376	-0.0114656	-0.00204215	-0.00206192	0.0142138	0.0351236	-0.100444	0.178454	0.006046	0.145774	-0.166396	0.0477756	-0.0958296	-0.0832815	-0.251911	-0.0256888	-0.0184694	0.024756	0.101262	0.0825501	0.0182376	-0.0101753
VNG0143H	0.140258	-0.0616264	-0.0725304	-0.00756646	0.0270992	0.0475386	-0.0702752	0.0408704	-0.0224725	-0.0359647	-0.0132238	0.00393569	-0.0375866	-0.0449679	-0.0146587	-0.0442133	0.0404085	0.0563656	-0.0213021	0.0863132	0.00690734	0.00548532	0.0427712	-0.181933	-0.179738	-0.080074	-0.0171557	-0.0118365	0.04859	-0.0318467	0.00405642	-0.0368413
VNG0144H	0.336447	0.23749	0.338243	0.219483	0.136367	0.205407	0.163835	0.234203	0.191461	0.199367	0.263759	0.140713	-0.0266519	0.0600903	-0.0183712	0.0467412	0.0998773	1.09389	0.89722	1.1568	1.2148	1.55942	1.09736	1.51584	1.02587	1.29117	1.40171	1.04218	1.37115	0.555894	0.969143	1.39183
VNG0146H	-0.0210057	0.199611	-0.00518971	0.0585523	0.471987	0.913725	0.233628	0.268818	1.58675	0.866964	0.800524	1.08767	1.02925	0.208264	0.125275	-1.24129	-1.27694	-0.0015456	-0.253708	0.133833	-0.0365904	0.771615	0.0337754	0.411301	0.11358	0.0836764	-0.177244	-0.326983	-1.00674	-1.19831	-0.908069	-0.53152
VNG0147C	-0.0984748	0.106313	0.108161	0.15774	0.0180457	0.0801003	-0.135283	-0.100631	-0.130874	-0.0300917	-0.09633	-0.266054	-0.121197	-0.244305	-0.115764	-0.222769	-0.234274	-0.0366061	0.369309	-0.155366	0.250042	-0.251809	0.700234	-0.183644	0.425655	-0.192829	-0.211856	0.0960083	-0.119061	-0.0460467	-0.0442696	-0.145583
VNG0148H	0.408034	0.126291	0.241533	0.0854404	-0.00300749	0.00159914	-0.125636	-0.180802	-0.109486	-0.410357	-0.167396	-0.364767	-0.201914	-0.33877	-0.194543	-0.365866	-0.30223	-0.0764025	0.127188	0.180157	0.413934	0.202516	0.589573	-0.117114	0.103514	-0.172671	-0.121089	-0.21242	-0.29803	-0.160213	-0.306796	-0.36549
VNG0149G	0.0670782	0.143454	0.093941	-0.108141	-0.0207033	0.348446	0.167581	0.221605	0.415013	-0.195838	-0.321945	-0.369925	-0.542607	-0.0930603	-0.0386375	-0.155942	0.148155	-0.436451	-0.215421	-0.235362	0.0998305	0.337089	0.0722439	0.404282	0.211434	-0.0156214	0.272569	-0.0981186	-0.272235	-0.619262	-0.102884	-0.277978
VNG0150H	0.478707	0.0779068	0.4323	0.15912	0.302075	0.157868	0.764658	0.510921	1.34685	0.956323	0.690356	2.16804	2.43368	2.17803	1.96012	1.76534	1.54691	0.271526	-0.0847325	0.176445	-0.209271	0.349181	-0.174092	0.385596	0.110622	0.99041	0.855353	0.852887	1.12008	0.8152	1.09158	1.0522
VNG0151C	0.130054	-0.0343892	0.240981	0.0719893	0.199833	0.0428201	0.715468	0.374985	1.22336	1.01457	0.951196	2.4952	2.81826	2.4075	2.28314	1.77932	1.63737	0.1133	-0.131697	0.121149	-0.111492	0.133909	-0.224767	0.455225	-0.0442573	1.13112	1.18219	0.942589	1.40905	0.991882	1.20159	1.32957
VNG0152G	-0.137639	-0.0516858	-0.0222652	0.00986058	0.00682561	-0.00328801	0.0530791	-0.0762808	0.144978	0.111781	0.126041	1.26853	1.17161	1.33526	0.964852	0.600852	0.458852	0.0993369	0.0142088	0.0043728	-0.0614416	-0.061574	-0.0174501	-0.108965	-0.0418238	0.213727	0.228006	0.395406	0.388449	0.276854	0.463391	0.506238
VNG0153C	0.0844145	0.00553343	0.00457918	-0.0377074	-0.106018	0.0182221	-0.0222381	-0.0487862	0.0837557	0.0694128	-0.00240319	-0.0012068	-0.0415705	0.0264373	0.0454896	0.0421451	-0.0103488	0.0109225	-0.0140681	0.0388985	-0.037331	-0.0375823	-0.104494	-0.156818	-0.123327	-0.00433736	0.00467636	-0.0326076	0.0470034	-0.0745176	0.0338374	0.0138179
VNG0154G	-0.0771041	-0.0048766	-0.0712747	0.00744964	0.0179452	0.187376	-0.146995	-0.107989	0.0804729	0.0999547	0.045489	-0.128592	-0.25488	-0.284994	-0.183777	-0.299612	-0.34737	0.0461421	-0.132234	-0.0624702	-0.144696	-0.017524	-0.201499	0.00661156	-0.234354	-0.0500292	0.0814876	-0.0507636	0.100131	-0.0839438	-0.0592305	0.137016
VNG0156C	-0.121662	-0.021739	-0.137008	-0.152124	-0.0627835	-0.072814	-0.166631	-0.104301	-0.124007	-0.325408	-0.13079	-0.385243	-0.341662	-0.554117	-0.36602	-0.394046	-0.449808	-0.2233	-0.0707691	0.0267564	0.0450892	-0.0426276	-0.0930353	0.00785455	-0.217075	-0.123316	-0.0585646	-0.195831	-0.260812	-0.306204	-0.342903	-0.373136
VNG0157G	-0.303713	-0.0578292	-0.0508469	0.0125416	-0.0127112	-0.13387	0.308164	0.308282	0.0941247	0.237714	0.187189	0.0496762	0.118673	-0.109647	-0.00687861	-0.13505	-0.125934	-0.0520667	0.135668	-0.0506862	0.160675	-0.0417343	0.0825305	0.447812	0.520665	0.330981	0.369558	0.439024	0.293701	0.340507	0.405261	0.332191
VNG0158G	0.147627	-0.0507355	-0.0601476	-0.00356069	-0.0374195	-0.0499092	-0.0848907	0.0488424	-0.0350364	-0.0461519	0.0774449	-0.0682746	0.0493509	0.033509	0.0312915	0.0136098	0.141399	-0.0308353	-0.0585796	0.0130713	0.0327142	-0.0490151	0.0481951	-0.0186684	0.0005589	-0.0384426	0.0595075	0.00607977	0.0549005	0.0176003	0.0170751	0.0455901
VNG0159G	-0.20232	-0.0669744	-0.0714762	-0.000376638	-0.0817568	-0.088573	-0.0198351	-0.0944304	-0.0208644	0.119903	0.16896	0.0969114	0.168669	-0.0210387	0.149181	0.0514133	-0.00174013	0.0318653	-0.071149	-0.0309094	-0.134405	-0.219137	-0.175234	-0.233624	0.00215308	0.0548687	0.0079549	0.093577	0.257904	0.532219	0.242467	0.289476
VNG0160a	0.12599	-0.0304765	-0.000894218	0.00262734	0.00379046	0.0205325	-0.0218096	-0.00327043	-0.0192976	0.0372574	0.0717227	0.00406824	-0.0122311	0.0355337	-0.0430222	0.0251369	0.0578971	0.0157026	-0.0197545	0.0254807	0.0607521	-0.0434414	0.0539546	-0.0704433	-0.0604005	-0.0216433	-0.00754809	0.0257192	0.0481743	0.0134423	0.00305367	-0.0274782
VNG0160G	0.0807356	-0.0486903	-0.0349992	-0.0082844	-0.0320605	-0.0157914	-0.0563657	-0.0684628	-0.0745581	0.0937662	0.0498888	-0.0101678	0.0186222	0.0197578	-0.0298519	3.46e-05	0.0624205	0.0327627	-0.0627622	0.0812719	0.00596636	-0.0254515	-0.103701	-0.0892993	-0.143604	-0.0419475	-0.0352264	-0.0633112	0.0961397	-0.0170279	0.0388192	-0.019137
VNG0161G	-0.181783	-0.0120407	0.0204631	0.0403135	0.0662744	-0.0463985	-0.00295501	0.0351533	-0.077321	0.106209	-0.00406426	0.0614504	0.115851	0.0592188	0.130252	0.151626	-0.195806	0.155757	0.147362	0.0187135	-0.249116	-0.159045	-0.154638	-0.0483964	-0.179671	0.0978175	-0.00338458	0.16228	0.103779	0.204234	0.132191	0.181546
VNG0162G	-0.0171198	0.0150715	-0.0791713	0.000402486	-0.0484413	-0.0678472	-0.0485625	0.205182	-0.106924	-0.159823	0.0338563	-0.120344	-0.00874848	-0.130879	-0.108394	-0.0871548	-0.0113113	-0.021404	-0.044881	-0.0906424	0.122026	-0.182999	0.0342684	0.0628034	0.210385	-0.0741403	0.00337047	0.0953547	-0.0499447	0.0275533	0.00331699	-0.0564125
VNG0163G	0.0829984	-0.0743432	0.0416057	0.0260079	-0.00417849	-0.068176	0.658907	0.622108	0.434984	0.390809	0.304051	0.0866712	0.100356	0.329396	0.207608	0.242098	0.285699	0.0486823	0.106132	0.0938484	0.371177	0.289178	0.326586	0.870128	0.805084	0.909435	0.774906	0.664435	0.892415	0.477992	0.721451	0.804969
VNG0164G	-0.0724938	-0.0659885	-0.00922629	-0.0244029	0.00545354	-0.097483	-0.124114	-0.0853377	-0.0681578	0.0992396	0.0992442	-0.0360334	0.200188	-0.0727373	0.0864177	-0.00235791	0.10799	-0.0216971	-0.0054777	-0.0481145	0.0182859	-0.189478	-0.0623501	-0.15071	-0.0170608	-0.054577	0.0209283	0.0249519	0.243244	0.220352	0.166074	0.287068
VNG0166G	0.0961237	0.00988396	0.0303545	0.0107009	0.0545106	-0.013049	-0.0396564	-0.0211584	-0.0768563	-0.0172848	0.0374185	0.0211898	0.0333299	-0.0498908	0.0154699	0.00905164	-0.0025761	0.0208599	0.0198724	0.0364592	-0.0253342	-0.0429007	-0.0187625	0.0261239	0.0354235	0.00127528	-0.00589767	0.118127	0.069793	0.071643	0.0710674	0.0310453
VNG0167H	0.0277763	-0.056676	0.0201019	0.00670116	0.128996	-0.0595999	-0.11262	-0.0931731	-0.218571	-0.230103	-0.0707309	-0.0824041	0.118946	0.312452	0.152174	0.141532	0.127832	-0.0966915	0.139426	-0.0309687	0.385335	0.127565	0.449743	-0.0424206	0.0161212	-0.156342	-0.0683757	-0.199107	-0.197313	-0.135267	-0.233648	-0.276867
VNG0168H	0.38441	0.140914	0.422019	-0.121214	0.162853	-0.0181597	-0.0830595	-0.15071	0.0459488	-0.648501	-0.257809	0.699646	0.44879	1.26723	0.920613	0.902303	1.16001	-0.363328	-0.0526771	0.136218	0.225066	0.472633	0.465868	-0.0776833	-0.271775	-0.4092	-0.282401	-0.700224	-0.601592	-0.584713	-0.785804	-0.960149
VNG0170C	-0.0362364	-0.0165716	-0.0913532	0.0127409	0.0274472	-0.0992272	-0.109598	-0.0988541	-0.170484	0.086542	0.118115	0.0389426	0.148995	0.049021	0.115826	0.0306837	0.223559	-0.0260315	0.0461229	-0.00786684	0.133957	-0.161427	-0.0690932	-0.130996	0.0183324	-0.0712762	0.0071648	-0.0203734	0.0484187	0.136452	0.00285136	0.073843
VNG0171C	-0.0676993	-0.0261473	-0.0765158	-0.0430387	0.0395099	-0.0758562	-0.026388	-0.0698619	-0.0999739	-0.0991037	-0.00622633	-0.12826	-0.0398461	-0.101054	-0.0790743	-0.0467474	-0.0712254	0.00161888	-0.0252984	-0.00869883	-0.0324058	-0.0407612	-0.0918015	-0.0775877	-0.0416199	0.00645055	-0.0214471	-0.055991	-0.0614066	-0.00619184	-0.0141167	-0.0351548
VNG0172G	0.0291926	0.0475257	0.121161	-0.0108485	0.00495435	0.156606	-0.185101	-0.252611	-0.106719	-0.475933	-0.404997	-0.422832	-0.410707	-0.246898	-0.329036	-0.179615	-0.298835	-0.105928	0.214272	-0.0466484	0.152448	0.217922	0.132161	-0.0578149	-0.195586	-0.205842	-0.159264	-0.229434	-0.375037	-0.304888	-0.306978	-0.296399
VNG0174G	0.0979526	0.00419465	0.00956548	0.00422981	-0.0146833	-0.00693213	0.000755773	0.0764363	0.0864972	0.162581	0.0402131	0.112107	0.200493	0.180478	0.0932923	0.0403921	0.0399469	0.0160653	0.0726257	0.0345826	0.166428	-0.00719987	0.0892599	0.123581	0.261623	0.0981755	0.123943	0.284061	0.20561	0.218292	0.415075	0.202003
VNG0175G	0.220304	-0.034116	-0.0400385	-0.0220779	0.0298862	-0.00414347	0.0352111	0.0992233	-0.0077307	-0.0587862	0.0502884	0.101771	0.0354387	0.126224	-0.0745075	0.043633	-0.0447984	-0.0131627	0.0238806	0.0778632	0.0660054	-0.0209997	0.131629	0.0363571	0.0723604	0.0673677	0.0618304	0.173812	0.0612887	0.0103654	0.115342	-0.0113869
VNG0176H	-0.07894	-0.00902324	-0.143299	-0.049953	-0.0772423	-0.157285	0.0751505	0.179063	0.00536937	0.0913401	0.0795541	-0.168965	-0.0784382	-0.15973	-0.113996	-0.0685187	-0.217796	-0.101478	0.0558412	-0.173542	0.0637452	-0.0858916	0.065347	0.201769	0.205442	0.225205	0.106091	0.170858	0.0797759	0.111891	0.143852	0.136572
VNG0177G	-0.249061	-0.0799834	-0.0784084	0.126421	0.0524012	-0.100869	-0.0897609	-0.0470953	-0.245059	0.190933	0.101337	0.0312579	0.152358	-0.101572	0.0861667	0.0716356	0.0415599	0.0527079	0.042346	-0.00345254	-0.023136	-0.214764	-0.0878572	-0.087126	-0.0226043	-0.0490236	-0.011278	0.0383088	0.0465694	0.215816	0.0543495	0.175248
VNG0178H	-0.364841	-0.136056	-0.0765051	0.0462226	-0.0803671	-0.183584	0.0119943	0.00390375	-0.110685	0.256702	0.166924	0.206412	0.164131	-0.0213198	0.101423	0.224502	-0.113446	0.263708	0.0843905	0.007469	-0.364831	-0.436598	-0.268362	-0.187645	-0.299122	0.275001	0.0958079	0.272414	0.459892	0.502226	0.395404	0.428439
VNG0179C	0.134841	0.0124475	-0.0797649	-0.0305798	-0.030765	0.0257007	-0.0201379	-0.0162637	-0.00683123	-0.118853	6.13e-05	0.0427595	0.00327037	-0.00260202	-0.0283204	0.00281089	-0.0113519	0.0609414	0.00138337	0.0120298	-0.097312	-0.0664475	-0.00493908	-0.0910259	-0.0964452	-0.0208077	-0.0371192	0.0684257	0.024218	0.0536173	0.0391787	0.0625305
VNG0180G	0.0824612	-0.0457	-0.100891	-0.18075	-0.0719323	-0.0199516	-0.0433021	0.0231273	0.0405114	0.0587078	0.00316584	-0.0517121	-0.022533	-0.0227996	0.0625185	-0.0229496	0.0963234	0.0285914	-0.160745	-0.028461	-0.0661377	0.00658801	-0.038698	-0.169453	-0.10417	0.00899194	-0.0438659	-0.0451759	0.138101	0.129395	0.0326742	0.0564189
VNG0181G	0.297604	0.00588546	-0.0385426	9.63e-05	0.0249783	-0.0317851	-0.0285629	0.0279507	-0.0996488	-0.0458433	0.000324977	-0.00177501	-0.0525337	-0.0678626	-0.106897	-0.00834508	0.118913	0.000585423	-0.0330702	0.000220828	0.124405	-0.0246163	0.00533497	-0.0336581	0.0197542	-0.0445703	-0.0272721	0.00094603	0.00137727	-0.00685652	-0.0754835	-0.0156902
VNG0183G	0.199689	0.0124976	-0.0329034	0.018638	-0.0517308	-0.079048	-0.0235212	0.00396944	-0.0263836	-0.0388474	0.0713918	-0.0283329	0.0260211	0.0426819	-0.125119	-0.00603989	0.121713	-0.023558	-0.0101575	0.0392223	0.0210222	-0.124574	0.0291905	-0.0140618	0.0386656	-0.0621291	-0.0285523	-0.0140903	-0.0255393	0.0820567	-0.0145877	-0.00588905
VNG0184H	-0.161219	0.0445673	0.0228557	0.0297436	-0.0357201	0.141988	-0.0806193	0.128395	0.135438	-0.0124565	-0.0449435	-0.155891	-0.184172	-0.165018	-0.140254	-0.372203	-0.245536	-0.122298	-0.0730188	-0.000417202	0.155396	0.00192529	-0.0223622	0.14242	-0.0653371	0.0445534	0.158019	-0.050248	-0.0532279	-0.184859	-0.184928	0.0471374
VNG0186G	-0.1428	-0.01785	0.0598679	0.100301	0.129962	0.0158208	-0.0670207	-0.0431053	-0.191519	-0.0435222	0.0409103	0.153673	0.0892684	0.0191682	0.125356	0.109137	0.0352433	0.0491323	-0.0339098	0.0514524	-0.00720545	-0.0712582	-0.0316231	-0.157607	-0.0603089	-0.0664528	-0.056152	0.0722903	0.00207557	0.0284987	-0.0537597	-0.0195205
VNG0187H	0.0391415	0.0485423	0.142729	-0.0890314	0.256725	0.282012	0.667853	0.412813	0.741652	0.0489886	-0.011501	-0.256685	-0.310533	-0.258079	-0.372682	-0.593371	-0.522708	-0.170335	-0.19252	-0.0260336	0.202932	0.429681	0.1289	0.443354	0.414506	0.241887	0.310031	0.209178	-0.0570489	-0.201011	-0.016681	0.0137637
VNG0188H	0.0845216	0.153828	-0.074609	0.0970506	-0.142829	0.12789	-0.203901	-0.0947393	-0.123092	-0.263336	-0.241925	-0.376121	-0.463263	-0.512439	-0.539896	-0.434826	-0.407565	0.13364	0.086902	0.264245	0.297958	0.394093	0.308652	0.208979	-0.0554027	-0.0276154	-0.0144342	-0.136683	-0.19669	-0.293326	-0.263192	-0.158664
VNG0189C	0.259338	-0.0190695	0.0911239	-0.0459443	0.0605506	0.0199025	-0.0255231	0.0734063	-0.00287476	-0.217549	-0.0533481	-0.217434	-0.230548	-0.152721	-0.230622	-0.212325	-0.0603637	-0.149103	-0.0104422	-0.0315834	0.222465	0.147107	0.202313	0.461614	0.180091	-0.0938205	0.0347543	-0.127011	-0.136987	-0.222824	-0.250092	-0.349242
VNG0190C	0.440054	0.0546514	0.36615	-0.0865458	0.0999513	0.0735207	0.0831309	0.0872429	0.1902	-0.529642	-0.253541	-0.574399	-0.422776	-0.283122	-0.318778	-0.454649	-0.461952	-0.220523	-0.0273126	-0.141242	0.317993	0.43218	0.432206	0.432524	0.0435892	-0.174587	0.0148542	-0.209778	-0.42727	-0.507149	-0.505869	-0.779669
VNG0192G	-0.146221	-0.00483289	0.117384	0.105786	0.0659351	-0.106253	-0.0168038	-0.0639546	-0.167134	-0.0293252	0.0932408	-0.00951351	0.0881927	-0.117692	-0.0443849	0.108486	-0.0380644	0.135893	0.113289	0.0487763	-0.0208564	-0.12913	-0.063532	-0.0452848	-0.0544573	-0.045703	-0.0210703	-0.0232929	-0.0185929	0.120904	0.0152952	0.0464605
VNG0194H	-0.175554	-0.0567261	-0.0557368	0.00880482	-0.043788	0.00309256	0.0134474	-0.084623	-0.0257973	0.151409	-0.0252578	0.0550375	0.106971	-0.017602	0.130645	0.113876	-0.121819	0.146899	0.0420002	0.0280213	-0.308167	-0.109969	-0.196722	-0.18513	-0.269426	0.0611753	-0.0697329	-0.0330103	0.211688	0.175324	0.133339	0.154446
VNG0195H	-0.238648	0.0146012	-0.0526943	-0.0515668	0.0183636	-0.109962	-0.0567607	-0.0361903	-0.113045	-0.0334009	0.0899981	-0.0191688	0.14089	-0.13234	0.00746664	-0.00795448	-0.117825	-0.0115953	0.0284262	-0.0127914	-0.0538641	-0.136762	-0.0621367	-0.12597	-0.0853234	-0.0365845	-0.00142968	0.0458233	0.0863864	0.295585	0.0549923	0.13567
VNG0196H	0.162338	0.0142068	-0.0152992	-0.0486008	0.0191437	0.0541623	0.00557635	0.0937889	0.128976	0.236458	0.0745119	0.158872	0.0477134	0.169118	0.00485403	0.0946613	0.0354357	0.0774993	-0.041021	0.027649	-0.0672734	-0.00734911	0.0696716	-0.0834557	-0.0941075	0.0389363	-0.0841251	0.0340536	0.0442704	-0.0135294	0.00956503	0.00345269
VNG0197C	-0.210824	0.0100943	0.00867972	0.117489	-0.0627758	-0.0914781	0.0228837	0.0421432	0.0206373	0.124213	0.181753	0.126541	0.180611	0.119715	0.192988	0.12636	0.0957423	0.0542486	0.157332	-0.103985	0.00780473	-0.157195	-0.106507	-0.00691286	0.117129	0.0610529	0.049239	0.0400535	0.105639	0.2502	0.116484	0.175913
VNG0198H	-0.205335	0.0246601	-0.00441038	0.040576	-0.0296198	-0.0998248	-0.0771944	-0.10689	-0.0685614	0.0225653	0.0753169	0.129309	0.18022	-0.0212417	0.116226	0.043561	0.0190885	-0.0160725	0.0510583	-0.057741	-0.0074587	-0.171241	-0.0653176	-0.0885632	0.0261167	-0.0560937	-0.0252009	-0.0221594	0.0274035	0.160157	-0.05841	0.0383132
VNG0199H	-0.199064	-0.0287432	-0.0581778	0.00560665	-0.00681176	-0.0473221	-0.0351048	-0.0798286	0.0259569	0.0741462	0.0982838	0.108248	0.178127	0.0222414	0.113036	0.0732243	0.0537283	0.00703411	-0.0704056	-0.0120258	0.0286736	-0.0163877	-0.0768223	-0.0322636	-0.0893367	0.0398894	0.0458844	0.100033	0.177891	0.163196	0.120751	0.200866
VNG0200C	0.0184561	-0.0549887	0.190487	-0.074942	-0.0740087	-0.0222089	-0.0409243	-0.0219456	0.0387457	0.0752427	0.038223	0.103006	0.0984927	0.0573671	0.0705286	-0.0166637	0.0232335	-0.0436351	-0.16354	-0.0296601	0.043359	-0.0668505	-0.0860773	-0.130138	-0.00197102	0.0294264	-0.0324628	0.0106386	0.0982751	0.132105	0.119213	0.106574
VNG0203C	0.258919	-0.0290145	-0.0581108	-0.0674471	-0.0101054	-0.10481	-0.041029	0.0291115	-0.0523131	-0.0251784	0.0495242	-0.0338247	0.0954395	0.00997284	-0.0119042	0.0286028	0.161931	-0.026684	-0.0491919	-0.00725663	0.0614649	-0.0768816	-0.0230893	-0.0904022	0.0885568	-0.0240809	-0.0104965	-0.0334673	0.0359372	0.161094	0.033721	0.0120678
VNG0204H	0.171389	-0.0492086	-0.0116188	-0.0244471	-0.0959975	-0.0523756	-0.0169166	-0.00636874	-0.0161236	0.114967	0.019266	-0.0662385	0.00204787	0.00520634	-0.015585	0.0557316	0.0268571	0.0275904	-0.0684522	0.0267355	0.0669973	-0.0774041	-0.0532444	-0.0419469	-0.0175385	0.0172208	-0.0392724	-0.0645566	0.0534514	0.0518697	0.0415719	0.0993567
VNG0205H	-0.104519	-0.129299	-0.0973521	-0.079504	-0.0643909	-0.0873105	-0.029989	-0.0992634	0.0780507	0.252902	0.178622	0.104138	0.138432	-0.0242147	0.0854174	0.0827535	0.0992645	0.112726	-0.122041	-0.0109845	-0.0965136	-0.180603	-0.255715	-0.347351	-0.100814	0.0940497	0.0161339	0.193838	0.423568	0.522048	0.345857	0.487769
VNG0207H	-0.21401	-0.107958	-0.0630813	0.0227198	-0.1424	-0.150611	-0.0160271	-0.161138	-0.0697329	0.208593	0.160684	0.0441272	0.174584	-0.0435788	0.075801	0.0730714	0.130214	0.0905072	-0.000860263	-0.118925	-0.118753	-0.338543	-0.197862	-0.219097	0.066758	0.0145278	-0.0148224	0.0734435	0.299108	0.311928	0.224183	0.319224
VNG0208H	-0.312347	-0.104814	-0.0495744	0.0943751	-0.115698	-0.108466	-0.0152908	-0.138331	-0.0335904	0.21862	0.0539586	0.110107	0.120105	0.038331	0.137629	0.128851	-0.0559807	0.210035	0.104013	-0.036564	-0.224388	-0.318779	-0.251392	-0.252395	-0.144933	0.119333	0.0382754	0.137342	0.331271	0.405613	0.315336	0.359714
VNG0209H	0.115633	-0.0339158	-0.0300512	-0.0380985	0.0114613	-0.00626435	0.0106434	-0.0664538	-0.0125582	-0.0303601	-0.0219552	0.0256683	-0.0685885	-0.0328949	-0.0572075	0.0290613	0.00109421	0.0931889	-0.0535872	0.0702661	-0.0662006	-0.000502616	-0.0184718	-0.159267	-0.239264	0.0280697	-0.0255993	0.0167663	0.0566712	-0.0200367	-0.0133074	0.153911
VNG0212H	-0.394615	-0.0084597	-0.0834698	0.127642	-0.0214768	-0.206656	-0.0442931	-0.103863	-0.278147	0.153692	0.183162	0.0468842	0.271719	-0.0322793	0.0952493	0.134356	-0.0176062	0.0321257	0.0645735	-0.113338	-0.101125	-0.346069	-0.135109	-0.0752823	0.0848054	0.00931427	0.0165376	0.0545407	0.155585	0.325746	0.0684386	0.264075
VNG0213H	-0.419851	-0.107906	-0.170258	-0.188096	-0.219321	-0.254778	-0.534084	-0.462679	0.0266699	-0.415453	-0.583946	-0.142946	-0.203984	0.105125	0.0333728	-0.147607	-0.161489	-0.469949	-0.392793	-0.388697	-0.470681	-0.294505	-0.497111	-0.381934	-0.803444	-0.804215	-0.593796	-1.00117	-1.04609	-0.773452	-1.04053	-1.01993
VNG0214C	0.193024	-0.0352801	-0.0250532	-0.0158674	0.00778902	-0.0117254	-0.0444837	-0.0595997	-0.0993987	0.106122	0.0512793	-0.00417849	0.0419824	-0.0117585	-0.0366455	0.0287546	0.0403738	-0.0281309	0.0221657	0.0563231	-0.00266679	-0.117109	-0.0843144	-0.0305031	-0.109919	-0.0212181	-0.0517352	-0.042928	0.0710451	0.0679517	0.0311472	-0.0192651
VNG0215C	0.0803409	-0.0619125	-0.0347743	-0.0289346	0.0981694	-0.0398235	-0.088938	-0.0469251	-0.128594	-0.0158805	0.0317377	0.0406147	0.0717741	-0.0278312	0.0611346	0.00468564	0.0859982	0.00268352	0.00310786	0.0134046	-0.0182478	-0.0732339	-0.0693389	-0.0686128	-0.0144859	-0.0857814	-0.00554315	0.0320161	0.060231	0.0837366	-0.00154556	0.0423384
VNG0216H	-0.156117	-0.142418	-0.131151	0.0422076	-0.0790621	-0.277673	-0.0995737	-0.0980299	-0.133506	0.280873	0.27371	0.0684736	0.192489	-0.0617058	0.106112	0.0774361	0.065245	0.0657396	0.0481257	-0.108175	-0.170975	-0.383056	-0.256342	-0.315006	0.0205623	0.0402605	0.0648658	0.128964	0.329686	0.582787	0.352645	0.524689
VNG0217H	-0.239108	-0.070734	-0.0292429	0.0195335	-0.0591547	-0.0835571	-0.0702271	-0.141837	-0.0557455	0.114724	0.160972	0.064264	0.154257	-0.0238026	0.12372	0.098405	0.0224912	0.143858	0.00756528	0.00845508	-0.209553	-0.280797	-0.194688	-0.216693	-0.107437	0.0320781	-0.0110175	0.0841818	0.357209	0.172768	0.191349	0.281944
VNG0218G	-0.159402	0.144847	-0.207472	-0.0724968	-0.143877	0.105148	-0.652837	-0.574793	-0.262691	-1.09866	-0.808941	-0.752586	-0.850024	-0.837142	-0.825683	-1.01412	-1.12542	-0.233228	0.0258292	-0.0314416	0.0504926	0.366722	0.16719	-0.115924	-0.383402	-0.646995	-0.552311	-0.829308	-1.09212	-0.937861	-1.06038	-1.11092
VNG0219H	0.125305	-0.114455	-0.101327	-0.0314181	0.0306838	-0.0907744	-0.0974421	-0.00214952	-0.108333	0.145985	0.08936	-0.071687	0.135168	-0.0330919	0.0297665	0.000820679	0.220772	-0.0276699	-0.0299004	-0.0211175	0.168508	-0.0980592	-0.057144	-0.101059	0.0671885	-0.0458476	-0.0385653	-0.0606191	0.0422919	0.0655352	0.0132015	0.0567989
VNG0220H	0.180503	-0.0114699	-0.0115132	-0.0472139	-0.0445494	0.011586	-0.032577	-0.0441539	0.0539832	0.036576	0.0563376	0.00469601	-0.0305164	0.0211538	0.00237288	0.0312423	0.109859	0.0714091	-0.0310431	0.0145819	-0.0261028	-0.0277654	-0.0822469	-0.0394377	-0.0568768	0.038264	0.0478933	0.106363	0.130629	0.0619824	0.151101	0.162102
VNG0222C	0.187469	-0.0617953	-0.0744941	-0.178326	-0.0956368	0.0631901	0.319787	0.279014	0.671414	0.215688	0.232664	-0.00966567	0.0433288	-0.0591859	-0.0279414	-0.196338	-0.0337945	-0.0158462	-0.177241	-0.0140518	0.196215	0.434368	0.0871617	0.399176	0.417783	0.383821	0.537299	0.46708	0.559884	0.269432	0.515498	0.580194
VNG0223G	-0.391432	-0.0672042	-0.0643876	0.132795	0.00640995	-0.224103	0.113322	0.0388299	-0.0842726	0.490907	0.374207	0.160934	0.248169	0.0431693	0.271926	0.283697	0.181439	0.156958	-0.00376393	-0.137563	-0.320014	-0.482767	-0.416874	0.0110751	-0.0856988	0.234373	0.296753	0.165413	0.579815	0.303441	0.440957	0.596968
VNG0226G	0.0624821	0.145507	0.0938853	0.0514705	0.445012	0.961237	0.157649	0.0860135	0.689712	-0.140736	-0.495571	-0.663374	-0.698341	-0.429696	-0.648913	-0.475172	-0.607232	-0.132481	0.15542	0.0255058	0.26902	0.319944	0.202684	0.253857	0.214481	0.143615	0.431978	0.340451	-0.0128863	-0.0983646	0.280305	-0.0296703
VNG0227H	0.0522604	0.0712145	0.184088	0.0369289	0.305947	0.341742	0.243739	0.0748975	0.366077	0.0976189	-0.109866	0.20253	0.192489	0.389867	0.388622	0.501095	0.458538	0.00861566	0.282701	-0.0449664	0.316282	0.058381	0.334342	0.20991	0.535457	0.0810356	0.158051	0.301893	0.0496868	-0.103871	0.330948	-0.0366627
VNG0228G	0.0361877	0.00399258	-0.0201816	0.0661409	-0.0438683	-0.0126271	-0.00633964	0.0674213	0.203636	0.220427	0.2791	0.146728	0.152784	0.0850855	0.142594	0.0634968	0.060887	0.0638903	0.0568539	0.0662641	0.104321	0.0605597	0.0639345	0.18791	0.104013	0.258844	0.409843	0.307042	0.341683	0.229809	0.395067	0.41384
VNG0230C	0.102063	-0.0155429	-0.107895	-0.225355	-0.146751	-0.156961	0.429745	0.36141	0.686172	0.0732122	0.0618895	0.297666	-0.0960705	0.413086	0.227299	-0.0529559	0.175442	-0.41013	-0.0886981	-0.331566	0.00508943	0.223228	0.116388	0.704483	0.469683	0.307779	0.315611	0.316395	0.109849	-0.238173	0.203847	-0.118613
VNG0231C	0.120557	-0.0416393	-0.0652813	-0.213364	-0.123922	-0.161697	0.0779501	0.20345	0.0940327	-0.181814	-0.0181835	0.0896815	-0.036295	0.0676055	-0.0493414	-0.173804	-0.019903	-0.449641	-0.0722146	-0.264769	0.0750824	0.10658	0.0218009	0.274218	0.134385	-0.000785806	0.0702086	-0.0711091	-0.101135	-0.203074	-0.0448536	-0.250691
VNG0233H	0.0679386	0.0355243	0.135267	0.00768697	0.0260791	0.0634724	-0.025282	-0.161369	0.0749012	-0.224087	-0.285436	-0.535359	-0.314262	-0.397773	-0.37561	-0.461299	-0.455395	0.0594458	0.244707	0.1189	0.268109	0.337123	0.320624	0.0095723	0.284294	0.018252	-0.005366	0.0321749	-0.239608	-0.168226	-0.0153145	-0.220611
VNG0234C	-0.0071197	-0.00613503	0.00589774	-0.0337842	0.0159158	0.00747434	0.00752296	-0.0715922	0.0730368	-0.17966	-0.0404785	-0.112257	0.0310079	-0.0689062	-0.0195207	-0.0634599	-0.115372	0.0333883	0.0474123	-0.0861234	-0.0638911	-0.0204427	0.246841	0.0246596	0.0781184	-0.0548066	-0.0574195	0.136604	0.0919466	0.0982405	0.0266228	0.0265928
VNG0237H	-0.0889846	0.00433786	0.0074015	-0.0234839	-0.0345542	-0.0635203	-0.026525	0.0217541	-0.0770812	0.153382	0.0535396	0.0318867	0.146158	-0.0929848	0.128185	0.0275623	0.161635	0.00852627	-0.0619151	-0.0312628	0.0178982	-0.152769	-0.13291	-0.155662	0.0664497	-0.00502541	-0.0250333	-0.123507	0.0945163	0.13418	0.0376653	0.0739075
VNG0238H	-0.104218	-0.0502654	-0.0657083	-0.219059	0.0971338	0.149164	-0.382048	-0.366923	-0.0648507	-0.452506	-0.506674	-0.187211	-0.298305	-0.269782	-0.30545	-0.534075	-0.438904	-0.364531	-0.161359	-0.227483	-0.102413	0.308116	0.0487495	-0.299518	-0.246185	-0.632304	-0.467256	-0.487178	-0.79571	-0.616698	-0.733076	-0.5537
VNG0239C	0.0735446	-0.0105378	-0.0177712	0.0421342	-0.00248129	-0.0356006	0.00423132	0.0440153	-0.0932666	0.131383	0.0443246	-0.0453873	0.0393262	0.0266952	0.00215172	0.0796146	0.0535716	0.10275	0.0227423	0.074385	-0.0457645	-0.050427	-0.0651956	-0.0625483	-0.0848976	0.0226731	0.00408436	0.0546776	0.102503	0.0169955	0.0739057	0.0954839
VNG0240C	0.400526	0.0912059	0.168604	-0.000755406	0.0969986	0.0808909	-0.213713	-0.153818	-0.117589	-0.661149	-0.24325	-0.523486	-0.44604	-0.48249	-0.31834	-0.504326	-0.437288	0.332553	0.437877	0.649862	0.936726	1.03364	1.44821	0.335585	0.344463	-0.116195	-0.0620562	-0.17119	-0.32509	-0.377122	-0.339418	-0.454158
VNG0243C	0.356526	0.0178516	0.0273077	-0.0750064	0.0106685	0.140914	0.307165	0.35745	0.198136	0.0904213	-0.0798728	0.0514873	-0.102387	0.0632354	-0.142445	-0.00938566	-0.0265593	0.130339	0.0882128	0.116689	0.174387	0.233382	0.257397	1.10056	0.604117	0.584656	0.487235	0.707851	0.299162	0.0628323	0.501003	0.350011
VNG0244H	0.223572	0.0776639	0.0853528	0.0233926	0.0484144	0.0606653	0.0506153	0.143622	0.0325222	0.11561	0.0705888	0.0673055	-0.0706882	0.0637914	0.00635062	0.011331	0.0407141	-0.0512953	0.0279343	0.0858223	0.0525344	0.0190297	-0.0310783	-0.0284541	-0.0790558	0.0410668	0.0106924	0.044884	0.0264269	-0.04272	0.0545315	0.0350114
VNG0245G	0.111658	-0.00152526	0.000167108	0.0241388	-0.0341132	-0.0544822	0.0551375	0.165431	-0.0296884	0.225575	0.09893	0.160979	0.0445978	0.0515356	0.0350825	0.0484568	0.113682	0.0407573	0.00493824	0.000768069	0.0763383	-0.0510291	0.000302768	-0.0593732	-0.0383808	0.0321426	0.0144912	0.0908715	0.0847093	0.0969432	0.137281	0.0583334
VNG0247C	0.383511	0.457787	0.374792	0.38113	0.345595	0.487446	0.555366	0.609602	0.651689	0.469391	0.240863	0.24672	0.205221	0.324379	0.222718	-0.275076	-0.0643848	-0.457511	-0.137734	-0.110484	0.0829305	0.173302	-0.0084151	0.179017	0.022049	-0.145707	-0.0599222	-0.0946048	-0.435809	-0.383457	-0.180786	-0.213677
VNG0248C	0.0926162	0.0179567	-0.020913	-0.0919129	-0.061137	-0.0414433	-0.0527292	0.0615096	-0.0469154	-0.00457386	0.0604439	-0.0106729	0.0747642	-0.0923167	0.012519	-0.0283847	-0.0073874	-0.0717467	-0.0600149	-0.077541	0.0352496	0.0201814	-0.0313618	-0.130961	-0.00129745	-0.0484924	-0.088107	-0.0386261	0.00547721	0.101576	-0.000574354	0.0150692
VNG0249G	-0.22009	-0.0162004	-0.0305606	-0.0681675	0.0322818	-0.0829834	0.18005	0.156538	0.174244	-0.106958	0.104491	0.121877	0.160393	0.0283466	0.062101	0.0319208	0.0878767	-0.0970285	-0.0622974	-0.102985	-0.05054	-0.0800444	0.00236889	0.236191	0.325797	0.0667481	0.0650476	0.0856562	0.131479	0.178728	0.15194	0.0305606
VNG0250C	-0.277556	-0.0775016	0.00289296	0.0572983	-0.0401345	-0.0840402	-0.0458484	-0.0837684	-0.130495	-0.0185895	-0.023304	0.0187257	0.0596644	-0.0682378	0.0052468	0.0231735	-0.0853492	0.0257892	0.0433233	-0.0397204	-0.153488	-0.154667	-0.158252	-0.111829	-0.121968	0.00786611	-0.0862104	0.0611396	0.0818106	0.110375	0.127077	0.0760811
VNG0251C	-0.338463	-0.092752	-0.0945928	-0.0255654	0.0271142	-0.26381	-0.0847314	-0.080815	-0.170568	0.170164	0.233553	0.0654512	0.273563	-0.0866417	0.0522556	0.100772	-0.0269742	0.0273036	0.026631	-0.0182799	-0.10412	-0.309014	-0.165676	-0.196953	-0.0533331	0.0145711	0.0581194	0.112886	0.254445	0.522042	0.140272	0.34364
VNG0252C	-0.402154	0.00734559	-0.0781997	0.0048508	-0.0144157	-0.135864	-0.0842734	-0.131486	-0.161102	0.0118909	-0.0203134	-0.0701657	-0.0105847	-0.197997	-0.098613	-0.130452	-0.291603	0.0731808	0.0347774	-0.0192629	-0.07339	-0.21315	-0.0881436	-0.00237157	-0.0503576	0.0153287	0.0150805	0.0240511	-0.00585075	0.111592	-0.0269119	0.110643
VNG0254G	-0.0947027	-0.0184403	-0.0222131	-0.0110032	0.0273447	-0.0319113	-0.114639	-0.0713045	-0.212728	0.0468485	0.0468828	-0.0604999	0.0773136	-0.0563567	-0.0724705	0.0336084	0.166003	-0.0116873	-0.0123913	-0.0441084	0.0699367	-0.153597	-0.0999596	-0.0694358	0.0894206	-0.0745353	-0.0483687	0.0166287	0.0206353	0.0759929	0.000348253	0.0976913
VNG0255C	0.314075	-0.0190011	-0.0299276	-0.0772013	-0.055617	-0.00926391	-0.0545444	0.0164793	-0.0742841	-0.0167633	0.071161	0.178252	0.150273	0.219296	0.136086	0.146518	0.361466	0.361312	0.37929	0.48338	0.860161	0.690884	1.08582	1.40136	0.850677	0.43641	0.515868	0.667629	0.522295	0.369133	0.738872	0.472589
VNG0256H	0.179847	0.214198	0.145908	-0.142779	-0.0753594	0.0981652	-0.239021	-0.0317262	0.215015	-0.553929	-0.342245	-0.139098	-0.388319	0.127332	-0.0638504	-0.38084	-0.0460923	3.18294	3.27817	3.06068	3.08197	3.52774	2.98806	3.13211	3.12271	3.5621	3.73524	3.18544	3.36157	3.18872	2.76633	2.7897
VNG0258H	0.0540856	-0.0244993	-0.0405874	-0.0424917	-0.0479023	-0.12632	-0.11529	-0.158399	-0.165478	-0.0446128	0.0471905	-0.122149	0.0388999	-0.179792	-0.134522	-0.0560999	-0.0220109	-0.334748	-0.359047	-0.342637	-0.355793	-0.354953	-0.455837	-0.275019	-0.298688	-0.192918	-0.139536	-0.362692	-0.257217	-0.129457	-0.279909	-0.336048
VNG0259G	-0.192337	0.0439209	-0.0912551	0.112837	-0.0417614	-0.180667	-0.0610283	-0.0457441	-0.245874	0.154023	0.130729	0.0266719	0.167805	-0.0253287	0.0010403	0.0625443	0.077599	0.0761937	0.0778721	-0.0440818	-0.0546096	-0.240851	-0.127581	-0.0162514	3.91e-05	-0.0697456	0.0180818	-0.0555114	0.106247	0.121359	-0.00258639	0.184305
VNG0261H	0.0885656	0.00263661	-0.038544	-0.0325153	-0.00448184	-0.0721597	-0.0330527	-0.0571365	-0.160266	0.103905	0.14544	0.00077284	-0.0106738	-0.0233474	-0.0254441	0.0194613	0.09466	0.0340353	-0.0397288	-0.0349785	0.00692576	-0.111677	-0.115627	-0.0839962	-0.045278	0.00544324	-0.00402891	0.000302305	-0.0255677	0.0312345	0.0474986	0.0433671
VNG0262C	0.290708	0.00741193	0.00208058	-0.0286397	-0.0116726	0.0248847	0.00290161	0.0196381	-0.00888374	0.0352281	0.0236627	-0.0191033	-0.105088	-0.0173496	-0.114681	-0.0181052	-0.0211148	0.0287317	-0.0177214	0.0608716	0.140397	0.00517279	0.0334078	0.00856229	-0.0939004	0.0106323	0.0390197	0.00500435	0.0474866	-0.089784	-0.00631179	-0.0370343
VNG0264H	0.260257	-0.0037463	0.0296523	0.0128238	0.0240894	0.00374775	0.0944018	0.0671853	-0.0235493	-0.0200027	0.00927977	0.053471	-0.0961795	0.0640928	-0.0360549	0.0333881	0.129781	0.0422159	0.0455694	0.0688406	0.0957974	-0.00990718	0.0888512	0.250373	0.108574	0.0625466	0.0358319	0.0841377	0.02702	-0.0363312	0.0325488	-0.0115286
VNG0265G	-0.117652	-0.023874	0.0418924	0.13945	0.0154732	-0.131067	0.0165476	-0.0122918	-0.132692	0.0736394	0.102036	0.0188884	0.103842	-0.0121278	-0.0594542	0.0744964	0.09663	0.0217177	-0.0161621	0.015017	-0.0294787	-0.0753582	-0.109093	-0.0642687	-0.0407948	-0.0146346	0.00330673	0.0321708	-0.00658895	0.134118	0.112849	0.138993
VNG0266H	-0.0176474	-0.0451784	-0.00811967	-0.124811	-0.029342	-0.0657216	-0.0727239	-0.107302	-0.157053	-0.16935	-0.094709	-0.140902	-0.0731698	-0.25257	-0.140888	-0.222313	-0.0558949	-0.215058	-0.00558521	-0.120696	0.0648607	0.0195519	0.012281	-0.101494	-0.0264667	-0.166967	-0.109616	-0.164344	-0.177925	-0.0533754	-0.210493	-0.166854
VNG0267H	0.0278031	-0.0203402	0.0814545	-0.0212421	-0.00711387	-0.0412456	-0.0495634	-0.124684	0.117653	0.0466377	0.0565048	-0.0469832	0.0406602	-0.0442098	-0.023663	-0.0283268	-0.0735493	0.00807095	0.0991583	0.0617807	0.217398	0.0447589	0.0878528	-0.0486755	0.0943383	0.0863191	0.0670912	0.165263	0.140263	0.286601	0.173584	0.218513
VNG0268C	0.102483	0.0317841	0.0233056	0.0298748	0.0258687	-0.00281327	-0.00909421	0.0222795	-0.0311309	0.0365718	0.0218946	-0.0165066	0.0480619	0.00847399	-0.139439	0.00734528	0.059677	0.00733423	0.0304092	0.0610571	0.0374646	0.0342872	0.0427406	0.0621569	-0.0781353	-0.0141332	0.0417747	-0.0155678	0.0497473	-0.00618072	-0.00522113	0.0246627
VNG0270C	0.0295646	-0.0120395	-0.0291006	0.0794504	0.00925217	-0.0692242	0.0216051	0.0251746	-0.0836436	0.0651513	0.0839968	-0.00596997	0.0467294	0.0296608	-0.110056	0.0100926	-0.026484	-0.00637418	0.0653635	0.0661395	0.0130149	-0.0719474	0.0122525	-0.0071825	-0.0567454	-0.0214686	-0.022373	-0.00858884	-0.0114097	0.0320738	0.0114412	-0.0211456
VNG0271C	-0.0961213	0.0211317	-0.104701	0.114603	-0.0439633	-0.088168	-0.0332492	0.0369322	-0.058559	0.0955099	0.0514007	0.00760023	0.144832	-0.057912	0.0315636	-0.0287919	0.0450261	0.0818064	0.00397999	0.0515622	-0.0503863	-0.15229	-0.0800574	-0.18702	-0.0690628	0.0151188	0.0661774	-0.0042285	0.204911	0.144632	0.0674195	0.155668
VNG0272H	0.106666	-0.038991	-0.0355471	0.112495	-0.0706176	-0.0512164	0.0405127	-0.00908454	-0.0289674	0.0756429	0.11698	0.0636206	0.0990045	0.0236394	0.0351681	0.0801372	0.0366492	0.0810241	0.0312406	-0.0212115	-0.0364354	-0.0971639	-0.0846601	-0.181484	-0.0542818	-0.0110481	-0.0217024	-0.019394	-0.0122574	0.130554	0.0846172	0.111368
VNG0274C	-0.0493472	0.0353609	-0.0962299	-0.0170064	-0.0468653	-0.0707678	0.185936	-0.0102555	0.215448	0.295841	0.281266	0.202287	0.175311	0.206433	0.125477	0.266864	0.337543	0.0343236	-0.00829486	0.0110926	-0.0182744	-0.0630951	-0.0890554	0.17314	0.0543044	0.319384	0.300631	0.286591	0.307232	0.322467	0.438147	0.440953
VNG0277G	0.118892	-0.146833	0.0343678	-0.113434	0.0606583	-0.0378912	0.489898	0.486452	0.54584	0.254637	0.279751	0.317932	0.30603	0.921475	0.585998	0.778241	0.862229	-0.0484451	0.0110187	-0.0122019	0.197895	0.348279	0.279921	0.792737	0.449947	0.53727	0.709208	0.531323	0.517392	0.174908	0.507091	0.493907
VNG0280H	-0.0827018	-0.166372	-0.136957	-0.0935231	-0.0928381	0.271957	-0.451868	-0.302894	-0.377202	-0.22755	-0.510571	0.0561967	0.01846	-0.0918229	0.0453445	0.0393505	-0.0193772	-0.170232	-0.100031	-0.159557	-0.162755	-0.0870836	-0.358933	-0.394948	-0.340166	-0.593238	-0.545764	-0.40899	-0.716889	-0.560809	-0.462598	-0.401064
VNG0281G	0.226207	0.132623	0.160169	-0.123718	0.178825	0.124513	-0.187123	-0.215224	0.042351	-0.613875	-0.655424	0.303931	0.217719	0.893731	0.860103	0.906929	0.750173	-0.280628	0.140662	0.00354429	0.321831	0.626287	0.231874	-0.0567076	0.154415	-0.628628	-0.480431	-0.538646	-1.10447	-0.891929	-0.743716	-1.02762
VNG0282H	-0.117682	-0.0131455	0.0627387	0.120212	0.0925011	0.0136449	0.536386	0.386384	0.232023	0.327162	0.212938	0.0778701	0.14869	0.0853546	0.0725445	0.130501	-0.0500186	0.0845722	0.0635405	0.0273478	-0.106076	-0.000341911	0.0464022	0.712202	0.212314	0.400331	0.33683	0.16153	0.310996	0.0870973	0.149362	0.268203
VNG0283C	0.178021	0.0576357	0.279482	-0.00271476	0.339477	0.327844	0.100689	-0.0419026	0.0357041	-0.393667	-0.47424	-0.554486	-0.434993	-0.289137	-0.369591	-0.439153	-0.416916	-0.144082	-0.3599	-0.0884324	-0.112769	0.399834	-0.0764811	0.127827	-0.199251	-0.345892	-0.129593	-0.689733	-0.537359	-0.742307	-0.703373	-0.38149
VNG0284C	0.0719197	0.0106451	0.0386187	0.0490896	-0.0174059	-0.0202972	-0.0236552	-0.0103538	-0.0613536	0.0220191	0.00509418	-0.00968592	0.0419265	0.0421065	-0.0106243	0.00747611	0.0418992	0.0808033	0.0191748	0.0819783	-0.0478909	-0.0398022	-0.0510588	-0.0403052	-0.156248	-0.0267151	-0.0103183	-0.0203688	-0.00938185	0.0622672	0.00106262	0.00324433
VNG0285C	0.0345918	0.0274682	-0.0550487	0.105408	0.0109682	-0.0393922	-0.069268	-0.0271535	-0.113019	0.0341716	0.0182431	0.0262979	0.0253089	0.0092738	0.0683612	0.0240443	0.0450616	0.00666509	0.0588799	0.0205549	0.0502708	-0.0776812	-0.0155232	-0.0755448	-0.0225206	-0.0126935	0.0124804	0.011105	0.0168996	0.0064483	0.0455042	0.10822
VNG0286C	0.102594	-0.0313154	0.00130201	0.0837039	-0.0341501	-0.0384743	-0.00255234	0.0823991	-0.113065	0.0940851	0.0486466	0.00898983	0.0372887	0.0266914	-0.0583997	-0.0356398	0.0686551	-0.0201911	0.058957	0.00252389	0.0134116	-0.102247	0.0355078	-0.0104187	0.0390993	0.0461795	-0.0118447	-0.00612673	-0.0140917	0.0377576	0.0961781	-0.00384643
VNG0287H	-0.377327	-0.0442658	-0.119855	-0.00448908	-0.215657	-0.262797	-0.207061	-0.00962478	-0.371221	-0.158332	-0.194641	-0.541092	-0.560155	-1.0548	-0.986745	-1.26809	-1.23838	0.00378633	-0.286234	0.00650273	-0.375711	-0.0423172	-0.295558	0.158303	-0.224326	0.00903959	0.00650273	-0.291772	0.0690594	-0.0935365	-0.305198	0.0426414
VNG0289H	0.0563861	0.0077006	-0.0762431	-0.0281566	-0.102329	-0.123784	0.0196741	-0.0488026	-0.0483501	0.066122	0.160302	-0.0549252	0.0307503	0.0376684	0.100211	0.0753908	0.0861335	0.0130558	-0.0987112	-0.0910364	-0.0593643	-0.195192	-0.130099	-0.0159979	0.0249503	0.051931	0.0755293	0.0248815	0.115725	0.277611	0.107922	0.145389
VNG0291H	0.0649567	0.0257367	-0.0198587	0.0011384	-0.00969908	-0.0798751	0.0506988	0.0318808	0.0489931	0.0673524	0.0215685	-0.00290842	0.0953428	0.00523341	0.0791436	-0.0276336	0.0724465	0.00825301	0.0628983	0.00176397	0.0396799	-0.00534433	-0.0996572	0.0232442	0.0831289	0.00753441	0.0644276	0.0543959	0.0503815	0.176408	0.0670826	0.0767599
VNG0293H	-0.0808461	0.0556948	-0.0304876	-0.0930829	-0.0706045	0.0533677	-0.135783	-0.15007	0.0673483	-0.393529	-0.218498	-0.291208	-0.326488	-0.249589	-0.296776	-0.373336	-0.259929	-0.0830226	-0.0166454	-0.0357858	-0.0218728	0.0446092	0.0801663	0.138615	-0.147622	0.0158111	0.0387974	-0.199846	-0.171346	-0.383761	-0.321534	-0.411264
VNG0294G	-0.159735	-0.0556986	-0.0209008	0.0333962	-0.0714374	-0.0844566	0.0288775	-0.0266236	-0.0633054	0.102714	0.049528	0.027951	0.0807242	-0.013025	-0.0541745	0.081461	-0.027849	0.0514181	-0.0370898	-0.0562277	-0.10154	-0.0905529	-0.073452	-0.059739	-0.0257411	-0.00222942	-0.0191189	0.0182785	0.111223	0.126633	0.228901	0.137676
VNG0296H	0.420431	-0.00228297	0.0284165	-0.0512097	0.00601156	-0.0260224	-0.037579	-0.00611023	-0.0342773	-0.189274	-0.0399372	-0.132275	-0.150487	-0.132443	-0.153075	-0.0919573	-0.055259	-0.127931	0.0270528	-0.0209327	0.192647	0.0266421	0.300927	-0.0214927	-0.0588481	-0.0586601	-0.0393485	-0.12707	-0.0762949	-0.1034	-0.118223	-0.252575
VNG0297H	-0.118525	0.008368	-0.0362372	-0.0569199	0.198622	0.419793	-0.220064	-0.0756323	0.007944	-0.221273	-0.414761	-0.503747	-0.494804	-0.427332	-0.41647	-0.631879	-0.597177	-0.0502078	-0.0244839	-0.012306	0.0500399	0.4241	0.133011	0.255164	-0.0853189	-0.2094	0.0256166	-0.239387	-0.379922	-0.597055	-0.213711	-0.0899098
VNG0298H	-0.00989215	-0.0300991	0.0261348	-0.0516501	0.0116205	-0.046141	0.0649679	0.0911923	0.0109307	0.1606	0.0496972	0.064739	0.0751847	0.0342405	-0.0472855	0.0403568	-0.0142137	0.0516533	0.0684467	-0.0106615	0.0709031	-0.0274129	0.0230026	0.238924	0.0926462	0.141991	0.173456	0.119878	0.084899	0.160644	0.155465	0.130919
VNG0300C	0.0269483	-0.034337	-0.002799	0.0399039	-0.0376073	-0.04305	-0.027037	-0.034927	-0.0275643	0.133729	0.0254297	0.0232396	0.00608296	0.0536636	-0.0472782	0.0567543	-0.0795625	0.115484	0.0213152	0.0661146	-0.131687	-0.0219543	-0.133918	-0.107153	-0.124771	0.0902586	-0.0206851	-0.0462044	0.0806321	0.0430393	0.0684941	0.0885651
VNG0301C	-0.260412	-0.0208986	-0.0370453	0.0623774	-0.101227	-0.160387	-0.017765	-0.0473079	-0.114388	0.196282	0.169811	0.0498078	0.185895	-0.0315038	0.0956271	0.100172	0.0626443	0.00152277	0.026746	-0.0126076	-0.147177	-0.194773	-0.143512	-0.180971	-0.00385466	0.0712481	-0.0121795	0.104193	0.210815	0.358699	0.231104	0.233695
VNG0303G	-0.215133	-0.0486316	-0.0879979	-0.100836	-0.0010579	-0.0966493	0.0024514	0.00400254	-0.170683	0.121758	0.0602397	0.0576362	0.200906	-0.000344841	0.0595224	0.108017	0.0731314	0.0672946	0.0474481	-0.024916	-0.0424918	-0.145283	-0.0435102	-0.0965371	-0.179149	-0.0477008	-0.070115	0.0493466	0.112028	0.144084	0.0573405	0.135637
VNG0305G	0.183337	0.00291068	0.0476817	0.0450775	0.0354805	0.134895	-0.0288989	-0.0493619	0.0522804	-0.0894213	-0.125095	0.0160895	-0.14519	-0.00447403	-0.0474698	0.0189392	0.0215916	0.101016	0.0291277	0.156642	0.125628	0.151255	0.0942123	0.0361318	-0.00343613	0.0120325	0.0640984	0.0734713	0.0776553	-0.11418	0.0428067	0.0420549
VNG0306C	-0.0179834	-0.010238	0.00355024	0.0252504	0.0819654	-0.0300823	0.0238975	0.157042	-0.109014	0.117419	0.0515517	0.319711	0.195814	0.186679	0.177102	0.146714	0.160953	0.00789502	0.0540391	0.0761188	0.0547145	-0.035211	0.0354107	0.2562	-0.0201336	0.0632153	0.0421946	0.0868005	0.00313928	0.0425181	0.116952	0.0509181
VNG0307G	0.0600962	-0.0150955	-0.0482131	-0.0678656	-0.048141	0.0329938	-0.108908	-0.0805999	-0.0541647	-0.0530341	0.0100376	0.0072537	0.0468058	-0.0658322	-0.0132988	0.00464493	0.0148156	0.0853652	-0.0518167	0.0335638	-0.00898427	0.0284571	-0.0378854	-0.132682	-0.135296	0.00730014	-0.0443919	0.0401147	0.152097	0.111304	0.0040494	0.146956
VNG0308G	0.0915088	-0.0496987	-0.000367057	-0.0354791	0.0406589	-0.0166226	-0.0548872	0.0431104	-0.00592847	0.0360936	0.0248145	0.0166092	0.0960932	0.0391901	-0.0359663	0.0299405	0.100176	-0.03429	-0.0693605	-0.0320257	-0.0291183	-0.0626539	-0.0202102	-0.1047	0.00583747	0.0182713	0.0194358	0.00534944	0.11418	0.135967	0.0324143	0.122423
VNG0309C	0.0838264	-0.0144757	0.187943	-0.120412	0.0674588	-0.115173	-0.109084	-0.0411959	-0.0988441	-0.81214	-0.345213	-0.399959	-0.32182	-0.449892	-0.409366	-0.495272	-0.413974	-0.394997	-0.140159	-0.281718	0.0308854	0.117279	0.362523	0.357643	0.0311189	-0.295636	-0.17134	-0.482247	-0.634269	-0.588676	-0.693396	-0.956489
VNG0310C	0.171827	-0.0140703	-0.0135857	0.00340184	-0.00137737	0.0138502	-0.0121399	-0.0106188	-0.00588894	0.0162289	-0.00856287	-0.0195619	-0.0239841	0.00604998	-0.0802494	0.00975063	0.0399126	0.0156866	-0.0349157	0.078064	-0.0109388	0.0243556	0.0253026	-0.00364177	-0.130422	-0.00634147	-0.00376794	-0.00541549	0.0176981	-0.0505028	-0.040139	-0.0363164
VNG0311H	0.163598	0.0849019	0.113113	-0.072521	0.10059	0.181433	0.19809	0.269269	0.281229	-0.0171269	0.0021039	0.488395	0.525825	1.10516	0.712654	0.815391	0.659374	-0.233171	-0.239982	0.0316191	0.157706	0.343588	0.300828	0.362787	0.1311	0.0443147	0.220534	-0.0112983	0.0508351	-0.159389	-0.0522031	-0.032076
VNG0312H	-0.158136	-0.0429897	-0.218878	0.00193681	-0.113733	-0.0350644	-0.4848	-0.290479	-0.811797	-0.363166	-0.31194	-0.35114	-0.377413	-0.531624	-0.471718	-0.461169	-0.458269	-0.0906794	-0.256851	-0.118557	-0.268126	-0.212288	-0.179332	-0.497234	-0.382646	-0.580379	-0.586206	-0.541441	-0.511465	-0.635316	-0.487253	-0.408742
VNG0314G	0.201896	0.00539631	0.0526727	-0.0373476	-0.0744465	0.0404106	0.0781493	-0.0924887	0.0331625	0.0826332	-0.0201671	-0.0115549	-0.0309148	0.0810103	-0.0342725	0.0506415	0.103542	0.066947	-0.0331745	-0.00691697	-0.136769	-0.0163412	-0.101568	-0.0970873	-0.0794194	0.053065	0.00495509	-0.021877	0.112611	-0.0553984	0.0919397	0.044003
VNG0315G	-0.370983	0.00861844	-0.0114993	0.19071	-0.00418847	-0.0753453	0.0668059	0.102861	-0.116748	0.105128	0.0753116	0.108735	0.119194	0.0600595	0.155378	0.166757	-0.171888	0.22708	0.186959	0.0257905	-0.293015	-0.245796	-0.150931	-0.0563022	-0.186754	0.152048	0.0163171	0.0899765	0.104914	0.259265	0.143791	0.209316
VNG0316C	0.119026	-0.016906	0.0059615	-0.0274205	-0.0149238	0.026588	0.0331243	0.0971109	-0.0636939	0.121129	-0.0019048	0.00410416	-0.0662451	-0.0311085	-0.104632	-0.0207799	0.0549881	0.0371245	0.0232764	0.0828609	0.0783512	0.044967	-0.0307784	0.054955	0.00195163	0.0762657	0.0731797	0.0286235	0.0637099	-0.0268927	0.0344326	0.0716893
VNG0318G	-0.127713	0.00400845	0.0813436	0.0522349	0.0501913	0.0560181	-0.0275595	-0.172343	-0.135158	-0.221569	-0.193816	-0.176146	-0.122162	-0.0734107	-0.0985131	-0.0348246	-0.261822	0.00956405	0.0618023	-0.0270647	-0.0105172	0.111494	0.0978963	0.100109	-0.00877332	0.0258529	-0.0504224	-0.152435	-0.227195	-0.0597383	-0.233089	-0.308105
VNG0319H	0.0048452	-0.0798959	0.100818	-0.00596315	-0.092663	-0.0576751	-0.130795	-0.215538	0.0238955	-0.00989471	0.0199734	0.102602	0.0380854	0.0350698	0.0159279	-0.0445087	-0.0958452	-0.00683742	0.123525	0.0238784	0.131644	0.0811537	0.249544	-0.180242	-0.00272257	-0.175145	-0.150717	-0.23488	-0.156877	-0.0469831	-0.156118	-0.26651
VNG0320H	0.27037	0.0101794	0.0761518	-0.0322769	0.012468	0.0475995	-0.011956	-0.0651516	-0.0453768	-0.244378	-0.131894	-0.150671	-0.245494	-0.0516032	-0.19588	-0.0635701	-0.115848	-0.00818773	0.0479259	0.0813604	0.220053	0.127045	0.422043	0.0382182	-0.119199	-0.0773162	-0.0682079	-0.0914821	-0.149161	-0.225616	-0.131534	-0.32056
VNG0321G	-0.0746577	-0.0303265	-0.0403722	0.115307	0.0474272	-0.0924817	-0.0229571	-0.0869609	-0.19194	0.0745146	-0.0840462	0.0449558	0.146031	0.0693554	-0.000469905	0.113252	-0.085602	0.067993	0.163865	0.0762918	-0.119607	-0.16854	-0.084644	0.00388974	-0.0873394	0.00813317	-0.0401588	-0.0149891	0.0127496	0.0211413	0.0692779	0.126198
VNG0322H	-0.144917	-0.103537	-0.0858114	-0.0185366	-0.12847	-0.178719	-0.088753	-0.0874862	0.0293106	0.275365	0.209177	0.0917887	0.133156	-0.0727396	0.109806	0.0914393	0.041964	0.190214	-0.0267057	0.00892827	-0.296772	-0.306456	-0.307103	-0.335195	-0.210738	0.147666	0.00517792	0.108365	0.424428	0.306379	0.321911	0.427212
VNG0323H	-0.0888495	-0.0244468	-0.060099	0.0658234	-0.0490672	-0.186712	-0.0204679	-0.0380541	-0.13122	0.0365876	0.0520508	0.021395	0.192901	-0.00757316	0.0114999	0.0877809	0.0373766	0.0860634	0.0514475	-0.135439	-0.0686613	-0.216861	-0.155197	-0.114327	0.160054	0.00285264	-0.033744	-0.010674	0.0940581	0.265473	0.11186	0.244168
VNG0324G	-0.0644689	-0.0710915	-0.035326	-0.0109433	-0.0179156	-0.0995193	-0.0376176	-0.0284012	-0.0917547	0.16353	0.0581144	0.0508583	0.0447124	-0.0422387	0.0786856	0.104459	0.0504172	0.0748566	-0.00085717	-0.0508236	-0.0792515	-0.191235	-0.1701	-0.124697	-0.0488766	0.0649405	-0.0521672	-0.0441037	0.117758	0.193835	0.0636941	0.163208
VNG0326G	-0.13021	0.0027719	-0.00454462	-0.0355961	-0.033066	-0.0565344	-0.0317088	-0.0966727	-0.141818	0.157438	0.0603853	0.0217109	0.071669	0.0285787	0.0581081	0.0300869	0.0852721	0.0409388	-0.0489902	-0.0474062	-0.0867103	-0.189467	-0.166361	-0.0575611	0.0311425	-0.00700313	0.0574737	-0.00199188	0.0746043	0.0883805	0.0812522	0.06783
VNG0327G	0.0318204	-0.00155168	-0.00719711	0.062809	-0.0142228	-0.0117101	-0.0474866	-0.0616676	-0.0931973	0.0256726	-0.0369716	-0.0127847	0.055243	0.0414672	0.0471017	0.0504689	0.064233	0.0730714	0.0194438	0.0999155	-0.0599666	-0.0420534	-0.0790982	-0.0980006	-0.0911662	0.0177823	-0.0145603	0.0304053	0.0862198	0.1449	0.054849	0.0290696
VNG0329G	-0.238494	-0.0131556	-0.0739575	0.0280186	-0.0610442	-0.175883	-0.0414471	-0.0234856	-0.233863	0.094753	0.102194	0.00421859	0.105451	-0.0631005	0.00825008	0.00838835	0.0688045	-0.0115158	-0.0377398	-0.0137752	-0.0350373	-0.244106	0.0217818	-0.0786129	0.161631	-0.0401981	-0.0103313	0.0181654	0.0933571	0.133767	0.0725856	0.0663188
VNG0330G	0.100307	0.0164635	0.0337936	0.0675392	-0.109151	0.0341859	0.0325672	-0.0347984	0.054764	0.0124175	-0.026356	0.0323749	0.0203505	0.0577238	0.00425373	0.0230854	0.0557707	0.171929	0.0754739	0.00880518	-0.210869	-0.0285816	-0.10336	-0.146909	-0.191818	0.0521782	-0.0294603	-0.0319857	0.0995328	-0.00690754	0.0757488	0.102795
VNG0331H	0.0593717	0.0178559	-0.0470114	0.0226983	0.0654481	-0.0553884	0.0110269	0.026377	-0.141108	-0.098751	-0.0196972	-0.0810026	-0.0852868	-0.0335296	-0.106869	-0.03039	-0.0308654	0.0080163	0.0211951	0.000761473	0.0375985	-0.0177545	0.037557	-0.054236	-0.0648299	-0.0271668	-0.0454239	-0.0343454	-0.118033	-0.0858251	-0.102118	-0.0946394
VNG0332C	0.0915642	0.0176	0.000655154	-0.0387579	-0.0712915	0.00953318	-0.0117118	0.0404124	-0.0332469	-0.0124403	-0.0393993	-0.0145174	0.0283209	0.0539453	-0.00559336	0.0409314	0.103107	0.0458663	-0.0193537	0.000556276	0.0336621	-0.0136455	-0.0123966	-0.0702705	-0.0646407	-0.032622	-0.0158633	-0.0146451	0.0504796	0.0572406	-0.0684024	0.0217893
VNG0335G	-0.119767	0.0181468	0.0365779	0.0312159	-0.0535432	0.0453179	0.0285354	0.00745031	0.0295486	0.0475893	-0.106329	-0.0575713	-0.0588587	-0.103192	0.00621338	-0.0458847	-0.263534	0.0496221	0.0828695	-0.0486235	-0.17209	0.0224994	-0.125853	-0.0635105	-0.133765	0.0480926	0.0468317	0.0230995	0.110844	0.00104493	0.0780478	-0.0261498
VNG0339H	0.120413	0.0765293	0.140742	0.0148977	0.248337	0.189236	0.388531	0.355529	0.272494	-0.160438	-0.0573121	-0.403002	-0.31827	-0.258676	-0.273526	-0.271747	-0.221196	-0.45598	-0.290567	-0.438005	-0.156965	0.0594156	-0.0679762	0.0825645	-0.114594	-0.293631	-0.156392	-0.275938	-0.523719	-0.413339	-0.599394	-0.484429
VNG0340C	-0.154146	-0.0177243	-0.0954382	-0.0516071	0.0193566	-0.149505	-0.10801	-0.0173803	-0.219445	0.160381	0.14259	0.0473029	0.0772252	-0.0807592	0.0455327	0.0665512	0.0889593	0.0274201	0.00202621	-0.0463998	-0.0710876	-0.193869	-0.112755	-0.143624	0.0833017	-0.0381267	-0.00576139	-0.0150849	0.0849412	0.202578	0.12116	0.120809
VNG0342G	-0.214595	0.0155455	0.00356392	0.142756	0.0637099	-0.0790935	0.0474052	-0.0419425	-0.137728	0.165194	0.0373078	0.0694639	-0.0439638	0.0357834	0.00192105	0.13687	-0.243603	0.254143	0.125539	0.134689	-0.340577	-0.142423	-0.125395	-0.108856	-0.219265	0.170493	-0.026168	0.0267618	0.0958132	0.089271	0.0987126	0.128501
VNG0343H	6.77e-06	-0.0149448	-0.0428637	-0.0113275	-0.038944	-0.0313247	-0.0402719	-0.0262454	-0.0313003	0.0237311	-0.00129913	-0.0910535	-0.0751274	-0.0703304	0.0291438	0.0233593	-0.0400536	0.034141	-0.0828893	0.0743192	-0.0282041	-0.0613564	-0.0937669	-0.0881497	-0.151263	-0.0273517	-0.0729344	-0.0914474	0.0452535	-0.0357734	-0.0268711	0.118919
VNG0345G	-0.320007	0.0170384	-0.031704	0.139191	-0.0203499	-0.108311	0.104207	0.180765	-0.0832261	0.134782	0.127523	0.100788	0.0920887	0.0841839	0.111597	0.165492	-0.0529113	0.0868363	0.133723	0.0124937	-0.145854	-0.200193	0.00182373	0.382379	0.296127	0.292858	0.123347	0.346123	0.267221	0.392018	0.289046	0.314468
VNG0346H	-0.072367	-0.0760615	-0.0486012	-0.0741051	0.00802766	-0.0100421	-0.0550934	-0.0614267	-0.0525822	-0.274275	-0.000970908	0.0253834	0.0698344	-0.242616	-0.0113529	-0.307627	-0.218423	-0.233878	-0.0192896	-0.0974235	0.0534245	0.194034	0.300591	-0.0280241	0.0204598	-0.209041	-0.166368	-0.115357	-0.241221	0.0309625	-0.24564	-0.322575
VNG0347H	0.117888	0.00841036	-0.144507	-0.0933774	0.0348101	0.02101	0.71971	0.987279	0.403462	0.386305	0.374624	0.766313	0.367857	0.306048	0.256001	0.0677411	0.25735	-0.0871763	-0.0796779	-0.0377973	0.00108551	0.0213697	0.0756602	1.36174	0.87967	0.519126	0.596593	0.700529	0.441868	0.237537	0.52526	0.282479
VNG0349G	0.0595098	0.0360039	-0.0374654	-0.0232294	0.106787	-0.067034	-0.0210403	0.0118086	-0.0394084	-0.0423359	0.0568422	0.514206	0.357608	1.26396	0.988341	1.23016	1.26674	-0.0340954	-0.0430272	0.0812472	0.128133	-0.0148095	0.0872227	0.0569255	0.0339254	0.0326118	0.0374639	0.0628783	0.0239285	0.0808612	-0.00847343	0.0719701
VNG0351C	0.132775	0.0483075	-0.00718433	0.0199875	-0.0865522	0.00474947	0.0621159	0.116887	0.117743	0.104571	0.0956812	0.056114	-0.0657044	0.0416076	-0.0791513	0.0082266	0.0749076	0.0447209	-0.0414254	-0.0296765	0.0101936	-0.0635037	0.0308128	0.119788	0.12621	0.20466	0.161756	0.197247	0.169009	0.184688	0.275214	0.183629
VNG0352H	-0.0517261	-0.00279782	-0.0349795	-0.0487456	-0.0581752	0.0387816	0.624007	0.497997	0.578537	0.423122	0.380618	0.167103	0.0253684	0.215323	0.164237	0.161845	0.249288	-0.00379521	-0.00920592	-0.0559038	0.195331	0.138136	0.24735	0.722861	0.978926	0.806325	0.705565	0.803155	0.616164	0.420428	0.722908	0.548403
VNG0354C	-0.0102295	-0.0640857	-0.0603116	-0.0949546	0.0565655	-0.0576753	0.651308	0.621903	0.360176	0.396727	0.327917	0.268999	0.173972	0.286415	0.130194	0.174745	0.234024	-0.102034	0.140888	0.0305031	0.294567	0.220477	0.345478	0.923803	1.03269	0.780028	0.7522	0.924903	0.56837	0.475564	0.888972	0.609309
VNG0355G	-0.130718	-0.0390225	0.0272554	0.0441351	0.0419709	-0.161206	-0.0941354	-0.0845336	-0.223844	0.0439489	0.0556121	0.0167898	0.202183	0.0489925	-0.0424297	0.0817986	0.0780503	0.0171075	0.0191482	-0.0415074	0.0445189	-0.207876	-0.0617757	-0.0681295	0.0753841	-0.0675062	-0.00774738	0.010026	0.0515096	0.171944	0.0200188	0.135609
VNG0357H	-0.0349616	-0.0317595	-0.00969526	0.0391737	-0.00545952	-0.076434	0.0301657	0.0437875	-0.0336119	0.0668653	0.104412	0.057686	0.125836	0.00483987	0.0550089	0.0934787	0.249157	0.0285309	-0.00298941	-0.0500124	0.055315	-0.100358	-0.0459778	-0.128535	0.0676905	-0.0251955	-0.0234027	0.0188274	0.0212234	0.0928968	0.0187066	0.0957019
VNG0359C	-0.117572	0.045132	0.177734	0.0249632	0.0851323	-0.107221	0.0932843	-0.0574092	0.0415059	0.0488994	0.00298969	0.142969	0.168744	0.487665	0.346251	0.454122	0.449541	-0.0343101	0.0710327	0.148308	0.101648	-0.00509382	0.128692	0.0177275	-0.0251217	-0.018841	-0.00649423	0.0659232	-0.104384	0.0174612	-0.0528786	-0.0614612
VNG0360C	-0.212849	-0.0718624	-0.100228	0.039647	-0.0506424	-0.11613	0.0664043	0.0606555	0.0273932	0.209259	0.175696	0.144423	0.163493	0.0438657	0.16474	0.182859	0.11624	0.0845537	-0.152283	-0.156318	-0.198404	-0.329419	-0.135899	0.0220509	0.0859244	0.106453	0.0187472	0.0518111	0.237529	0.14599	0.161328	0.203067
VNG0361C	0.0260511	-0.0136008	-0.00442261	-0.0925558	0.0242964	-0.00143541	-0.0493777	0.0981728	0.0263376	0.0873541	0.116449	-0.00501038	0.0424621	-0.124655	0.0328792	-0.0843094	0.0165114	0.0114075	0.0209702	-0.0247495	0.0486486	0.0458238	0.0441001	-0.0845997	0.0686231	-0.0501164	0.00169674	0.0620622	0.0724798	0.153186	0.131849	0.117338
VNG0363G	0.344523	0.00094489	0.0396564	0.0131473	0.0645899	0.0931611	0.276683	0.367007	0.327667	0.1201	0.164926	0.242585	-0.213844	0.335819	0.100149	0.137936	0.223654	-0.010504	0.0702946	-0.00788393	0.0386919	0.171659	0.119736	0.477682	0.361885	0.244223	0.259483	0.367185	0.166731	0.167321	0.301347	0.212371
VNG0364G	0.100272	-0.0178811	-0.0352397	-0.0843755	-0.0267982	0.0282612	0.221416	0.330212	0.184801	-0.142073	-8.13e-05	0.247119	0.00398052	0.30325	0.0969174	0.04402	0.135197	-0.167559	-0.0591931	-0.00477083	0.113305	0.193783	0.215281	0.476796	0.172448	0.077929	0.138693	0.239792	-0.0856906	-0.101742	0.0983214	0.0642081
VNG0365G	-0.0881484	-0.0698239	-0.0395408	0.010268	-0.0894822	-0.096313	0.222052	0.163463	0.288945	0.316271	0.314975	0.10517	0.120815	0.136087	0.163753	0.0965586	0.150897	-0.0318322	-0.0121838	-0.104958	-0.0777696	-0.173258	-0.139711	0.138714	0.399198	0.272875	0.272139	0.321725	0.423722	0.458058	0.379006	0.416369
VNG0367H	-0.0978431	-0.00741781	-0.0211065	0.0622108	0.0236405	-0.0223818	-0.0354534	0.0760138	-0.0986342	0.0890923	0.112115	0.0664958	-0.0175349	0.0330907	0.0771367	0.0779529	-0.133135	0.0815629	0.0488785	0.0329992	-0.0818426	-0.057735	-0.154705	-0.0618485	-0.0669773	0.0513887	-0.0456875	0.0528506	0.108626	0.114196	0.105391	0.0543184
VNG0368C	0.0349981	0.0327045	0.0445151	0.0678882	0.0241601	-0.042914	0.0499497	0.147716	0.0527909	0.0493466	0.0559025	0.0475232	-0.0105618	0.170047	0.0432053	0.111959	0.182615	-0.00202277	0.022108	0.0634011	0.116689	0.0643833	0.0283727	0.221471	0.092658	0.0856185	0.090961	0.0979128	0.1149	0.107425	0.088127	0.0790697
VNG0370H	-0.133796	0.012265	-0.00583975	0.0336979	0.251789	0.140251	-0.410059	-0.377236	-0.785635	-0.662057	-0.747292	-0.695428	-0.723787	-0.762116	-0.871915	-0.809184	-0.865729	-0.058889	-0.0797484	-0.0411991	-0.0730918	-0.169586	0.034695	-0.300082	-0.235756	-0.625795	-0.723925	-0.633928	-0.80579	-0.799928	-0.643289	-0.738882
VNG0371G	0.216827	0.0982376	-0.0767048	-0.271932	-0.0291611	0.0136765	0.463379	0.399347	0.40765	-0.166087	0.0229638	0.167668	-0.0742888	0.0363311	-0.0958818	-0.325432	-0.179586	-0.492994	-0.245236	-0.225832	0.0547498	0.497768	0.571868	0.553951	0.480708	0.0179534	0.0431405	-0.0164254	-0.40428	-0.50722	-0.327364	-0.531419
VNG0373H	-0.188679	0.121683	-0.0923995	-0.0966294	0.137037	0.478302	-0.416819	-0.357173	-0.161367	-0.829881	-1.19844	-0.183362	-0.696671	-0.388643	-0.482214	-0.553435	-0.594298	-0.528361	-0.507582	-0.320186	-0.282342	0.0351938	0.103007	-0.171355	-0.455592	-0.982598	-0.972613	-1.04624	-1.80682	-1.98679	-1.36509	-1.68024
VNG0374G	-0.100147	0.146615	0.0606469	-0.0300956	1.81e-05	0.281692	-0.63307	-0.477435	0.0999179	-0.464445	-0.540582	-0.0646782	-0.279571	-0.143024	-0.155351	-0.465053	-0.483191	-0.139905	-0.0414859	-0.0250004	-0.0145113	0.503217	0.0467476	-0.244716	-0.577629	-0.833343	-0.676109	-0.87436	-1.17327	-1.03221	-1.17266	-1.03618
VNG0375G	-0.134715	-0.0483642	-0.0311719	-0.0457047	0.144932	0.146834	0.0292094	0.0214022	0.517367	0.290459	0.193035	0.370666	0.346762	0.216104	0.268839	0.0827881	0.0888815	-0.136341	-0.0665678	-0.106036	-0.0433237	0.0761413	0.0410378	-0.133625	0.18658	-0.0759348	-0.0628687	-0.0473618	-0.0105713	0.225096	-0.0143306	0.0887113
VNG0376G	-0.379744	-0.113767	-0.0654534	0.0571525	-0.0591623	-0.180953	-0.0348995	-0.0619574	-0.0964928	0.185097	0.211937	0.135066	0.187201	0.0337623	0.154556	0.107469	0.115863	0.0403947	0.0429903	-0.0834884	-0.156808	-0.415429	-0.172094	-0.128905	0.13581	0.0499246	0.0134938	0.0662331	0.377808	0.375292	0.291379	0.274999
VNG0378C	-0.23559	-0.176213	-0.0975935	-0.0707368	-0.0713326	-0.241175	-0.0453556	-0.0502456	-0.222218	0.278489	0.174057	0.115518	0.278782	-0.0398449	0.112462	0.112801	-0.00218524	0.172327	0.0808797	-0.010061	-0.148049	-0.320736	-0.242318	-0.237965	-0.126235	0.13872	0.0538648	0.218467	0.372781	0.547898	0.393743	0.453334
VNG0380G	-0.147316	-0.0304918	0.00220635	0.02029	0.0213519	-0.0905946	-0.08194	-0.0190755	-0.083348	0.087782	0.0817575	0.0226281	0.124818	0.0374539	0.116843	0.08625	0.0271432	-0.0253479	0.0407874	-0.037383	0.0528196	-0.125092	-0.0449147	-0.103883	0.0158523	-0.0231579	-0.00882713	0.0320324	0.126996	0.202845	0.128591	0.123446
VNG0382G	-0.0124539	0.0245522	0.129084	0.0737768	0.0696504	-0.0134738	0.157519	0.288271	0.156763	0.21602	0.122403	0.258408	0.298103	0.366181	0.324155	0.198213	0.160068	0.0228535	0.15209	0.0990988	0.194755	0.227877	0.0409388	0.203845	0.224084	0.281625	0.158269	0.281106	0.199906	0.32539	0.271636	0.28506
VNG0383H	-0.0529903	-0.0415149	-0.00762439	0.118367	-0.0474654	-0.0763193	0.0188976	-0.0604435	-0.0235943	0.146565	0.0712684	0.040911	-0.0158204	-0.00922841	0.0159094	0.113169	0.0720209	0.213372	0.07365	0.0101123	-0.1337	-0.0998058	-0.10374	-0.103371	-0.053368	0.179146	0.0618469	0.0707883	0.1285	0.100455	0.180885	0.168707
VNG0384G	-0.180758	-0.0877231	0.0269652	0.0277208	-0.0461498	-0.0979518	-0.0486582	-0.101325	-0.131721	0.14399	0.113719	-0.0492577	0.14768	-0.126673	-0.0180458	0.00988878	0.0516368	-0.0263108	0.0180834	-0.0207499	-0.00438465	-0.112407	-0.0475274	0.0251189	0.0597345	0.0288473	0.0705186	-0.0622767	0.0954205	0.178567	0.0782391	0.195626
VNG0386G	0.661912	0.254159	0.166826	0.0442341	0.0392049	0.178104	0.131328	0.251766	0.124341	-0.409965	-0.0768518	-0.125405	-0.275334	-0.0744618	-0.122845	-0.276272	0.0435702	-0.0203546	0.188817	0.268447	1.01988	0.489014	0.845399	1.16491	0.430276	0.105081	0.279299	-0.0704078	-0.129757	-0.327657	-0.302999	-0.59071
VNG0387G	0.199548	0.0436487	0.0943264	-0.0178438	0.0300107	0.00313906	0.146566	0.437597	0.0630616	0.0367458	0.010861	0.384316	0.131367	0.374581	0.0479523	0.136955	0.31135	-0.0516235	-0.010851	0.0770465	0.133442	0.0367185	0.334545	0.634892	0.246526	0.0605564	0.0682574	0.0900362	0.0233926	-0.0943802	0.0135528	-0.166271
VNG0388C	0.211451	0.201443	0.215662	0.0724688	0.117503	0.357475	-0.336836	-0.440724	0.0488427	-0.512893	-0.414608	0.203899	0.122997	0.428	0.470086	0.306166	0.383575	-0.0595285	0.226062	0.0704314	0.416108	0.508524	0.232063	-0.221648	-0.159701	-0.577633	-0.435014	-0.501082	-0.807897	-0.77742	-0.735917	-0.740767
VNG0389C	-0.0898892	-0.0449427	-0.0354737	0.0321155	0.0248096	-0.0106156	-0.601791	-0.48821	-0.886525	-0.48593	-0.747986	0.0332219	0.137783	0.127301	0.261637	0.335137	0.350323	0.0863561	-0.0893018	0.0306907	-0.151715	-0.111953	-0.240903	-0.623002	-0.535396	-0.768523	-0.928192	-0.929923	-0.887888	-1.31543	-0.946947	-0.815356
VNG0390G	0.526763	0.22765	0.388655	-0.0169133	0.307143	0.312309	-0.0466653	-0.193908	-0.0519681	-1.00521	-0.649596	-0.599617	-0.623156	-0.199634	-0.439113	-0.40506	-0.444759	-0.266595	0.189791	-0.00535602	0.541542	0.705152	0.877524	0.330216	0.137028	-0.456069	-0.303789	-0.420893	-0.923049	-0.813525	-0.834551	-0.95597
VNG0391C	-0.202508	-0.0089071	-0.145092	-0.062096	0.0500803	0.215897	-0.850015	-0.662159	-1.46662	-0.904817	-1.24267	-1.17878	-1.53341	-1.34208	-1.66575	-1.69441	-1.597	-0.142994	-0.202378	-0.186438	-0.297367	-0.199452	-0.316977	-0.787839	-0.870152	-1.1377	-1.27381	-1.24676	-1.55642	-1.92145	-1.37885	-1.02433
VNG0393C	0.0682166	-0.0536241	-0.0380671	-0.0768774	-0.107398	0.101877	-0.0505653	-0.0669549	0.114947	-0.0149735	-0.0455584	-0.0609193	0.000749931	-0.04639	0.0239891	0.01077	0.107102	0.0511682	-0.129432	-0.0911508	-0.0898742	-0.0224709	-0.0718905	-0.214869	-0.0433634	-0.066457	-0.0910323	-0.0352068	0.189242	0.0645523	0.08247	0.0360522
VNG0394C	-0.071279	-0.0402163	-0.060943	-0.0272984	0.0158957	0.00290968	0.0115002	-0.0223584	-0.0384101	0.0432728	0.000457263	0.051611	0.0400739	0.000856482	0.0358178	0.14154	-0.036155	0.177318	0.0640862	0.0243624	-0.184104	-0.113544	-0.10328	-0.22692	-0.12556	0.0245587	-0.00938901	0.0157056	0.11191	0.100241	0.0563383	0.101919
VNG0396C	0.274433	-0.0107918	0.0158973	0.0107985	0.0232428	-0.0156774	0.103161	0.139329	0.0345195	0.127372	0.109809	0.123978	0.0842582	0.0900054	0.0349977	0.0973013	0.246521	0.0219701	0.170538	0.0654005	0.0523051	0.00886455	-0.00556113	0.284604	0.0386675	0.168892	0.191389	0.117682	0.16452	0.094876	0.181318	0.169
VNG0398G	-0.182288	0.0568541	-0.112174	-0.0785651	-0.00529544	0.0840189	0.103182	0.138822	0.427502	-0.0772823	-0.118768	0.0706844	-0.0781058	0.0960735	0.00272911	-0.128841	-0.094848	-0.272214	-0.197437	-0.103089	0.0393266	0.434755	0.128654	0.661613	0.297758	0.124249	0.116961	-0.00765921	-0.343131	-0.439155	-0.286065	-0.288454
VNG0399H	0.123377	0.0442217	0.0785146	-0.0906788	-0.0882666	-0.142909	-0.100408	-0.152909	0.00234396	-0.76295	-0.191352	-0.654613	-0.39717	-0.423833	-0.163228	-0.542662	-0.503546	-0.347208	-0.00999257	-0.0917878	0.295573	0.22505	0.501111	-0.0498304	0.0465889	-0.207854	-0.177352	-0.28454	-0.325898	-0.375091	-0.484814	-0.900166
VNG0401G	0.252954	0.0780128	0.00174624	-0.0234656	-0.0187896	0.0282334	0.0360563	-0.0550501	0.0571632	-0.0647615	-0.0605887	-0.0626522	-0.0753904	-0.036583	-0.0816378	-0.0157235	0.0114405	0.0207869	-0.0108901	0.0347218	-0.0181193	0.0757388	0.0758827	-0.0102508	-0.00500663	-0.00603325	0.0223808	-0.0386842	0.0666463	-0.0592656	0.000800186	-0.0324044
VNG0402H	-0.125461	-0.0400677	0.0139812	0.0818357	0.0339307	-0.0346109	0.0357613	0.0470356	-0.104733	0.178852	-0.00709232	0.0422346	-0.014651	0.0675859	-0.0983433	0.111976	-0.0159215	0.129215	0.139283	0.106461	-0.219549	-0.060604	-0.0918333	-0.0708978	-0.268192	0.0539998	-0.00713735	0.0227741	0.017605	0.0527938	-0.00756537	-0.033148
VNG0403G	-0.0661305	-0.00181724	0.0184985	-0.0091221	-0.0214057	-0.0725015	-0.0681794	-0.119096	-0.0301432	-0.00900516	0.0830217	-0.0544212	0.150869	-0.0344486	-0.0439316	0.014709	-0.0124008	0.0282876	-0.12276	-0.0194644	-0.0389797	-0.0652448	-0.0234634	-0.0800542	-0.0126507	0.00800541	0.0856317	0.0614934	0.0956088	0.0958181	0.0360587	0.0352987
VNG0404H	-0.029641	-0.00167051	0.0299891	0.0251219	0.00356479	-0.081397	-0.0131751	-0.0165541	0.0600129	0.275877	0.138935	0.0723968	0.0589997	0.00316714	0.0834762	0.0970282	-0.0320001	-0.0129337	0.0424144	-0.0102636	-0.0105303	-0.083656	-0.0552694	-0.0489329	-0.0710943	0.169756	0.228531	0.110006	0.215766	0.18896	0.303268	0.201969
VNG0405C	0.0672374	0.0239448	-0.0213988	0.0346969	0.0113876	-0.0589796	0.0528508	0.0523477	-0.0896135	0.0686353	0.0507815	0.0053333	0.0804734	0.0596848	-0.0850943	0.0554666	-0.0339559	0.00301577	0.0849741	0.0356963	-0.0021455	-0.0485093	-0.0162688	0.00149882	-0.070225	0.0603172	0.0450089	0.0795463	0.00659545	0.0516566	0.0676477	0.0978859
VNG0406C	0.164993	-0.00717542	0.0583781	-0.0477344	0.00196027	-0.0444438	0.544659	0.551421	0.559174	0.493571	0.288167	0.024237	0.135278	0.0320966	0.0389005	-0.0321357	-0.0552829	-0.187117	0.0468848	-0.145434	0.0661428	0.0312787	0.109979	0.306979	0.212224	0.45698	0.405303	0.306354	0.365953	0.147153	0.470859	0.497722
VNG0407H	-0.0655224	-0.103124	0.014728	-0.0219462	-0.0246289	-0.0478655	-0.00163952	0.0992452	-0.0393679	0.10333	-0.0092908	0.0505778	0.0966088	0.00424707	0.0923299	0.0446193	-0.00368568	-0.00463334	0.0626749	-0.00778603	0.000764316	-0.0765319	-0.109047	-0.0602429	-0.00736239	0.0755531	-0.0442903	0.0592586	0.114995	0.192007	0.223077	0.0786693
VNG0408H	-0.117963	0.00893039	0.0543096	0.115084	0.00745386	-0.103489	0.167691	0.219461	0.160184	0.271598	0.150623	0.128626	0.176647	0.0897144	0.0153044	0.0826866	0.0213888	0.0338045	0.184241	-0.0263926	0.0657318	-0.0250426	0.0294874	0.126534	0.214646	0.297137	0.208339	0.29214	0.159836	0.344922	0.432893	0.351767
VNG0409C	0.069346	-0.035152	-0.0503802	-0.027626	-0.0473135	-0.0716966	-0.0647593	-0.0289086	-0.0415716	0.0605713	0.0925404	-0.0355426	-0.0057702	-0.124392	0.0145862	-0.0481667	-0.0162468	-0.0366536	-0.145837	-0.0302929	0.0382875	-0.125268	0.0196761	-0.118985	0.0256305	-0.0226246	-0.0238783	-0.0214079	0.0479998	0.106722	-0.00165355	0.0311281
VNG0410G	0.154392	0.00574706	-0.00845323	-0.0063786	-0.00185056	-0.0563998	0.0699455	0.0868944	-0.0172831	0.0903179	0.0769745	-0.0866391	0.00148586	-0.023773	-0.102219	-0.0306807	0.0818982	-0.0091882	-0.0855133	0.0219679	0.016486	-0.0863431	-0.032708	-0.0642511	-0.0241868	0.00444793	-0.0439158	-0.0485101	-0.00358068	-0.0239536	-0.011556	-0.0149486
VNG0412G	-0.232305	-0.0677459	-0.0898406	0.0436785	-0.068451	-0.015233	0.0397547	0.0606897	-0.0460261	0.0963749	0.091848	0.0784109	0.0554682	-0.0304451	0.0747101	0.0279902	-0.271942	0.114771	-0.0522836	-0.0212882	-0.205224	-0.110006	-0.083242	0.0215573	-0.0478935	0.113484	0.0771506	0.173181	0.212607	0.202477	0.182	0.196778
VNG0414G	-0.263312	-0.064362	-0.0699067	0.00435966	-0.111966	-0.0853865	-0.0277309	-0.13403	-0.0677503	0.0612615	0.102673	-0.00790558	0.101802	-0.0945287	-0.0056716	0.0636178	0.0247389	0.119951	-0.0252825	0.0223317	-0.0647313	-0.204163	-0.0775945	-0.0275851	0.0340816	0.132623	0.0670894	0.139132	0.267229	0.264503	0.143285	0.319441
VNG0415G	0.208116	-0.0152616	0.0431264	0.0702041	0.0270051	0.0671738	0.0180806	0.0549669	0.0515354	-0.14725	-0.0177295	0.0153713	-0.0676016	0.0895057	-0.0562124	0.0414923	0.0879858	0.0125192	0.0937001	0.0902624	0.136241	0.110981	0.0516632	0.160842	0.131759	-0.0116163	0.0888843	0.109398	0.0675886	-0.0500001	0.1127	-0.0685484
VNG0417H	0.269103	-0.00317359	0.126998	-0.00891134	-0.0222153	0.118075	0.104517	0.0607255	0.25018	0.0324689	0.0508493	0.021342	-0.0739814	0.129526	0.0527955	0.0688894	0.0755306	0.0417557	-0.0275016	0.0712048	0.0995588	0.256774	0.140063	0.25298	0.0843734	0.0300958	0.0773645	0.191224	0.205733	0.00211159	0.169876	0.059542
VNG0419C	0.431528	0.108966	0.0447394	-0.0264526	0.0183143	0.189509	0.141929	0.329596	0.229529	0.022844	-0.000108848	0.377937	0.0243624	0.2793	0.0666129	-0.0152467	0.172384	0.0213462	-0.0734844	0.0527634	0.12622	0.389547	0.932286	0.257836	0.378613	-0.0118752	-0.00119102	-0.0922807	0.025624	-0.0740292	-0.100358	-0.279574
VNG0420H	0.0566354	0.160541	0.209334	0.0430712	0.290951	0.414228	-0.133864	-0.245231	0.109033	-0.504428	-0.47912	0.137913	0.16566	0.509966	0.317444	0.482315	0.376783	0.192322	0.424002	0.284749	0.307786	0.655612	0.320833	-0.0230148	0.0661852	-0.431163	-0.286214	-0.285063	-0.576867	-0.39867	-0.572292	-0.513255
VNG0421C	0.301111	-0.0495724	0.228511	-0.0522973	0.0656324	0.141042	0.175247	0.175677	0.104547	-0.0434998	-0.0748742	0.113904	0.0126168	0.366445	0.24634	0.36355	0.381311	0.0958548	0.14652	0.162052	0.0668355	0.24657	0.23042	0.0511533	-0.111266	0.0644894	-0.0461392	0.0629427	0.0286266	-0.131996	0.0372465	-0.0566578
VNG0422G	-0.109742	-0.0828456	-0.0539374	-0.124003	-0.0522812	0.112105	0.0339688	0.0525171	0.0660742	-0.0765718	-0.12154	-0.00606584	-0.0488152	-0.0111629	0.0117618	-0.0824707	-0.0631188	-0.202466	-0.166194	-0.194058	-0.123764	-0.0285218	-0.077015	0.0475941	0.152979	-0.0250438	0.0652655	0.0999939	-0.0456834	-0.00076989	0.117136	0.099564
VNG0424C	-0.204848	-0.0104984	-0.0376626	0.0408593	-0.0452295	-0.0677344	-0.0377025	-0.0151789	-0.025071	0.119066	0.0865624	0.0342243	0.0780125	0.0034992	0.0517228	0.125956	0.0537857	0.175998	-0.0155654	-0.0278605	-0.155427	-0.155467	-0.195265	-0.11665	-0.0605069	0.0453736	-0.013703	-0.00154838	0.1661	0.143322	0.13352	0.0973983
VNG0425G	0.234932	0.155567	0.121466	0.0157367	-0.0798484	0.106729	-0.0872355	-0.289411	-0.00398626	-0.407133	-0.139835	0.0338048	-0.0371793	0.157247	0.0545251	-0.050723	0.149969	-0.158751	0.0956997	0.00506006	0.380714	0.283113	0.582853	0.0191037	0.033698	-0.188979	-0.144265	-0.145669	-0.311721	-0.309623	-0.325194	-0.547991
VNG0426G	-0.0465901	-0.171706	-0.0945612	-0.201264	0.0515753	0.266205	-0.547653	-0.329516	-0.776188	-0.677314	-0.970795	-0.402434	-0.417983	-0.644502	-0.56044	-0.977207	-0.845945	-0.18161	-0.221441	-0.129747	-0.116166	0.0834623	-0.201571	-0.34398	-0.317818	-0.7627	-0.759734	-0.730438	-1.19387	-1.10538	-0.849643	-0.84625
VNG0427G	0.131814	0.0738498	-0.0144428	-0.189948	-0.0960172	0.0127197	0.249946	0.400461	0.410175	-0.148883	0.0696	-0.413303	-0.316695	-0.279565	-0.177766	-0.37716	-0.256186	-0.149869	0.0612125	0.166837	0.492715	0.499669	0.75064	0.646822	0.372359	0.207669	0.138077	0.369244	-0.00267763	-0.154089	0.0722261	-0.256627
VNG0428G	-0.244181	-0.0298409	-0.0660911	-0.000340394	0.0356415	-0.105569	-0.0308205	0.00769472	-0.113905	0.155093	0.0975079	0.0349767	0.104083	0.0377868	0.183328	0.0897669	-0.00753642	0.0452426	0.0725082	0.0594212	-0.0189273	-0.125822	0.0384074	-0.128547	-0.181633	0.00722853	0.026278	0.0075265	0.0428275	0.176997	-0.0442811	0.107922
VNG0429H	0.0541527	0.0642127	-0.00653012	-0.0175667	-0.0626783	0.0492015	0.378849	0.802372	0.423276	0.3633	0.161932	0.195475	-0.0258358	0.0882548	0.113287	-0.0027799	-0.00812257	0.00824519	0.0600567	-0.0169406	0.0195871	0.0885473	0.212075	0.778687	0.291638	0.412231	0.527846	0.592201	0.401165	0.142415	0.682153	0.292865
VNG0430H	-0.194908	-0.113867	-0.094689	-0.0267043	-0.0199381	-0.175855	0.0983263	0.0983635	-0.0897528	0.222244	0.176908	-0.0270139	0.0358284	-0.145183	-0.0549449	-0.11987	-0.175268	0.0888839	-0.038434	-0.0222248	-0.226928	-0.248062	-0.161884	-0.0587041	0.0667425	0.206914	0.0849252	0.195954	0.436428	0.591815	0.407837	0.452555
VNG0431G	-0.0772178	-0.0104949	-0.0882826	0.00965245	-0.0788601	0.0143848	0.28349	0.232899	0.177109	0.195332	0.165742	0.0626695	0.0841725	-0.0187656	0.0798986	-0.0134189	0.0069548	0.0532866	-0.0227284	-0.00645876	-0.0582975	-0.00915924	-0.0410357	0.298513	0.18159	0.244754	0.238715	0.357389	0.370869	0.265085	0.417391	0.40053
VNG0433C	-0.0219338	0.00621345	-0.0635989	0.0742328	-0.0635538	-0.000245738	0.0714085	-0.0223745	0.0201622	0.090897	0.0380142	-0.00730979	-0.0314485	0.0888483	0.00543404	0.0669171	0.00944218	0.109588	0.0364969	0.0320693	-0.089484	-0.0377561	-0.145929	-0.109514	-0.131829	0.05233	-0.0587007	-0.0448105	0.107154	0.0740951	0.143229	0.0479153
VNG0435H	-0.246269	-0.00573732	-0.169795	0.0184272	-0.0471978	-0.109526	-0.0737835	0.0041612	-0.227215	-0.0234381	0.0554379	-0.034533	0.110821	-0.201579	-0.00976184	-0.1482	-0.0920766	-0.124091	-0.000681893	-0.0468046	0.140975	-0.0892801	0.188991	0.174005	0.268619	-0.0598035	0.0443834	-0.0264131	-0.0355494	0.11711	-0.0568028	0.0477166
VNG0436G	0.0572168	0.030046	-0.00700414	0.0660308	0.00652981	-0.0174237	0.0205282	0.03861	-0.0609936	0.0237387	-0.0290118	0.00528316	-0.0217302	-0.00203654	-0.0198144	0.0875123	-0.178999	0.126027	0.0710975	0.0896976	-0.0670539	-0.0367852	0.012636	-0.067614	-0.206104	0.102101	0.0273979	0.16693	0.0559609	-0.0362881	0.0316494	0.011919
VNG0437C	-0.0902027	0.00445149	-0.0387746	0.0171687	0.0293732	-0.0637161	-0.0259873	-0.0469369	-0.139494	0.00994138	0.00366982	-0.0659912	-0.0030062	-0.0569938	-0.110034	0.0288163	-0.0916457	0.0501533	0.0718576	-0.00979367	-0.0195488	-0.0732604	-0.089641	-0.0422821	-0.0504414	-0.0957881	0.00453879	0.0136431	-0.0164876	0.154336	0.0250252	0.0406871
VNG0438G	0.143858	0.0945622	0.235075	0.0476263	0.422309	0.500461	-0.0199654	-0.038104	-0.117568	-0.328397	-0.522305	0.44497	0.657469	0.884299	0.982186	0.935683	0.884034	-0.0774933	-0.12003	0.0248037	0.00739196	0.316746	0.0441026	-0.0262393	0.0243629	-0.421869	-0.35435	-0.422048	-0.801924	-0.75498	-0.611656	-0.53478
VNG0439C	-0.119047	-0.126455	-0.0851166	0.0636135	0.0596094	0.122584	0.156398	0.0435307	0.121813	0.0666896	-0.0852989	0.0847224	0.0628183	0.148146	0.0718136	0.254189	-0.183518	0.301769	0.253748	0.182529	0.0230807	0.273238	0.0775115	0.197407	0.132595	0.29975	0.186637	0.398863	0.222327	0.245725	0.341039	0.306546
VNG0440C	-0.00410134	0.108858	0.126105	0.10664	0.156741	0.45936	-0.349067	-0.251139	-0.395709	-0.45398	-0.669475	-0.586914	-0.768882	-0.449997	-0.623733	-0.57627	-0.544115	-0.0312234	0.0601023	0.130426	0.146067	0.0677895	0.16384	-0.134309	-0.236284	-0.562306	-0.445314	-0.513869	-0.704994	-0.941975	-0.477092	-0.620225
VNG0441H	0.0603863	0.0152627	0.0225964	-0.0271512	0.0971665	-0.0511739	-0.0585962	-0.0584434	-0.222465	-0.202037	-0.0608213	-0.0907502	-0.116505	-0.0859317	-0.0945471	-0.0355674	-0.101727	-0.0525989	0.140464	-0.0022673	0.189223	0.0403952	0.183872	-0.0451537	-0.00114994	-0.117243	-0.101741	-0.0781852	-0.189465	-0.0738796	-0.127996	-0.120547
VNG0442G	0.132477	0.0920146	0.209635	0.0654296	0.389711	0.150886	0.392238	0.256481	0.341866	0.339303	0.30093	0.56587	0.696162	0.773445	0.823707	0.793926	0.730809	0.11151	-0.0300104	-0.0164708	-0.0674989	-0.036442	-0.102955	0.226065	0.300679	0.299874	0.303119	0.336994	0.353013	0.350509	0.422996	0.434034
VNG0444G	0.237965	-0.0394882	-0.00413216	0.0119202	-0.0833456	-0.0248885	0.0136124	0.0224369	-0.0132338	0.0599498	0.0740209	0.012049	0.0956595	-0.0675451	-0.0530428	-0.0131221	0.131074	-0.0220233	-0.0502847	-0.0628318	-0.0114702	-0.0952287	-0.0712822	-0.0940639	0.14056	-0.00866408	-0.0185408	-0.0434156	0.0724729	0.156558	0.0379357	0.0963145
VNG0446G	0.25641	-0.00210871	-0.0305516	-0.0117249	-0.0445599	-0.0279355	0.0117486	-0.0121723	-0.0207908	0.0994603	0.0589588	-0.0162002	0.00813683	0.017193	-0.0531515	0.0264972	0.0857147	0.0416923	-0.0226436	0.0202726	-0.0229987	-0.0597028	-0.0941812	-0.062753	-0.0787848	0.0480212	-0.0346161	-0.0775735	0.0649769	0.0584968	0.0156804	0.0650619
VNG0447H	-0.0668418	-0.00299316	-0.0963012	0.0190095	0.0081789	-0.0343799	-0.117756	-0.116872	-0.152389	0.123942	0.074073	0.00666476	0.0964802	-0.0222686	-0.0320847	0.0573022	0.12755	0.0519126	0.0559343	0.0516046	0.0150328	-0.146767	-0.0517486	-0.0289402	0.0113606	-0.0718743	-0.0229132	-0.0221219	0.0289837	0.0102825	0.0147609	0.0796266
VNG0448G	0.0981354	-0.0860377	0.27594	-0.421906	0.231917	-0.0464469	0.976875	0.396025	1.72312	0.0310089	0.0305621	-0.898142	-0.83082	-0.840391	-0.898134	-1.21967	-1.3163	-0.736584	-0.245512	-0.451125	0.260481	0.440239	0.339756	0.872153	0.310769	0.12206	0.529482	0.328906	-0.362956	-0.730914	-0.0806244	-0.44479
VNG0450C	-0.148582	-0.12234	0.0114593	-0.119737	0.0203378	-0.208089	0.165214	-0.0172415	0.337309	0.112398	-0.0718629	-0.385987	-0.282751	-0.474439	-0.289295	-0.562207	-0.646404	-0.36483	-0.0678654	-0.288809	-0.0951808	-0.00126696	-0.205841	-0.118113	0.00456072	-0.109329	-0.045298	0.0134108	-0.131498	-0.0952696	0.193206	0.0882921
VNG0451G	-0.164704	-0.0395838	-0.00309318	0.0122043	-0.0216263	-0.047034	-0.0319318	-0.0523192	-0.0350537	-0.108192	-0.0310347	0.128981	0.106541	0.318375	0.276722	0.319735	0.239958	-0.0226837	-0.0263761	-0.0480551	-0.179869	-0.0559262	-0.0711627	-0.0123889	-0.123346	0.0115659	-0.1036	-0.0603995	-0.0684972	-0.0721052	-0.116545	-0.141356
VNG0452G	0.0889703	0.00340189	-0.0362983	0.0489953	0.0155831	-0.0664135	-0.0689252	-0.0372031	-0.151561	-0.0964921	0.0431999	0.0546269	0.13491	0.0665471	-0.0532348	0.0291177	0.185445	-0.030737	0.0112894	0.0140742	0.112705	-0.0968934	0.0123423	0.0213277	0.0956658	-0.0295471	-0.0158201	-0.0957214	-0.000222793	0.0270902	-0.0360384	-0.0113525
VNG0453G	0.0509436	-0.0672586	-0.0595108	0.0263369	-0.0893003	0.00777898	-0.00778431	-0.0571371	-0.0844317	0.0838727	0.0767982	-0.043872	0.0640151	0.0151941	0.02923	0.0773118	-0.0945562	0.118939	-0.027389	0.0434849	-0.11301	-0.0612546	-0.0272079	-0.146018	-0.106673	0.102802	-0.0872451	0.0362316	0.0669518	0.147808	0.0494464	0.149563
VNG0455G	0.107339	-0.0491364	-0.0312262	-0.0229758	-0.0340506	-0.0226838	0.0181192	0.00197945	-0.059494	0.106166	0.0087673	0.0477357	-0.0411589	0.0265256	-0.0568812	0.0465315	-0.148082	0.0511332	-0.0468239	0.0475532	-0.0342261	-0.0737148	-0.0986811	-0.105317	-0.0971011	-0.00346984	-0.0538696	0.0118726	-0.0158618	-0.018291	0.0621674	-0.0434737
VNG0457G	0.159458	0.218959	0.0604901	0.0449965	0.0426982	0.185154	-0.369653	-0.288393	-0.208596	-0.543816	-0.324508	-0.485819	-0.481982	-0.494805	-0.28285	-0.556641	-0.396591	0.0717903	0.118077	0.143986	0.387806	0.330743	0.203862	0.0901434	-0.076433	-0.176856	-0.168037	-0.429403	-0.38877	-0.5782	-0.494246	-0.617925
VNG0458G	0.141704	-0.0123002	0.0339984	0.0326445	0.0402504	0.0200375	-0.0693386	-0.0875843	-0.104976	-0.208818	-0.0579061	-0.0315471	-0.0975919	-0.0727421	-0.199957	-0.0260653	-0.0598576	0.00623588	0.0211666	0.115426	-0.0124924	0.0177307	-0.00772046	-0.0530418	-0.176291	-0.0776315	-0.0519673	-0.0471049	-0.0419411	-0.11302	-0.0558298	-0.0470184
VNG0459G	0.177288	-0.00917994	-0.0120318	0.00175654	0.00485037	-0.00314036	-0.0118781	-0.0202208	-0.0319177	-0.088488	-0.0083581	-0.00848878	-0.0665039	0.000340611	-0.127522	-0.0113059	-0.0361107	0.0349743	0.0018495	0.104116	-0.0698793	-0.0114285	-0.0147712	-0.133679	-0.0969019	-0.00708185	-0.0311247	-0.0287814	0.0371056	-0.0649871	0.0180122	-0.0555052
VNG0461G	0.279079	-0.0143266	-0.00163728	-0.0312204	0.0472933	-0.00207298	0.0022818	0.00698414	-0.0438055	0.013508	0.0177922	0.067605	-0.0592965	0.0537411	-0.0270213	0.0177899	0.140583	-0.021867	0.00789205	0.083018	0.127581	0.0946756	0.109233	-0.0304761	-0.043682	-0.0236452	0.0197596	0.0294542	0.0440322	-0.091923	0.0644869	-0.0202341
VNG0462C	-0.22645	-0.0549876	-0.490101	-0.253935	-0.44416	0.72217	-0.0143195	0.365901	0.215367	-0.163672	-0.57062	-0.762765	-1.48077	-1.15185	-1.36266	-2.56009	-2.11239	-0.369822	-0.355073	-0.221439	-0.0764945	0.311321	-0.107118	0.430016	0.285807	0.387521	0.584239	0.273037	0.113464	-0.371765	0.254487	0.200084
VNG0463C	-0.191863	-0.226838	-0.482493	-0.337219	-0.541698	0.547353	0.0887642	0.356141	0.224361	-0.158149	-0.624697	-0.605586	-1.22609	-1.04574	-1.11966	-2.10384	-1.84842	-0.413467	-0.404043	-0.192775	-0.0435663	0.489971	-0.0101266	0.426546	0.34046	0.430082	0.673368	0.367117	0.00407042	-0.419199	0.311816	0.233561
VNG0465G	-0.116553	0.035292	-0.0803348	0.0286001	-0.101529	-0.118899	0.126691	0.259466	0.0557457	0.39588	0.239735	0.0961061	0.118643	-0.0111349	0.101405	0.0281968	0.186118	0.0123691	-0.0384011	-0.0368175	-0.0571815	-0.181765	-0.0622441	0.212544	0.330013	0.177921	0.136919	0.236281	0.268405	0.299318	0.419425	0.410818
VNG0466C	0.328501	-0.0569752	-0.0166721	-0.462615	0.055225	0.172452	-0.0181358	0.0916872	0.525091	0.473106	0.456567	0.125256	-0.0345361	-0.0378835	-0.0131702	-0.10854	0.579019	-0.322994	-0.372371	-0.0427487	0.262302	0.275204	0.0437762	-0.0363697	0.472355	0.424198	0.672831	0.704624	0.77317	0.292906	0.700385	0.638014
VNG0467G	0.0393103	-0.0421283	0.0139799	-0.0431551	-0.157126	-0.14488	-0.00684052	-0.0336063	-0.0883549	0.0500874	0.0814191	0.00674238	0.0598969	-0.00152823	0.0150873	0.055195	0.116887	-0.00202123	-0.106168	-0.0545691	-0.056233	-0.206354	-0.0903974	-0.0698187	0.192258	0.0207003	-0.0332298	-0.0897851	0.0682135	0.12196	0.0577325	0.0199887
VNG0468C	-0.0345877	-0.061972	-0.0563658	0.0512227	-0.0206635	-0.0363629	-0.0973675	-0.12145	-0.0645788	-0.0794169	0.0810137	0.0793534	0.133844	-0.0319132	0.0915369	0.00406207	0.120554	0.0504754	-0.0835601	-0.0777903	-0.137907	-0.117494	-0.083094	-0.169873	-0.0102427	-0.0229123	-0.0402371	0.114268	0.127004	0.135512	0.0500006	0.161291
VNG0469H	0.138024	-0.0265416	-0.052454	-0.0558531	-0.0917201	0.0252178	0.0614839	-0.0503198	0.16329	-0.00292138	0.0266972	0.0323926	-0.0107422	0.0423373	0.0280448	-0.00652708	0.0788744	0.089228	-0.131057	-0.0171503	-0.0292023	0.221885	-0.0390884	-0.204946	-0.00341221	0.0787038	0.00291626	0.156492	0.162594	0.445366	0.163863	0.322553
VNG0470G	0.131113	-0.0386696	-0.0036541	0.0399899	0.0340676	-0.0561007	-0.057569	0.0161535	-0.121648	-0.0236492	-0.00171237	0.0263569	-0.0358745	0.022837	-0.100636	0.00148013	0.0943084	-0.00174871	0.0732806	0.0384562	0.00119049	-0.0162881	-0.00723042	-0.122429	-0.0955939	-0.00726333	-0.025038	0.00586644	0.00172521	-0.0256615	-0.019842	0.0153797
VNG0471C	-0.0609971	0.0165233	0.012267	0.0264791	-0.0108016	-0.0149484	-0.0229542	0.0437047	-0.0918702	0.0615884	0.0208527	0.0104521	-0.00872137	0.0237296	-0.123623	0.0175304	0.0834316	0.07337	0.0198688	0.0686438	0.0909272	-0.0825201	0.0457297	-0.00473959	0.0643755	-0.00228	0.0141036	-0.0326921	0.0147193	0.00959693	0.0132328	0.0154632
VNG0472H	0.804163	0.0642045	-0.00526352	-0.635078	-0.038016	0.0895391	-0.0795094	-0.227628	0.112746	-0.129207	0.0228141	-0.0428879	-0.393505	-0.04651	-0.279209	-0.0687675	1.10925	-0.658191	-0.534207	0.019423	0.723188	0.151032	-0.0178598	-0.152634	0.811613	-0.0915641	-0.051999	-0.116197	0.037266	-0.296335	-0.0488977	-0.176339
VNG0473G	0.224597	0.00200301	-0.0191775	-0.00224635	0.0487787	-0.0194738	-0.00690845	0.00409625	-0.115361	0.0268726	0.0407782	-0.0475608	0.0120373	-0.0114249	-0.0973896	0.0250748	0.0763287	0.0135869	-0.00312324	0.0856304	0.100257	-0.0106726	0.0100921	-0.0761778	-0.0871327	-0.0253523	0.00301733	-0.016928	0.0113658	-0.0299963	-0.010291	0.0219434
VNG0474G	0.174821	0.0150674	-0.0598414	-0.0183588	-0.0343313	-0.0479129	-0.04564	0.00260004	-0.105007	0.0253321	0.0715481	0.00613483	0.126797	-0.0136103	-0.0449405	0.0332693	0.0548392	0.0852851	-0.0107367	0.0132713	0.036312	-0.131974	-0.0118771	-0.0618029	-0.0424366	-0.0512785	-0.0102172	-0.029379	-0.00153917	0.0638948	-0.0610993	0.0419889
VNG0475C	0.129347	0.0176364	-0.022696	-0.0472815	-0.0371964	-0.00370296	-0.00931584	0.109109	-0.0953852	-0.0951047	0.0897447	-0.0998526	-0.1134	-0.14338	-0.134009	-0.109507	-0.0532512	0.0102365	-0.000879861	0.0347948	0.180622	0.102512	0.195598	0.188483	0.103621	-0.017664	0.0444619	0.0779044	-0.0492507	-0.0350697	-0.0355907	0.0335481
VNG0478C	-0.070166	0.0583132	-0.0632941	-0.0981055	0.0638242	0.620244	0.0927778	0.254637	0.300396	0.0199827	-0.240782	0.458994	0.383906	0.159799	0.225037	-0.215088	-0.121538	-0.29217	-0.158356	-0.118307	-0.0328183	0.0119182	0.0371044	0.0906289	0.165007	-0.0677482	-0.00267389	0.0336252	-0.384718	-0.516985	-0.0299543	-0.2869
VNG0479G	0.440598	0.327354	0.312697	0.185718	0.0531525	0.427907	0.512735	0.62267	0.923257	0.383534	0.369005	0.464705	0.135837	0.44956	0.440873	0.0726663	0.37214	-0.117842	-0.156427	0.0696181	0.178651	0.489655	0.222753	0.671623	0.289451	0.30106	0.491928	0.180315	0.174349	-0.326708	0.112825	0.0896711
VNG0481G	-0.234468	-0.0996103	-0.0369534	-0.00328541	-0.106364	-0.248501	-0.0316838	-0.0226463	-0.0249384	0.313377	0.197524	0.115875	0.147912	0.05321	0.0714576	0.138433	0.0609146	0.0888856	-0.0147493	-0.135526	-0.197283	-0.396164	-0.211773	-0.129008	0.190775	0.110522	0.0893863	0.157756	0.365392	0.464226	0.3433	0.293494
VNG0482H	-0.146597	-0.00613077	-0.0629661	0.039014	-0.0792723	-0.145478	-0.0511061	-0.0490178	-0.0991185	0.0887314	0.0873473	-0.0262918	0.112514	-0.0182943	0.0379979	0.0222724	-0.0161001	0.0695216	0.0670403	-0.0345937	-0.118458	-0.177919	-0.182471	-0.0832547	0.0319006	0.0144288	-0.0235368	0.0453945	0.0814693	0.255031	0.0425571	0.181325
VNG0483C	0.198778	0.0154607	-0.0121766	-0.050714	0.00934152	-0.0435971	-0.018951	0.0398979	-0.0579253	0.0360138	0.0173562	-0.0270352	-0.00873962	-0.0181045	-0.039604	-0.0218859	0.0545663	-0.0136658	0.0425096	0.0690255	0.0782703	0.0255676	0.0230413	-0.0652631	-0.00439178	-0.0111924	0.0146325	-0.0545781	0.0256267	-0.0274975	0.0345553	0.00470792
VNG0484G	-0.0932627	-0.00477814	0.0280545	-0.059907	-0.0193671	0.0635885	0.285981	0.295314	0.164456	-0.108271	-0.12013	-0.207636	-0.207612	-0.239236	-0.221535	-0.492883	-0.401195	-0.184796	-0.0250377	-0.0557068	0.178798	0.297226	0.102745	0.348018	0.420125	0.2299	0.267143	0.207462	-0.0883423	-0.100934	-0.0172492	-0.00812472
VNG0485H	0.0967225	0.0203285	0.42221	-0.0724911	0.127273	-0.0336259	0.169364	-0.0247664	-0.0646778	-0.245529	-0.0638246	-0.454981	-0.101182	-0.241966	-0.0191355	-0.149413	-0.277053	0.0716236	0.562147	0.334245	0.612577	0.410901	0.624564	0.159997	0.450362	-0.00941055	0.0213851	0.148721	-0.216395	-0.0846542	0.0389469	-0.323504
VNG0486G	0.139562	0.0768126	0.18111	-0.00169764	0.0755003	0.106157	0.320244	0.262199	0.352029	0.0810777	0.0407459	-0.104818	-0.0522555	0.0524227	-0.0475253	-0.066414	-0.0336306	0.0516149	0.136527	0.219702	0.471425	0.362802	0.362444	0.565789	0.541333	0.258446	0.387986	0.373119	0.143995	0.140181	0.259689	0.165999
VNG0487H	-0.112889	-0.0874323	-0.0498713	-0.0338039	-0.0544644	-0.144055	-0.0826333	-0.00343864	-0.118838	0.167622	0.119517	0.0570013	0.154729	-0.0177296	0.0770227	0.0755977	0.0963534	-0.0211901	-0.0487164	-0.0621775	-0.00452816	-0.169481	-0.198441	-0.0838684	0.0514939	-0.0354524	0.0188723	0.0173415	0.228423	0.331298	0.211434	0.202894
VNG0488H	-0.00389946	-0.0509425	0.0103632	-0.0745053	-0.0417462	0.103951	0.0365087	0.0865632	0.00984775	0.115401	-0.0260934	0.0610651	-0.0432895	-0.014653	0.0518005	0.0370316	-0.18976	0.109932	0.0724774	0.0682142	-0.0978895	0.020812	-0.085983	-0.0774248	-0.305249	0.104479	-0.000936519	0.112367	0.0919614	0.129795	0.139859	0.114907
VNG0489G	-0.0554476	0.00379007	0.0332836	0.150517	0.00289743	0.00178687	0.00624369	-0.07163	-0.0943751	0.104651	-0.00304091	0.00212212	0.00479566	0.100477	0.0226821	0.0981656	-0.0312361	0.157238	0.135721	0.0202476	-0.116569	-0.127487	-0.0661712	0.00388285	-0.0423506	0.0371185	0.00608028	0.010643	0.0630393	0.0215595	0.114207	0.15884
VNG0491G	-0.266876	-0.0575688	-0.050742	-0.0527394	0.0238961	-0.106855	-0.0641159	-0.0145252	-0.157427	0.071169	0.0190031	0.000560238	0.185263	-0.0698327	-0.000311678	0.022124	0.0820742	-0.0298975	-0.0179054	-0.0658514	0.00041829	-0.182286	-0.110604	-0.092565	0.022817	-0.029439	-0.0225772	0.0733198	-0.00371474	0.111608	0.0600355	0.158019
VNG0492H	0.0967458	-0.0471547	-0.0205584	-0.0466054	-0.134605	0.0650524	-0.0366151	-0.125783	0.0429706	-0.0130415	-0.0139756	0.0220039	-0.0218073	-0.0415639	-0.0190526	-0.0754163	0.0448393	0.0366584	-0.0778821	-0.0364964	-0.0184296	0.0196651	-0.00557842	-0.0630493	-0.0130501	0.0091755	-0.0198609	0.036715	0.151953	0.115124	0.0895966	0.0772998
VNG0494G	-0.0504	-0.0501312	-0.0583706	0.0499277	-0.0265856	0.034135	-0.0343535	-0.158542	-0.0524719	0.151404	0.012832	-0.0584291	0.0194324	0.0561547	0.0233092	0.062151	-0.0127664	0.1157	-0.0118399	0.00586595	-0.165319	-0.0781107	-0.13141	-0.133339	-0.200411	0.00258535	-0.0370808	-0.0205126	0.137846	0.0709455	0.104678	0.146081
VNG0496H	-0.194614	-0.0218	-0.0376154	0.0539517	0.00532675	-0.131552	-0.0346771	-0.0948255	-0.16322	0.133885	0.0379986	0.0550207	0.151501	-0.00952083	-0.00388316	0.135154	-0.044272	0.14027	-0.00363556	0.0556943	-0.139958	-0.141945	-0.0728091	-0.108217	-0.0721012	0.0854869	0.0207217	-0.104093	0.0831409	0.166196	0.0116449	0.110403
VNG0498C	-0.220099	-0.128662	-0.0881903	-0.101913	-0.0937148	-0.153831	-0.0653128	-0.0611979	-0.0170895	0.233724	0.173982	0.0721731	0.2249	-0.0768969	0.163122	0.104019	0.0361956	0.147312	0.0444482	-0.0371845	-0.194786	-0.304295	-0.265132	-0.295908	-0.16372	0.0853165	0.0211507	0.188878	0.493683	0.459954	0.30443	0.369851
VNG0499G	0.238984	0.00583174	-0.074735	-0.0269434	0.103607	-0.0230711	-0.0540323	0.0451456	-0.131615	-0.10946	-0.00744054	0.0367473	0.0843638	-0.0388753	0.0252167	-0.0138341	0.15196	-0.00304222	0.0264486	0.0603818	0.17398	-0.0323715	0.0397905	-0.0884772	-0.10855	-0.086911	0.0155093	0.00160866	0.00918714	-0.0434606	-0.0324176	-0.0243924
VNG0500G	-0.0116768	-0.0768213	-0.0100703	-0.101236	-0.0491713	0.0262593	-0.0698807	0.00466554	-0.000903239	0.00705456	0.0777145	0.0205954	0.0102387	0.00708863	0.0358308	-0.0114026	0.0546948	0.0313284	-0.117656	0.00206166	-0.000998357	-0.049756	-0.0837327	-0.148302	0.0068445	-0.017253	-0.0438995	0.0672281	0.135881	0.0370703	0.0916218	0.114027
VNG0501G	0.139394	0.214388	0.24089	0.159218	0.461703	0.542531	0.480133	0.187204	0.632234	0.067948	-0.108521	-0.0876028	-0.0681119	0.344952	0.126527	0.419757	0.319516	0.180686	0.530808	0.195944	0.532402	0.558086	0.488845	0.528399	0.816386	0.299737	0.364916	0.503679	-0.0575674	0.152567	0.327278	0.141686
VNG0502G	-0.207965	-0.036908	-0.000358636	-0.00550952	-0.021247	0.0400819	0.0674234	0.20853	0.0691625	0.248884	0.0412182	0.0853838	0.0712308	0.0142349	0.0464124	0.0107877	-0.00680997	0.0788454	0.0157933	0.0244941	-0.108798	-0.0356676	-0.15629	-0.0491905	-0.0625607	0.0962793	0.0444623	0.0471736	0.19041	0.146453	0.218008	0.212056
VNG0503C	0.144995	-0.018112	-0.0235155	-0.0545	-0.0278784	-0.0267291	0.0160941	0.0783336	0.0307168	-0.0595991	0.0748793	-0.0868931	-0.090292	-0.0996863	-0.0827561	-0.0541328	0.0507685	-0.062903	-0.0141958	-0.106342	0.0113842	-0.0274066	0.0324751	0.133038	0.044443	-0.0445341	-0.0163532	0.0324132	-0.0229974	-0.0495349	-0.00188268	0.0146092
VNG0504G	0.0938911	0.00945304	0.0253699	-0.081018	-0.0735677	0.0145013	0.120018	0.148798	0.108901	-0.048632	0.0556606	-0.0644459	-0.0782888	-0.0214371	-0.062905	-0.0678358	0.0695841	-0.0484099	-0.0634503	-0.0711319	0.0129341	-0.004732	0.156242	0.123217	0.0909275	-0.0611682	0.00597557	-0.0996835	-0.00824773	-0.0764651	-0.00296547	-0.0868978
VNG0505C	-0.0223068	-0.0397614	-0.0635347	-0.00750316	-0.00184465	-0.0312709	-0.0470786	-0.104603	-0.0571606	0.124089	0.0510094	-0.00166304	0.0951454	-0.034852	0.0224587	0.0612371	0.0880066	-0.00391164	-0.0694989	0.0170671	-0.0102795	-0.142096	-0.0941902	-0.217692	-0.0608477	-0.0368459	-0.0141345	0.0135513	0.0505518	0.0956261	0.124227	0.146066
VNG0506H	-0.121576	-0.134517	-0.148961	-0.120917	-0.0231639	-0.0498858	-0.335938	-0.188396	-0.387885	-0.326907	-0.325496	-0.32577	-0.221518	-0.559635	-0.345343	-0.485211	-0.454443	0.137453	0.234035	0.081988	0.238704	0.432664	0.0733763	-0.140066	-0.0127522	-0.0890487	-0.135756	-0.0714908	-0.181158	-0.0764222	-0.19223	-0.0941786
VNG0507C	0.345825	-0.0539851	-0.0340246	-0.0860117	-0.00925187	0.020969	-0.0152784	-0.0433269	0.0330338	-0.104453	-0.012515	-0.0313924	-0.130781	-0.0880487	-0.207452	-0.00053217	0.0890594	-0.00065602	-0.0425188	0.0447169	0.0399531	0.0356136	-0.0580111	-0.204257	-0.0735438	-0.0396889	-0.0306936	-0.0128406	0.0625992	-0.0826148	-0.0239773	-0.00812963
VNG0508H	0.465728	0.168056	0.204883	0.0317779	0.275944	0.170813	0.854634	1.03516	1.17336	0.807397	0.715829	1.7792	1.31019	1.88973	1.55963	1.49087	1.7853	-0.195615	-0.157102	0.0560494	0.191018	0.458709	0.414843	1.60012	0.971151	0.673209	0.682536	0.393568	0.209679	-0.132125	0.194928	0.0433555
VNG0509H	-0.0187935	0.0663076	0.0599448	0.0602698	0.287027	0.26658	0.268514	0.15976	0.533255	0.467796	0.259413	1.02141	1.0417	0.904949	0.945525	1.01491	0.889398	0.0468328	-0.1074	0.0490555	-0.147428	0.204579	-0.00946222	0.179135	0.187809	0.210399	0.0339553	0.109189	0.0235287	0.126496	0.0222617	0.158607
VNG0510G	-0.425854	-0.0145404	-0.105946	-0.0419696	0.0959656	-0.113177	-0.139113	-0.110772	-0.215555	0.0431645	0.0651412	0.0605494	0.174256	-0.138356	0.068965	-0.0351454	-0.0359919	-0.204412	-0.110542	-0.121344	-0.123258	-0.197972	-0.0256486	-0.178378	-0.0819453	-0.206972	-0.141177	-0.136816	-0.215267	-0.0764769	-0.244923	-0.136439
VNG0511H	0.133588	-0.0136755	0.0148193	-0.00182368	-0.0541605	0.0333527	-0.0693539	0.0267395	0.126022	0.0104794	0.0279165	0.129885	-0.0131895	0.113721	0.0523272	0.0891273	0.115774	0.118493	-0.0354702	0.047511	-0.0873045	-0.00354506	-0.14207	-0.197467	-0.0884402	0.0424886	-0.0328503	-0.00569976	0.0542152	0.076204	0.0477836	0.0343907
VNG0512G	0.241526	0.0068018	-0.0338617	-0.0492092	0.0151755	-0.0217359	-0.0995196	0.0269537	-0.131514	-0.0821202	0.0963658	-0.0309939	0.0389724	-0.11242	-0.130733	-0.0207907	0.218524	-0.0789072	-0.093095	-0.021859	0.140575	-0.0907436	0.0708741	-0.1117	0.074601	-0.173849	-0.0348046	0.0064921	-0.0186383	0.00293718	-0.102159	-0.0898337
VNG0514C	0.300421	-0.00439978	0.0221139	0.0151558	-0.0982455	-0.0196526	0.0526994	0.13809	0.006944	0.0727969	0.020361	0.091495	-0.0567271	0.133332	-0.000610372	0.0867339	0.167359	0.0336378	0.00827879	0.0494516	0.0476972	-0.0167633	0.0165511	0.011451	0.0347092	0.0350343	0.0314437	-0.0797283	0.0356622	-0.0588894	0.0319283	0.0514664
VNG0516H	-0.0143313	0.0199551	-0.109132	-0.117098	0.0855397	0.438242	-0.675999	-0.492407	-0.417111	-0.961542	-1.11976	-0.243444	-0.480635	0.0432067	-0.151876	-0.421031	-0.397832	-0.207605	-0.103682	-0.011887	-0.00571927	0.818253	0.0106181	-0.0222627	-0.135842	-0.692862	-0.572004	-0.752412	-1.27887	-1.2598	-1.14098	-1.19124
VNG0518H	-0.0827474	0.062945	-0.0351176	-0.0279226	0.037652	-0.100348	0.133166	0.246721	-0.0547214	0.0297802	0.101704	-0.00948519	0.0308188	-0.026993	-0.0568571	-0.0214644	0.0759794	-0.0288749	-0.0167159	0.0753677	0.0693161	-0.054233	0.20217	0.187625	0.214759	0.0667025	0.0980468	0.1502	0.0574402	0.071235	0.0776714	0.0192275
VNG0520H	-0.116673	0.0288952	-0.00514455	0.0456797	-0.082505	-0.0781515	0.27411	0.311976	0.163991	0.180419	0.105271	-0.00265241	0.0909518	-0.0281459	0.0731693	0.0169112	-0.0348353	-0.0151198	0.000982031	-0.0131473	-0.0194966	-0.103969	-0.0967866	0.303498	0.300639	0.239784	0.183085	0.0893081	0.163364	0.124862	0.208484	0.172964
VNG0521G	0.222082	0.0658987	0.179655	-0.0644306	0.101466	-0.0448846	-0.015273	-0.113369	-0.0584479	-0.244581	-0.0460242	-0.0377415	-0.0379425	0.252838	0.0856261	0.0710417	0.0913579	-0.124237	0.104487	0.254846	0.332225	0.211698	0.542723	-0.0751938	-0.0861666	-0.0881787	-0.0240294	0.0382894	-0.0713656	-0.112867	-0.0722861	-0.326746
VNG0523G	-0.0577615	-0.0036388	-0.113125	-0.0603512	0.0294819	-0.0658977	0.141857	0.201858	0.0107044	0.0447248	0.0753186	-0.123481	0.0528253	-0.194998	-0.0588099	-0.178777	-0.0910714	-0.151349	-0.0895235	-0.0948026	0.036855	-0.029138	0.120607	0.326034	0.184003	-0.0544174	0.0458727	0.147725	-0.0679273	-0.027264	-0.0100914	0.0206183
VNG0524G	-0.204573	-0.0336469	-0.0275819	0.137577	0.0553985	-0.123926	-0.0602014	-0.00897517	-0.206535	0.0478679	-0.0048553	-0.0182348	-0.0313317	-0.0404627	0.0646474	0.0635968	-0.13296	0.0970866	0.116048	0.026125	-0.145187	-0.125383	-0.0781073	-0.165193	-0.190065	-0.0105348	-0.031561	-0.0100086	0.0567572	0.071075	0.0267618	0.00323407
VNG0525C	0.107544	0.00681262	0.0284945	0.0108552	0.00216208	0.0295532	-0.0257927	-0.00414487	-0.00300129	0.0255217	-0.00834454	-0.0387409	-0.0425246	-0.0400587	-0.0620144	0.00670331	-0.00304844	0.0738187	0.0161759	0.0872368	-0.0894657	-0.0173008	0.0104009	-0.157542	-0.13364	0.00622853	-0.0491997	-0.00642688	0.0482564	-0.0241233	0.0221078	-0.0023995
VNG0527C	0.131131	-0.0995808	-0.0069409	-0.112784	-0.0906567	0.0850583	-0.0215842	-0.0463977	0.0476589	0.0525942	-0.0310226	0.0308066	-0.0874604	-0.00263165	-0.0173601	0.0258998	0.117858	0.0538908	-0.0896992	0.0671645	0.0217229	-0.00556406	-0.0328198	-0.116292	-0.182017	-0.00345832	-0.0230829	0.0353909	0.0620249	-0.0121058	0.0551314	0.0568585
VNG0529H	-0.104241	-0.0201595	-0.301519	-0.123055	-0.249505	0.393188	-0.320432	-0.206214	-0.127729	-0.192108	-0.179339	0.120977	-0.0524679	-0.192697	0.132845	-0.287161	0.0851529	-0.26568	-0.241123	-0.214336	-0.17417	-0.145143	-0.209853	-0.0656409	-0.0316913	0.00126405	0.0987681	-0.00373559	-0.0815432	-0.103069	0.0400702	-0.0210117
VNG0530G	-0.24322	-0.0281166	-0.0647178	0.032575	-0.028976	-0.0921666	-0.0546521	-0.0983729	-0.0446325	0.0954148	0.0988244	0.0264219	0.0525681	-0.0504139	0.0706422	0.126188	-0.00192121	0.118755	-0.00613572	0.0608416	-0.0871548	-0.19576	-0.065377	-0.0307962	-0.123555	0.0348557	-0.00857132	0.0188593	0.183911	0.111745	0.0589374	0.158101
VNG0532H	0.0689053	-0.00502159	-0.0833369	-0.0578413	-0.0866745	0.000736885	0.00416519	-0.0733325	0.124713	-0.179304	-0.020594	-0.0236456	-0.086309	-0.0422481	-0.0965672	-0.112074	-0.0593632	0.0730894	0.0365142	0.0503991	0.0555122	0.0660239	0.201047	0.114361	0.0770981	0.0983875	0.0159445	0.161813	-0.0331343	-0.0919933	-0.0437127	-0.0488873
VNG0533H	-0.0181381	-0.100544	-0.0370618	0.0289506	-0.108899	-0.0414312	-0.0346371	-0.085111	0.0160943	0.0553765	0.0668552	0.0182801	0.0969629	-0.00200424	0.0719854	0.0556889	0.0787854	0.0312228	0.0105427	-0.0360465	-0.153499	-0.084715	-0.145993	-0.11898	-0.0428998	0.0304379	-0.12592	-0.03651	0.151664	0.227619	0.0885895	0.144911
VNG0534C	0.192783	0.0341129	0.0540509	0.0249071	-0.0280264	0.0490495	0.0674211	0.023079	0.0496931	-0.0143022	-0.000767675	-0.0358006	-0.0724328	-0.0303591	-0.0677838	-0.0438327	0.0280572	0.0801683	-0.0685455	0.00069444	-0.0439349	0.0124603	0.0534487	0.157565	-0.0178087	0.0711797	0.0772664	0.0750745	0.0826789	-0.00651713	0.0114368	0.120344
VNG0535C	-0.181692	0.109916	-0.16205	-0.0948244	0.0331019	0.462029	-0.0944181	-0.0528494	0.141827	-0.368467	-0.607829	-0.432009	-0.633244	-0.366816	-0.487078	-0.758736	-0.595559	-0.303738	-0.181285	-0.0604484	0.00499697	0.424437	0.20842	0.330955	0.307709	-0.0657429	-0.0898319	0.000999188	-0.669705	-0.62719	-0.307862	-0.420696
VNG0536G	0.0620454	-0.0103131	-0.0123084	0.0192127	-0.00214602	-0.0333297	0.0103386	-0.0785643	-0.0465811	0.0530849	0.0149988	-0.00390885	-0.0113714	0.00355064	0.0250707	0.0906359	-0.0294893	0.107148	-0.00580498	-0.00263285	-0.0403135	-0.0191158	-0.127902	-0.0539633	-0.124726	0.0862644	-0.0150877	-0.0478835	0.0238677	0.0151046	0.0601297	-0.0322331
VNG0537C	0.0763805	0.0694523	0.0416864	0.0557653	-0.0111155	0.0697541	-0.0632956	-0.144913	0.047371	0.00740636	-0.0545056	-0.068089	-0.149261	-0.076262	-0.0789189	-0.0987713	-0.201829	0.000975137	0.0212712	-0.110565	0.0253476	0.0764426	0.0384738	0.00681928	-0.0955302	-0.0890522	0.00311546	-0.0469744	-0.049329	-0.0927416	-0.0052564	-0.0298435
VNG0539C	0.0961972	-0.00407821	-0.0959011	-0.0810797	-0.0852026	-0.164083	-0.0848427	0.0906611	-0.194918	0.0768684	0.101751	-0.0456323	0.121515	-0.131289	-0.13387	0.00185724	0.248373	-0.053915	-0.131615	-0.0616658	0.121329	-0.139225	0.0138098	-0.0603761	0.204698	-0.0429535	-0.00926222	-0.104354	0.0537174	0.0354784	-0.0513039	0.0493269
VNG0540G	0.0277164	-0.0570324	-0.0384596	-0.0207705	0.0321849	-0.0254593	-0.0657672	-0.0573152	-0.0794983	0.0195972	0.0310113	-0.00648471	0.0930844	-0.0138268	-0.0274267	0.00860538	0.132135	-0.00129403	-0.0325347	-0.0342722	-0.0168716	-0.0842004	-0.10947	-0.127457	-0.0165022	-0.0496636	-0.0381124	0.036323	0.0742202	0.0906024	0.0533988	0.049532
VNG0541G	-0.101301	-0.0520169	0.00870273	0.0870706	0.044099	-0.111048	-0.0642554	-0.0915579	-0.255017	0.210657	0.119597	0.00989678	0.121017	-0.0799631	0.0529096	0.0287907	0.0751412	-0.00851093	0.0341676	0.00229154	-0.0101875	-0.207628	-0.0795179	-0.13226	0.0332913	-0.0421974	-0.0146024	-0.0917585	0.0169406	0.234691	0.0548626	0.180403
VNG0542C	0.153005	0.0033488	0.0100747	-0.025417	0.0230573	-0.00270021	0.0806348	0.220492	0.117549	0.0838429	-0.0352211	0.120238	-0.115327	0.0909504	0.0210981	-0.0616421	-0.00112533	0.036572	0.221007	0.0669464	0.389833	0.488642	0.359254	0.771824	0.181794	0.347747	0.480722	0.373935	0.170718	-0.11725	0.334804	0.127049
VNG0543H	0.103921	0.0192912	0.0231258	-0.013255	0.038852	0.070592	-0.0258739	-0.071268	-0.0404874	-0.128387	-0.0743384	-0.0127046	-0.158046	-0.0560755	-0.0476352	-0.0648392	0.189743	-0.0594311	0.0527219	0.00878389	0.37831	0.203583	0.206965	-0.0355444	0.228427	-0.0138932	-0.0455634	-0.0869103	-0.0331427	0.0170673	-0.0281345	-0.0433898
VNG0544H	0.195986	0.2617	0.32552	0.0331355	0.313305	0.405559	0.0897963	0.0304396	0.660386	-0.188011	-0.326668	0.249437	0.120614	0.794143	0.540274	0.565771	0.546131	-0.067023	0.215438	0.145354	0.455266	1.06308	0.346924	0.748684	0.420844	-0.0752497	0.14274	-0.0567108	-0.902461	-0.90416	-0.681667	-0.811149
VNG0546C	-0.251845	-0.0300131	-0.0796226	-0.0788971	-0.0528907	-0.098315	-0.0423706	-0.0740375	-0.128512	0.155079	0.0280262	0.0440989	0.165321	-0.0283115	0.142707	0.101716	0.0044898	0.115773	0.033955	0.0345849	-0.108438	-0.148011	-0.193713	-0.193164	-0.0979831	0.0357577	-0.0316168	0.0119279	0.13294	0.337712	0.11699	0.146247
VNG0548C	-0.00889094	-0.00651877	-0.0386099	-0.0210318	-0.145504	-0.0790955	-0.0662831	-0.0303151	0.0438091	-0.00656141	0.0721533	0.028416	0.0100063	-0.0261746	0.0190007	-0.00330632	0.167841	0.0215377	-0.0706829	-0.0590834	0.0129951	-0.134415	-0.0835455	-0.103347	0.138306	0.0114104	0.0168441	0.115499	0.149799	0.225532	0.0880736	0.156218
VNG0549G	-0.217829	-0.0294617	-0.0554482	0.0691506	0.0298639	-0.0617339	-0.0676182	-0.0345323	-0.244575	0.143763	0.074816	0.051554	0.148449	-0.0666556	-0.0223693	0.0906574	0.0371297	0.00626337	-0.0175017	-0.0458409	-0.0144143	-0.17958	-0.0902221	-0.0849007	-0.0294367	0.0182421	-0.0686475	0.0564463	0.0533757	0.201298	0.0684354	0.172059
VNG0550G	-0.0730741	0.0187754	-0.0647769	0.0179122	-0.0535384	-0.0905781	0.0237301	0.00281638	-0.0850659	0.063366	0.0171464	0.026422	0.0272102	-0.0130723	0.0366306	0.0333588	-0.0762801	0.0901628	0.0289489	0.0138956	-0.19265	-0.176195	-0.090408	-0.0719645	-0.0140505	0.0395009	0.0105465	0.03643	0.11584	0.139353	0.0598049	0.123409
VNG0551G	0.138749	0.0205658	-0.0465133	0.0212867	0.0198151	-0.0886445	-0.0568138	-0.0294353	-0.119107	-0.0318397	0.0902377	-0.0305886	0.00232619	-0.0573819	-0.0513625	-0.0124041	0.113018	-0.011631	-0.0204588	0.0515255	0.134431	-0.124674	-0.0254599	-0.0733067	-0.0224077	-0.0312355	0.00277403	0.0221624	-0.00582362	0.0228932	0.0521826	0.0594547
VNG0553C	0.0302643	0.0177159	0.010317	0.00494235	0.0340398	-0.0761706	0.0230094	0.045269	-0.134389	-0.0325007	-0.0483933	-0.162102	-0.113674	-0.175931	-0.0803099	-0.145549	-0.28319	-0.0352991	0.105069	0.0116369	0.0318255	0.0153053	0.162887	0.0516964	0.0427416	-0.0314938	-0.0393217	-0.0358882	-0.0810642	-0.015487	0.00986667	-0.128082
VNG0555C	-0.211158	0.0301186	0.0137991	0.0240199	-0.0173698	0.0665339	-0.11431	-0.168723	0.126845	-0.129695	-0.0731127	0.388276	0.327202	0.207649	0.291713	0.0976094	-0.0287227	-0.10826	0.00187056	-0.00423852	-0.120722	0.0674127	0.0350049	-0.0618915	-0.139556	-0.204572	-0.232198	-0.213637	-0.326754	-0.294931	-0.343638	-0.324439
VNG0556G	0.258628	-0.0199807	0.0106902	-0.0315159	0.0285075	0.136752	0.0761275	0.00135838	0.280852	0.122712	0.0940001	0.636993	0.31721	1.17291	0.959607	1.02601	1.15052	0.0125548	-0.0296029	-0.113163	0.113087	0.198055	0.0350962	0.121899	0.136818	0.0191779	0.063706	0.0997252	-0.0190886	-0.0641557	0.0361126	0.0278983
VNG0557H	-0.447743	-0.0340429	-0.027371	0.0506576	-0.0283963	-0.103445	-0.00559435	-0.136101	-0.089665	0.213119	0.0929629	0.0920011	0.129909	0.0108051	0.131854	0.121176	-0.104447	0.158092	0.00496193	-0.013117	-0.244707	-0.291895	-0.197005	-0.129302	-0.121269	0.0740617	0.0289065	0.0560702	0.255161	0.307068	0.153775	0.158519
VNG0559G	-0.19308	-0.0368635	-0.0174374	0.0826685	-0.13573	-0.0817865	-0.0387167	-0.0879221	-0.0404681	0.0626106	0.0909244	0.00768368	0.144694	-0.00963197	0.118081	0.0471126	0.0927036	0.0272812	0.0756564	-0.061254	-0.146817	-0.101361	-0.0600812	-0.136318	0.00308238	-0.0286042	-0.0272421	0.125355	0.130552	0.291498	0.163956	0.209022
VNG0560C	0.145146	0.0137063	0.102028	0.0480003	-0.0433448	0.00803174	-0.0136731	0.0171834	0.0113768	0.033898	0.0318419	0.00163307	0.0544403	0.00840319	-0.0593737	0.0874038	-0.0112625	0.0213107	0.0599949	0.0383754	0.132399	-0.016709	0.133813	0.147633	0.126611	0.0478601	0.00423969	0.0609714	0.0556373	0.108964	0.140376	0.0897196
VNG0562C	0.130294	-0.0216664	-0.043122	-0.076932	-0.0360786	-0.0597343	-0.118885	-0.125814	-0.0797998	0.0224455	0.0877178	-0.0657983	0.0953028	-0.0987399	-0.0246837	-0.00957711	0.145738	-0.0276393	-0.0505679	-0.00474271	0.0856074	-0.138065	-0.0652357	-0.179722	0.0163738	-0.0445923	-0.0232753	-0.00258463	0.0411767	0.159882	0.0464786	0.0023644
VNG0563G	0.186774	0.013728	-0.0185364	0.0572579	-0.0714694	-0.0964134	-0.0353773	-0.0160646	-0.0700846	0.0159465	0.0151644	-0.0411373	0.0445999	-0.115875	-0.0587816	-0.0381823	0.0736858	0.0463327	0.0140158	0.0373047	0.0802546	-0.115141	0.0360379	-0.0640004	0.0104871	-0.0258605	-0.000371337	-0.00281176	-0.0436015	0.0244933	-0.0307797	-0.0605704
VNG0564H	0.0135349	0.0141383	-0.10636	0.0450261	-0.0536066	-0.0582831	-0.0784745	-0.0634198	-0.166305	0.124334	0.0565364	-0.0177472	0.130998	-0.0376139	0.00990234	0.0624669	0.0404744	0.00753023	-0.0588782	-0.0426629	-0.0550379	-0.147321	-0.151392	-0.180915	0.0218492	-0.0356321	-0.0413896	0.0331339	0.056293	0.113982	0.0141475	0.157954
VNG0565C	0.071762	-0.0695277	-0.0302109	-0.0884264	0.0307496	0.0413928	-0.0318027	-0.117769	0.0161812	0.0578481	0.0133654	0.0286407	-0.0105189	0.0154588	-0.0354011	0.0281219	0.0437423	0.101077	-0.0690592	0.05996	-0.0878545	-0.0211299	-0.104323	-0.178831	-0.178755	-0.0296722	-0.0489309	0.0640243	0.078335	0.00646981	0.0692175	0.0808292
VNG0566C	-0.017716	-0.0675869	-0.0518223	-0.00776598	0.0915133	-0.0641952	-0.0107439	-0.0516353	-0.0936979	-0.0254464	0.0309158	-0.0241004	0.0652422	-0.0355054	-0.0252008	-0.0142987	0.0829828	0.0446605	-0.0917914	-0.0578895	-0.0433628	-0.178621	-0.0573733	-0.0663992	-0.00248285	-0.0241783	-0.0107695	0.0638604	0.0628424	0.182215	0.127693	0.153727
VNG0568C	0.278588	-0.0416232	0.0237157	-0.044141	-0.00748299	-0.0762123	-0.0456398	-0.0510745	-0.116945	0.00164038	0.0566143	-0.0735581	0.0350515	-0.0460119	-0.139053	0.0235828	0.17428	-0.0824748	-0.0306977	0.0195558	0.230024	-0.0607111	0.129018	-0.0854681	0.0846957	-0.0241546	-0.00976255	0.0256444	-0.0131056	0.0547935	-0.0169714	-0.0182548
VNG0570H	-0.183292	0.00631926	-0.01037	-0.0308277	-0.019337	0.00262023	0.0272479	-0.00571411	0.050412	-0.0110884	-0.0263044	-0.0127298	0.0511444	-0.0536626	0.0448489	0.03349	-0.186506	0.111441	0.000847604	0.021924	-0.118323	-0.0481807	-0.129448	0.0227852	-0.139848	0.0347339	-0.0489154	0.0357886	0.18083	0.202526	0.124459	0.0834754
VNG0571C	0.452724	0.00790987	-0.0401763	-0.0110852	0.0328876	0.0817113	0.00472877	-0.0471235	0.111088	-0.113333	-0.0105259	0.0182863	-0.254913	0.135982	-0.0545137	0.0201531	0.169254	-0.00527702	0.0116824	0.104603	0.274103	0.331405	0.218916	0.107632	0.124486	0.0705649	0.0210935	0.131974	0.044066	-0.03148	0.0372279	-0.0355002
VNG0572G	-0.00745545	-0.013987	0.0481317	0.0269529	-0.00391197	0.0278249	0.0558442	-0.025106	0.101288	0.0406416	-0.0352197	0.0254702	-0.191719	0.00368381	0.039601	0.016903	-0.0349034	0.171954	0.0430236	0.142438	-0.201328	0.0597115	-0.125453	-0.0621023	-0.302787	0.122646	-0.0169795	0.100101	0.131179	-0.0326421	0.0597376	0.0681442
VNG0573C	-0.230248	-0.0877551	-0.0121609	0.00960469	0.0188449	-0.152708	-0.107143	-0.19204	-0.144923	0.0220061	0.10338	0.0525717	0.159718	-0.0369561	0.08025	0.0696635	-0.0222312	0.080285	-0.0172142	-0.0388325	-0.070379	-0.180944	-0.121769	-0.187423	-0.0145094	-0.0707417	-0.0241958	0.10772	0.188653	0.280074	0.181531	0.231625
VNG0574C	0.199654	-0.0133228	-0.0215144	-0.0832809	-0.00123985	-0.00925589	0.0339533	0.0569537	-0.0599088	0.0871732	0.0207165	0.0378719	-0.036039	0.0151196	-0.0196183	0.0119978	0.0285657	0.0897894	0.00965195	0.0717457	0.0299025	-0.0610696	-0.0271031	-0.1185	-0.136441	0.058804	0.0414087	0.0611308	0.0746456	-0.0367512	0.0451453	0.120269
VNG0575G	0.160717	0.0166003	0.0050556	-0.0540196	-0.000124224	0.00782222	0.0799381	0.195479	0.0751137	0.31216	0.0792969	0.217736	0.0653974	0.153276	-0.0141163	0.11011	0.0326776	0.0350648	0.019891	0.0636672	0.023071	0.0537453	-0.0525528	0.0586601	-0.0873113	0.139289	0.0924516	0.164846	0.133417	0.0329207	0.195731	0.190124
VNG0576C	0.067549	0.00217278	0.113025	0.0155834	0.00926435	0.0197333	0.18363	0.366894	0.381836	0.377095	0.281003	0.462482	0.294664	0.329887	0.195547	0.169825	0.212623	0.0483009	0.0999617	0.0603907	0.210181	0.130391	0.13463	0.419755	0.238778	0.236434	0.261205	0.252245	0.216678	0.204842	0.265681	0.256385
VNG0578H	0.110098	0.320609	-0.0028662	0.0921587	0.232907	0.994872	0.530057	0.60645	2.33455	1.07778	1.06063	0.868385	0.868447	0.55895	0.682479	0.487867	0.310042	0.21866	0.202735	0.379288	0.337455	1.27432	0.43956	0.803508	0.736826	0.791029	0.947133	0.62644	0.248215	-0.104687	0.284681	0.160236
VNG0579H	-0.20163	0.0732487	0.0149305	0.0738568	0.0444557	-0.126815	-0.0388636	0.10362	-0.0672542	-0.0788533	0.0539961	-0.0982492	0.0485666	-0.088411	0.0974547	-0.228207	-0.114962	-0.0740267	0.14239	-0.0362867	0.142527	-0.00882688	0.283178	0.0672547	0.274421	-0.0841714	0.0146758	0.110825	-0.0023105	0.134115	0.0486235	-0.0762511
VNG0581H	0.0347422	0.0612141	0.0272901	-0.00628323	0.0101337	0.0861886	0.0944422	0.150166	0.0660293	0.0711987	0.0720358	0.0468466	-0.0102598	-0.017977	-0.0200851	-0.0833656	0.0832215	0.0223705	0.0831784	0.013046	0.170677	0.0856856	0.223225	0.0851632	0.301019	0.0306935	-0.0409724	0.0745115	0.0287408	-0.00817792	0.040729	0.0161693
VNG0582C	-0.322728	-0.0234847	-0.0108159	0.0269117	0.0255916	-0.142491	-0.00134481	-0.0322328	-0.161661	0.180203	0.0960141	0.040368	0.161194	-0.104918	0.0508703	0.0920945	-0.101874	0.121933	0.0359566	-0.00228588	-0.155391	-0.278883	-0.134603	-0.165446	-0.0163669	0.0058776	-0.0611649	0.165585	0.195815	0.217261	0.178442	0.352205
VNG0583G	0.173904	0.035406	-0.0099632	0.0761184	-0.00478389	-0.0233633	-0.0488896	-0.0426063	-0.137129	-0.0857939	0.0181458	-0.00170179	0.0457171	-0.0207747	-0.0172777	-0.0559938	0.0507852	7.53e-05	0.0771973	-0.013558	0.0719364	-0.0870872	0.0117219	0.0130224	0.0260547	-0.0972355	-0.0224943	-0.022174	-0.00591564	0.0454015	0.00144345	-0.0706368
VNG0584H	-0.0901947	-0.0366291	0.00698191	0.0145668	-0.0763617	-0.0947153	-0.139111	-0.160028	-0.057286	-0.0874126	0.0499134	0.00977647	0.025053	-0.0349313	-0.0213788	0.0223061	0.000606035	0.0347193	0.16656	-0.0703377	0.0175279	-0.0681047	-0.105399	-0.222976	-0.0502489	0.0142496	-0.0553136	-0.0631667	0.0109102	0.136269	0.0698757	0.00199826
VNG0585H	-0.00642325	-0.00824442	-0.0264591	0.0800119	0.0262391	-0.092013	-0.0307774	-0.0476152	-0.147853	0.0396752	-0.0181976	0.000520433	0.0611538	-0.0137689	0.0129477	0.0514735	0.050666	0.0367876	0.0758438	0.0360534	-0.0573815	-0.171612	-0.0562482	-0.0598849	0.0183257	-0.00524886	-0.0339188	-0.0116561	-0.0214101	0.0236669	0.0108125	0.00184319
VNG0586C	-0.196518	-0.0486804	-0.0300522	-0.0105987	-0.0581453	-0.15144	-0.0349186	-0.127231	0.0428273	0.00932931	0.039737	0.034825	0.0156098	-0.0457406	0.0300463	0.0339545	0.0273635	0.103288	-0.0298709	-0.0554026	-0.191955	-0.104527	-0.161668	-0.148994	-0.020705	0.016536	-0.0300615	0.0646082	0.236703	0.130492	0.150862	0.18947
VNG0587H	-0.144957	-0.043955	-0.0243179	-0.0347337	-0.0131031	0.0773891	0.0429502	-0.0647285	0.0428507	0.186532	-0.0295165	0.0724195	0.0396648	0.063339	0.12208	0.108009	-0.0810072	0.124442	0.00439363	0.108323	-0.206943	-0.0288184	-0.197761	-0.130624	-0.276026	0.000285678	-0.0227696	0.030412	0.128038	0.170015	0.140853	0.128161
VNG0590H	0.494122	0.0800195	0.091023	0.132233	-0.0298275	0.0306213	-0.026896	0.0286359	0.113266	-0.0828713	0.0443049	0.27458	0.0544796	0.314987	0.0148147	0.0659271	0.168709	0.137252	0.157514	0.153701	0.176028	0.263991	0.450781	0.221902	0.146365	-0.0255638	0.0125051	-0.0653505	-0.0371764	-0.104196	-0.115109	-0.138891
VNG0591C	0.172474	-0.0179183	0.0826092	0.0279352	-0.0262679	0.0205837	0.0392098	-0.0671273	0.000920737	-0.0584717	0.0042492	0.10614	0.0723716	0.261604	0.187759	0.132466	0.205675	0.00383712	0.0330815	0.0369876	-0.00839399	0.0123288	0.0287661	0.0095859	0.0749777	0.00738738	-0.0447584	0.0224099	-0.0251801	-0.0391097	0.00319612	0.0183851
VNG0592G	0.018082	-0.061334	-0.0116528	0.0169591	0.0133889	0.0150013	0.0207596	-0.0168679	0.024048	0.0405704	-0.0188704	0.0136469	-0.00966973	0.100169	0.028893	0.0730772	-0.0241094	0.152318	0.0486871	-0.00258156	-0.144758	-0.0841969	-0.140891	-0.0773825	-0.163852	0.0420812	0.00386704	0.0434672	0.0766405	-0.0111774	0.0331683	0.0262761
VNG0593G	0.00174604	0.040754	-0.0280888	-0.0195954	-0.0432196	-0.0888245	-0.00508606	0.0396968	-0.0869906	-0.0236375	-0.00231063	0.0105609	0.0809383	-0.0610287	0.0117776	0.00883016	-0.0364466	0.0315827	0.0332596	0.071042	0.10076	-0.0507083	0.10075	0.00568137	-0.0575557	-0.0471021	-0.0726635	0.0572099	0.0330354	0.0687889	0.012748	0.0510566
VNG0594H	0.437035	0.641423	0.593037	0.426627	0.613749	0.775745	0.503592	0.327959	0.862771	0.206473	0.1286	0.58969	0.514721	0.983272	0.922949	1.09005	0.976669	0.141997	0.812743	0.31376	0.708767	0.565422	0.618663	0.297399	0.6828	0.133068	0.0816193	0.647272	-0.226614	0.103875	0.294648	-0.141497
VNG0595H	0.343494	0.0159231	0.168565	-0.0567145	0.0652807	0.0608824	0.123994	0.405865	0.082268	-0.0194838	-0.0234685	0.0180273	-0.188674	0.0679478	-0.0123875	-0.000689551	0.0604945	-0.104367	0.138955	0.169394	0.302132	0.267363	0.623303	0.517499	0.231251	0.0686319	0.089408	0.1721	-0.0635004	-0.15876	0.0190298	-0.166412
VNG0596H	0.0821432	0.00250357	-0.0453384	0.0259142	0.00865068	-0.037865	-0.00425021	0.118153	-0.139244	-0.00911733	-0.00534534	0.00596374	-0.0327865	-0.0220972	-0.0628443	-0.0004188	0.0127621	0.00463322	-0.0333261	0.0519986	0.0403727	-0.0393524	-0.0582481	-0.0398954	-0.0380856	0.000994053	-0.000603298	0.00658137	0.0555857	0.109758	-0.000916162	-0.0267164
VNG0597H	-0.0423096	0.0247746	-0.0243024	0.0731257	0.0536377	-0.0837079	0.0445124	0.0869347	-0.200801	-0.00425647	0.0315981	-0.017154	0.101325	0.0663538	0.0471079	0.0914532	-0.00638712	0.0501954	0.139454	0.0343433	-0.0791711	-0.128223	-0.0226591	-0.0886882	-0.0843833	0.0484751	0.0149777	-0.0832345	-0.0496837	0.0455712	0.00405521	0.00440569
VNG0598C	0.133771	-0.00112191	0.00895989	-0.151117	-0.143939	-0.0455279	-0.0553671	-0.228856	-0.0741132	-0.423169	-0.137282	-0.339876	-0.218496	0.0394848	0.00659268	-0.155416	-0.00598799	-0.32381	-0.0264165	-0.171176	0.133363	0.172492	0.181597	-0.0898288	0.000188293	-0.187942	-0.119101	-0.336111	-0.408455	-0.392267	-0.372564	-0.558344
VNG0599C	0.295208	0.0288466	0.133912	-0.0327767	0.0936726	0.0988023	0.0160472	-0.0256941	-0.00945116	-0.0866792	-0.0817782	0.0433164	0.0397065	0.357221	0.123516	0.294028	0.312987	0.0503443	0.100952	0.193543	0.185369	0.275223	0.525056	0.0753901	-0.0155401	-0.0452607	-0.0496389	-0.0773547	-0.110394	-0.200549	-0.151391	-0.237137
VNG0600C	-0.171611	-0.0621793	-0.0561893	-0.00337305	-0.0282205	-0.114807	0.102013	0.138687	0.00992124	0.295398	0.113673	0.13327	0.139787	0.265174	0.162211	0.180933	0.293384	0.072223	0.0233036	-0.0295884	-0.0180251	-0.148243	-0.0292368	0.0427351	0.161061	0.149539	0.0817779	0.172957	0.126282	0.270419	0.241265	0.271849
VNG0601H	0.0880014	0.0878893	0.239141	0.0788483	0.11119	-0.0552543	-0.0815494	-0.309131	-0.253951	-0.333753	-0.141671	-0.112137	-0.000233829	0.364387	0.154712	0.412133	0.347322	0.061785	0.30364	0.242514	0.652322	0.202724	0.823012	-0.0387077	0.0980741	-0.140104	-0.0851729	-0.16168	-0.302528	-0.232757	-0.224479	-0.359201
VNG0602C	-0.150334	-0.0415011	-0.113181	-0.0456456	0.00298506	0.0304576	-0.493489	-0.478806	-0.422897	-0.45033	-0.522879	-0.225154	-0.579022	-0.315966	-0.279486	-0.197842	-0.215619	-0.0693424	-0.101166	-0.0361076	-0.146192	-0.230734	0.00229758	-0.427543	-0.41231	-0.453682	-0.664905	-0.619623	-0.522385	-0.800314	-0.440765	-0.627122
VNG0604H	0.282847	-0.0372134	-0.0402219	0.0352985	0.0273036	0.0244869	0.0583015	0.00797307	-0.0153935	-0.0502166	-0.0198724	0.065168	-0.0665414	0.00021646	-0.0701511	0.0111874	0.0622299	0.078318	0.0296364	0.103107	-0.0334338	0.0272977	-0.00694511	0.0307831	-0.117413	0.0544261	-0.00173847	0.0598441	0.0319139	0.0237948	0.039734	0.0385951
VNG0606G	-0.0173161	0.0735208	-0.00646706	-0.0737316	-0.0902271	-0.0608154	0.136286	0.1911	-0.0320163	0.0177385	0.0877537	-0.0119855	-0.00467147	-0.00100655	-0.0561466	-0.031147	0.0235154	-0.0141265	-0.0324263	-0.0711444	-0.00827309	-0.0922055	0.0553735	0.589596	0.38227	0.240607	0.221981	0.222684	0.165728	0.0638302	0.23146	0.127711
VNG0608C	0.0909455	0.0884595	0.191554	-0.0819779	0.00663159	0.209017	0.0635192	0.0972589	0.427959	-0.135225	-0.123285	-0.466275	-0.483211	0.117599	0.0296784	0.171828	0.157694	-0.175642	0.0817925	0.0412871	0.276088	0.0244276	0.490621	0.149698	0.149913	0.0432306	0.145321	0.301722	-0.137737	-0.129007	0.106818	-0.122322
VNG0609C	-0.164323	-0.0339246	-0.0453674	0.00136062	-0.0552979	-0.186601	-0.0472366	-0.0694682	-0.111799	0.0763892	0.0701568	-0.00964086	0.132297	-0.00818492	0.0696479	0.110968	0.0431742	0.0250149	0.0275635	-0.0297831	-0.106198	-0.226159	-0.15345	-0.134533	-0.0367749	0.062852	-0.0661425	-0.0334834	0.138647	0.231834	0.109148	0.121235
VNG0610G	0.186409	0.000459256	0.0363217	-0.0322893	-0.0509872	-0.0273439	0.045247	0.000598197	-0.0352281	0.0886364	0.0454542	0.026859	-0.0497615	0.0351899	-0.0841408	0.0524681	-0.00217099	0.119239	0.0208031	0.0701673	-0.0588477	-0.0448788	-0.0681886	-0.151932	-0.172863	0.0652915	-0.0359506	-0.0546605	0.0136574	0.00579233	0.0391319	0.0195914
VNG0611H	-0.323323	-0.056177	-0.104041	0.0213694	0.0151517	-0.163313	-0.0238951	-0.116785	-0.23951	0.065325	0.102289	0.00452932	0.15825	-0.0844453	0.110448	0.0916777	0.0244306	0.0650544	0.0134037	-0.0172802	-0.0958892	-0.32287	-0.0403113	-0.041972	-0.0444374	0.0184139	-0.0300146	0.0314687	0.164271	0.143147	0.0669219	0.214897
VNG0612H	-0.340563	0.0655987	-0.0269423	0.229676	0.0606407	-0.00495023	-0.0413595	0.0203393	-0.189576	0.126795	0.0704745	0.0851151	0.141266	-0.0366242	0.0711972	0.121924	0.0299265	-0.0236926	0.0958687	-0.040203	0.0213106	-0.100427	0.0866539	-0.103905	-0.0349556	-0.0546407	-0.0376284	-0.0409601	0.00432524	0.105417	0.00621874	0.0669793
VNG0613H	0.0944487	0.0631155	-0.017541	0.054664	0.0244765	0.00488825	0.0182021	-0.0447786	-0.0213244	0.0156341	0.0172524	-0.062131	0.0345476	0.0444309	-0.0192409	-0.0144212	0.0599412	0.0830875	0.0506147	0.0496442	0.103148	0.0176632	0.182146	0.102193	0.0635969	0.0486988	-0.0179349	-0.0733968	-0.0342639	-0.0189882	-0.076331	-0.00954626
VNG0614G	0.042418	-0.0878292	-0.00595076	-0.020738	0.0120628	-0.0376669	0.00724362	-0.0301656	-0.0545516	-0.0182513	-0.0356468	-0.0303604	-0.0069834	-0.00861025	-0.0420813	-0.0174081	0.0432082	0.0166767	-0.064268	0.0420562	0.0378039	0.0393684	0.0230098	0.020111	0.0125218	0.00366995	-0.00152369	-0.065435	-0.0572302	-0.0570593	-0.0341272	-0.0327573
VNG0615C	-0.336128	-0.0233719	-0.0257408	-0.0033027	-0.00941332	-0.0777078	-0.0441891	-0.106707	-0.149296	0.0601963	-0.0179953	-0.0666809	0.0636262	-0.145187	0.0351043	-0.0431136	-0.179596	0.0114212	0.0375982	-0.015844	-0.132862	-0.146283	-0.126395	-0.194986	-0.22572	-0.0249641	-0.02272	-0.0243508	0.0349191	0.11968	-0.0480987	0.0313053
VNG0617H	0.0577768	-0.0304712	-0.0150534	0.0276551	0.0120257	0.0251885	0.00580588	0.0473345	0.0129629	-0.04006	0.0429214	0.0520319	0.00884188	0.00274648	0.0456528	0.0221675	0.0604648	0.0533773	0.0542723	0.0321472	-0.0297072	-0.0636894	0.0456968	-0.0357706	-0.123468	-0.0321391	-0.0478783	0.0622126	0.0493763	0.0411148	0.0516011	0.00107302
VNG0620G	0.14294	-0.0132693	0.00746523	0.00947515	-0.0183201	-0.00304494	0.0437833	0.0218056	-0.0835296	0.0210759	0.00831395	0.0513995	-0.0231738	0.085028	-0.108407	0.0441011	0.0515457	0.0620123	-0.0154676	0.0599124	-0.0548071	-0.0865633	-0.0413245	-0.0947368	-0.104107	0.00521622	-0.0286544	-0.024209	0.0290613	0.0334301	0.0453695	0.0271644
VNG0622H	0.0881252	-0.040656	-0.0283616	-0.0414558	-0.0782959	0.060021	-0.152936	-0.127782	0.00322969	0.0105471	0.0401835	-0.0233927	0.00751526	2.88e-05	0.147231	0.0379621	-0.00686071	0.023039	-0.088129	-0.030662	-0.110708	0.0193477	-0.146679	-0.152842	-0.12843	0.00620019	-0.064378	0.00629485	0.180795	0.0112924	0.0594942	0.0410794
VNG0623G	-0.00307165	0.0284287	-0.00115817	0.0571488	0.0210899	-0.0418405	-0.0648554	-0.105433	-0.0722873	-0.0929446	-0.00584991	-0.147399	-0.0880008	-0.101064	-0.0595335	-0.0931417	-0.139695	0.00464012	0.0422903	0.0589812	0.0159071	0.00334695	0.189627	-0.000869591	-0.00279338	-0.0632781	-0.0469181	-0.0392604	-0.0402871	-0.0178612	-0.0319232	-0.0573319
VNG0624H	0.181084	-0.0172528	0.00670208	-0.0351618	-0.0144501	-0.0120645	0.0328022	-0.00910508	-0.0411986	0.10734	0.036669	-0.0658396	-0.107412	-0.0523599	-0.171547	-0.0289595	-0.0252546	0.0377071	0.0277482	0.105209	0.117288	0.123374	0.00830489	0.400731	0.0284566	0.068436	0.0302364	0.00402832	-0.0032061	-0.0837605	0.0228749	0.0115304
VNG0626G	-0.0789381	-0.0183888	-0.0256364	0.130462	-0.00867758	-0.0573385	-0.00148776	0.106652	-0.0979973	0.0214409	0.021898	0.0381796	0.0979326	0.00455104	0.100311	0.0880456	0.0499392	0.12562	0.0896628	-0.0165437	-0.128451	-0.0968707	-0.0524947	0.0182269	0.0393356	0.0614482	-0.000513777	0.169444	0.108931	0.100196	0.173719	0.139454
VNG0627G	0.177379	-0.0500606	0.0711339	-0.0449138	-0.0209139	-0.0503781	-0.0363402	-0.128892	-0.144068	-0.139281	-0.143907	-0.267004	-0.0938818	-0.252398	-0.179783	-0.168621	-0.125346	-0.0513818	0.027648	0.0516463	0.255748	0.251121	0.172248	0.196321	0.0496347	-0.0687678	0.00430441	-0.179517	-0.165504	-0.136827	-0.191469	-0.114025
VNG0628G	0.00689217	0.00114902	0.0270296	0.0278316	0.0164955	0.00958336	0.00339328	0.0457697	-0.05831	0.0263589	0.0364711	-0.0177528	0.119541	-0.0443762	0.080729	0.0298129	-0.0238265	0.0569229	-0.00379116	0.0253239	-0.0786806	0.0236774	0.0132397	0.0113834	-0.0684786	0.0406983	-0.0159656	0.0458752	0.0358867	0.0965749	0.0151744	0.0676094
VNG0629G	-0.181703	-0.0530199	-0.173767	-0.131456	-0.0733829	0.107872	0.0189042	0.0982899	0.156927	-0.0470624	-0.0110025	-0.797104	-0.937394	-0.936278	-0.925252	-1.12406	-1.16924	-0.255457	-0.28138	-0.137851	-0.234409	-0.0992721	-0.245777	0.186578	-0.109151	0.163045	0.103382	-0.138696	0.0672019	-0.190637	-0.0199094	0.0739192
VNG0630G	-0.251013	0.000677669	-0.0409891	0.022285	-0.0502315	-0.107789	-0.0104847	0.0837346	-0.158413	0.166896	0.135398	0.0908525	0.176418	-0.0111393	0.0383027	0.0982654	0.0415819	-0.022666	-0.0531646	-0.0229245	-0.0901091	-0.272132	-0.138062	0.0208455	0.0574766	0.0413886	0.0332006	0.0416007	0.114754	0.201257	0.142655	0.255614
VNG0631C	0.108028	-0.0690691	0.155312	-0.0496162	-0.020146	-0.071673	0.161094	0.00779597	0.22547	-0.0393243	-0.0304784	-0.0899795	-0.0377894	-0.031383	-0.0759589	-0.0892142	-0.0350377	0.0378804	-0.0208265	-0.0824154	-0.025304	-0.136109	-0.0823646	-0.144541	0.0931467	-0.0104845	0.00290472	0.0437252	0.139743	0.197421	0.0784543	0.117817
VNG0632G	-0.0539736	0.0300335	-0.0816083	-0.0383119	0.107558	-0.00577125	-0.112146	-0.114556	-0.110548	-0.352851	-0.137038	-0.0774536	-0.0590125	-0.169818	-0.0586076	-0.0980272	-0.07963	-0.00968832	0.045298	0.0226	0.139431	0.0882822	0.0916469	0.00629027	-0.0459207	-0.0819185	0.0503525	0.0621304	0.0562627	-0.00210575	-0.0417377	-0.0485147
VNG0633G	0.0614337	0.00833525	-0.009457	0.129464	0.00901279	0.00460559	-0.0268521	-0.0213212	-0.113356	-0.0508155	0.00804281	-0.0082363	0.0161666	0.0318311	-0.0675618	0.0364805	-0.0216686	0.035747	0.0869522	0.0674899	-0.0141235	0.0143887	-0.0112777	-0.0375604	-0.123231	0.0198208	-0.0161717	-0.0370248	0.0123405	-0.0114181	0.0100491	-0.028391
VNG0635G	0.220152	-0.033719	0.0184232	-0.0766211	-0.0663668	-0.039231	-0.0223993	-0.0968008	-0.0429639	0.0114238	-0.0217466	-0.0540718	-0.140487	-0.0437238	-0.141019	-0.037467	0.0509698	-0.0479789	-0.0308528	0.0227985	0.13285	-0.00291564	-0.0211055	-0.165337	0.00825023	-0.000481517	0.00363454	-0.10322	-0.0125959	-0.0544695	-0.0064902	-0.122903
VNG0636G	0.00774336	-0.0994008	-0.00206183	-0.0760688	-0.0518928	0.0314373	-0.00783096	-0.125453	0.0534961	0.110719	-0.0514809	0.0476898	0.0428549	-0.0908918	0.0181921	0.0529217	0.042952	0.0305035	-0.140633	0.00847597	-0.0829938	-0.0562854	-0.0995213	-0.217372	-0.107465	-0.00858213	-0.0355543	0.0573449	0.15643	0.131021	0.0954254	0.164132
VNG0637G	0.133877	-0.0498033	0.00463441	-0.043551	-0.0605747	0.110752	-0.0275606	-0.0311858	0.0495525	-0.0927981	0.0174537	0.0109047	-0.0236769	0.00953004	0.0104425	-0.00762333	0.0106127	0.0253768	0.0455706	0.0494812	0.0357865	0.0707443	0.0234047	-0.0700367	-0.130587	0.0459941	0.0455459	0.068474	0.117077	-0.0334534	0.00104426	0.0253616
VNG0639G	0.222413	0.0368789	0.0606188	0.00805797	0.00252541	0.066869	0.00466583	-0.0426966	0.0084603	-0.0401871	-0.0462342	0.0175489	-0.0715021	0.0511818	0.00969557	0.125849	0.152434	0.0190646	-0.0353958	0.0561932	0.0389611	0.0967123	0.0230478	-0.119504	-0.184584	-0.0446027	-0.0152474	-0.0356115	-0.0329455	-0.102622	-0.092149	-0.126378
VNG0640G	0.11212	-0.00645129	0.0357483	0.00987593	-0.0169985	0.0234598	0.0161009	-0.00851582	0.0108777	0.045622	-0.0414202	0.0133487	-0.0551535	-0.000562673	-0.0423415	0.130558	-0.0319285	0.0752869	-0.0164015	0.0955233	-0.119694	-0.0357627	-0.0431274	-0.100903	-0.235614	0.0878249	-0.0572118	0.051129	0.0325044	-0.0237974	0.0665882	0.0366832
VNG0641C	0.170901	0.0284973	0.00434183	0.00715818	0.00568364	0.0201615	-0.0158033	-0.109257	-0.0240086	0.079347	-0.0457611	0.0158666	-0.0368164	-0.0181714	-0.099617	-0.00334236	0.0293443	0.0773096	-0.0492103	0.0292474	-0.0397783	-0.0712356	-0.107356	-0.0948289	-0.0300119	-0.0200296	-0.0132273	0.0215887	0.0355441	-0.027063	0.0711237	0.0899087
VNG0642C	0.10179	0.0398706	-0.0156385	0.0159863	0.0049646	-0.0995554	-0.010468	-0.0135345	-0.132073	0.102447	0.0615419	-0.0026075	0.1116	-0.0746701	-0.141196	0.00335194	0.00519113	0.0554522	0.0420998	0.00996545	0.0884274	-0.0468709	0.0396762	-0.0877	-0.0583554	0.0555767	-0.0158927	0.0588813	-0.014924	0.0595494	-0.0305269	0.0388869
VNG0643G	0.0619053	-0.019916	0.0381325	0.0141585	-0.0525773	0.0290107	-0.109786	-0.0741822	-0.0486732	0.0242099	0.0118739	-0.0285885	-0.0462682	-0.000226445	-0.0414783	0.00593134	0.0373042	0.0375307	0.124978	-0.069563	0.182968	0.0300132	0.0568541	0.0390102	0.158606	-0.0260409	0.00272627	-0.0340937	0.0659009	0.0990071	0.125285	0.136495
VNG0646G	-0.094018	-0.0137156	0.00898396	0.0513743	-0.0325256	-0.107474	-0.00930169	-0.103395	-0.0476557	0.0553691	0.0718127	0.00312015	0.0846539	-0.0325657	0.124597	0.0398474	-0.0131575	0.0697234	0.0521755	-0.0399357	-0.071002	-0.0791785	-0.0867327	-0.0633826	-0.0736689	-0.0579455	-0.0433369	0.0317541	0.110825	0.136319	0.159859	0.0728662
VNG0647G	-0.0511079	-0.0232065	-0.0438832	0.103139	-0.0796173	0.0208409	-0.081411	-0.151143	-0.093321	0.00287478	0.0276565	0.00691851	-0.00171808	-0.00482782	0.0928997	0.0824527	0.0698254	0.191775	0.103478	0.0875938	0.0109834	0.0841334	-0.0224519	-0.132841	0.038913	0.0541544	-0.0132935	-0.01574	0.0866419	0.0921079	0.0186301	0.0874114
VNG0648G	0.0604594	0.0598559	-0.0183739	0.0256265	-0.0948455	-0.0337107	-0.110281	-0.0237573	-0.135537	0.0722021	0.108477	-0.0603019	0.0758503	-0.0453855	0.0426955	-0.0231605	0.157083	0.0124862	-0.0748544	0.0241441	0.042234	-0.124563	0.0171752	-0.105727	0.0306299	-0.0560833	0.00387693	0.0117379	0.0810831	0.0990702	0.00408328	0.115004
VNG0650C	0.00947453	0.00438029	-0.0423415	-0.0651223	-0.000157554	-0.0625163	0.0037585	-0.115014	-0.0808562	0.0986773	0.0320641	-0.0765063	-0.0189631	-0.0479586	-0.0942147	0.00422657	0.0767679	-0.0295713	0.0149571	-0.0629618	0.02422	-0.0636246	-0.0967899	-0.0660903	-0.076182	-0.000179849	-0.0842939	-0.0508211	0.0226735	0.0426499	0.0349251	0.0433962
VNG0651G	-0.207995	-0.0437761	-0.0858288	0.0283387	-0.0938369	-0.111199	-0.0526158	-0.00056509	0.00325277	0.121473	0.0502271	0.0290904	0.0839738	-0.0369194	0.0920683	0.118074	-0.0207668	0.0737965	0.0209153	-0.0339506	-0.145894	-0.205802	-0.138155	-0.0832779	-0.0133774	0.061605	0.00201936	-0.0118538	0.155185	0.152692	0.140482	0.179405
VNG0652H	-0.0207677	0.0046578	0.0380541	0.0385315	0.0480701	-0.0461296	-0.0172433	-0.126067	-0.0940159	0.0159024	-0.0215123	-0.061821	-0.0596977	-0.0556804	-0.0618881	0.00935982	-0.0486663	0.175631	0.122976	0.271086	0.0973326	0.148453	0.0682605	0.143804	-0.0637225	0.107332	0.0607554	0.0280511	0.0109507	0.0312568	0.046207	0.0729417
VNG0653G	0.0588229	0.0211481	0.132726	0.00272011	-0.0879132	-0.0455801	0.0637988	-0.0255558	-0.0321555	-0.00258757	-0.0116939	0.0792565	0.00853913	0.0613624	0.0424246	0.0809178	0.1129	0.0896602	0.0660083	0.13056	0.0615233	0.076008	0.0833673	-0.0931539	-0.0352758	0.0347447	-0.0435304	0.0518672	0.0443607	0.0686264	0.0706457	-0.00100016
VNG0654C	0.0107445	0.00507176	0.0828782	-0.0228892	0.0010102	-0.0856161	0.0585686	-0.124553	0.00374294	0.0185521	0.0755532	-0.0544987	0.0188716	0.0339572	0.128841	0.0468767	0.0113441	0.0717868	-0.0623827	0.0775381	0.0179979	0.0507286	-0.0787447	-0.0277279	-0.0864768	0.0434162	0.00726557	-0.062931	0.0970886	0.127616	0.0190062	0.0743478
VNG0656H	-0.0192702	0.0219782	-0.0295475	0.000717642	0.0865939	-0.00386895	0.00846281	-0.0325416	-0.0207617	0.034395	0.0486339	-0.0257848	0.066523	-0.0296986	0.0346639	0.0423654	0.057748	0.0471347	0.0739313	0.0403627	0.0220007	0.0366582	-0.0467478	-0.0294682	0.0633874	0.0976626	0.0666124	0.0369477	0.113524	0.199268	0.0679274	0.187484
VNG0657G	-0.181164	-0.00782603	-0.0134481	0.0169517	-0.0234605	-0.065401	0.0260279	0.0646238	-0.0182589	0.058952	0.182812	0.235116	0.198161	0.260288	0.128236	0.258357	0.330829	-0.0539804	0.0355681	0.0308916	0.096809	-0.116523	0.12605	0.0594888	0.217086	0.0968424	0.104	0.232295	0.108414	0.180435	0.186984	0.207671
VNG0659H	0.23747	0.0102152	-0.0508019	-0.0130204	-0.0560618	-0.0721536	-0.140948	-0.0672361	-0.0341338	-0.0148298	0.0633315	-0.0292282	0.0200136	-0.00982961	-0.0517625	-0.0293592	0.290978	-0.178936	-0.021349	-0.121687	0.228672	0.0239609	0.0294877	0.0166708	0.286393	-0.0858981	0.00960966	-0.077718	-0.0201856	0.0587171	-0.0665406	0.124505
VNG0660H	-0.123442	-0.0500102	-0.0249091	-0.0265188	-0.0661832	-0.0758232	-0.138154	-0.0327064	-0.127446	0.127457	0.0505396	0.0101363	0.147312	-0.0305537	0.0584094	0.0324531	0.0122555	-0.0212014	-0.045381	-0.0708746	-0.0410837	-0.144573	-0.147	-0.139434	-0.0517723	0.00830674	-0.0185237	0.0637004	0.138673	0.227293	0.13914	0.166161
VNG0662G	0.10291	0.0720809	0.0448258	0.155908	0.0177281	0.250212	0.117265	0.146066	0.395396	0.255486	0.0799788	0.187529	0.104586	0.201397	0.213001	0.291258	0.225858	0.176287	0.116905	0.0519021	0.0376833	0.289323	-0.0706746	0.0758118	0.301245	0.302074	0.176908	0.3537	0.144333	0.400347	0.339276	0.376297
VNG0664G	0.164906	0.113041	0.126376	0.103631	0.0232623	0.0408765	0.246953	0.286954	0.240154	0.14977	0.161968	0.368276	0.187844	0.316074	0.226635	0.167342	0.197521	-0.0867466	0.0933112	-0.0344679	0.118262	0.0903065	0.220497	0.518071	0.564003	0.285479	0.225141	0.254225	0.118873	0.3511	0.256085	0.144682
VNG0665G	-0.0872401	-0.12514	-0.0615317	-0.0901958	-0.148198	-0.0783921	-0.000710972	-0.0126508	0.0481223	0.211257	0.18085	0.0814098	0.0563831	0.00506659	0.104553	0.0948321	0.0627844	-0.00464986	-0.106073	-0.123884	-0.111012	-0.247562	-0.145575	-0.0845668	0.13047	0.072479	-0.00276066	0.0732664	0.340546	0.387565	0.261653	0.330454
VNG0666G	0.0709371	-0.00783314	-0.0198292	-0.0430966	0.000284266	0.0011846	-0.0557165	-0.043132	-0.0694217	0.0388986	-0.0243659	0.0230307	-0.00611174	-0.0647559	-0.0207029	0.028207	0.00306859	-0.00681838	0.00726889	0.0714601	-0.0143148	-0.0290285	0.00742322	-0.0983525	-0.12614	0.0145837	0.00571397	0.0599896	0.114034	0.00786682	0.0478304	0.00996002
VNG0667G	-0.160402	-0.135145	-0.101904	0.00844256	-0.0241528	-0.198507	-0.00226708	-0.00679425	0.023045	0.343607	0.386756	0.137768	0.316523	0.03306	0.214581	0.137177	0.125535	0.0629209	-0.0184222	0.0137119	-0.0406666	-0.228467	-0.186917	-0.201287	0.0296901	0.287847	0.178053	0.374232	0.539883	0.765174	0.497309	0.63393
VNG0668C	0.0366554	0.0355764	0.135108	-0.0239993	0.0571874	-0.0677539	0.0636121	0.19712	0.0408733	0.125279	0.0632066	-0.000689272	-0.0201149	-0.110634	0.0785929	-0.133295	-0.195867	0.0496914	0.157936	0.13004	0.216342	0.164623	0.200237	0.212473	0.134059	0.163932	0.0798364	0.113962	0.0976218	0.148956	0.124747	0.0929592
VNG0669H	0.0758559	0.125142	0.0419786	0.060653	-0.00265215	0.137559	0.238528	0.245659	0.434466	0.244047	0.184176	0.228031	0.139666	0.181351	0.16495	-0.118485	0.114043	0.075458	0.218807	0.128113	0.307305	0.44576	0.0987752	0.276477	0.542519	0.327656	0.357431	0.287862	0.240239	0.342869	0.340244	0.326901
VNG0670H	0.158285	0.0382557	-0.0120274	0.0149794	0.0377799	-0.130554	-0.00164627	0.016563	-0.103596	-0.0187579	0.00474929	-0.0135502	0.0232737	-0.00656397	-0.000706299	-0.0594544	0.0732513	-0.0985255	0.0783504	0.0356717	0.165991	-0.0642994	0.0435791	0.0127948	0.00495899	-0.0345133	0.00578303	-0.117067	-0.0614278	0.0756175	0.00541319	-0.0999783
VNG0671H	0.158018	0.0361552	0.014909	-0.0298961	-0.009181	0.0508379	0.0696962	0.0245098	0.170636	0.108538	0.133487	0.0855313	-0.0502112	0.0310324	-0.0241653	0.0569224	0.188667	0.00153298	0.0171	0.0215113	0.171319	0.0300026	0.0207635	0.139972	0.315065	0.125844	0.072928	0.118797	0.0964668	0.189828	0.165852	0.0976472
VNG0673G	-0.125601	-0.0299274	0.00384739	0.0249172	-0.0185254	-0.0574072	-0.0262704	-0.0154936	-0.0453453	0.147546	0.0356267	0.0615047	0.153839	-0.0141936	0.0721758	0.0980863	-0.0184597	0.0973647	0.0163258	-0.0153562	-0.15737	-0.168759	-0.208721	-0.206178	-0.123733	0.0636896	0.014923	-0.00155564	0.172127	0.219946	0.152985	0.20987
VNG0674C	-0.214257	9.44e-05	-0.0704446	-0.0104053	0.0295872	-0.0721685	0.384982	0.546166	0.192681	0.460625	0.286419	0.233797	0.136919	0.114968	0.0689464	0.0454205	0.0450783	0.07789	-0.0169708	-0.00581715	-0.106618	-0.132892	-0.0573728	0.440684	0.319306	0.333855	0.273012	0.409084	0.289094	0.319566	0.390268	0.375577
VNG0675C	0.214092	0.102893	0.148176	-0.0655882	0.141659	-0.0314701	0.805493	0.842721	0.461145	0.0860947	0.138679	0.199439	-0.0208228	0.0921479	-0.0478702	-0.305131	-0.203902	-0.211659	0.101635	-0.0659602	0.379205	0.256668	0.512377	0.807455	0.813409	0.274926	0.240646	0.265569	-0.100473	-0.0997897	0.140883	-0.136612
VNG0676C	0.256577	0.157955	0.359887	-0.027512	0.189275	0.0438922	0.0722898	0.0150028	-0.0540795	-0.56956	-0.228957	-0.481131	-0.214112	-0.20014	-0.210317	-0.266928	-0.21077	-0.273283	0.372546	0.169028	0.881248	0.592824	0.758813	0.301974	0.433673	-0.30094	-0.0742776	-0.277685	-0.504639	-0.338452	-0.451137	-0.611652
VNG0677H	0.189021	-0.00612435	0.0719555	-0.024674	0.00161414	-0.00634381	0.027305	0.0440802	-0.11564	0.0989432	0.0482321	-0.101434	-0.0625504	-0.101256	-0.0914664	-0.0511889	-0.0530479	-0.0201354	-0.0448639	0.0889695	0.225135	-0.0519586	0.162479	-0.00374417	0.0509665	0.00278232	-0.0164379	-0.0425936	-0.0488356	-0.0613549	0.0254492	-0.0847521
VNG0678G	-0.0153032	-0.0801813	0.126948	0.0803711	-0.0993295	-0.000635252	0.395223	0.465356	0.102065	0.142804	0.106837	0.0293228	0.121246	0.0696302	0.0312174	0.112782	0.00769165	0.0507872	-0.0247302	0.0263042	0.0154876	0.0246345	0.157134	0.412605	0.395245	0.310161	0.157309	0.265258	0.197086	0.207185	0.341431	0.245611
VNG0679G	-0.139513	-0.0782595	0.0123906	0.0779632	-0.0791755	-0.126649	0.0280536	-0.000329509	-0.138628	0.111968	0.0759761	0.0545329	0.0774445	0.0460966	0.00878695	0.0882042	0.0140134	0.0496759	0.10788	-0.0743541	-0.0901565	-0.253705	-0.0491232	-0.0587356	0.0983159	0.0625486	0.0387561	0.0260535	0.103695	0.189263	0.1529	0.180428
VNG0680G	0.0364855	-0.0194711	0.0164363	-0.0157818	-0.0536332	0.0168188	0.05651	0.0540742	0.0264143	0.09722	0.00304514	0.0200331	-0.0125583	0.0416428	-0.0903838	0.0534818	0.0140314	0.0842961	0.0573313	0.0141098	-0.119954	-0.0317698	-0.0656317	0.0414999	-0.00318726	0.0704107	0.0199617	0.00310818	0.0673892	0.0239551	0.136736	0.122126
VNG0681G	-0.177642	0.119245	0.161001	0.0460841	0.125448	-0.120514	0.0896366	0.126125	-0.0693008	-0.207781	-0.173506	-0.130238	-0.152149	0.0528372	-0.0924639	-0.0217907	-0.265346	-0.214991	-0.119194	-0.14854	-0.232799	0.0109368	-0.0311719	0.172984	0.0807996	-0.0552078	-0.124342	-0.265618	-0.50034	-0.289277	-0.514162	-0.533203
VNG0682C	0.0473799	0.069948	-0.0193293	0.00604774	-0.0270675	-0.106868	-0.0304651	-0.0553965	-0.149072	0.0655883	-0.014358	-0.0551217	0.029749	-0.00806565	-0.063719	0.0383023	0.0528479	-0.0498998	0.0749632	0.0386622	-0.0147598	-0.150688	-0.0416438	-0.100216	-0.0676373	-0.0565832	-0.0307836	0.0988774	-0.0352796	0.0937379	-0.0400496	0.0122983
VNG0683C	-0.0531266	-0.00644957	-0.0694442	-0.129667	-0.00224811	-0.0686896	-0.0873559	0.0209174	-0.0848853	0.0212902	0.017025	-0.016635	0.19158	-0.0815707	0.0335253	0.0308347	0.0206975	-0.0538569	0.00915598	-0.0397833	0.0621095	-0.0381832	-0.064056	-0.117358	-0.071618	-0.0386323	-0.0289412	0.0369477	0.0229215	0.153908	-0.0221919	-0.00627026
VNG0684G	0.192034	0.0135252	-0.0159555	-0.0267692	-0.0240257	0.0176402	0.0240394	-0.00396601	-0.0117311	-0.0295518	0.0416403	-0.0591925	0.0117713	0.0377513	-0.00436493	0.0418832	0.147043	0.0107186	-0.0814691	0.0459938	-0.0135163	0.0617931	-0.0241993	-0.0662828	-0.0353082	-0.0447827	-0.00557115	0.0993955	0.0180117	0.0342269	-0.016766	0.031268
VNG0686C	-0.0213621	-0.0227139	-0.0398299	0.00991632	-0.000466688	-0.120767	-0.00371875	0.0436125	-0.0857242	0.0982744	0.0658213	-0.0273642	0.113603	-0.0456335	-0.0171943	0.0669251	0.249647	-0.00156997	-0.0202152	-0.00862385	0.152916	-0.0803294	-0.00565917	-0.0498231	0.059363	-0.00919378	-0.0203767	0.0935851	0.0138553	0.123197	0.0588346	0.150673
VNG0688H	0.122738	0.0342122	0.0317256	-0.02941	0.259036	0.744376	-0.249782	-0.101411	0.156516	-0.265917	-0.440826	-0.520108	-0.692747	-0.729247	-0.635884	-1.24573	-0.956771	0.0084648	0.0572655	-0.144766	0.126117	0.518821	-0.19633	0.0790362	-0.205327	-0.369178	0.310094	-0.294626	-0.284513	-0.659407	-0.229001	-0.162932
VNG0689G	-0.058095	-0.0365567	-0.0168241	-0.144839	-0.0612489	-0.0622878	-0.0595578	0.0685431	-0.0057538	0.115313	0.092228	-0.0641415	0.0174923	-0.088319	0.0767228	-0.0743664	0.0670887	-0.0188232	-0.127655	0.0083114	0.0847691	0.0127885	-0.0342513	-0.0948239	-0.0506885	-0.0272962	-0.0112176	0.0429155	0.222069	0.0927538	0.0987042	0.107279
VNG0690C	-0.0185912	-0.0814881	-0.0204248	0.0365186	0.0211738	-0.136667	-0.0668796	0.00263797	-0.126216	0.0562404	0.0796417	0.05881	0.103967	0.0141009	0.039953	0.0493509	0.0321381	-0.0165308	-0.00910247	0.0147862	0.0624299	-0.187667	-0.0939381	-0.150153	0.0382342	-0.0245426	-0.0332067	0.029215	0.0365054	0.22624	-0.00702928	0.0679663
VNG0692C	0.0272973	-0.0552102	0.0152761	-0.0152441	-0.0204779	-0.0716551	0.0229594	0.0221489	-0.142839	0.178932	-0.0189412	0.0420338	0.082095	-0.000812347	-0.0554358	0.0755488	-0.0224035	0.0661906	-0.0365789	0.0312849	0.0452056	-0.121319	-0.0338524	-0.118824	-0.134288	0.0345909	-0.0673172	0.00274605	0.0272749	0.0388301	0.0305929	0.0300218
VNG0694G	0.291578	0.0365457	0.26556	-0.084687	0.0622434	0.0500383	-0.0630594	-0.0332682	-0.05758	-0.411907	-0.187317	-0.0994639	-0.197114	-0.175667	-0.103406	-0.205366	-0.072921	-0.0685149	0.158254	0.165528	0.576145	0.334343	0.96948	-0.0351758	0.139165	-0.188124	-0.135248	-0.0787041	-0.267246	-0.17903	-0.188969	-0.448133
VNG0697H	-0.0705812	0.146181	0.0557096	0.000810772	0.0452544	0.461458	-0.569305	-0.309805	-0.251702	-1.00594	-0.910152	-0.407936	-0.675661	-0.764118	-0.738808	-1.1718	-1.11722	-0.165611	0.0505092	0.0304426	0.197575	0.546158	0.113618	-0.0326599	-0.261452	-0.539965	-0.492916	-0.535614	-1.09081	-0.977668	-0.868616	-1.18879
VNG0698H	-0.0115104	-0.0408463	-0.0494103	0.0317334	0.0139632	-0.171089	-0.0131883	-0.0480915	-0.182923	0.113835	0.0927692	0.00520854	0.126148	-0.0242175	0.00760243	0.0596562	0.0940948	0.0446178	0.153219	-0.0662354	0.0586054	-0.203553	-0.067937	-0.183955	0.076865	0.0313632	0.0628632	0.133258	0.062913	0.189588	0.132998	0.16644
VNG0700G	0.0477405	0.027497	0.0117962	0.0934977	0.0344958	-0.0936118	-0.041704	0.0409307	-0.12385	0.0940558	0.0593706	0.0323724	0.0437823	0.0150445	-0.087363	0.100127	0.00660725	0.0878976	0.111669	0.114132	-0.0261587	-0.152482	-0.0189255	-0.0820829	-0.015908	0.0214145	-0.0119669	-0.0255694	-0.052182	0.0838021	0.0475477	0.0803335
VNG0702H	-0.0323953	-0.0201766	-0.0351309	-0.0043642	-0.0636347	-0.117248	-0.00228641	-0.0687685	-0.0758617	0.0455888	0.085508	0.030744	0.102591	0.0887107	0.0396787	0.151687	0.0122108	-0.00632505	0.0471788	-0.0941568	-0.109534	-0.156052	-0.118313	-0.0498414	-0.000231826	0.0503463	-0.0388361	-0.0278629	0.0756365	0.223877	0.168636	0.112967
VNG0703H	-0.127742	-0.0468176	0.0099867	0.0128937	-0.00232828	-0.0227871	0.0499336	0.0190985	-0.0332126	0.0561595	-0.0286707	0.118856	-0.0555162	0.0111675	0.131619	0.118791	-0.0884455	0.172091	0.0663059	0.04283	-0.281653	-0.045189	-0.112134	-0.191925	-0.15407	0.101764	-0.000341723	0.0174963	0.119117	0.0574623	0.113252	0.052273
VNG0704C	0.0528498	0.0687628	-0.00878728	0.084004	0.167322	0.0558041	1.75651	2.05385	3.73577	3.2784	3.21644	2.94873	2.62565	1.28712	0.886639	0.318153	0.603838	0.024004	0.0865824	0.227165	0.185139	0.52088	1.93197	2.93536	2.84946	2.61662	1.88949	2.5629	1.81952	1.26918	2.06076	1.51247
VNG0705C	0.0030002	0.0581402	0.0780081	0.0357371	0.0447626	0.0349585	0.289309	0.386922	0.82467	0.854698	0.596464	1.08973	0.708963	0.549466	0.391374	0.132661	0.323171	-0.0524858	-0.0358827	0.0746909	0.0700387	-0.00404306	0.079571	0.85934	0.783831	0.574716	0.509719	0.637515	0.278954	0.206732	0.565076	0.291317
VNG0707C	0.710445	0.010928	0.000111657	-0.0491127	0.00348791	0.0480408	0.00974	0.0310512	0.00593481	-0.0609211	0.00979863	-0.0740372	-0.11292	-0.0250774	-0.122572	-0.0236649	0.130189	-0.0798845	-0.0511073	0.033275	0.223258	0.081518	0.125428	0.0146854	0.01044	-0.0104282	-0.00124955	-0.0261202	0.00269034	-0.100017	0.0170333	-0.0402415
VNG0708H	0.0550483	0.0458185	-0.0107983	-0.00379333	0.0398487	-0.020358	-0.0178075	0.0515432	-0.102688	-0.00940627	0.0227428	0.0101653	-0.0515346	0.0209991	-0.118692	0.0746428	-0.0809013	0.0650213	0.0635472	0.0679814	-0.00945927	-0.0411244	0.067324	-0.082232	-0.111756	0.0279793	-0.00738525	0.122663	-0.0256886	-0.0666056	0.041342	-0.0125313
VNG0709C	0.175301	-0.0111544	-0.00286395	0.000220292	0.0193521	0.00131304	0.0187882	-0.0702827	0.0228121	0.110913	0.0671716	-0.00332735	-0.00754924	0.0258096	-0.0083837	0.0724752	0.02915	0.103806	-0.00765091	0.102561	-0.0647831	-0.0287952	0.0123949	-0.0511095	-0.0987224	0.0816242	0.0416584	0.0540062	0.0911617	0.0578393	0.0389168	0.0635981
VNG0711C	0.220834	0.107885	0.285423	-0.0915556	0.0381758	0.157471	0.108655	0.215727	0.180515	-0.0347276	0.0298205	-0.0537537	-0.066706	0.0641292	0.00948102	-0.0867364	0.0474675	-0.0108543	0.176182	0.121018	0.661094	0.434994	0.593548	0.63395	0.271563	0.124147	0.275975	0.285308	0.0394648	-0.14307	0.147199	-0.0793451
VNG0713C	0.48695	0.400451	0.431841	0.298164	0.146587	0.220604	0.253045	0.263649	0.220508	0.200391	0.17899	0.0859031	0.172706	0.178042	0.105552	0.0450407	0.180083	0.0631648	0.223064	0.105247	0.604205	0.259421	0.467173	0.434528	0.418006	0.0253379	0.175657	0.144209	0.0111418	0.0664502	0.18724	0.0370411
VNG0715G	-0.0505887	-0.0364684	0.0511254	-0.0305459	0.0236829	-0.00819442	0.107606	0.0195261	0.068303	0.0596106	0.0233582	0.209469	0.253501	0.347964	0.280336	0.451051	0.360292	-0.0524573	-0.0635439	-0.0859271	-0.109762	-0.128544	-0.0834128	-0.206474	-0.0455657	-0.0478937	-0.0279174	0.116481	0.095242	0.201251	0.107003	0.0769183
VNG0716G	0.727858	0.544328	0.604166	0.495943	0.431038	0.78641	0.795652	0.826595	0.916798	0.600568	0.567992	0.230144	0.0552894	0.288148	0.228418	0.279856	0.302521	0.162452	0.555142	0.20083	0.706463	0.465159	0.539832	0.436052	0.642286	0.551497	0.676338	0.931734	0.579123	0.955889	0.91548	0.594435
VNG0717H	0.489656	0.0802144	0.374184	-0.00295428	0.04917	0.103888	-0.106139	-0.18291	0.0376122	-0.430056	-0.245706	-0.226576	-0.224997	0.0512059	-0.109044	-0.139523	0.0544315	-0.138961	0.0858393	0.0656944	0.350662	0.240851	0.492606	-0.207672	-0.254086	-0.205101	-0.160964	-0.36892	-0.276211	-0.360702	-0.365853	-0.571288
VNG0718C	-0.130652	0.091093	-0.00606122	-0.14851	0.165017	0.30524	-0.841511	-0.676854	-0.254747	-1.01676	-1.02055	0.017905	-0.223958	0.1172	-0.0243054	-0.355967	-0.30122	-0.379446	-0.25412	-0.015838	-0.0298143	0.371105	0.0906515	-0.149092	-0.392288	-0.900986	-0.748476	-0.947006	-1.48732	-1.28421	-1.30498	-1.42953
VNG0719G	0.196848	-0.00621311	0.143166	-0.0456551	0.0919838	0.0338711	0.246168	0.321425	0.0885485	-0.0407069	-0.0567117	0.107242	0.0101646	0.769156	0.263086	0.379103	0.442941	-0.0319754	-0.0775488	0.0105529	0.0215332	0.131942	0.161852	0.223086	-0.0500263	0.00974452	0.00233939	-0.0138478	-0.10896	-0.25142	-0.144521	-0.261189
VNG0720G	0.24836	0.0678187	0.146982	-0.0290049	0.0880939	0.0915939	-0.0966775	-0.092919	0.0298356	-0.0747789	-0.0147157	0.422656	0.353529	0.90483	0.56354	0.889076	0.981423	-0.00674417	0.0942344	0.102537	0.412297	0.337708	0.458934	0.0818392	0.0561295	-0.0618989	-0.0040812	0.0250608	-0.106993	0.0342343	-0.0863738	-0.0727976
VNG0723G	0.0101412	-0.00646406	-0.176908	-0.014725	0.00375251	0.0135774	-0.0360378	-0.124536	-0.0228044	0.0942469	0.0888568	0.0496523	0.0717672	0.111931	0.210009	0.0844562	0.0699396	-0.04078	-0.0882024	0.00640775	0.000810459	0.00444749	-0.121159	-0.0453556	-0.0942299	-0.043447	0.00550221	-0.0152494	0.0419937	0.17232	0.0259052	0.0890111
VNG0724H	0.0532832	0.0657403	0.0225294	0.0800591	0.00954413	-0.0524163	0.0146893	0.0505036	-0.0684316	0.110331	0.0981831	0.0221048	0.0567918	0.00273497	0.0556167	0.0585753	0.00508975	0.0227912	0.0655822	0.0876979	-0.0190267	-0.0365588	-0.0622107	0.0118684	-0.123963	0.108276	0.0307089	0.0640872	-0.0120554	0.104309	0.116362	0.0533189
VNG0725H	0.246347	0.0578731	0.0578766	-0.108347	0.0315797	0.00595024	0.212739	0.398936	0.13165	-0.117043	0.0261137	-0.100471	-0.221095	-0.134033	-0.156017	-0.110572	-0.0251404	-0.0553788	0.0237666	0.112179	0.223566	0.239733	0.42249	0.799484	0.28689	0.129298	0.141559	0.139838	0.0282445	-0.158989	0.0578032	-0.124728
VNG0726C	0.180949	0.0124802	-0.0279217	0.0376458	0.0874568	0.0438894	0.0867492	0.221918	0.0185316	-0.0641268	0.0170783	0.0764806	0.026044	0.0504801	0.0590988	0.0945903	-0.101575	0.118933	0.0273945	0.119078	0.00501241	0.0509525	0.302594	0.0477326	-0.0174038	0.0507653	0.00165653	0.145138	0.0818737	0.0954311	0.0324755	0.0673645
VNG0727C	0.310872	-0.000407386	-0.00327677	-0.0800868	-0.0209692	-0.0242871	0.0368854	0.0466321	-0.0479435	0.0148844	0.0224545	-0.0275216	-0.159447	0.048951	-0.0694527	0.00557078	0.127815	-0.00478075	-0.0729039	0.0551773	0.0380698	-0.0925253	-0.0168312	-0.123325	-0.00306967	0.00389654	-0.00720088	-0.00815384	0.0562649	-0.0374818	0.026914	-0.0151936
VNG0729H	0.08822	0.00965741	0.104615	-0.0967143	0.256041	0.317701	-0.167746	-0.0744666	0.142117	-0.316307	-0.500236	-0.26146	-0.318535	-0.160176	-0.324941	-0.530045	-0.367521	-0.147343	0.109563	0.0149347	0.255342	0.523585	0.225022	0.0744874	0.0547371	-0.339074	0.0290048	-0.0729427	-0.363303	-0.378896	0.0137426	-0.227533
VNG0730C	-0.320926	-0.0541102	-0.0314309	0.104468	-0.0370367	-0.145501	0.0674055	-0.00488485	-0.0670496	0.236744	0.0862016	0.164571	0.15239	0.0945785	0.255858	0.236399	-0.0384019	0.155969	0.10501	-0.0316467	-0.158482	-0.263315	-0.188054	-0.0472384	-0.0803556	0.239919	0.0858981	0.21369	0.282419	0.374507	0.321782	0.398144
VNG0731H	0.182454	0.131903	0.097558	-0.0201318	0.223669	0.358066	-0.291707	-0.220188	0.0260564	-0.3538	-0.41472	0.336557	0.281534	0.406871	0.42276	0.0806435	0.252106	-0.358999	-0.121494	-0.0520188	0.15919	0.69916	0.125864	-0.145557	-0.197151	-0.612163	-0.262213	-0.504976	-0.695082	-0.751205	-0.524108	-0.516516
VNG0732G	0.0431651	0.0921205	0.18068	0.118139	0.0855566	0.00388803	-0.0279634	-0.0662225	-0.0745772	-0.200182	-0.0481064	-0.28942	-0.266219	-0.156659	-0.102206	-0.113013	-0.122485	-0.0596767	0.130069	0.0635711	0.351258	0.208468	0.445419	0.08589	-0.0214519	-0.0722146	0.00767127	-0.189462	-0.31034	-0.283104	-0.183284	-0.364331
VNG0733H	0.305247	0.20707	0.29068	0.112245	0.434476	0.242645	2.5006	2.2749	3.41917	2.61048	2.95858	2.75095	3.08415	2.03983	1.82126	1.73732	1.49848	0.00446042	-0.0530779	0.236192	0.271336	0.669675	0.258126	2.05191	2.48438	2.74612	2.62907	2.76237	2.69064	2.80011	2.51762	2.58255
VNG0734G	0.294332	0.159726	0.117123	-0.34657	0.0322242	0.165054	-0.23648	-0.277356	0.0202651	-0.816466	-0.353729	-0.693854	-0.591108	-0.889886	-0.613493	-1.02745	-0.771726	-0.608786	-0.351277	-0.232539	0.181424	0.590783	0.315764	0.0967981	-0.265607	-0.591508	-0.276119	-0.745322	-0.813386	-0.8852	-1.0614	-1.19832
VNG0735G	0.131433	0.000144818	0.00876249	-0.0144095	0.0198057	-0.0574601	-0.0104729	0.00346546	-0.0650037	0.0443416	0.0471509	0.0110042	-0.00477139	0.0100314	-0.0607964	0.0304102	-0.0547059	0.0635327	0.062615	0.0331038	0.00621834	-0.0234597	-0.0476254	-0.101528	-0.169776	0.0630575	-0.0412198	-0.00824779	-0.00938345	-0.0132721	0.0461368	0.00953267
VNG0736G	-0.0267353	0.0138415	-0.00663924	0.0513116	0.105313	-0.0351886	0.023179	0.24583	-0.116348	-0.0762831	0.0463401	0.0991186	0.00681408	0.0603086	-0.013278	0.0859073	0.15166	-0.00582958	0.0279175	-0.013476	0.0415387	-0.0510081	0.0164012	0.0370781	0.14773	-0.0153696	-0.0239256	0.0103036	-0.0414662	-0.0133647	-0.0211297	-0.0452554
VNG0737H	-0.10533	-0.050301	-0.07717	-0.0138277	-0.0431789	0.244457	-0.470299	-0.281058	-0.454673	-0.275417	-0.511115	-0.338727	-0.487677	-0.378165	-0.353583	-0.473619	-0.373764	-0.162126	-0.228735	-0.153723	-0.155479	-0.139517	-0.213412	-0.310521	-0.336997	-0.542693	-0.32643	-0.445953	-0.622758	-0.692931	-0.459946	-0.234016
VNG0738H	-0.0224014	0.0398871	0.0739302	-0.0618255	0.137025	0.182021	0.350607	0.382158	0.0667372	-0.272097	-0.210994	-0.345131	-0.333423	-0.0132773	-0.0346832	0.0202944	0.054882	-0.105325	-0.085887	-0.0932852	0.159188	0.388954	0.280947	0.518432	0.356528	0.0663803	0.102981	-0.053086	-0.153923	-0.157091	-0.139325	-0.372736
VNG0740C	0.0654342	0.0853168	0.0265911	-0.0163274	0.145243	0.495553	0.313876	0.264323	1.04796	0.379908	0.342983	0.800949	0.820457	0.782556	0.865184	0.793487	0.750937	-0.0670163	0.0567858	-0.0317083	0.194426	0.482078	0.118992	0.564561	0.442863	0.479015	0.635425	0.615351	0.249123	0.165467	0.496821	0.414587
VNG0741H	0.177277	0.0777137	-0.0225331	0.0226795	-0.0256224	0.00027243	-0.0322379	0.0959966	0.0257377	-0.267509	-0.0841544	-0.0525368	0.0486835	0.0320732	0.0575626	-0.124162	-0.0102063	-0.207057	0.0288881	0.0464362	0.346882	0.334037	0.512767	0.149031	0.275317	-0.0826169	-0.00790468	-0.146611	-0.214363	-0.0818324	-0.112718	-0.319821
VNG0742H	0.186313	-0.0155932	-0.0857247	-0.105235	-0.0515322	0.135443	0.302796	0.383772	0.595768	0.10066	0.128521	0.189587	0.0208056	0.289577	0.243908	0.137092	0.296869	0.0984689	0.122965	0.210653	0.324822	0.710466	0.476003	0.816374	0.758724	0.726726	0.855831	0.79129	0.694638	0.223546	0.649745	0.612841
VNG0743H	0.122356	0.0517601	0.147319	-0.0599118	-0.0130891	0.0203335	0.0892634	0.131598	0.17086	0.00207486	0.00835474	0.427845	0.16866	1.45837	0.34607	0.779864	0.674395	0.101246	0.102154	0.185704	0.346406	0.0331846	0.460043	0.14237	0.145631	0.0838812	0.0797935	0.272755	0.0628989	0.0355223	0.271949	0.0928632
VNG0745G	0.0386834	-0.0201794	-0.0214477	-0.172546	0.111075	0.135589	-0.0137156	-0.0595276	-0.0696692	-0.534798	-0.344587	-0.31731	-0.335931	0.0529351	-0.0929933	0.106397	-0.0311829	-0.0413795	-0.00798286	0.0710792	0.253955	0.586948	0.705826	0.340231	0.661331	-0.143172	-0.199469	-0.0934236	-0.321585	-0.248997	-0.29962	-0.536101
VNG0746C	-0.0288462	-0.0300557	-0.0979496	0.099408	-0.00125504	-0.0576252	-0.0766924	-0.000720107	-0.0444175	0.0379598	0.0318585	0.0205337	0.00173958	-0.0263847	-0.00821486	0.0177067	0.015077	0.03313	0.0505631	-0.000737109	-0.0176208	-0.102692	-0.0341881	-0.136605	-0.0321868	0.0203047	-0.0101905	0.119142	0.0609759	0.044944	0.0714043	0.0455706
VNG0748G	0.0706986	0.023755	-0.0267221	-0.0199286	0.00901037	-0.0780988	0.071261	0.0231198	-0.0569337	0.0490471	0.109707	0.0258189	0.0734848	0.0542356	-0.026618	0.0546984	0.0242624	0.0353264	0.0980709	-0.125172	-0.0587159	-0.0733288	-0.0298952	0.00986148	0.0759355	0.0394392	-0.0161765	0.0772257	0.0727071	0.119535	0.0728378	0.163613
VNG0749G	-0.178567	-0.0161491	-0.0159625	0.0812347	0.00388179	-0.134685	-0.0197386	-0.0530737	-0.105207	0.0265027	0.0418276	0.049766	0.0441985	0.00181363	0.105964	0.0865591	-0.105851	0.012281	0.119184	-0.0730391	-0.234946	-0.179854	-0.13104	-0.075954	-0.0771985	0.0451249	-0.0245332	0.136599	0.0549222	0.219034	0.149144	0.130281
VNG0750C	-0.0119818	-0.0339784	-0.0238529	-0.0444088	0.04753	0.0695721	-0.0288925	-0.00644765	0.049453	0.0232226	-0.0196776	-0.0185926	-0.079757	0.0110715	-0.0148649	0.0157179	-0.0522659	0.110475	-0.0245863	0.0216519	-0.0705244	0.0289121	-0.0631428	0.020979	-0.136076	0.0373049	0.016324	0.067569	0.0670708	0.0335933	0.0349628	0.0487428
VNG0751C	0.561244	0.0389574	0.0355326	0.00123821	0.0137572	0.0102692	-0.0100433	0.0404753	-0.00255313	-0.181365	0.0741226	-0.183132	-0.115303	-0.151745	-0.14026	-0.163276	0.0156373	-0.0327138	0.15252	0.0343391	0.291928	0.278135	0.481289	0.293887	0.222475	-0.0586135	0.0308955	0.0674408	-0.0629442	-0.08445	0.010534	-0.0949864
VNG0752G	-0.123652	-0.0541023	0.00538459	-0.00649119	-0.093305	-0.0193345	-0.0227418	-0.0927185	-0.0458603	0.0707534	0.038138	0.0488857	0.105098	0.0936055	0.0766271	0.209035	0.0786333	0.101737	0.0158118	-0.0492133	0.0546221	-0.0316836	0.0329494	-0.0636818	0.158951	0.0403893	-0.0409357	0.168544	0.122762	0.167552	0.240469	0.176617
VNG0753G	0.0867898	-0.0186354	-0.056445	0.069895	-0.0364101	-0.0620494	-0.0571925	-0.124649	-0.0482667	0.0749434	0.107335	-0.0020576	-0.0167942	-0.0645547	-0.116689	0.0613699	0.192295	0.0195457	-0.0601514	-0.0372862	0.0710228	-0.043204	0.0425638	-0.12561	0.0483546	0.0160911	0.0133725	0.0143756	0.0689385	0.106803	0.0792157	0.222495
VNG0754C	0.0238386	-0.0335545	0.00287386	0.103743	-0.0306261	-0.127222	-0.0869131	-0.0351551	-0.239382	0.0643297	0.0911054	-0.00727237	0.0512598	0.0112061	-0.0746092	0.0502681	0.0582313	0.0910128	0.0988549	0.00152678	-0.00491636	-0.170624	-0.0721223	-0.0464377	0.0287568	0.00376749	-0.00197106	-0.102836	-0.00845377	0.0646989	-0.00455605	0.0624159
VNG0755C	0.106568	-0.00377683	-0.0566901	-0.0263944	-0.0576976	0.046387	-0.00729067	0.00761525	0.0179185	0.0569386	0.0466908	-0.0390103	-0.0226767	0.00920529	-0.0377429	0.0439282	0.117229	0.0447865	-0.082984	-0.00651285	0.0754326	-0.0825949	-0.0661172	0.0088874	-0.0333672	-0.0377738	-0.0605934	0.032246	0.074407	0.0110911	0.0053309	0.0199192
VNG0757G	-0.0542274	-0.0280352	-0.0450918	-0.098627	-0.11308	-0.0991244	-0.0606991	-0.0608341	-0.11777	0.136516	0.0925522	0.0312986	0.109864	0.00951841	0.130354	0.015109	0.111466	0.0137187	-0.162117	-0.0954382	0.0561795	-0.181101	-0.160841	-0.230662	0.107226	-0.0894212	-0.01556	-0.0609306	0.179987	0.150965	0.100766	0.176205
VNG0758C	-0.161061	-0.0255107	-0.0579792	-0.0502007	-0.0363534	-0.091464	0.0113449	-0.0367755	-0.10054	0.143491	0.0388143	0.0701383	0.139005	0.0806158	0.112717	0.0803874	0.0326194	0.0720719	0.0708388	-0.0520524	0.00503988	-0.0818213	-0.142267	-0.126633	-0.0738681	0.0814549	-0.0300591	0.0750033	0.0659314	0.142127	0.1446	0.256695
VNG0759H	-0.0575377	-0.026387	-0.0045889	0.0196663	-0.0851456	0.0733988	0.0213456	-0.043433	0.139659	0.144799	-0.0205576	0.0864375	0.0298017	0.0504003	0.100546	0.09075	-0.0972337	0.150902	-0.0498931	0.0215322	-0.224115	0.0257525	-0.155201	-0.106928	-0.272412	0.0678288	0.0169076	0.109664	0.156738	0.0687048	0.106842	0.140237
VNG0761G	-0.274896	-0.0463441	-0.119765	-0.126953	-0.0505901	-0.033031	-0.322649	-0.391312	-0.175646	-0.446263	-0.235285	-0.281811	-0.298445	-0.270721	-0.163998	-0.255715	-0.229725	-0.193835	-0.112703	-0.0531122	-0.0344648	0.079977	0.119628	-0.22335	-0.285212	-0.400644	-0.282319	-0.493008	-0.613486	-0.467298	-0.648347	-0.699486
VNG0762H	0.265918	0.546391	0.459992	0.193135	0.537303	0.696975	0.254164	0.296065	1.618	0.22023	0.102171	1.00921	0.880108	1.3747	1.28863	1.2563	1.14253	-0.134634	0.215013	0.348534	0.443629	1.1923	0.417671	0.776806	0.571432	0.254024	0.187173	0.0360407	-0.986276	-0.943791	-0.629685	-0.799156
VNG0763G	-0.164279	-0.0048505	-0.0733626	0.0651159	-0.00760772	-0.0674026	-0.044407	0.0129429	-0.148446	0.0791691	0.0698354	0.14912	0.151451	0.0853669	0.0458305	0.129744	0.105749	0.131244	0.0445481	-0.00215767	-0.0351885	-0.155178	-0.0729747	-0.166458	-0.0356142	0.00830331	-0.0133989	0.0968316	0.0307783	0.114838	0.0253564	0.104655
VNG0764C	-0.0628546	0.148053	-0.140472	-0.10993	-0.1546	-0.0241047	0.148199	0.402165	2.23532	1.26514	1.26904	1.58849	1.56442	1.54368	1.63293	1.47663	1.45046	-0.232896	-0.0432277	0.0721252	0.32299	0.657035	0.287885	0.893944	0.743834	0.48893	0.280511	0.198449	-0.371897	-0.275017	-0.148483	-0.167072
VNG0765H	-0.0868423	0.00325474	0.00814104	0.0176708	-0.00817868	-0.118779	-0.0140755	-0.146298	-0.120417	-0.150028	0.0427371	0.0850499	0.150419	0.198177	0.0564392	0.1868	0.0142336	-0.027632	0.117464	-0.0824408	-0.0469535	-0.222169	0.0723627	-0.054673	0.025118	0.021404	-0.0846611	-0.129439	0.0229447	0.0379905	-0.065605	-0.0672687
VNG0766G	-0.130828	0.00679117	0.0150025	0.0236491	0.134518	-0.0713771	-0.061873	0.00037905	-0.171142	0.0448394	0.0503372	0.0237976	0.0121964	-0.00484841	-0.0686549	0.0485481	-0.0124766	0.00777426	0.0571743	0.0866163	-0.0184643	-0.119439	-0.0476154	-0.0396584	-0.011504	0.00855481	-0.01041	0.0290202	0.00674368	0.0353794	0.0694747	-0.00495831
VNG0767H	0.0280851	-0.062558	-0.0379647	-0.173802	-0.0639744	-0.0781662	0.00787508	-0.136895	0.0185749	0.0198141	0.0659789	-0.00257538	0.137393	-0.0142863	0.0252445	0.0121035	0.0927362	0.0359502	-0.101127	-0.0327879	-0.028846	-0.0940968	-0.145972	-0.12916	0.0257329	-0.0181886	-0.0388375	0.0720839	0.170278	0.280916	0.074523	0.162426
VNG0768H	-0.250296	-0.0795485	-0.101483	0.00196882	-0.0887275	-0.347466	-0.0592126	-0.0474255	-0.180201	0.22692	0.313315	0.0737627	0.211638	-0.0498117	0.109826	0.113103	0.162449	0.0856619	-0.0668334	-0.142082	-0.239453	-0.437403	-0.183768	-0.154156	0.166308	0.0976562	0.00299436	0.0695798	0.431864	0.450698	0.27149	0.413252
VNG0769H	-0.0164705	0.0636699	0.0310652	0.0316745	-0.067333	-0.0259225	0.0268752	0.0407428	-0.0127839	0.110733	0.0225767	-0.0294821	-0.0323706	-0.102811	0.0128661	-0.0578025	-0.0574319	0.0796512	0.0461637	0.135086	0.0604209	-0.000267452	-0.0262163	0.122597	0.0205622	0.136291	0.0623932	0.108391	0.104275	0.0758622	0.140847	0.0716561
VNG0771G	-0.231033	-0.0381842	-0.00795383	-0.0392268	-0.0866904	-0.112182	0.0102704	0.0388919	-0.00235986	0.176543	0.108111	0.119522	0.199295	0.191108	0.149432	0.206736	0.194594	0.019531	0.00443252	0.0490132	-0.0523588	-0.169846	-0.0671974	-0.0206986	-0.010229	0.0318848	0.0487894	0.0438431	0.151755	0.167836	0.0959428	0.12741
VNG0772H	0.05459	0.0183254	0.0627186	0.0837044	0.119017	0.101049	-0.268534	-0.230296	-0.4167	-0.409174	-0.48376	-0.137363	-0.16988	-0.0456677	0.0708051	0.0692902	0.0599729	0.0625402	0.0205798	0.010218	0.00910607	0.0310507	-0.0251413	-0.0345621	-0.0458279	-0.272293	-0.356656	-0.415195	-0.342687	-0.760939	-0.415691	-0.442483
VNG0775G	0.0801426	-0.0360762	0.0537954	-0.0370744	-0.0337712	0.0793245	0.0761956	0.0796132	0.151822	0.0984239	0.0514795	0.108109	0.0151169	0.0547452	0.123002	0.0693458	-0.0678213	0.0650998	-0.0704892	-0.0286274	-0.181366	0.178004	-0.0757149	0.0215973	-0.136641	0.167931	-0.0217701	0.134062	0.212981	0.0888089	0.136311	0.158153
VNG0777G	0.119472	0.090311	0.202854	-0.122931	0.449707	0.251027	0.753473	0.318706	0.632401	-0.206384	-0.224981	-0.347984	-0.275985	0.134995	-0.241447	-0.091021	-0.181603	0.979934	0.956342	1.05419	0.953361	1.65026	1.12046	1.27111	1.34411	1.33225	1.26207	1.0462	1.02061	0.534789	0.928322	0.956398
VNG0778C	0.287013	0.0809396	0.339527	-0.145604	0.356751	0.206739	0.923951	0.447083	0.7056	-0.138735	-0.17191	-0.331987	-0.2312	0.080969	-0.234069	-0.0911355	-0.238563	0.926222	0.918844	1.12913	1.14381	1.96993	1.19375	1.79088	1.49555	1.32638	1.33468	1.20192	0.93779	0.376084	0.910342	0.783385
VNG0779C	-0.140957	-0.0143963	-0.0242801	0.0682059	0.0328572	-0.103262	0.0357889	0.0631424	-0.0609292	0.127528	0.124343	0.0495202	0.102531	0.0122628	0.0543328	0.0409829	0.03246	0.0716513	0.115798	0.0236205	-0.0254858	-0.126266	-0.0357381	-0.0155645	0.0229279	0.0997631	0.0497546	0.24111	0.0723648	0.191742	0.115575	0.16729
VNG0780H	0.0411978	-0.0416003	-0.00493111	-0.0762532	-0.00249135	0.0151669	-0.00816658	0.00246407	-0.0383198	0.090432	0.0178612	-0.0112229	0.0444435	0.045066	0.138133	0.0304353	-0.026192	0.0282312	0.0250852	0.0235906	-0.0771373	-0.0253383	-0.202909	-0.0718917	-0.16879	0.0491895	-0.0547233	-0.0229468	0.112377	0.132667	0.10065	0.10519
VNG0782H	-0.158932	-0.0612712	-0.0874929	0.0366415	-0.165563	-0.174876	0.0182888	0.00483551	0.0324341	0.298197	0.22884	0.0779157	0.184092	0.0111703	0.0821347	0.0573926	0.0929774	0.00405922	0.0443442	-0.073046	-0.130197	-0.307551	-0.20055	-0.119673	0.139075	0.16006	0.0942938	0.179953	0.33104	0.463643	0.333345	0.426448
VNG0784G	-0.186844	-0.0550663	-0.0328807	-0.0607271	-0.0723784	-0.0764997	-0.0393103	-0.0238616	-0.0495082	0.159398	0.134803	0.0471001	0.196165	-0.009147	0.100276	0.042103	0.0344203	-0.00677081	-0.00182014	-0.0553301	-0.115414	-0.167313	-0.173985	-0.239698	-0.0478382	0.0243097	-0.0396557	0.119667	0.255042	0.305144	0.208583	0.200517
VNG0786G	-0.0540583	0.0511668	-0.324156	-0.357468	0.0225174	0.128984	0.881678	0.719042	1.12253	-0.0425204	0.0461484	-0.620188	-0.984719	-1.05066	-1.23183	-1.49312	-1.37651	-1.03873	-0.49972	-0.762396	-0.116014	0.263356	0.0626734	1.03195	0.737849	0.480175	0.808341	0.494681	0.0224013	-0.356542	0.246006	0.161252
VNG0787G	0.0218663	-0.0204575	-0.0179479	0.0234249	-0.0755619	-0.0101268	-0.0227374	-0.117019	0.0802683	0.0852344	0.0474774	0.13164	0.1066	0.179431	0.104486	0.166557	0.198949	0.123475	-0.0266039	-0.0129439	-0.133271	-0.0765712	-0.119191	-0.086554	-0.0683362	0.0150061	0.00915301	0.00011948	0.147748	0.0269391	0.0996397	0.149376
VNG0788H	0.0464977	-0.0190511	0.00680704	0.0739449	0.0531155	-0.039212	-0.0343267	0.00302047	-0.0676039	0.0501998	0.0384318	0.108476	0.0669776	0.0904287	-0.00785322	0.0798093	0.0555552	0.0761614	0.103245	0.0906984	0.0670757	0.00683404	0.0889028	-0.0397297	-0.122698	-0.0114002	-0.0160476	0.0337796	-0.0203855	0.0733639	-0.000985592	-0.0169433
VNG0789C	-0.180026	-0.0766784	-0.0186764	0.0305357	-0.056123	-0.0899694	-0.00813855	-0.16003	0.0236606	0.151168	0.116775	0.0498447	0.210589	0.000996405	0.0978049	0.115875	0.0407875	0.0930323	-0.093566	-0.0645692	-0.200313	-0.2263	-0.223359	-0.108498	-0.0920117	0.0949184	-0.00429518	0.0144212	0.308838	0.3474	0.233665	0.267581
VNG0790G	0.0526066	0.0216751	-0.0165625	-0.0166591	-0.0731253	-0.0487566	-0.00692285	0.0340837	-0.12556	0.117158	0.0172958	0.0262725	0.0529499	0.01284	-0.0354644	0.027199	0.102742	0.0161241	-0.0150357	-0.030496	-0.0362481	-0.115507	-0.0752366	-0.126875	-0.0283541	-0.021536	-0.0407898	-0.0715738	0.0702116	0.0697289	0.0276692	0.0489523
VNG0793G	-0.130485	-0.0171717	-0.0367334	0.108066	0.0765753	-0.123024	-0.0974132	-0.0843517	-0.115506	0.0623309	0.117808	0.155005	0.199639	0.126719	0.118868	0.213403	0.00620122	0.0300886	-0.0223355	-0.0113972	-0.0663002	-0.177148	-0.0250124	-0.105299	-0.106601	-0.0732998	-0.0695261	-0.00307015	-0.0365724	0.0661714	0.0130518	0.139515
VNG0794G	0.104708	-0.0480687	-0.0588028	-0.032965	0.0417036	-0.123363	-0.0618498	-0.0440542	-0.189155	0.120242	0.0816695	-0.0448087	0.0869573	-0.0378112	-0.0249253	-0.0120876	0.144052	-0.0515947	0.0157549	0.048815	0.159259	-0.116564	-0.0227584	-0.0909773	0.0265804	-0.1	-0.0423128	-0.0324284	-0.00701435	0.0353058	0.0217736	0.0318748
VNG0795G	-0.00695105	-0.0222087	-0.00450229	-0.0019084	-0.0995141	0.0890759	-0.0422947	-0.211392	0.194255	0.0725786	-0.028136	0.0484774	-0.0202004	0.0221305	0.0407789	0.0139953	-0.113296	0.179394	-0.0806136	-0.00373205	-0.301776	0.0317887	-0.154987	-0.0948524	-0.297696	0.0815339	-0.0076476	0.051723	0.165991	0.0677594	0.0528746	0.135175
VNG0796G	0.122859	0.000780414	-0.00214079	0.0308453	0.0382966	0.070853	0.004301	-0.0514336	0.06231	-0.0690627	-0.0214437	0.0330343	-0.0997725	-0.0294206	-0.0837388	-0.0148793	0.0469622	0.135315	0.071549	0.217389	-0.0766061	0.06175	0.0967521	-0.0351239	-0.127672	0.0322863	0.0735736	0.0535661	0.0955326	-0.0332763	0.0188254	-0.00556819
VNG0798H	0.0501469	-0.0084728	-0.0183829	0.032614	-0.0732156	0.00206588	0.0345728	-0.0955852	0.0361947	0.0161842	0.0574077	0.0263838	-0.00190736	0.0159618	-0.0133801	0.0717063	0.0453488	0.140454	-0.0320707	0.0031362	-0.14025	-0.101641	-0.100924	-0.0661194	-0.0700194	0.0607846	-0.0280757	-0.00844861	0.129301	0.1766	0.0897462	0.0990103
VNG0799C	-0.0565065	-0.0538153	-0.118064	-0.0948578	-0.0188372	-0.0619086	-0.0220819	0.155875	-0.0718259	-0.0324178	0.010316	0.0109957	0.18512	-0.0208611	0.0658917	-0.0107139	0.0444273	-0.0812357	0.0730806	-0.0108951	0.0218352	0.00920756	0.0711465	0.0545897	0.0870237	-0.0333415	0.0471661	0.065713	0.0522935	0.0821782	0.115493	0.0135018
VNG0800H	0.0648142	-0.0617911	-0.0558599	0.0324137	-0.0685763	-0.0596677	0.0116759	-0.0330562	-0.0556097	-0.0434056	-0.0131743	0.0447933	0.0781444	-0.0680218	0.00115368	0.0674034	-0.0781569	0.0422574	0.0579013	-0.0111934	-0.00530956	-0.00117046	-0.114094	-0.00442765	-0.0455751	0.0768575	-0.0567199	-0.0452236	0.0411528	0.22878	0.084077	0.0769007
VNG0801C	-0.319127	-0.0192492	-0.0474834	0.0938995	0.000494644	-0.19219	0.08552	0.101461	-0.13036	0.237195	0.205168	0.292831	0.254459	0.285961	0.0755962	0.317475	0.232247	0.093264	0.126998	-0.101834	-0.168537	-0.290648	0.0286215	0.0823496	0.0963271	0.13018	0.011943	0.161342	0.220609	0.302334	0.219655	0.276558
VNG0804C	0.0405818	0.218949	0.0623806	0.0788676	0.078029	0.238312	-0.0525735	0.00989262	0.0984748	-0.60478	-0.45587	-0.672483	-0.710119	-0.400592	-0.752045	-0.644097	-0.633456	-0.078885	-0.128127	0.00533223	-0.0099769	0.393493	0.075696	0.462433	0.0806675	-0.155388	-0.0674844	-0.411016	-0.459243	-0.786045	-0.552439	-0.601146
VNG0806G	-0.258385	0.0254731	0.0317119	0.161649	-0.0729687	-0.0910151	0.000479814	0.0121487	-0.04583	0.0973997	0.0986912	0.00618888	0.0300277	0.00983054	0.0654138	0.120127	0.0109118	0.153724	0.0950449	0.0267614	-0.0060558	-0.186558	0.0712965	0.173651	0.118902	0.188429	0.0102385	0.0639765	0.196395	0.241569	0.183704	0.240652
VNG0808G	0.124073	-0.0466163	-0.00871997	-0.0953765	-0.0562237	0.0281218	-0.0704428	-0.131063	0.0662644	0.112602	0.00357556	0.0113384	-0.00407032	0.0211923	0.0985707	0.00223304	0.0752798	-0.00591415	-0.0546198	0.0207801	-0.0937746	0.091174	-0.0199762	-0.1534	-0.215538	0.0423976	-0.074485	-0.0138455	0.0756654	-0.00839892	0.0163115	-0.0309475
VNG0810H	-0.193973	-0.0892991	-0.0473033	0.072389	-0.0113281	-0.141614	-0.0109181	-0.064038	0.0283135	0.230494	0.206868	0.147588	0.285769	0.188496	0.178429	0.257628	0.120793	0.168059	0.277152	0.0199865	0.146662	-0.149159	0.0555623	-0.0917951	0.275223	0.143168	0.1566	0.367144	0.373395	0.522795	0.484774	0.550631
VNG0811H	0.110315	0.0619872	0.138916	-0.089431	0.381535	0.32141	-0.376726	-0.32536	-0.224973	-0.851831	-0.43235	-0.346788	-0.354661	-0.258059	-0.233326	-0.297821	-0.241013	-0.123446	-0.0458445	0.141904	0.236797	0.676524	0.997467	0.0751681	-0.24008	-0.473768	-0.361325	-0.552138	-0.533667	-0.608351	-0.683125	-0.801084
VNG0812G	0.00374671	-0.075383	0.015107	0.033147	0.0813615	0.0618224	-0.0211376	0.054968	-0.0825508	-0.0514315	-0.016149	0.0349038	0.0881078	0.093848	0.0693105	0.0674675	0.0713226	0.0536911	0.0715002	0.0947049	0.0369268	-0.0557401	-0.0880206	-0.105102	-0.0480627	0.00283766	-0.0112098	0.152167	0.182733	0.14014	0.0602377	0.0862019
VNG0813G	0.0456932	0.139311	0.253221	0.112081	0.224345	-0.0203516	0.407147	0.531223	0.104321	0.0779738	0.118883	1.24585	0.885289	1.75101	1.26529	1.24127	1.3051	0.0198428	0.106588	0.181202	0.196334	0.196363	0.456169	0.770143	0.352035	0.170634	0.111096	0.163558	-0.106789	-0.0571987	-0.0760662	-0.07359
VNG0814C	0.105546	0.0504628	8.41e-05	0.0494652	0.0362163	0.00433359	0.115905	0.243565	0.171872	-0.0720575	0.068447	0.150224	0.102492	0.457085	0.145283	0.29433	0.343718	0.0432739	0.118746	0.185212	0.285801	0.160369	0.410249	0.299828	0.099012	0.0792383	0.181565	0.291139	0.0768027	0.0476276	0.163828	0.104095
VNG0815G	-0.273671	-0.0146777	-0.0676952	-0.00479149	0.0196783	0.0194878	-0.0368032	-0.079662	-0.0680533	0.122332	0.00980755	0.064488	0.0873138	-0.0490229	0.104405	0.112252	-0.209566	0.0988679	-0.144574	0.0378216	-0.193933	-0.0560976	-0.12155	-0.140294	-0.16215	1.33e-05	-0.0510615	0.047183	0.148665	0.120117	0.0288724	0.172226
VNG0816G	-0.0188768	-0.0154333	0.0228784	0.0113162	0.0156168	-0.0232585	0.00276534	0.0547751	-0.0803899	0.0234993	0.0179369	0.000653761	-0.0572552	-0.0239413	-0.0492905	0.028093	-0.0357841	0.0456992	0.0441028	0.124095	0.0540416	-0.045438	0.0504632	-0.0450773	-0.142033	0.029627	-0.0226155	0.023105	0.0101639	-0.0190895	-0.0217956	-0.0420871
VNG0818C	-0.229986	-0.0180649	-0.0336886	0.0701271	-0.126645	-0.119469	-0.0361088	-0.0653497	-0.0572344	0.0891306	0.0650454	0.0747191	0.146722	0.0334427	0.0676021	0.0962153	-0.0287726	0.0156069	0.134273	-0.0707065	-0.150694	-0.180417	-0.127005	-0.0407364	0.0500759	0.0115671	-0.0253705	0.0532773	0.0954906	0.25876	0.139635	0.184614
VNG0819C	-0.0944086	0.027085	0.0326913	-0.000701939	-0.0154095	-0.00894685	0.1265	0.0950982	0.0889039	0.0994142	0.121243	0.0961446	0.00951267	0.0168058	0.0762535	0.0111053	-0.181636	0.101164	0.0462012	0.0648273	-0.0470895	0.064194	0.129166	0.200987	0.0480133	0.308968	0.297308	0.391938	0.209438	0.210871	0.275539	0.255103
VNG0821C	-0.182245	-0.0115409	-0.0270625	-0.120885	0.0420036	0.0526796	-0.044069	0.0555159	0.23414	-0.0844393	-0.0546339	0.00366774	0.0421454	0.46481	0.442734	0.534775	0.573154	0.0504651	0.160186	0.148419	0.181604	0.316348	0.0772925	0.220039	0.224447	0.340681	0.400877	0.45829	0.359244	0.180883	0.205064	0.31672
VNG0822C	0.182917	-0.0136838	0.00745878	-0.0128476	-0.0350239	-0.00595982	0.0385637	0.0308056	-0.053909	0.0506451	0.0289947	-0.0107215	-0.0344368	0.0144135	-0.113776	0.0205522	0.12286	0.0320377	-0.034937	0.0987883	0.0868117	0.0165259	0.0169129	-0.0483852	-0.144987	0.00668607	-0.0923358	-0.00622781	0.00439817	-0.0681933	-0.0324725	-0.0549073
VNG0823G	-0.24225	-0.0848171	-0.0755933	0.110162	-0.00387977	-0.177378	-0.0804749	-0.0486187	-0.22683	0.221087	0.134463	0.0216003	0.21617	-0.0493745	0.124448	0.0976252	0.133891	-0.0116677	0.0856518	-0.111018	-0.0751005	-0.350289	-0.157261	-0.083669	0.102658	-0.00179365	-0.010799	0.0332398	0.124373	0.241382	0.0886906	0.249352
VNG0824G	0.029517	-0.042419	0.00829844	0.0576459	-0.0881658	-0.0205393	0.0305212	-0.0600817	-0.042729	0.128173	0.00979745	0.0396016	0.0354902	-0.0391503	-0.0700966	0.0548299	-0.0661466	0.141178	0.0279013	0.00470404	-0.0393651	-0.0254532	-0.0573211	-0.200384	-0.10414	-0.052658	-0.0540277	0.0405837	0.0362948	0.0092361	0.0814455	0.0449865
VNG0825C	0.463583	-0.0215283	0.130787	0.0715177	0.0284976	0.15495	0.0493141	-0.0538244	0.307606	-0.086648	0.0235197	-0.0416729	-0.175603	0.0979882	0.0243573	0.0308094	0.143825	0.00709086	0.0832932	-0.00557621	0.119801	0.526027	0.156379	0.0877686	-0.0204429	0.00614305	0.0624704	0.0950067	0.0578743	-0.0419839	0.157933	-0.000312802
VNG0826C	0.365854	0.212024	0.213485	0.069491	0.055169	0.192537	-0.023919	-0.00798068	0.199182	-0.223694	-0.0836712	0.31792	0.0999109	0.82903	0.394399	0.445056	0.733252	-0.01768	0.0122053	0.108799	0.300523	0.35807	0.344627	0.282522	-0.0743759	-0.141398	0.0659776	-0.202178	-0.159263	-0.31385	-0.325947	-0.451133
VNG0828H	-0.0423271	-0.0927618	-0.0274591	-0.0133704	-0.0281206	-0.0879478	-0.0200696	-0.0181275	-0.173027	0.103346	0.0941628	-0.0121269	0.173424	-0.0354949	0.0190926	0.0411909	0.0383742	0.0156121	0.0511943	-0.0775594	0.00590999	-0.17886	-0.0390501	-0.0558948	0.0326842	-0.0257208	0.0154814	0.0181295	0.0196595	0.1243	0.0225688	0.0403497
VNG0829G	-0.0285227	-0.0410021	0.0579824	-0.0354954	0.0151822	0.0115046	-0.0393225	-0.013571	-0.0233963	-0.0852673	-0.0417711	0.0207989	-0.014307	0.0134037	-0.0444974	-0.000516902	0.042299	0.0708466	-0.0535305	0.0488309	-0.0510528	-0.0669825	0.00299863	-0.121577	-0.102544	-0.0404074	-0.0564334	0.093864	0.0893326	0.0228182	0.0301198	-0.00154778
VNG0830G	-0.0857304	-0.0703226	-0.00668605	-0.0677851	0.00179617	-0.07857	-0.0396589	0.0252572	-0.175488	0.115015	0.0693462	-0.00447493	0.0456075	-0.107264	-0.0722454	0.0706886	0.0968268	0.0383633	0.00771356	0.0517541	0.0274817	-0.0926809	-0.0113521	-0.116825	-0.0248817	-0.0134112	0.017966	0.00875527	0.0520605	0.0264054	0.0041137	0.0693443
VNG0831G	-0.13765	0.0229631	0.102136	0.0680056	0.11239	0.0566082	0.0442609	0.106728	0.0512351	-0.182089	-0.0529101	0.0513553	-0.0693488	-0.047864	-0.0322833	-0.0287607	-0.201155	0.156209	0.143734	0.16636	0.0223976	0.0870123	0.199057	0.0373768	-0.09684	0.201711	0.157033	0.285308	0.107704	0.104223	0.133592	0.113584
VNG0832C	0.0645788	0.0416774	-0.0602441	-0.0495341	-0.00989151	-0.0635649	0.0284949	-0.071363	-0.00918733	-0.0576517	0.0222509	0.0219898	0.07053	-0.0473604	0.0320946	0.0532184	0.0257725	0.0597981	-0.00421584	0.0595787	-0.103666	-0.0029971	-0.118504	0.0258722	-0.0426364	0.0496415	-0.0171863	0.0992432	0.129551	0.222942	0.0988399	0.172052
VNG0834C	0.0595964	0.262561	0.109889	-0.00108219	0.273708	0.604319	-0.310646	-0.227869	-0.166733	-1.13475	-0.946775	-1.41535	-1.30554	-1.356	-1.15816	-1.37046	-1.36113	-0.0591903	0.163309	0.278742	0.37277	1.15816	0.644872	0.322236	0.179847	-0.789166	-0.515732	-1.02038	-1.37394	-1.27841	-1.50357	-1.40935
VNG0835G	0.0371615	0.00110082	-0.0355491	0.0329644	0.0342771	-0.0413867	0.0869451	-0.00229979	-0.0485006	-0.0341024	0.00201204	-0.138841	-0.137574	-0.145948	-0.147411	-0.147198	-0.141678	0.0101146	-0.0486324	0.0288912	0.0718933	0.0354179	0.134115	0.0142591	0.13595	-0.0185635	-0.039908	-0.00788714	-0.10304	0.0407816	0.0365935	0.000237182
VNG0836H	0.142542	0.094438	0.073955	0.016975	-0.0263435	0.0215908	-0.175331	-0.237849	-0.157693	-0.283985	-0.140376	-0.228854	-0.124391	-0.212778	-0.224941	-0.117569	-0.260291	0.089134	0.305291	0.196974	0.339556	0.101524	0.407677	-0.103064	-0.118386	-0.179272	-0.148507	-0.125946	-0.26177	-0.190173	-0.266595	-0.282693
VNG0837H	-0.222172	-0.125117	-0.0943375	0.0149862	-0.157871	-0.144173	-0.0603003	-0.0996565	-0.0777642	0.27798	0.248687	0.0794186	0.122305	-0.0181966	0.0650902	0.143994	0.07774	0.185549	-0.0364729	-0.0272092	-0.206556	-0.345665	-0.220095	-0.153742	-0.0441746	0.165297	0.0958338	0.18715	0.370681	0.480048	0.337821	0.453279
VNG0838G	0.105665	-0.0543803	-0.0477464	-0.0838978	-0.0607097	0.0484374	0.0261863	0.0267881	0.0136498	0.0408182	-0.0612375	-0.036431	-0.0128138	-0.018532	-0.0180652	0.0501788	-0.0526788	0.0452701	-0.0262845	0.125518	-0.00972957	0.0379939	0.0413399	-0.166996	-0.246372	0.0113262	-0.0606351	0.126842	0.059416	0.0237449	0.0212756	0.0420546
VNG0840H	-0.103656	-0.000653325	0.0414713	0.0232635	0.0437498	-0.151138	-0.0558363	-0.143144	-0.207348	-0.28794	-0.0795602	-0.239556	-0.139018	-0.22658	-0.159103	-0.169789	-0.119928	-0.0989048	0.00711709	-0.105305	0.00582887	-0.182536	0.210809	-0.0420607	0.202434	-0.160462	-0.144088	-0.281937	-0.286043	-0.0827429	-0.166284	-0.362906
VNG0841G	0.0985827	-0.0287341	0.00548548	-0.00540922	-0.0240418	0.0982077	0.00674298	0.0358479	-0.0122113	0.0333648	-0.0129868	-0.0113609	0.0337477	0.0142478	0.00792814	0.0497338	-0.129301	0.0712894	0.0331417	0.0281874	-0.150827	-0.00888302	-0.0515911	-0.148595	-0.181457	-0.00990431	-0.0281581	0.054539	0.0812059	0.0184469	0.0180836	0.0586186
VNG0845C	0.00128051	0.00197468	0.0490591	-0.0722742	0.0365005	-0.0444295	0.012053	0.0253412	-0.0750827	-0.0191553	0.00848521	0.038116	-0.0482508	-0.0136859	-0.104665	-0.00831961	-0.0258407	0.0513881	0.0696657	0.0988511	0.0236236	-0.00276723	0.0221996	-0.0806852	-0.154794	0.0486981	-0.0215582	0.0680191	0.0433924	-0.047271	0.0237147	-0.0647345
VNG0846C	-0.0811953	-0.00514383	-0.14846	-0.113829	-0.0430596	-0.0635779	-0.0185439	0.156205	-0.0629343	-0.0837227	0.0517898	-0.207026	-0.154385	-0.289746	-0.222539	-0.235263	-0.101942	-0.181319	-0.0885907	-0.0707451	0.203608	0.223341	0.216206	0.372311	0.321578	0.0441071	0.0999476	0.0767718	0.0225856	0.0424802	0.0752691	0.110315
VNG0847H	-0.0148334	0.0275883	0.129551	0.00586403	0.105925	0.0126114	0.0489384	0.0634638	0.0258816	-0.410015	-0.083377	-0.293601	-0.0912961	-0.0842751	-0.0786386	-0.00961546	0.12373	-0.119523	0.0371836	-0.0670623	0.159488	0.199442	0.380988	0.218402	0.268039	-0.15767	-0.0179722	-0.0628425	-0.152762	-0.0488733	-0.179471	-0.337394
VNG0849C	-0.0973864	0.0657949	0.0143241	0.0606282	0.0813143	0.0444233	0.0162861	-0.0220454	-0.0452862	0.106651	-0.005526	0.0534014	-0.0177009	0.0440843	-0.0135881	0.101664	-0.122681	0.0914998	0.114164	0.12307	-0.0205349	-0.0383296	-0.0593538	-0.0313732	-0.0915894	0.0414537	-0.032562	-0.0025058	-0.00289564	-0.0287564	-0.0306944	-0.0487034
VNG0851C	0.153209	0.0270196	0.0106328	-0.0338268	-0.0565845	0.0321049	0.034071	-0.0528129	0.0488673	0.0863914	0.01681	-0.0489137	-0.0565373	-0.0109546	-0.0369496	-0.00276056	0.0283837	0.0352141	-0.117373	0.0211072	-0.0214612	0.0284789	-0.0399389	-0.0837356	-0.124151	-0.0208273	-0.0570266	-0.0633134	0.030596	-0.0332363	-0.00542348	0.0361717
VNG0852C	0.0584474	0.0373063	0.0447252	-0.0566777	0.142439	0.0129412	0.135848	0.403696	0.0892226	-0.349204	-0.0261693	1.39916	0.982186	1.77628	1.36376	0.960094	1.1871	-0.264348	0.037766	-0.0320894	0.0875269	0.203955	0.382079	0.510657	0.354596	-0.0991408	-0.0578743	-0.0465928	-0.264201	-0.298301	-0.226007	-0.396503
VNG0853C	0.0768223	0.0358494	0.0611947	0.0330044	-0.0531658	-0.066469	-0.0290243	-0.19983	-0.0302637	-0.326493	-0.111921	-0.201107	-0.11661	-0.140371	-0.0431607	-0.0586681	-0.132648	0.0623652	0.136681	0.101934	0.273325	0.187866	0.530528	0.0409924	0.0912219	-0.0268372	-0.0142082	-0.080014	-0.18287	-0.150528	-0.122918	-0.100403
VNG0854C	0.0578039	0.0578608	0.00646692	-0.0713354	-0.061603	0.00259125	0.0459498	-0.0163845	0.0665664	0.141462	-0.0246927	0.0432501	0.0413304	0.0909029	-0.0620029	0.0958754	0.0101594	0.178602	-0.00694508	0.0727421	-0.0646361	0.0240651	-0.0582715	-0.0752794	-0.192681	0.126262	0.0187016	0.0369712	0.12705	0.198169	0.156849	0.128069
VNG0857C	0.708414	0.308305	0.551517	0.0352258	0.385118	0.529079	0.208433	0.317427	0.234615	-0.804119	-0.532796	-0.138312	-0.167343	1.2928	0.892518	1.17371	1.27411	0.0286617	0.57084	0.155809	1.19635	1.62365	0.947679	0.607236	0.878007	0.014982	0.38551	0.0714011	-0.345291	-0.616475	-0.18982	-0.431767
VNG0858C	-0.184041	-0.0100091	0.0540601	0.0128615	-0.0523302	-0.138579	0.0564544	0.120054	-0.0535483	0.102663	0.127606	0.0460477	0.0596809	-0.10014	0.00875848	0.0219607	-0.0249976	-0.0136227	0.0513669	-0.0134086	-0.0988221	-0.0877326	-0.06021	0.0241719	0.187994	0.0800166	0.0274132	0.10578	0.164041	0.208111	0.158859	0.170091
VNG0860G	-0.25764	-0.0236671	0.0174045	0.0194968	0.0100105	-0.0667145	0.0321121	-0.0556384	-0.0563989	-0.0447329	-0.0439846	-0.0499755	-0.0975721	-0.0931909	-0.0378585	-0.0197048	-0.142631	-0.00448103	0.00962396	-0.0411345	-0.142889	-0.103733	-0.0481969	-0.0609588	-0.0669463	0.0547439	-0.0417783	0.0206328	0.0633843	0.0437113	0.00802152	-0.0274397
VNG0861H	0.2967	-0.470799	0.624601	-0.400242	0.901638	-0.219629	0.946676	-0.00573329	0.567374	-0.210606	-0.322908	-0.901818	-0.215775	-0.654811	-1.11612	-0.905861	-1.19842	-0.266607	-0.333642	-0.494319	-0.345036	-0.409326	-0.427287	-0.0804421	-0.0457209	-0.254543	-0.177255	-0.267585	-0.285328	-0.296546	-0.108094	-0.141999
VNG0862G	0.110033	0.17158	0.07905	-0.0109514	-0.204915	-0.0738182	-0.624674	-0.779175	-0.170775	-1.06277	-0.526276	-0.510044	-0.621644	-0.270918	-0.284737	-0.508849	-0.522377	-0.0665204	0.0223624	0.147919	0.0687552	0.311001	0.0119435	-0.504452	-0.778902	-0.644782	-0.476082	-1.06038	-0.882566	-0.852143	-1.31215	-1.28859
VNG0863H	0.320056	-0.270077	0.541334	-0.249962	0.203875	-0.385442	0.574715	-0.161352	0.196521	-0.13554	0.0217594	-0.508534	0.0341067	-0.421936	-0.326085	-0.439049	-0.625801	-0.147909	0.0410629	-0.227137	-0.267751	-0.270785	-0.410951	-0.399547	-0.182413	-0.109442	-0.0929575	-0.0295785	0.16616	0.285338	0.121151	0.140677
VNG0864G	0.189775	0.00589817	-0.0495319	0.0481181	-0.0308926	-0.0306465	-0.0583053	0.0304125	-0.122988	0.0178627	0.0298304	0.00956008	-0.017276	-0.0780267	-0.10213	-0.0475186	-0.0157117	0.0123767	0.0501804	0.0545275	0.126814	0.0514181	-0.0173057	0.0459304	-0.0545371	0.0380631	1.06e-05	0.00716454	-0.02013	0.0189925	-0.0258797	0.000186545
VNG0865C	-0.195724	0.0119528	-0.0599233	0.106864	0.0578666	-0.144473	-0.049726	-0.0463216	-0.205895	0.107193	0.130757	0.0557675	0.138769	0.0297824	0.146489	0.0779464	0.00994704	0.0693961	0.0288002	0.0263191	-0.0396241	-0.175142	-0.111644	-0.0262135	-0.144122	-0.00363873	0.0262285	0.0507515	-0.00653309	0.113211	0.0543805	0.0559743
VNG0867G	0.0303066	-0.038304	-0.0424503	-0.0388777	-0.163901	0.0369592	-0.309232	-0.292336	0.117059	-0.216753	-0.337453	-0.00758559	0.0386348	-0.271513	-0.354386	-0.465395	-0.508102	0.0215484	-0.117239	-0.0908559	-0.222859	0.0178461	-0.239661	-0.348113	-0.259003	-0.342156	-0.308232	-0.383752	-0.302214	-0.441107	-0.331299	-0.223914
VNG0868H	0.0259051	0.303031	0.0939881	-0.0425265	0.0358211	0.310868	0.0589487	0.190085	0.293373	-0.618593	-0.440083	-0.411116	-0.580351	-0.152898	-0.282798	-0.738243	-0.540981	-0.543746	-0.155337	-0.121223	0.280375	0.789904	0.283866	0.679873	0.297115	-0.150815	0.0609059	-0.337062	-0.674579	-0.710965	-0.52842	-0.950542
VNG0869G	0.118052	-0.0230267	-0.0285636	-0.0741843	-0.0894408	-0.0198438	-0.0298463	-0.0348949	-0.0147578	0.0116743	0.0438177	0.0401851	-0.0193973	0.027097	-0.105917	0.0518997	0.236796	-0.0676581	-0.0420238	0.0124299	0.0323541	-0.0401965	-0.102815	-0.017549	0.0525571	-0.000221084	0.0201122	0.00656289	0.0919906	0.0215904	0.0939107	0.0376799
VNG0870G	0.00437328	-0.0142253	0.22806	0.00600009	-0.0372603	-0.0428009	0.0357433	-0.0398666	-0.0724667	0.0236419	0.00412884	-0.0509924	0.0156835	0.0289014	0.0515337	0.0204335	0.0532598	0.013578	-0.0412896	0.0880828	0.0291687	-0.00966628	-0.0139916	-0.130494	-0.0812786	-0.0550026	-0.0855524	0.0452726	0.0572862	0.0827402	0.121836	0.0576178
VNG0872G	-0.0218489	0.0531724	-0.0849916	-0.0537393	-0.0457399	-0.126389	-0.0174964	-0.0221192	-0.14971	-0.00523803	0.100023	-0.0703952	0.0882858	-0.0445261	-0.0212783	-0.0121054	0.142719	-0.0247063	-0.0780164	-0.0863597	0.0633561	-0.19837	0.0521509	-0.0659212	0.0519174	-0.089441	-0.00294772	-0.0606044	-0.000447955	0.0823436	-0.0700578	-0.0413562
VNG0873G	-0.0472414	0.104504	-0.0183422	-0.135048	0.0179604	0.188674	0.501573	0.513483	0.285838	-0.168337	-0.0582728	-0.121231	-0.406575	-0.259396	-0.288982	-0.507443	-0.680935	-0.242702	-0.0452814	-0.0161657	-0.00598256	0.577727	0.32991	1.11548	0.561439	0.336054	0.147983	0.0649424	-0.252655	-0.518621	-0.315598	-0.463289
VNG0874G	0.0636672	-0.0101117	-0.0315353	0.0258061	-0.0832067	-0.0240759	0.0248078	-0.109899	-0.0371161	0.159568	0.0487862	0.00446851	0.0257286	0.044619	0.0394716	0.0269839	0.105921	0.0457005	-0.06598	0.0746261	0.00972977	-0.0183547	-0.0877841	-0.115575	-0.0731069	0.0156417	0.00522954	-0.0142135	0.0820296	0.0556578	0.113618	0.0993864
VNG0875C	0.0375294	-0.0147217	0.225043	-0.0924843	0.216014	-0.0188599	0.544237	0.108336	0.394387	0.0823569	0.0210756	-0.0537428	0.0796664	0.0877607	-0.0691946	-0.0254188	-0.186005	0.013074	-0.00292619	-0.036617	-0.00300784	-0.00720013	0.0171464	-0.00229298	0.173229	0.18514	0.0493934	0.203835	0.0466907	0.171967	0.14413	0.111687
VNG0876G	0.0710492	0.021704	-0.00484656	0.167422	0.0875136	-0.0462061	0.381197	0.620818	0.0980588	0.131636	0.184479	0.225603	0.0261408	0.221829	0.155455	0.164481	0.0745843	0.0919464	0.139442	0.0840866	0.110377	0.14989	0.206839	0.819185	0.535981	0.462697	0.334662	0.40693	0.309232	0.251139	0.409167	0.283349
VNG0878G	0.582461	-0.574344	0.939509	-0.687609	1.09184	0.495535	0.945133	-0.294789	1.1052	-0.655318	-1.08048	-1.35497	-0.469751	-0.554452	-1.61124	-1.05615	-1.71434	-0.463382	-0.278545	-0.366473	-0.155987	-0.219913	-0.103283	-0.43423	-0.44407	-0.774289	-0.709098	-0.499239	-1.22167	-1.36806	-0.606323	-0.827002
VNG0879C	-0.100299	-0.036269	-0.0455855	0.0237414	-0.0630889	-0.207081	-0.0263216	0.0307498	-0.168913	0.0591869	0.135004	0.0146226	0.0454239	-0.0718011	0.0365412	0.0662816	0.0139136	-0.000495464	0.00048811	-0.077206	-0.0426999	-0.224464	-0.0684438	-0.102953	0.126534	-0.012167	-0.0451621	-0.0547606	0.0903272	0.228953	0.106789	0.0960798
VNG0880G	-0.195177	-0.0701664	-0.00424995	0.07154	0.0329417	-0.0620919	-0.0120184	-0.182557	-0.105329	0.122747	0.0029879	0.110528	0.0853795	0.0828008	0.0770635	0.13148	-0.0251956	0.0823099	0.0977527	-0.00179904	-0.0953525	-0.160829	-0.130987	-0.170127	-0.115494	0.067685	-0.00624749	0.0353896	0.0813609	0.137199	0.178171	0.101404
VNG0881G	0.0324683	0.00947743	-0.0437573	0.0343098	-0.0322557	-0.0324083	0.242972	0.292404	0.26479	0.453554	0.318552	0.153048	0.182395	0.12699	0.0720513	0.0722613	0.138894	0.0205284	0.0452498	-0.0543912	0.0617554	-0.0592244	-0.0182175	0.217329	0.115917	0.323925	0.379958	0.314172	0.334181	0.29462	0.440851	0.437097
VNG0882G	-0.0130214	0.0166709	-0.0302833	0.0531481	0.0322253	-0.0336232	0.144745	0.160134	0.102213	0.261954	0.195531	0.084337	0.066302	0.0570041	0.0350939	0.0708091	0.0641232	0.0244477	0.0564249	0.0261904	-0.0136619	-0.00761858	-0.0514638	0.182859	0.016308	0.210037	0.175265	0.0529501	0.176637	0.114896	0.238745	0.294119
VNG0883H	0.203279	0.101281	0.0843566	-0.0188605	0.367849	0.54073	0.41529	0.265726	0.263631	-0.0080613	-0.286149	0.0509401	-0.0474194	0.131223	0.0885477	0.12942	0.123617	-0.193875	-0.301151	-0.165692	-0.0692914	0.376591	-0.0597769	0.383604	0.196629	0.0834391	0.0960652	0.022323	-0.145466	-0.589988	0.066885	0.061804
VNG0884G	0.0512253	-0.0602149	-0.0136533	0.0140534	0.0311508	-0.0403182	-0.0994717	0.0601126	-0.098196	-0.0699421	0.0710531	0.0168438	0.013166	0.0335176	-0.0483955	0.0330719	0.0309662	-0.0345504	0.0254973	0.0859773	0.0418233	-0.0772669	0.0224695	-0.0878957	-0.0481533	-0.0640762	0.000911298	-0.00787516	0.034263	0.00968922	0.0454497	-0.0704002
VNG0885G	-0.136381	-0.0419529	-0.0425101	-0.00730502	0.00436764	0.0736551	-0.0370557	-0.0569304	-0.0303723	0.0164354	-0.0364723	0.0768321	0.0311961	-0.05638	0.0413704	0.0655732	-0.0886503	0.134154	0.0035551	0.0702394	-0.296373	-0.022594	-0.0942938	-0.153618	-0.279287	0.0457111	-0.0332835	0.112057	0.204069	0.125566	0.0503976	0.163095
VNG0887G	-0.107583	-0.0241539	-0.0285878	-0.0137273	-0.0518046	-0.0683398	0.00460451	-0.136028	-0.111523	0.0633091	0.0340477	0.00772367	0.151975	-0.0594307	0.00195772	0.0432578	0.0163055	0.125854	0.00606136	-0.0274088	-0.0546784	-0.103399	-0.0691147	-0.111665	-0.132025	0.00959512	-0.0477824	0.0675599	0.114279	0.127059	0.0873133	0.156329
VNG0889G	-0.074357	-0.042399	-0.0598986	-0.0065514	-0.0499676	-0.0326438	-0.0760567	-0.0475087	-0.0715595	0.095138	0.0489169	0.0169912	0.13178	-0.0280447	-0.0790438	0.0627602	0.0880519	-0.00288963	-0.047994	-0.0551768	-0.0311664	-0.189374	-0.0938861	-0.121516	-0.0313453	-0.0605676	-0.0284302	-0.049175	0.0711379	0.114282	0.0934868	0.164153
VNG0890G	-0.226643	0.0198026	0.0105055	0.0858813	-0.0147215	-0.119424	-0.0370273	-0.051658	-0.0600569	-0.0295893	0.0611091	0.0288043	-0.0176806	-0.00832284	0.028598	0.0814605	-0.00400985	0.0655333	0.0263921	0.000143338	-0.175201	-0.126953	-0.0910631	-0.099861	-0.0138242	0.0767916	-0.0220766	0.0592401	0.128693	0.168452	0.144054	0.156795
VNG0891G	0.0262731	-0.0422598	-0.0285663	-0.0274548	-0.0499959	-0.0436868	0.0168676	0.100663	-0.100224	0.109441	0.0469061	-0.0111375	0.0164382	-0.0358917	-0.00889761	-0.0214699	0.021881	0.0695823	-0.00654277	0.0796474	-0.0467803	-0.120452	-0.000554891	-0.0229914	0.00348861	0.0450676	-0.0386234	0.0480171	0.0710127	0.108169	0.094081	0.0602473
VNG0892H	-0.0720355	0.0106143	-0.0641663	-0.151189	0.00394556	0.062383	0.00354716	0.194341	0.101508	-0.188944	-0.170286	-0.186298	-0.229835	-0.406494	-0.253643	-0.584912	-0.492516	-0.159805	-0.0955958	0.0659898	0.0668526	0.104991	0.100989	0.216441	0.208407	-0.038105	0.000930642	-0.0711438	-0.251607	-0.24944	-0.293957	-0.281664
VNG0893G	0.00434051	-0.0238688	0.123494	0.0221494	-0.0011516	-0.0553259	0.0258771	-0.111898	0.00329358	0.120464	0.0550956	0.0401544	0.0596969	0.0140748	0.0400715	0.00784476	0.0339116	0.119404	-0.0566634	0.0309329	-0.171223	-0.0736441	-0.100316	-0.13094	-0.0835804	0.0542045	0.0018383	-0.0212184	0.181771	0.0615493	0.154118	0.159994
VNG0896G	0.131928	-0.0283373	0.0015793	-0.0839939	-0.0636869	0.0169222	-0.024314	-0.0604333	-0.00903096	0.178789	0.0643673	-0.0028295	0.010373	-0.0315621	-0.0974278	-0.00833341	0.132527	-0.0243439	-0.151482	0.0955438	-0.0592308	-0.018808	-0.0723954	-0.086502	-0.0191926	0.0122563	-0.027074	-0.0372276	0.113647	0.00953543	0.0812511	0.106439
VNG0897G	-0.00591419	0.0226727	-0.0342826	0.0833264	0.0387908	0.0478225	-0.033824	0.0983355	-0.0422559	-0.0197458	-0.00305291	-0.0174829	-0.0917682	-0.0530985	-0.100047	-0.070725	-0.199929	0.125216	0.127421	0.257579	0.0436288	0.0254292	0.297735	0.219021	-0.0350444	0.158642	0.144942	0.21673	0.0681598	-0.0161533	0.0631592	0.0521992
VNG0898G	-0.11264	-0.0191997	0.00169202	0.00927456	0.0471972	-0.016679	-0.00893191	0.0351677	-0.0450897	0.0204462	-0.0133363	0.056662	0.0292613	-0.107937	0.0538963	0.0631771	-0.0578932	0.0640719	0.00529657	0.0267751	-0.0136089	-0.0554727	-0.0403263	-0.139114	-0.0658776	0.00408407	-0.0370555	0.045602	0.0614683	0.0823191	0.107236	0.108692
VNG0901G	0.0195812	-0.0637107	0.0213161	0.0764199	0.0147337	-0.0491106	0.0285295	0.0714087	-0.109298	0.205853	0.0250884	0.0375308	0.0558891	0.0316197	0.0806369	0.164318	-0.0593711	0.0372209	0.0428814	0.0492952	-0.0438146	-0.0951361	-0.0453524	-0.0936137	-0.0629761	0.0569861	-0.0296937	0.0251695	0.0333702	0.0686832	0.125958	0.0971152
VNG0903C	0.0189068	-0.0501725	-0.0366964	-0.0294564	0.0198633	-0.0389428	-0.035327	0.0248848	-0.0458256	0.0464383	0.0509737	-0.0305003	-0.0295234	-0.0617771	-0.00631833	-0.021359	-0.0680833	0.0303091	-0.00364506	-0.00675187	-0.00593554	-0.0759396	-0.00464346	-0.121901	-0.0435943	-0.04281	-0.00929408	0.0216575	0.0151538	0.0315458	0.0940581	0.0498783
VNG0905G	0.103648	-0.00190762	-0.0246581	0.00622802	0.00790275	-0.0528006	0.0017782	0.0336723	-0.15213	0.110882	0.0217175	-0.0253766	0.103013	-0.00898475	-0.0873947	0.0194182	0.0813832	-0.0446869	-0.0101078	0.0632924	0.0953493	-0.0929526	-0.0284599	0.00545415	-0.0289807	-0.0437251	-0.0380251	-0.0656284	-0.0205413	0.060181	-0.0368981	0.0181019
VNG0906H	-0.0321676	-0.0447571	-0.0373401	0.0529926	0.0235305	-0.0684314	0.0130084	-0.0945892	-0.06738	0.0816441	0.0664747	-0.0271709	0.0397474	-0.0337517	0.0465538	0.0176825	0.0493615	0.0295586	0.0293675	0.0794439	-0.100957	-0.0688359	-0.106584	-0.122229	-0.0879747	0.0278604	-0.0203133	-0.0315998	0.0373175	-0.0465772	0.0568661	0.0379457
VNG0907H	-0.00498424	-0.101277	-0.108008	-0.0756398	-0.119283	-0.148495	-0.147302	-0.101234	-0.10664	0.169637	0.233805	0.0041469	0.165108	-0.0868103	0.079506	-0.0174148	0.137161	-0.0561544	-0.159973	-0.0805649	0.0117791	-0.183972	-0.145554	-0.292643	0.0912661	-0.0400661	-0.00267468	0.0812675	0.186766	0.366623	0.201608	0.268391
VNG0908G	0.0652903	0.0550209	0.0117719	0.0281672	-0.0410666	-0.0255332	-0.100475	-0.0242633	-0.0786882	0.0241173	0.111484	-0.0801905	0.0798271	-0.0930665	0.0485372	-0.0282888	0.100308	-0.0177047	0.007918	0.0262467	0.194366	0.0174167	0.106704	0.0682727	0.1772	0.0353819	0.0901442	0.121636	0.0496972	0.0910909	0.0560675	0.203922
VNG0909H	-0.0740119	-0.00386755	-0.0348204	0.0101768	-0.124051	-0.105914	0.0561716	0.00964385	-0.0288715	0.101407	0.100493	0.0335343	-0.0022093	-0.0097469	0.0172156	0.0583118	-0.0731481	0.0666051	0.00327193	-0.0381404	-0.092922	-0.153895	-0.103689	-0.0853862	0.0604666	0.0707929	0.0506376	0.112419	0.0973464	0.313636	0.13828	0.180901
VNG0911H	-0.437605	-0.00298207	-0.054288	0.0838535	0.0982824	-0.148349	0.0281273	0.0524132	-0.19836	0.268299	0.183967	0.0714132	0.144587	-0.00846796	0.0619609	0.0977951	-0.0765944	0.0863775	0.112746	0.024675	-0.0603631	-0.171268	-0.0576694	0.053457	0.120902	0.105739	0.131248	0.208308	0.105733	0.231112	0.10471	0.293196
VNG0913H	-0.0273883	0.116499	0.133954	0.0554587	0.17621	0.235582	-0.216962	-0.173973	0.0438714	-0.47392	-0.349873	-0.232086	-0.30924	-0.217951	-0.217261	-0.388863	-0.395244	-0.0344049	0.083136	0.0142647	0.080575	0.392231	0.137485	-0.0835335	-0.117167	-0.426859	-0.305197	-0.410785	-0.720569	-0.455482	-0.641188	-0.670153
VNG0914H	0.434703	0.438412	0.372122	0.0194022	0.355755	0.758752	0.613076	0.805757	1.51993	0.087647	0.195348	-0.310936	-0.738175	0.113909	-0.216894	-0.549888	-0.251478	-0.34393	0.226686	0.069359	0.742092	1.50872	0.467406	1.5418	1.07305	0.766342	1.36	0.767981	0.312976	-0.38478	0.5206	0.245809
VNG0915G	0.179247	0.062311	0.0116992	0.0156736	0.00159961	0.00637562	0.0650339	0.149907	0.00832324	0.0992577	0.0546312	-0.0214118	-0.0659171	-0.0157773	0.0371552	-0.0652012	-0.0197219	0.0212414	0.0821061	-0.00672564	0.0641442	0.0973525	0.111162	0.137408	0.0608779	0.130527	0.0770963	0.0672325	0.116705	0.067901	0.185184	0.139645
VNG0916G	-0.0405081	-0.0883346	-0.00332739	0.0576792	0.00729506	-0.0859285	0.0320014	0.120048	-0.132937	0.128931	0.034776	0.0426072	0.0203119	0.00759845	0.0326579	0.0606188	0.0698708	0.0383431	0.0478279	0.00578799	0.010537	-0.10881	-0.106314	-0.0608794	-0.0352339	0.101681	0.0317493	0.0892653	0.0416851	0.165923	0.186561	0.104785
VNG0917G	-0.191371	-0.0227624	-0.0146211	-0.017731	0.0333001	-0.135849	-0.0952881	-0.0557719	-0.170189	0.187427	0.11496	0.0514929	0.0857609	-0.101492	-0.00910734	0.0150195	0.0718169	-0.0268129	-0.0468201	-0.0641788	0.0868647	-0.233487	-0.0336921	-0.100195	0.0558073	-0.0451054	-0.00504933	0.0555473	0.0005338	0.0797068	0.020008	0.115267
VNG0919G	0.0577856	0.0196593	-0.0909918	-0.071374	-0.0944121	0.012103	0.47761	0.455245	0.609238	0.545848	0.600747	0.266135	-0.0096941	0.110898	0.0853016	0.0244887	0.177158	-0.0206595	-0.0814873	-0.0311258	-0.00797652	-0.0302617	0.0386067	0.677299	0.523193	0.626833	0.804383	0.624347	0.735534	0.548581	0.812545	0.740694
VNG0920H	-0.0646709	0.0551029	-0.0253071	0.165142	-0.0325173	-0.112618	-0.0804829	-0.0408954	-0.348268	0.202425	0.214489	0.219121	0.112392	-0.176361	0.0161561	-0.0390776	0.0185684	0.0523011	-0.111494	-0.128182	-0.262423	-0.361328	-0.311288	-0.326121	-0.18777	-0.0454866	-0.154367	0.00730707	0.185093	0.260002	0.118992	0.261406
VNG0921G	-0.0295752	-0.00162692	-0.060281	-0.0363486	-0.0517884	-0.0549784	-0.0648382	0.0498539	0.0161913	0.0578037	0.112419	-0.00218555	0.0592791	-0.0225077	0.136694	0.00170676	0.152796	-0.126983	-0.0698158	-0.136647	0.0385191	-0.151818	0.0199351	-0.156207	0.125659	-0.0257272	-0.0229781	0.0828932	0.0987719	0.185096	0.144536	0.0194108
VNG0923G	-0.25962	-0.0608261	-0.0648816	0.0159138	-0.0582256	-0.145906	-0.0958728	-0.0944365	-0.118517	0.203599	0.162002	0.0875459	0.210415	-0.102891	0.146925	0.0878955	0.0713851	0.054734	0.0493496	0.00746372	-0.140575	-0.171271	-0.143987	-0.269515	-0.123879	0.0251043	0.0110982	0.130058	0.22609	0.401662	0.201249	0.40417
VNG0924G	0.195132	0.00903309	-0.0337426	-0.0104629	-0.07312	0.0144484	-0.00701151	0.0638898	0.00294075	0.00512693	0.0419597	-0.00321486	-0.0477903	0.00779306	-0.0685309	0.0255015	0.0496253	0.041512	-0.0487571	0.020064	-0.0212403	-0.0679877	-0.014731	-0.109146	-0.0801429	-0.0520599	-0.0231752	-0.0325038	0.0395549	-0.0237343	-0.0197313	-0.0174488
VNG0925C	-0.144607	-0.130735	-0.0944216	-0.0251193	-0.160346	-0.0142201	-0.0284637	-0.0830586	0.0275127	0.178938	0.029057	0.0865482	0.131074	-0.0549434	0.0871611	0.110395	-0.0329955	0.118122	-0.0434045	-0.0194199	-0.221326	-0.201259	-0.193039	-0.192539	-0.11828	0.0655501	0.0297348	0.177197	0.296425	0.400514	0.272652	0.347227
VNG0926H	0.426682	0.458889	0.459529	0.430894	0.103371	0.327213	-1.43777	-1.19414	-1.55698	-1.29424	-1.54961	-0.384858	-0.655185	-0.702766	-0.559306	-0.656161	-0.33224	-0.0655607	-0.257785	-0.112909	-0.299047	-0.484502	-0.594587	-1.3192	-1.5419	-1.86277	-1.96254	-1.98203	-2.71116	-3.14207	-2.11484	-2.12137
VNG0927C	-0.131256	-0.152027	-0.140552	0.0272824	-0.0319335	-0.176328	-0.0895571	-0.0616805	-0.175324	0.305437	0.249111	0.0735831	0.265101	-0.0507027	0.0721739	0.0982296	0.104576	0.0532209	-0.0868616	-0.103272	-0.0637566	-0.319267	-0.193463	-0.290143	0.0670327	-0.0233839	0.0728198	0.0952398	0.284461	0.567229	0.279777	0.482281
VNG0928G	-0.0768493	-0.00036724	0.0279169	0.0880896	-0.0579665	-0.110142	-0.0151118	-0.00792931	-0.0283609	0.0312814	0.0166924	-0.0107365	0.111909	0.0245894	0.011563	0.0918265	0.0566278	0.0880212	0.0732775	-0.0220591	-0.0125635	-0.0717145	-0.0692207	-0.113187	0.116875	0.0756633	-0.0304362	0.0569472	0.0530016	0.282222	0.135069	0.181696
VNG0930G	-0.172729	-0.0286528	-0.0248803	0.0561105	-0.0568263	-0.09696	-0.0201468	0.00282785	-0.0729927	0.0814168	0.0613775	0.0317558	0.167841	0.0184728	-0.00217547	-0.0399024	-0.0333439	0.037614	0.0526759	-0.0196468	-0.0867754	-0.179473	-0.129302	-0.123255	0.0261677	0.0520505	-0.0757465	0.0251909	0.115182	0.219774	0.183996	0.170002
VNG0931G	-0.0774645	0.062309	0.0371561	0.0109083	0.0501653	-0.0478407	0.203172	0.120166	0.191448	0.191934	0.171484	0.860668	1.02388	1.4195	1.60731	1.4906	1.56307	-0.055627	-0.0585891	0.00775763	-0.0458416	0.023072	-0.0586465	0.124089	-0.00500554	0.0726649	0.0325631	0.103137	0.113971	0.08473	0.0236659	0.164492
VNG0932C	0.44326	0.0300076	0.113706	0.00583411	-0.027461	0.00237055	0.0143474	0.0672237	-0.0158423	0.0087052	0.0140622	0.352453	0.27005	1.46864	0.939257	0.770007	0.931933	0.0217437	0.0235116	0.0376359	-0.0114091	0.0265897	0.00232209	-0.0328844	-0.0998654	0.0125796	-0.0416187	-0.0016406	-0.0839397	-0.0803087	-0.0200798	-0.00758509
VNG0933G	0.440373	0.460939	0.39689	-0.0771359	0.498732	0.739504	0.443646	0.223333	0.780917	-0.680871	-0.878801	-1.03374	-1.02762	0.0367183	-0.537491	-0.63601	-0.45128	-0.31054	0.348048	0.201743	0.613581	1.44951	0.519789	0.685323	0.774984	-0.046493	0.152324	0.281365	-0.934705	-0.936981	-0.0389112	-0.6501
VNG0934H	-0.0829932	-0.0305053	0.0311847	-0.0309495	-0.0307324	-0.0199224	0.432984	0.45006	0.277148	0.246038	0.082326	0.0795969	0.102104	0.0854404	0.09581	0.143762	-0.248336	0.123561	0.0993764	0.0575625	-0.11731	0.0465854	0.066844	0.343735	0.270974	0.355934	0.132574	0.438105	0.362512	0.281122	0.457457	0.295897
VNG0935G	-0.067625	0.042554	0.0190452	0.0285172	-0.0282465	0.00898731	0.451152	0.51977	0.234613	0.148925	0.113717	0.10023	0.0403714	0.00362453	-0.0281978	0.0592011	0.0248064	0.0630204	0.0434864	0.0965901	0.0962827	0.0650153	0.0904949	0.705113	0.428896	0.365884	0.299655	0.411266	0.297854	0.289958	0.474333	0.311379
VNG0936C	0.0603281	-0.000489426	0.0439339	0.101816	0.0235388	-0.0671508	0.0398881	0.0315882	0.00282527	0.138035	0.103879	0.0357954	0.052353	0.0388326	-0.0159297	0.0620686	0.0918476	0.0184216	0.0985193	0.0465452	0.035748	-0.119586	0.0292061	0.116553	0.0349841	0.0575425	0.163272	0.168848	0.0613137	0.191125	0.199507	0.161599
VNG0937G	0.130583	0.0591178	-0.0542565	-0.107644	0.0691678	0.10847	-0.299214	-0.247736	-0.205727	-0.578441	-0.413891	-0.589586	-0.464511	-0.566357	-0.416802	-0.471079	-0.360726	-0.0265534	0.541273	0.0318343	0.906685	0.594474	0.874859	0.213184	0.491971	-0.32242	-0.150839	-0.0151255	-0.370762	-0.272069	-0.225363	-0.590376
VNG0938G	0.219603	0.0538519	0.0757958	0.0494003	0.151264	0.0380461	0.101606	0.0364094	0.0438712	0.0541612	0.0632158	0.0778636	-0.00380375	0.107682	-0.0644866	0.0656557	0.1316	0.0127041	0.0812668	0.0579555	0.139729	0.0126239	0.125161	-0.0215339	0.161011	0.0153574	0.0248797	0.0201624	0.0120981	0.00357359	0.0934535	-0.0165646
VNG0940G	0.041491	0.0752825	0.0280137	0.00451693	-0.107731	-0.00619086	0.0223284	-0.0192753	0.0803692	-0.120396	0.0598639	-0.0336586	-0.11295	-6.03e-05	-0.0639409	-0.0270804	0.0306396	0.0483736	-0.0412543	-0.108458	0.0284386	-0.0361428	0.0519601	0.0965254	0.122401	-0.0127806	0.0117466	0.0539431	-0.0201531	0.0504207	-0.0382581	0.0593205
VNG0941C	0.0570864	-0.0429491	0.0354124	-0.0858008	0.0310031	-0.0896293	-0.0247216	-0.0289458	-0.150191	-0.00414504	-0.0315058	-0.119927	0.000502021	0.0104567	-0.0592001	0.0468644	-0.124577	-0.0506337	0.0717342	0.0261654	0.0957699	0.0108951	0.180916	-0.111991	-0.126566	-0.0334746	-0.0717137	-0.0384252	-0.115051	-0.0282991	-0.0336481	-0.145004
VNG0942G	0.0727522	0.0984189	0.0322395	-0.0055398	0.180206	0.52012	0.500787	0.529983	0.718969	0.371211	0.138897	-0.0276159	-0.27954	-0.0867658	-0.137825	-0.148547	-0.141344	-0.0222833	0.0048522	-0.121731	0.0510913	0.130509	-0.0284643	0.493138	0.703233	0.553935	0.532201	0.573653	0.266591	0.119931	0.352679	0.154085
VNG0943C	0.0681083	0.0896517	0.126417	0.148493	0.0588228	-0.041409	0.218365	0.21823	0.180647	0.0441973	0.0853809	-0.001839	-0.0997886	0.111977	-0.0553933	-0.00883162	-0.0579421	-0.0156818	0.212279	0.19807	0.145753	0.140614	0.268287	0.260515	0.0985601	0.139737	0.117341	0.121238	-0.0114088	-0.0603411	0.0835248	0.012489
VNG0945H	0.0801183	0.305318	0.299747	0.0577107	0.441419	0.339507	-0.420674	-0.353401	-0.0876043	-0.857629	-0.776483	-0.544913	-0.631458	-0.120531	-0.333555	-0.371919	-0.35342	-0.0698961	0.126615	0.220939	0.366303	0.947896	0.543922	0.125978	-0.000522197	-0.646154	-0.514253	-0.884475	-1.21461	-0.993689	-1.34308	-1.27219
VNG0946G	-0.0417532	-0.0320216	-0.00409795	0.0101866	0.0378491	0.0171882	-0.0158677	-0.00726233	-0.125323	-0.030879	-0.0614863	0.113462	0.0723606	0.0100122	0.0636606	0.0831324	-0.0969968	0.0393153	0.0665919	0.021755	-0.0285911	-0.0702919	0.0755113	0.0390117	0.070165	0.0668005	-0.0335954	0.101234	0.0223105	0.0735464	0.064388	0.0891115
VNG0947G	-0.124089	-0.0590751	-0.122083	-0.0567121	-0.121081	-0.143502	-0.157466	-0.102115	-0.178318	0.114362	0.180518	0.0349708	0.138792	-0.0396211	0.13515	0.0106962	0.13361	-0.00417518	0.0199705	-0.104725	0.0321766	-0.253202	-0.15183	-0.28045	0.136595	-0.0528651	-0.0413559	0.0140652	0.226382	0.350605	0.137262	0.189953
VNG0949G	-0.822937	-0.0823836	-0.310874	0.0226969	-0.35767	-0.10385	-0.745634	-0.401676	-0.668137	-0.63602	-0.672124	-0.733931	-0.727461	-0.788615	-0.562031	-0.86927	-1.00553	0.0323175	-0.22711	-0.0603881	-0.471211	-0.391516	-0.598155	-0.359449	-0.807301	-0.468276	-0.392045	-0.782865	-0.575923	-0.667241	-0.660042	-0.419198
VNG0950G	-0.237306	-0.00354552	-0.0326687	0.117577	-0.033967	-0.0418891	0.025305	0.0110061	-0.047949	0.0785859	0.00149192	0.0551679	0.0959836	0.0380064	0.0467805	0.122142	-0.133085	0.192396	0.136983	-0.00352938	-0.261513	-0.150175	-0.161509	-0.122867	-0.158756	0.0841219	0.026231	0.103382	0.1519	0.183853	0.144877	0.217261
VNG0953C	-0.0425762	-0.0211085	-0.0551917	0.0806633	-0.065152	-0.139346	-0.00898009	0.0117324	-0.149665	0.0786684	0.114812	0.0408526	0.0918667	-0.0804704	0.0770284	0.0531627	0.0959327	0.110883	0.00772922	-0.00361128	-0.104766	-0.224047	-0.121159	-0.00771932	-0.0470963	0.03707	-0.0180936	0.013375	0.10585	0.0851904	0.0306248	0.195581
VNG0954C	-0.144133	-0.0648342	-0.0704539	0.0144785	-0.0325522	-0.0681196	-0.0487741	-0.0959294	0.013329	0.0648784	0.0271496	0.00268057	0.055401	-0.0308147	0.00832972	0.0289201	-0.0394192	0.023779	-0.0343438	0.0180898	-0.0740826	-0.085272	-0.0874951	-0.0778389	-0.0931222	0.0489904	-0.0332315	0.102789	0.0883795	0.154067	0.0967436	0.138018
VNG0955G	-0.115088	-0.00255698	-0.0220928	-0.0417909	-0.0721668	-0.11386	-0.0587665	-0.167424	-0.115174	-0.0407377	0.0496795	-0.0273593	0.079866	-0.0643546	-0.117525	-0.0304528	0.065103	-0.0206185	-0.0276423	-0.106128	0.0465961	-0.241034	-0.0160923	-0.201841	0.260312	-0.0931062	-0.0362556	0.00912796	0.0461971	0.200364	0.0443219	0.0882977
VNG0958G	-0.133794	-0.0650335	-0.0210685	-0.0483381	-0.0621567	-0.0139171	0.0217164	-0.0274965	-0.0298232	0.0773877	-0.0321422	0.0290809	0.0919799	0.00218017	0.0265436	0.120521	-0.0415282	0.126715	-0.0317678	0.00375311	-0.239698	-0.122308	-0.149691	-0.0823174	-0.138762	0.0331741	-0.0337298	0.0582489	0.170166	0.158435	0.158972	0.13015
VNG0959H	-0.0114487	-0.00816058	-0.0434435	0.00433134	-0.0937796	-0.0764879	-0.0189354	-0.073193	-0.143296	0.101305	0.0164987	0.00124606	0.133855	-0.0424955	0.0150373	-0.0678021	0.102495	-0.0406602	0.0462258	-0.0563467	0.00826604	-0.199957	-0.127947	-0.143675	0.115866	-0.0615614	-0.062957	-0.0547003	0.0809319	0.175593	0.105996	0.136699
VNG0960G	0.168288	-0.0148279	-0.0431257	-0.0374042	-0.0216265	-0.0725801	-0.0615887	-0.141699	-0.0662941	0.0319624	0.0833928	-0.0687613	0.0249921	-0.0582599	-0.0542262	0.00705983	0.125245	-0.0872906	-0.075299	0.0300371	0.0562039	-0.101719	-0.0226418	-0.0792209	-0.0474004	-0.0822577	-0.0268992	-0.0976729	0.0198355	-0.00629691	0.0393633	-0.0249454
VNG0961G	0.116624	0.0164184	0.00642489	0.0548142	0.0331062	-0.0295481	-0.0183391	-0.0761844	-0.0683863	0.00528122	0.0181553	0.0522675	0.0187727	0.0537559	-0.0240472	0.0519202	0.0681893	0.0959362	0.0883403	0.0669148	0.0219839	-0.0401967	-0.0194756	-0.0535245	-0.132708	0.0403935	0.00644573	-0.0352081	0.0304039	-0.0248339	-0.00866683	-0.00621334
VNG0962G	-0.168054	0.0174692	0.018392	0.0512699	-0.00844356	-0.0160404	0.0142089	-0.0416988	-0.0753993	-0.0783549	0.0182083	0.0746558	-0.0113054	0.0321507	-0.0645384	-0.00180112	-0.050341	0.126929	0.0439299	0.0964542	-0.0708175	-0.0981543	-0.0505196	-0.120019	-0.148075	-0.0208393	-0.0437672	0.0614731	0.0347947	0.0159153	0.0488988	-0.0319899
VNG0963G	0.107958	0.0394912	-0.0579449	0.0628467	-0.0178125	-0.0834587	0.0328099	-0.0263504	-0.0571108	0.116249	0.0660903	0.0103627	-0.0272005	0.0124801	-0.0272943	0.106826	0.0902808	0.0188247	-0.0313216	-0.0132138	-0.020287	-0.143415	-0.172857	-0.0125782	-0.0370655	-0.0154059	-0.0382892	-0.0616376	0.0115249	0.0418461	0.0458446	0.0489076
VNG0964C	-0.00439524	-0.0179099	-0.0289705	0.142733	-0.158757	-0.110134	0.0148989	-0.0107937	-0.0906355	0.0480907	0.0399849	-0.00366444	0.00559585	0.0180002	-0.0146156	0.0974636	-0.0867198	0.179869	-0.00713378	-0.0839076	-0.149891	-0.209788	-0.0535406	-0.0560864	0.0607854	0.096106	0.045706	0.0750158	0.039033	0.17233	0.0942599	0.131885
VNG0965C	0.353606	0.105436	0.208511	0.00363559	0.136454	0.0969643	0.159274	0.296762	0.0456476	-0.0885305	-0.0684748	0.0823422	-0.0959906	-0.128805	-0.13293	-0.165898	-0.0828792	0.0252177	0.20123	0.147978	0.452253	0.463203	0.729527	0.779756	0.377935	0.0184584	0.0868885	0.104404	-0.180181	-0.325464	-0.159226	-0.370402
VNG0966G	0.141385	-0.0226017	-0.0612097	-0.0579824	-0.0146328	-0.0670681	-0.02322	0.0809707	-0.0967248	0.199152	0.116649	0.0467958	-0.00753837	-0.00473342	-0.0247584	0.0471612	0.0682275	0.0152156	-0.0304901	-0.0168906	-0.010235	-0.0949029	-0.0627016	-0.0923164	-0.0377056	-0.0257367	-0.00753497	0.00838511	-0.0102326	0.0305712	-0.00160178	0.0301941
VNG0967G	-0.284815	-0.0866031	-0.0556697	0.0302123	-0.0784388	-0.139756	-0.0946482	-0.170361	-0.11003	0.120676	0.163708	-0.0469497	0.0830846	-0.183698	0.0412928	-0.0439304	0.00308851	0.0393803	0.0293151	-0.0400389	-0.103443	-0.262394	-0.167657	-0.210717	0.0250839	-0.0132852	0.0381494	0.0268081	0.276985	0.320092	0.152975	0.24799
VNG0969H	-0.0565864	-0.0478622	0.0130349	0.0330887	-0.0531403	0.0101202	0.00123299	-0.0715555	-0.0314303	0.0721467	0.0317788	0.035559	-0.0119675	0.00193167	0.0878036	0.0014163	-0.0194687	-0.00841212	-0.0131004	-0.0229634	-0.118042	-0.103554	-0.144191	-0.136446	-0.0166772	0.0591767	-0.0200929	-0.0412461	0.135936	0.195994	0.208543	0.154325
VNG0970G	0.00299622	-0.046796	-0.0357066	-0.071435	-0.0108017	-0.0476687	-0.0581341	-0.0318368	-0.0212354	-0.137891	-0.0217447	-0.0731612	-0.0951575	-0.121941	-0.0709901	-0.0952507	-0.194883	-0.0242772	-0.0307443	0.0648789	-0.0728179	-0.0508337	-0.0781277	-0.0534767	-0.244062	-0.0285704	-0.0666597	-0.0477082	-0.0760123	-0.0786363	-0.068241	-0.142218
VNG0971G	-0.24732	-0.0187693	-0.000908061	0.137495	0.0520904	-0.12597	-0.0148668	-0.0639986	-0.159893	0.112284	0.00896976	0.0611072	-0.0527896	-0.00651799	-0.00404022	0.071158	-0.194604	0.0847458	0.22942	0.086273	-0.219411	-0.0887388	-0.0924865	-0.122377	-0.207841	0.0283211	-0.0253894	-0.000436304	-0.010248	0.080408	0.0599371	0.00366777
VNG0973G	-0.0694547	-0.056283	0.0303814	0.0791092	0.0310253	-0.0894379	-0.0706899	-0.0567126	-0.20789	0.0932797	0.0976574	0.0428567	0.0997453	-0.0420797	0.033209	0.109891	-0.0552331	-0.00597792	0.0484696	-0.00737317	-0.0191088	-0.10543	-0.046938	-0.081426	-0.0653126	0.0133762	-0.0400371	-0.0596457	0.0364578	0.158207	0.125032	0.0786661
VNG0974G	-0.358068	-0.0137442	-0.0328505	0.115202	-0.0241268	-0.149329	0.0167962	-0.148517	-0.072016	0.137924	0.040446	0.0696167	0.0557043	0.0199255	0.0287508	0.132552	-0.0425834	0.178757	0.0647118	-0.047296	-0.237792	-0.296631	-0.195418	-0.143347	-0.0633756	0.103099	0.0200716	0.0655334	0.288665	0.309766	0.170215	0.200721
VNG0976G	-0.123494	-0.0262	-0.0285179	-0.028392	-0.021703	-0.147294	-0.067556	-0.213292	-0.15043	-0.0196744	-0.0101491	0.0220957	0.189727	0.0128806	0.0611121	0.112674	0.0790978	-0.0683599	-0.00939229	-0.124151	-0.0471108	-0.163873	-0.100932	-0.109558	-0.0140827	-0.11424	-0.0561907	-0.0968091	0.0350601	0.0435946	0.0470425	0.0865031
VNG0978H	-0.102442	0.0721678	-0.0143979	0.116756	0.0394637	-0.0433867	-0.0384081	-0.0975372	-0.207975	-0.0811216	-0.0642625	-0.0812662	-0.0283067	-0.124161	-0.0669625	-0.0392079	-0.196973	0.1452	0.288758	0.0768897	0.0741043	-0.0349587	0.103693	0.0623503	-0.0967192	-0.0150677	-0.0184602	0.052159	-0.00634314	-0.0872636	-0.00859745	-0.0811728
VNG0979H	-0.108947	0.0926028	0.0674351	0.150974	0.0133658	0.230013	0.20008	0.170263	0.568733	0.395231	0.189419	0.163121	0.142014	0.21997	0.23312	0.244593	0.0937671	0.0344743	0.157938	0.00904031	0.0143364	-0.0362007	-0.0569101	-0.0843184	0.116205	0.224855	0.224307	0.378445	0.2969	0.482584	0.420381	0.500431
VNG0981C	-0.0839653	-0.0516963	-0.0611101	-0.0411583	0.033881	-0.11658	0.0746307	0.179737	0.00786918	0.253945	0.168408	0.0733768	0.195877	0.123053	0.0596086	0.0575858	0.111595	0.00110987	-0.0228089	-0.0762721	0.00391408	-0.197085	-0.0414314	0.296689	0.212211	0.167806	0.148808	0.197196	0.159596	0.208767	0.170139	0.189908
VNG0982C	-0.0699326	-0.0159645	-0.0508292	-0.0178104	-0.00159778	-0.0435183	-0.0203076	0.117035	-0.0283503	-0.0110771	0.058059	-0.0419157	-0.0749844	-0.112137	0.018816	-0.0744033	-0.0537545	-0.0974833	-0.0448861	-0.052215	-0.0394738	-0.0217532	0.109812	0.0559248	0.143367	-0.0225435	-0.0310362	-0.0424766	0.0114422	0.0152049	0.0192955	-0.0430438
VNG0983C	-0.149526	-0.0191411	-0.0293407	0.0757287	-0.0468559	-0.0494518	0.0723502	0.103396	-0.029258	0.0930897	0.0371566	0.0606914	-0.0143719	0.0348333	-0.0340803	0.048104	-0.0717033	0.0799932	0.0955405	0.0111131	-0.0243729	-0.0235299	-0.066298	0.00819399	0.0508808	0.117566	0.0161066	0.0203171	0.107519	0.0861933	0.114476	0.081318
VNG0985a	-0.00804078	-0.0684941	-0.0686215	0.0849775	-0.00146697	-0.123798	-0.029727	-0.0953047	-0.0279423	0.0906696	0.0713396	0.0252015	0.115483	-0.0140704	0.0702942	0.103486	0.112176	0.149217	0.067115	0.0548613	-0.206651	-0.115082	-0.044257	-0.0474888	-0.233795	0.0148345	-0.0296454	0.0172813	0.159501	0.0599714	0.0324796	0.205497
VNG0985H	-0.268536	0.000765241	-0.0229633	0.0931257	-0.0702231	-0.134251	-0.0585201	-0.0970265	-0.105793	0.0745537	0.143871	0.00377466	0.149498	-0.0461272	0.0569368	0.0637202	0.0653023	0.057892	0.0482223	-0.0131886	-0.0502506	-0.167301	-0.0868404	-0.140825	0.0484247	0.0811678	-0.0284382	-0.00446999	0.166148	0.204519	0.119588	0.13066
VNG0986H	-0.074626	-0.0984739	-0.0430338	-0.0350108	-0.10961	-0.0513768	-0.0175858	-0.196145	0.0443599	0.106868	0.0899454	0.0695936	0.159846	-0.0435141	0.0415026	0.0608395	0.0362213	0.114448	-0.0372293	-0.0927741	-0.172519	-0.181142	-0.15568	-0.275797	-0.151265	0.0117979	-0.034472	0.0227942	0.250026	0.253624	0.152768	0.257434
VNG0987H	-0.0191532	0.00674874	-0.0278016	0.00637848	0.0510393	-0.0873404	-0.100886	-0.0355375	-0.188618	0.138621	0.0992645	0.0249343	0.0125714	0.00163109	-0.00597218	0.00451241	0.110859	0.0502586	-0.0290989	0.0131919	0.00238599	-0.181429	-0.0855439	-0.0284912	-0.104899	-0.0931173	-0.00422656	-0.0532918	0.0108824	0.0919004	-0.0900074	0.00940305
VNG0988H	0.138417	-0.0249798	0.276297	-0.0400043	0.00835868	-0.0800135	-0.0241137	-0.438782	0.013388	-0.467888	-0.107302	-0.439455	-0.116611	-0.417442	-0.180923	-0.270099	-0.302136	0.0656267	0.137039	0.26701	0.3013	0.063943	0.20315	-0.182727	-0.121328	-0.0245069	-0.0669121	-0.199879	-0.182043	-0.143522	-0.187429	-0.288448
VNG0989C	-0.013196	0.0228135	-0.0160084	0.0317613	-0.0143793	-0.0741099	-0.0657572	-0.109886	-0.136025	0.0880905	0.00518367	-0.092331	-0.0269255	-0.0507713	-0.00481659	0.0364567	0.0378306	0.0420255	-0.0444147	0.0708553	-0.00138464	-0.157955	-0.0573275	-0.146825	-0.12671	-0.0427361	0.0285527	-0.0537532	0.0349916	0.00466694	-0.0630733	0.0874915
VNG0990H	-0.0217049	0.0642131	0.108543	-0.0398613	0.0243946	0.0848073	-0.0191977	0.06459	0.0703936	0.0120921	0.0195788	-0.0218589	-0.074535	-0.00547092	0.0396419	-0.0228745	0.0586842	0.087514	0.214271	0.181428	0.314128	0.336812	0.334051	0.653357	0.711711	0.42068	0.425497	0.361673	0.178588	0.161941	0.217382	0.174964
VNG0991H	-0.0994844	-0.0382328	-0.131754	-0.0226917	0.0820601	-0.0452701	-0.0573293	-0.0734464	-0.212199	0.0655695	-0.00200808	-0.0588511	-0.103999	-0.0616553	-0.104241	-0.0371548	-0.0650291	-0.0350339	0.0106233	-0.00347031	0.0490264	-0.169977	-0.128117	-0.0887404	-0.15584	-0.0678335	-0.0227835	-0.0621632	-0.100706	-0.0296556	-0.0285093	-0.10872
VNG0992H	0.101993	0.064745	0.00430284	0.00903335	-0.0411592	-0.0535052	0.0265051	0.00799836	-0.0844388	0.0237432	-0.0142652	-0.00579549	0.0108263	0.0451954	-0.142042	0.0592964	0.0277427	0.0958854	0.0578245	0.0650254	-0.0699831	-0.0962321	-0.025063	-0.089828	-0.122108	-0.0365767	-0.0110958	0.0691495	-0.0125289	0.0161057	0.00830989	-0.00252251
VNG0993H	-0.252972	-0.0650458	-0.0688438	0.0281949	-0.083078	-0.0598513	-0.0920765	-0.260267	-0.0448385	0.147905	0.09569	0.0344669	0.12892	-0.0685026	0.0064397	0.0741798	-0.061011	0.0919158	-0.0346011	0.00612992	-0.161038	-0.236406	-0.206259	-0.164218	-0.181151	0.0252802	-0.00411603	0.0386658	0.219408	0.318966	0.180668	0.284791
VNG0995H	0.0453173	0.00780936	0.0141949	0.0498775	0.00584939	0.0167076	0.0531553	-0.0362025	0.0500571	0.0805445	-0.0501969	-0.0121761	-0.0362338	-0.0497602	-0.0110753	0.0673482	-0.126423	0.0678426	-0.0585852	0.0440442	-0.163553	-0.00705291	-0.0351494	-0.106352	-0.198184	0.0670853	0.0560366	0.0959279	0.109384	0.0761889	0.148587	0.129539
VNG0996G	-0.204167	-0.0294336	-0.0137829	3.98e-05	-0.0570533	-0.0673755	-0.00779901	-0.031179	-0.0648502	-0.00807476	0.082833	0.023443	0.102927	-0.0652489	0.0550812	0.0783926	-0.0635163	0.0867265	0.00625224	-0.0405536	-0.0486728	0.000207177	0.0143962	-0.0944562	-0.0423051	0.0995181	0.0684136	0.188349	0.174163	0.112042	0.195266	0.249966
VNG0997G	0.192797	0.161429	0.342205	0.0471879	0.244018	0.258347	0.594825	0.293695	0.901997	0.102807	-0.0467737	0.10825	0.114106	0.678771	0.393789	0.687568	0.56717	-0.0609881	-0.139534	0.0178521	-0.0364019	0.324417	0.0104884	0.633382	0.214078	0.515563	0.559427	0.19672	0.173114	-0.195851	0.0696099	0.312235
VNG0998G	0.208215	-0.115291	0.0941305	-0.0970904	0.136669	0.0350406	0.0697746	-0.105079	0.0703944	-0.504918	-0.324009	-0.673409	-0.605119	-0.372792	-0.415037	-0.242682	-0.391881	0.297949	-0.0317174	0.258484	0.0301223	0.955988	0.0696577	0.457832	-0.02056	0.143685	0.300291	-0.0960082	0.0689908	-0.381207	-0.279356	0.153682
VNG0999H	-0.0915396	-0.0932513	-0.0635316	0.0379794	-0.100149	-0.0628942	-0.0119744	-0.0820832	0.0255064	0.141485	0.110807	0.0894589	0.137396	0.0193171	0.110041	0.0692656	0.0283682	0.0962629	-0.0384207	-0.0372761	-0.182658	-0.149704	-0.210099	-0.210971	0.0081635	0.0894014	-0.0722916	0.0943843	0.354052	0.422472	0.273198	0.307712
VNG1000H	0.0120214	-0.0418262	0.124416	-0.183422	0.389478	-0.0203909	0.561836	0.146837	0.849771	0.159161	0.239028	0.232041	0.489587	0.385634	0.421211	0.252749	0.256218	-0.453786	-0.376129	-0.427023	-0.428546	-0.434972	-0.368812	-0.129165	-0.0563686	-0.0817646	0.0348184	0.13344	-0.0123587	0.0691955	0.163516	-0.00263918
VNG1001G	-0.0766534	-0.00150424	-0.0874488	-0.0138091	-0.11672	-0.0991996	-0.0292957	-0.100618	-0.0985144	0.0706609	0.116981	0.0392114	0.255102	-0.0461946	0.125821	0.0513041	0.064636	0.0278257	-0.0733358	-0.0792655	-0.134465	-0.207906	-0.131316	-0.147767	-0.0126728	-0.0234443	0.0138598	0.100647	0.223379	0.229463	0.112976	0.234138
VNG1002H	0.0828415	-0.0701185	0.0418775	-0.0556153	-0.0121326	0.100909	-0.0671009	-0.00166938	-0.025538	-0.277508	-0.144209	-0.0833313	-0.0866964	-0.135622	-0.0880952	-0.132422	-0.0914658	-0.146846	0.00364755	0.00809357	0.148126	0.166987	0.273787	-0.0525968	-0.119684	-0.116885	-0.0714628	-0.05646	-0.0837267	-0.165393	-0.253977	-0.306365
VNG1003H	-0.250401	0.0528131	-0.0496265	-0.0439735	-0.066114	-0.12415	-0.36529	-0.365231	-0.223107	-0.418488	-0.284784	-0.244411	-0.219761	-0.233991	-0.218917	-0.263125	-0.268233	-0.145118	-0.128908	-0.0998146	-0.128877	-0.189172	-0.152815	-0.400244	-0.375578	-0.44711	-0.362256	-0.558846	-0.523254	-0.375018	-0.662256	-0.499177
VNG1005H	0.0155269	0.0481789	0.00741429	0.0349533	-0.0392483	-0.0198494	-0.144475	-0.153403	-0.375625	-0.246549	-0.241261	-0.150915	-0.12474	-0.315454	-0.148834	-0.209439	-0.155689	0.0127373	-0.0989787	0.0240122	-0.0811415	-0.00911157	-0.154668	-0.179205	-0.245043	-0.0254959	-0.0958004	-0.199498	-0.0335571	-0.0850546	-0.132055	0.0121714
VNG1006H	-0.0282421	0.0982772	0.0834364	0.317505	-0.00791583	0.116118	-0.156841	-0.227722	-0.117557	-0.0139034	-0.049413	-0.0220328	-0.0178368	-0.234707	-0.058408	-0.160428	-0.164965	0.469552	0.389957	0.238573	0.0972138	-0.0581766	-0.0500228	-0.284669	0.0355174	-0.0721115	-0.170077	-0.114705	0.0241323	0.271285	-0.0371031	0.102817
VNG1007H	0.117537	0.00714124	0.0241034	0.0550328	-0.074526	0.010821	0.0627087	0.0174305	-0.0248764	0.0990251	0.00345672	0.0187786	-0.00110411	0.0353322	-0.0772279	0.024598	-0.052477	0.0636043	0.0608768	0.0810094	-0.109007	0.00483189	-0.109577	-0.14751	-0.150733	0.0946746	0.0305057	-0.032079	0.0264747	-0.0691557	0.0253418	0.00332341
VNG1008G	-0.107744	-0.0408282	0.045182	-0.00162554	-0.158418	0.0136165	-0.0509923	-0.131772	0.02304	-0.0589255	0.0708023	0.0417638	0.0171948	-0.031396	0.15804	-0.00617501	0.131737	0.0517777	-0.0557819	-0.109486	-0.160366	-0.100971	-0.0250169	-0.0600676	-0.0261303	0.00743976	-0.107139	0.139703	0.10166	0.183536	0.076713	0.0905515
VNG1009G	0.194479	-0.0402252	-0.0977194	-0.10326	-0.0482681	0.0246316	-0.064333	0.0346285	-0.0368332	0.0929005	0.0126833	-0.0931526	-0.0713177	-0.0207855	-0.0128114	0.0499354	-0.0400648	0.0684538	-0.0626169	0.0543899	-0.0445257	0.00404831	-0.0541889	-0.09484	-0.258128	0.0186077	-0.0467661	0.0442469	0.0468699	-0.0656103	0.053518	-0.0575311
VNG1011C	0.0635525	-3.14e-05	0.0382683	0.0127359	0.00446912	-0.0404874	-0.00166328	0.0520601	-0.144066	-0.00471496	0.0304195	-0.00951629	-0.0244766	0.114895	0.0708654	0.0321093	0.108737	-0.0646425	0.0146673	0.096808	0.144119	-0.0516489	0.0687356	-0.0100538	-0.0335321	-0.0230308	-0.0253795	-0.122324	-0.0906862	-0.0929479	-0.0927675	-0.212598
VNG1012H	0.13555	0.215817	0.096592	0.0179832	0.188236	0.269925	0.0451218	-0.0324781	0.0939725	-0.32301	-0.216015	0.386178	0.420668	0.839395	0.960042	0.795	0.928764	-0.150219	-0.161953	-0.0361272	0.105979	0.406501	0.190771	0.138786	0.0976762	-0.15437	-0.135649	-0.314608	-0.348898	-0.509685	-0.509776	-0.41487
VNG1013G	-0.018219	-0.0109751	-0.0479789	0.110733	0.0844796	-0.0915257	0.0211139	0.295299	-0.0771537	0.054462	0.051675	0.713906	0.236265	0.445204	0.215139	0.363324	0.244979	0.140996	0.154886	0.11984	-0.10764	-0.100598	0.068708	0.0615125	-0.091683	0.0199139	0.0207503	0.0731413	-0.015971	0.0835169	0.0792603	0.0255446
VNG1014G	-0.218547	-0.0541932	-0.0607378	-0.0037177	-0.107115	-0.15847	-0.0562345	-0.0598555	-0.109938	0.115115	0.174034	0.0718708	0.0836695	0.0224791	0.086851	0.0985848	0.0716318	0.0679864	-0.00236908	-0.00198348	-0.135987	-0.222119	-0.116728	-0.138546	0.0965384	0.0535355	0.0317905	0.0577512	0.172064	0.369459	0.22056	0.243045
VNG1015H	-0.0300553	-0.0715219	-0.00949386	-0.116248	-0.032388	0.13622	-0.188203	-0.16933	-0.190851	-0.453825	-0.42888	-0.274161	-0.36584	-0.291696	-0.217246	-0.205099	-0.313723	-0.0114699	-0.0820772	-0.0153021	0.0382484	0.442242	-0.000456601	0.00479381	-0.186289	-0.0794779	0.00565503	-0.0724346	-0.12348	-0.302554	-0.155458	-0.126417
VNG1017H	0.323317	-0.0214501	0.0292225	-0.039327	-0.0603236	0.0598883	0.0129596	0.0753037	0.0670859	-0.0122969	-0.0626678	0.016209	-0.0557558	0.0404512	-0.0269213	-0.0251687	0.0424218	0.080657	0.0594201	0.0346868	0.061917	0.112447	0.071071	0.105849	-0.0472437	0.102396	0.110941	0.0600153	0.117933	-0.0640685	0.0716957	0.0696174
VNG1018G	0.0528227	0.0162858	-0.0269728	0.0075513	0.071128	0.00239766	-0.0258259	0.0382551	-0.0642204	0.0832827	0.0863953	0.0521509	0.0852885	0.0175808	0.0998163	0.0352296	-0.00540178	0.0523776	0.0637541	0.045229	-0.0929501	-0.0207679	-0.110041	-0.0790418	-0.143696	0.0519587	0.0656759	0.148889	0.0355133	0.143561	0.0611171	0.0733939
VNG1020C	-0.00164765	-0.16452	-0.142428	0.016549	-0.0513784	-0.146754	-0.059106	-0.121447	0.0252459	0.329552	0.336262	0.102005	0.216945	-0.00214935	0.147238	0.135938	0.142743	0.0182666	-0.132541	-0.0353327	-0.134751	-0.318219	-0.22005	-0.30752	-0.06087	0.119932	0.1348	0.246687	0.433067	0.644778	0.422196	0.636258
VNG1021C	-0.204747	-0.000537168	0.0320432	0.193236	0.0686421	-0.176536	0.0379157	-0.0323703	-0.111197	0.217711	0.165943	0.131501	0.161269	0.0579588	-0.0075268	0.10584	-0.025226	-0.0214411	0.120316	-0.0161862	-0.0512261	-0.171009	-0.0991832	0.0177166	0.0521014	0.145048	0.10195	0.0749869	0.108851	0.319936	0.233067	0.254212
VNG1023C	0.478887	-0.00866248	0.00238191	0.0273373	-0.0223565	-0.00301229	0.0552799	0.0786753	0.0506807	0.0613063	0.0449991	0.0157869	-0.00566435	0.0492643	-0.0207111	0.0401029	0.192909	0.0580769	0.0110063	0.0796367	0.133773	0.018653	-0.0380859	0.104994	-0.0251283	0.0571108	0.031997	0.0427256	0.0480403	0.0431521	0.115374	0.113285
VNG1024C	0.00515261	-0.00308981	-0.0503158	0.0257156	0.057273	-0.0414581	0.092916	0.164407	0.111917	0.244788	0.185961	0.101138	0.0719316	0.0333978	0.0732836	0.109223	0.218334	0.0581243	0.0470166	0.0535993	0.0277201	-0.0510008	0.00722207	0.132091	0.0716936	0.194029	0.196833	0.189531	0.175879	0.0984553	0.28957	0.264232
VNG1025H	0.0210632	0.00299537	-0.0769045	-0.0671474	-0.0674772	-0.197178	0.370861	0.53082	0.429616	0.308084	0.171746	-0.0617146	-0.0783784	0.00697764	-0.0156337	-0.172196	-0.109998	-0.230501	-0.106314	-0.0929071	0.154496	0.222407	0.0557657	0.416371	0.305322	0.333899	0.355493	0.321451	0.270769	0.111572	0.43147	0.355044
VNG1026H	0.0646342	0.160164	0.0759666	-0.00334136	-0.000838496	0.511775	-0.56978	-0.3271	-0.274879	-0.84425	-1.33027	-0.508947	-0.755576	-0.16403	-0.391628	-0.753464	-0.777352	-0.358885	-0.182785	0.0455	0.0575707	0.263022	-0.0538595	-0.166041	-0.46564	-0.857949	-0.746213	-0.663797	-1.64746	-1.49044	-0.805564	-0.830135
VNG1027G	0.422163	-0.0676642	0.234799	0.0337702	0.108635	0.0365067	0.500979	0.546824	0.427309	0.249058	0.180742	-0.0269974	0.00553363	0.0341978	-0.112858	-0.0439577	0.165165	-0.0201803	0.117541	0.0760799	0.387166	0.259926	0.304651	0.671762	0.676791	0.340538	0.3708	0.439939	0.241153	0.112401	0.550431	0.258769
VNG1029C	0.253759	0.0119444	0.0539303	0.038824	0.0839573	0.00175092	0.260767	0.17268	0.448004	0.265947	0.192189	0.13089	0.050698	0.1431	-0.001821	0.0670164	0.260972	0.0219999	-0.0042334	0.0766036	0.197916	0.0893746	0.0498872	0.328563	0.282841	0.313336	0.489418	0.398209	0.37562	0.198102	0.5454	0.497855
VNG1030G	0.0587728	-0.050938	-0.0058827	-0.0355315	0.019398	-0.00445739	0.0388981	0.0164597	0.0383539	0.17457	0.153378	0.0487216	0.191388	0.0210097	0.115863	0.0102634	0.198517	-0.0868158	0.0543771	-0.0299163	0.145976	-0.0753335	-0.0832049	-0.0676329	0.0766228	-0.032339	0.03222	0.038542	0.173063	0.116366	0.175326	0.217553
VNG1031C	0.314134	0.0460607	-0.00277147	0.0373574	-0.0446583	0.0683742	-0.00289154	0.014458	-0.0095361	-0.0380161	-0.0436202	-0.0938789	-0.0753265	-0.135911	-0.0949588	-0.0240871	0.0326068	0.0491522	-0.0336312	0.120766	0.0633077	0.08598	0.0737237	-0.02841	-0.134493	-0.0242303	-0.0419482	-0.00311127	-0.0364709	-0.110599	-0.0254829	0.00811228
VNG1033G	-0.0616003	-0.0501153	-0.0194888	-0.00379033	-0.0133674	0.0392186	-0.0328754	0.0173625	-0.0163951	0.0783158	0.0174454	0.00409362	0.0325411	-0.0477996	0.0549444	0.0361165	0.0541993	0.0685147	0.0305655	0.0419427	-0.036084	-0.00607836	-0.0158067	-0.116717	-0.0778094	-0.0535486	-0.0416968	0.00706508	0.110943	0.0932377	0.0731575	0.063535
VNG1034H	-0.201932	-0.0157616	-0.0325625	-0.0595708	-0.0481664	-0.0210194	0.213018	0.463539	0.0490942	0.370344	0.132953	0.274693	0.220735	0.142881	0.140169	0.134719	0.0876427	0.0243935	0.0336312	0.0116208	-0.113863	-0.109481	-0.0570019	0.0727734	0.109211	0.145003	0.0386381	0.0919232	0.177924	0.208047	0.153103	0.164709
VNG1035C	-0.0129497	-0.0527663	-0.0192756	0.0448344	0.0270993	0.0632062	0.0095723	0.0411282	0.0127998	-0.107712	-0.0158853	0.052257	-0.0381333	0.0127744	-0.0441637	-0.0225602	-0.100832	0.11044	0.0572025	0.151377	0.00390294	0.129171	0.181106	0.0719095	-0.0782087	-0.0218283	-0.0183857	0.0643283	-0.0158299	-0.0208521	0.000844605	-0.0479336
VNG1036H	0.0984642	0.00999199	0.00813656	-0.000159246	-0.0447567	-0.0291196	0.0419347	-0.0138701	-0.0262296	0.0505026	0.0122699	-0.00595318	-0.152897	0.0241088	-0.0205251	-0.00988656	0.0349887	0.0547235	0.06657	0.050319	0.0284658	-0.0205934	0.0231466	-0.0514765	-0.0349694	0.00610876	-0.0186537	-0.0429085	0.0189587	-0.0613346	0.00796153	-0.043845
VNG1037G	0.233613	-0.0521349	0.00668845	-0.0246061	-0.0025171	-0.0275827	0.0407729	-0.0140321	-0.0436089	0.140785	0.0486172	-0.0113516	-0.102311	-0.025847	-0.0670603	-0.0665717	0.0563335	-0.0464309	-0.0723937	0.0447127	0.0820758	-0.0305681	-0.0161541	-0.0693449	-0.00217855	0.052962	0.00683263	0.00515995	0.0674945	0.0213169	0.0646016	0.0584959
VNG1038C	0.104378	0.241634	0.159446	-0.0617049	-0.0151225	-0.0122736	-0.0300438	0.103246	0.022048	-0.108629	0.012669	-0.24284	-0.252869	-0.407431	-0.226805	-0.420158	-0.203633	-0.121297	0.0681186	0.161599	0.443354	0.227279	0.469378	0.219341	0.192902	0.0569311	0.176675	0.0832195	-0.051862	-0.190471	-0.0389203	-0.111969
VNG1039H	0.128899	-0.0231603	-0.0388847	0.0226086	-0.00640046	-0.0835107	-0.0774506	-0.00641891	-0.137904	0.109819	0.0734674	0.0700744	0.0812285	-0.0393202	-0.0847774	0.0104305	0.091267	-0.0321839	-0.0250984	0.00745285	0.081478	-0.107347	0.0504396	0.0058828	-0.0109701	-0.0199879	-0.0442357	-0.0971816	-0.0430001	-0.0292336	-0.0793352	-0.104376
VNG1041a	0.0589209	0.0412215	0.0319603	-0.0123667	-0.0231306	-0.0013841	0.047733	0.145368	0.141022	0.0141168	0.0274	0.277893	0.188354	0.252149	0.166924	0.219113	0.182898	0.00576718	0.0372603	0.0684248	0.0925089	-0.0125008	0.220518	0.194981	0.264117	0.0637707	0.0435581	0.11134	0.0476092	0.0903912	0.0986556	-0.040039
VNG1041H	0.00507759	0.141348	0.184468	0.042899	0.145171	0.052818	0.0303671	-0.0292239	0.112169	-0.339051	-0.171745	-0.31264	-0.326458	-0.349677	-0.252099	-0.619797	-0.533933	0.378292	0.554231	0.516765	0.665879	1.07541	0.528348	0.691136	0.549041	0.453875	0.424076	0.508355	-0.123697	-0.0944199	0.0507817	0.00855982
VNG1042H	0.169915	0.234145	0.651957	0.191777	0.239021	-0.0120326	-0.0279878	-0.366807	0.513442	-0.237909	-0.0931222	0.836649	0.563267	1.41771	0.722919	1.31265	1.19012	0.269451	0.910402	0.619137	1.01031	0.846669	0.849765	-0.030572	0.36779	-0.282214	-0.292717	-0.390464	-0.963679	-0.579874	-0.729793	-1.13042
VNG1046H	0.0716596	-0.0674636	-0.0445892	-0.0350491	-0.110346	-0.238932	-0.0680062	0.0301061	-0.0826182	-0.0393255	0.0400657	-0.36844	-0.338791	-0.0363641	-0.185292	0.243047	0.23853	-0.0564748	0.108515	-0.0832349	0.125574	-0.149255	0.0492029	-0.199371	0.121963	-0.134104	-0.156251	0.094036	-0.0460802	0.335601	0.159578	-0.116104
VNG1047H	0.0123891	0.138802	0.110696	-0.0261842	0.0803268	0.0341267	-0.37014	-0.370382	-0.256201	-0.294571	-0.21693	0.100175	0.159862	0.289565	0.234206	0.3127	0.282425	0.0195385	0.107244	0.17937	0.137976	0.22842	0.105648	-0.190633	-0.183671	-0.366763	-0.296614	-0.399334	-0.39811	-0.389042	-0.542544	-0.348653
VNG1048G	0.327135	0.190443	0.367951	0.0329888	0.183921	0.126709	0.0476751	-0.167384	0.128407	-0.522772	-0.305652	-0.386788	-0.335224	0.0525511	-0.108688	-0.0183892	0.00468913	-0.172828	0.377078	0.0983111	0.567533	0.370976	0.476619	-0.159241	0.0841206	-0.473479	-0.373773	-0.436267	-0.570496	-0.36503	-0.613671	-0.754556
VNG1050H	-0.230903	-0.0557351	0.00108728	-0.0481551	-0.0481514	0.0196743	-0.0322001	0.0507359	0.0221361	0.12823	0.0600273	0.0266229	0.108819	-0.0423255	0.0674051	0.0392116	-0.0246365	0.181686	0.00896233	0.00890854	-0.278292	-0.0119542	-0.103825	-0.163927	-0.132104	0.0423229	-0.00722567	0.144868	0.250129	0.229472	0.189439	0.172693
VNG1052H	-0.0647695	-0.0287463	-0.0572537	-0.072889	0.0471556	0.0384195	-0.477562	-0.366056	-0.518632	-0.515177	-0.432388	-0.509856	-0.334249	-0.802814	-0.43015	-0.625144	-0.554262	-0.189433	-0.177729	-0.112552	-0.0163285	0.224145	0.0235565	-0.323874	-0.244362	-0.559951	-0.439857	-0.570063	-0.573257	-0.360965	-0.655862	-0.436405
VNG1053G	0.131695	0.109529	0.111275	0.060603	0.121429	0.0741721	0.165305	0.247356	0.180799	-0.0589336	0.0529159	1.66582	1.67156	2.36498	2.37665	2.36856	2.15023	0.00294557	0.193731	0.10141	0.157576	0.126894	0.443403	0.39697	0.362658	0.0440548	0.0761269	0.226267	-0.10855	-0.017178	-0.0332786	-0.21758
VNG1054G	-0.0252159	0.0652863	-0.0733765	0.0772154	-0.124819	0.26872	-0.693171	-0.485244	-0.903221	-0.673676	-0.824567	-1.02015	-1.19126	-1.47378	-1.13619	-1.74037	-1.36299	0.255221	0.0410657	0.0768621	-0.110646	0.0489177	-0.283187	-0.398224	-0.30103	-0.650683	-0.703405	-0.854813	-0.979777	-0.774502	-0.831609	-0.752065
VNG1055G	-0.162952	0.00814164	0.0300112	0.0798297	-0.110048	-0.0995728	-0.0709964	-0.00662763	-0.196437	0.12985	0.122732	-0.0151062	0.154172	-0.121045	-0.0395255	0.0208743	0.0655786	0.00789886	-0.12385	-0.0786229	-0.0385581	-0.223605	-0.11189	-0.0766644	0.0804723	-0.0565875	-0.0559956	-0.0128856	0.0987126	0.188327	0.00138727	0.192817
VNG1056C	-0.0202351	-0.031301	-0.00834743	0.0668668	-0.108914	0.0400944	0.138495	0.0922524	0.0238992	0.130696	0.018855	0.0978753	-0.00975753	0.0654216	-0.0219828	0.0991618	-0.109634	0.198987	0.143074	0.0914186	-0.154549	-0.0300413	-0.020837	-0.0133963	-0.0537696	0.125205	0.0162034	0.181033	0.0826336	0.0470902	0.11884	0.190258
VNG1057C	-0.0959944	0.0182912	-0.0493961	0.093406	-0.00123499	-0.0590474	0.0804895	0.0860348	-0.0764433	0.0805922	0.0619852	0.0569841	0.0713979	-0.0238439	0.0324527	0.07512	0.0234222	0.0760959	0.0639335	0.0480237	-0.0125354	-0.125842	-0.0060026	-0.0134615	0.150811	0.0924478	0.030488	-0.00523439	0.006804	0.0855822	0.0597634	0.138871
VNG1058H	-0.127399	-0.0348114	0.000378668	0.0508301	-0.062115	-0.152702	-0.0209113	-0.0587789	0.00370925	0.0325352	0.0804633	-0.0291662	0.153022	-0.0552413	-0.00567074	0.028832	0.00796587	0.076559	0.0049447	-0.0087547	-0.0473019	-0.169943	-0.0754845	-0.151056	-0.0289206	-0.0186854	-0.0859229	-0.0809834	0.149916	0.276888	0.0347562	0.0385329
VNG1059C	0.127515	0.00671138	0.0812906	-0.119735	-0.122121	-0.18068	0.0567498	0.202569	0.0202809	-0.469346	0.0361858	-0.351187	-0.21472	-0.288895	-0.13473	-0.32087	-0.221874	-0.286065	-0.0987479	-0.2335	0.115086	-0.0353779	0.480905	0.137722	0.407639	-0.0643752	-0.0645085	-0.237546	-0.226894	0.0334429	-0.246584	-0.408849
VNG1060H	-0.10602	-0.0126668	-0.0178168	0.0174744	-0.100657	-0.129915	-0.0504311	-0.100422	-0.139933	0.0865089	0.0295128	0.0503131	0.0404988	-0.0169446	0.0748474	0.118236	0.0574987	0.100944	0.0353166	-0.012507	-0.110318	-0.28941	-0.1162	-0.137845	-0.0102089	0.100593	-0.00512048	0.028589	0.133186	0.254608	0.12051	0.172285
VNG1062G	-0.178911	-0.0302965	-0.0462031	-0.0322395	-0.107636	-0.0791784	-0.0456987	-0.152237	-0.0361522	0.0409969	0.0327909	0.0484292	-0.061485	-0.0836067	0.0656144	0.0143085	-0.0206986	0.0903699	-0.0977497	-0.0311479	-0.142918	-0.0820059	-0.151125	-0.190899	-0.177956	0.0196951	-0.0942894	-0.0517116	0.14788	0.0590172	0.0234558	0.0596987
VNG1063H	-0.260259	-0.053753	-0.0118759	0.02423	-0.106212	0.0371025	0.0166714	-0.0435552	0.0225716	0.0927137	0.0395327	0.108188	0.0608744	0.000368712	0.176712	0.111046	-0.196772	0.20648	0.00522899	0.0280109	-0.246167	-0.0720188	-0.210942	-0.258001	-0.349612	0.13101	-0.0865847	0.029654	0.249495	0.284436	0.10117	0.125751
VNG1064H	0.217053	0.0331245	-0.0179628	-0.000842245	-0.126305	0.00840542	-0.016928	-0.00240243	0.0251328	0.0524232	-0.00948288	0.00132652	0.0161062	0.0701019	-0.037519	-0.0038519	0.105444	0.0678724	-0.0223175	0.0011027	-0.0406621	-0.0448339	-0.0980602	-0.158568	-0.110202	0.0297946	-0.0552525	-0.0468375	0.0701077	-0.0163873	0.0370159	-0.00255597
VNG1065C	-0.298645	-0.137639	-0.138964	0.0908225	-0.118212	-0.271307	-0.0436937	-0.0279417	-0.209588	0.321041	0.324137	0.137364	0.211313	0.00424385	0.159548	0.200659	-0.0431207	0.204842	0.0365769	-0.061568	-0.291509	-0.451452	-0.264821	-0.20034	-0.00592466	0.157112	0.109967	0.220221	0.450323	0.646989	0.398943	0.537428
VNG1066C	-0.150003	-0.00544294	-0.0497772	0.0729711	0.0248143	-0.074543	-0.112636	-0.204321	-0.149568	-0.236024	0.00359726	-0.159322	-0.0357042	-0.153831	-0.0814832	-0.231821	-0.27787	-0.0911959	0.0446679	-0.0165249	0.0182459	-0.00697758	0.385262	-0.098738	-0.143449	-0.0499599	-0.0891669	-0.203771	-0.179017	-0.0956048	-0.165506	-0.29222
VNG1067G	0.121165	2.08e-05	-0.00137273	-0.0182019	-0.108619	0.0875644	0.0397182	-0.0796481	0.097614	0.0770066	-0.0256792	0.0605721	-0.154148	0.0621099	-0.0579956	0.0242592	0.1108	0.205616	-0.083669	0.0380758	-0.091905	0.0666263	-0.115912	-0.144355	-0.234628	0.0576201	-0.0459772	0.0802626	0.108713	-0.100039	0.0652796	0.0461051
VNG1068G	-0.00975656	0.0255025	-0.0907819	0.148578	-0.0177412	0.0589377	0.0312459	0.0575423	0.074542	0.121409	0.0383529	0.0649029	-0.141977	0.0483621	0.0598557	0.1407	0.0566423	0.149903	-0.106136	0.0680047	-0.213036	-0.00996917	-0.178122	-0.121959	-0.138108	0.142988	-0.00272267	0.0943617	0.20115	0.0187726	0.139668	0.166881
VNG1069C	-0.0553241	-0.0195871	-0.0552595	0.000716305	-0.099227	-0.098868	0.0848554	0.0566565	-0.00673638	0.116044	0.196659	0.0598114	0.160668	0.271562	0.239186	0.240616	0.379489	-0.0661951	-0.0822397	-0.125485	0.0456896	-0.130492	-0.109315	0.0888185	0.277146	0.0370474	0.0644418	0.0349282	0.209986	0.157553	0.153995	0.156435
VNG1070G	0.0685139	-0.0165406	-0.0096396	-0.21454	-0.13645	0.0273549	0.14222	0.20946	0.183931	0.0774532	0.0372025	-0.050944	-0.00671984	-0.0970914	0.0333303	-0.0971503	-0.0600003	-0.0486251	-0.11965	-0.164867	-0.0806376	-0.0739099	-0.118346	-0.0536299	0.0466096	0.103619	0.0243497	0.0563053	0.163908	0.100737	0.167566	0.129062
VNG1071G	-0.0146871	-0.0751888	0.0765836	0.0233011	0.0461874	-0.0325785	0.0028978	0.0797427	-0.11465	0.0628899	-0.0131375	0.024141	0.0554077	0.0649204	0.0594557	0.102773	-0.117385	0.0715757	0.0129601	0.137274	-0.0227173	0.00755791	0.0222988	-0.155555	-0.147054	0.0645714	-0.0454492	0.171743	0.0497955	0.0804473	0.221851	0.104422
VNG1073G	-0.0797828	0.0098209	0.0270627	0.0278617	0.00546097	0.0031272	-0.0299777	0.087089	-0.0145284	0.126792	0.0187778	0.0742648	0.137812	-0.0368398	0.0629165	0.0642898	-0.0672028	0.0983383	0.0451498	-0.0235061	-0.0996869	-0.117411	-0.132564	-0.0704385	-0.0640797	0.0263168	-0.00508163	0.0413532	0.135374	0.141586	0.162084	0.138837
VNG1074G	-0.192602	-0.0653443	-0.0311716	-0.000299581	-0.177458	-0.118128	-0.0258135	0.00463357	-0.0778999	0.132883	0.154945	0.0668323	0.162364	0.0168339	0.126115	0.0271241	0.0913501	0.0562748	0.060225	-0.0409993	-0.120258	-0.280335	-0.209737	-0.18027	0.0433028	0.0287687	-0.0132872	0.0452198	0.181008	0.298486	0.170203	0.181887
VNG1075G	-0.107948	-0.0326564	0.00762617	0.0667332	0.0597508	-0.0769431	-0.0552683	0.027005	-0.147309	-0.0248263	0.0538284	0.0176677	0.0565504	-0.00966703	-0.0472134	0.0239545	0.211055	-0.00152522	0.0224007	-0.009232	0.0627762	-0.128965	-0.0653002	0.00866125	0.0483835	-0.0859302	0.00187325	0.0192389	0.020114	0.0511267	-0.0131393	-0.0331761
VNG1077G	0.0124795	0.0118972	-0.0772453	-0.0800679	-0.141101	-0.0155838	-0.0888578	-0.184517	0.070506	0.091812	0.0777004	0.00375953	0.0994151	0.00532033	0.00461617	0.075122	0.0687426	0.0134087	-0.12098	-0.0538184	-0.0595978	0.0198647	-0.0787512	-0.149538	-0.036873	0.0415445	-0.000348957	0.035953	0.211192	0.155663	0.115728	0.15296
VNG1079G	0.144302	0.0604286	0.0465687	-0.0242789	-0.000736724	0.0351685	0.0504482	0.0655458	-0.0589108	0.0835973	-0.0023239	-0.0518819	0.000410792	-0.0442291	-0.0106274	-0.0178611	-0.00740729	0.00716318	-0.0443317	0.00651176	-0.00543574	-0.0133746	-0.00980496	0.0206408	-0.0113964	0.0235182	0.000312189	0.0157386	0.0273992	-0.0284218	0.00405377	0.0160351
VNG1081G	0.309421	-0.0361792	-0.0084566	-0.102108	0.0103534	0.00226307	-0.0136139	0.0346901	-0.00987383	-0.00364863	-0.00963578	-0.0361415	-0.112091	0.0180203	-0.133367	0.00735448	0.0328008	-0.00524144	-0.0617157	0.0487886	0.0588963	0.0181303	0.0615474	-0.104944	-0.109104	-0.0144218	-0.0292535	0.0100884	0.0616051	-0.0399785	-0.0320082	-0.0130034
VNG1083G	0.141607	-0.00415657	0.08985	0.106219	0.00806701	0.0310753	0.0466505	0.0824385	0.0137745	-0.0511609	-0.0335482	-0.00161948	-0.206113	0.0145226	0.00691695	0.0518272	-0.0526502	0.164972	0.113173	0.0397746	-0.13395	0.115547	-0.0320964	0.136637	-0.174702	0.0797283	-0.00134431	0.0461639	-0.0110143	-0.0310849	-0.0161351	0.105333
VNG1084G	0.000174904	0.010238	-0.0766514	-0.0165257	-0.0933837	0.00824703	-0.054811	-0.122628	-0.0127469	-0.0283057	0.0182128	-0.0401965	-0.0488637	0.0172877	-0.00570651	0.0188869	0.0263913	-0.0180335	-0.131115	-0.0888602	0.0493216	-0.04289	-0.0537516	-0.106049	0.0467999	-0.075065	-0.0177185	0.15856	0.146286	0.121941	0.171224	0.00813002
VNG1085H	0.186404	-0.0246039	-0.0278379	0.032852	-0.0294807	0.0725135	-0.0210082	0.0385116	0.0392013	-0.0467388	-0.0950933	0.0560834	-0.0921593	0.0499432	-0.0467343	0.0745494	-0.0395002	0.0572378	0.0806667	0.024014	-0.0478212	0.0336045	-0.012521	-0.114719	-0.216056	-0.0284579	-0.0348937	0.0772948	0.0407496	-0.103832	0.0356815	0.0177487
VNG1086C	-0.0706125	0.020804	-0.0265674	0.0141551	-0.0453132	-0.0491678	-0.0160402	0.0145353	-0.11473	0.100997	0.00892202	0.0526124	0.0356829	0.00296382	-0.0202809	0.0999546	-0.015454	0.0870752	0.0233523	-0.0356802	-0.108163	-0.193709	-0.0703713	-0.0812735	0.0446818	-0.0225146	-0.0456357	-0.069219	0.0305877	0.0987042	0.0641587	0.0710407
VNG1087C	-0.197012	-0.0820353	-0.218493	-0.0463972	-0.217588	-0.210469	-0.265841	-0.198643	0.186689	0.180004	0.222303	0.230624	0.194661	0.630377	0.515796	0.636803	0.544387	-0.497279	-0.477106	-0.413188	-0.557157	-0.665223	-0.495521	-0.65865	-0.612087	-0.501229	-0.216826	-0.357471	-0.161022	-0.21319	-0.252324	0.0104561
VNG1088C	0.194187	0.0452109	0.0329542	-0.0834888	0.0483766	-0.132442	-0.0396707	-0.0798605	-0.159301	-0.382571	0.013961	-0.170321	0.0210518	-0.168876	-0.147851	-0.074136	0.063547	-0.19613	0.0486049	0.0135203	0.27334	-0.0107251	0.495319	-0.0100768	0.0246186	-0.0848498	-0.072273	-0.179051	-0.214738	0.00768228	-0.193297	-0.212393
VNG1089G	-0.124651	-0.0268041	-0.0372122	-0.0349327	0.0428497	-0.110883	0.0576275	0.0106598	-0.0629633	0.165768	0.0592563	0.199384	0.250123	0.131872	0.151498	0.129525	0.225428	-0.0443657	-0.0370576	-0.0205023	0.0261093	-0.14064	-0.160051	0.00834695	-0.0655463	0.0930103	-0.0529432	0.050536	0.103409	0.176803	0.0907845	0.169793
VNG1090H	-0.215037	-0.00689648	-0.0845578	-0.0366264	0.0942059	-0.104129	0.537854	0.707192	0.30854	0.387891	0.382272	0.754765	0.508617	0.951262	0.615963	0.503644	0.803384	-0.126021	0.0024863	-0.11602	-0.0492448	-0.0817723	0.0894866	0.691873	0.598431	0.308924	0.320726	0.356614	0.186277	0.123753	0.2446	0.185329
VNG1092C	0.00701391	-0.00287506	-0.0653435	0.0311809	0.0474496	0.0164255	-0.0336335	0.0213376	-0.230624	0.0529088	0.0494615	-0.0324041	0.0342217	-0.0425837	0.0274716	0.0197323	0.0532815	0.0694181	0.0725755	-0.00293572	0.0059282	-0.046701	0.0497658	-0.112062	0.00384936	-0.020964	-0.0285457	0.0242333	0.014494	0.0126589	-0.0265677	0.0135705
VNG1093C	0.0620687	-0.00506866	-0.0868101	-0.091439	-0.0295113	-0.0553488	-0.0733206	-0.0530168	-0.120933	0.0836158	0.10184	-0.0482471	0.132528	-0.0788136	-0.118633	0.0790697	0.173055	-0.0708547	-0.092701	-0.0426211	0.0956088	-0.16629	-0.0384201	-0.138114	-0.0525385	-0.0883107	-0.0115234	-0.0130972	0.0207162	0.0413847	0.039483	0.133893
VNG1094H	0.102487	-0.0151765	0.026127	0.0276615	-0.0895989	0.0648673	0.215201	0.260627	0.13628	0.0833885	-0.00912794	0.145025	-0.105445	0.161958	0.0402806	0.193634	0.12179	0.162296	0.0994496	0.10674	0.00312872	0.0905598	0.116762	0.266603	0.0962637	0.196285	0.0679615	0.199436	0.216345	0.0837993	0.305744	0.118714
VNG1095H	0.149427	0.0373882	-0.0697338	0.250689	0.0379379	0.267676	-0.250282	0.100118	-0.899441	-0.289289	-0.242045	-0.506854	-0.5629	-0.90124	-0.7566	-1.06123	-0.886034	0.61044	0.462028	0.362437	0.441697	0.628626	0.335391	0.306998	0.391476	0.305092	0.26045	0.132981	0.235697	0.400342	0.136074	0.121164
VNG1096H	-0.0554105	0.0914071	0.0502922	0.023988	0.0327128	0.129944	0.305527	0.41458	0.058763	0.104977	0.0726792	-0.0140562	-0.0290793	-0.0882995	-0.108162	-0.116767	-0.184159	0.263556	0.349172	0.298886	0.508561	0.541267	0.365683	1.08689	0.691095	0.692095	0.564528	0.4566	0.341659	0.196249	0.318056	0.248764
VNG1097G	-0.0720773	0.0117685	-0.00743107	0.144287	0.0162278	-0.0130838	0.00524837	-0.0115473	0.213081	0.299993	0.320483	0.286303	0.244806	0.202887	0.11337	0.13445	0.10749	0.0176822	0.105113	-0.00903009	-0.0403616	-0.0542783	-0.0409574	-0.021049	0.0710716	0.252492	0.391185	0.438787	0.404291	0.333357	0.521134	0.633584
VNG1099C	0.0274467	0.00133347	0.0246274	0.0324856	0.0248805	0.0232764	0.059444	-0.00489779	0.206331	0.272518	0.173886	0.303004	0.0613895	0.12978	0.0762641	0.0723361	0.0525702	0.0146203	0.107847	0.0653868	-0.0133886	0.0538358	-0.0242902	0.0246308	-0.123354	0.282032	0.302458	0.263294	0.317034	0.136058	0.437386	0.380729
VNG1100C	-0.00651681	-0.0875423	-0.0466354	-0.12834	-0.0561642	0.0117538	0.228539	0.311439	0.561605	0.405332	0.288324	0.350576	0.135375	0.243967	0.244359	-0.0111974	0.0312726	-0.0188553	-0.124059	-0.164349	0.00236393	0.0650418	-0.079335	0.209673	0.0141734	0.461441	0.545207	0.502074	0.453292	0.202064	0.463121	0.52694
VNG1101C	0.0964287	-0.00434078	0.00380267	-0.00234749	0.0215231	-0.10746	0.0327934	0.131527	-0.161369	0.0365208	0.0691771	0.0304618	0.0573739	-0.0242573	0.109725	-0.0415318	0.0153823	-0.0272949	0.0424265	-0.0526649	0.232321	-0.0403523	0.138144	0.0872341	0.120544	0.0369963	0.0264508	0.0136651	0.0147168	0.0650129	-0.0349031	-0.0216733
VNG1103G	-0.177652	-0.00511895	0.0282556	0.0218739	-0.0590881	-0.0703442	-0.014448	0.000757305	-0.0466764	0.115705	0.00531065	0.0263607	0.0267081	0.0278507	0.0779758	0.100345	-0.113205	0.117822	-0.00135397	-0.0418028	-0.0966863	-0.136174	-0.0976392	-0.138503	-0.0390107	0.0323623	-0.0267689	0.00791928	0.074139	0.187198	0.135832	0.0702147
VNG1104G	0.171839	0.00987054	0.0227926	-0.00834548	0.0376496	-0.0294296	-0.00303507	-0.0416653	-0.0420102	-0.0491963	0.0716506	0.00967473	0.0291996	0.0102584	0.00778236	-0.0122583	0.0712399	0.0654234	-0.0425208	0.105059	0.0202018	-0.0503249	0.00561036	-0.0692832	-0.146651	-0.0587825	-0.0448808	0.0163615	0.060708	0.00689419	-0.0284239	0.0199486
VNG1105G	-0.0806345	-0.04351	-0.0265368	0.0379252	0.0554003	-0.0508061	-0.0176701	-0.0993216	-0.0351722	0.0370088	0.0947865	0.054934	0.0456872	-0.030461	0.048865	0.0480278	0.0355178	0.102459	-0.0458318	0.0156937	-0.123222	-0.0915469	-0.105372	-0.0984719	-0.174636	0.00408895	0.000994631	0.0457048	0.133079	0.0662314	0.0444952	0.183867
VNG1108G	0.139734	-0.0113574	-0.00814418	0.0235309	0.024161	-0.00395804	-0.100052	-0.0378931	-0.150506	-0.0813269	0.0202881	2.96e-06	0.0872868	-0.0127782	-0.132643	-0.0343526	0.0911731	0.00237054	0.0419226	0.10015	0.0596271	-0.0901387	0.00258713	-0.0124192	-0.0469205	-0.104871	-0.00722069	0.0183941	0.0125014	0.0458954	-0.0163888	0.000330888
VNG1110C	-0.236654	-0.0349756	-0.058799	0.109985	-0.0585665	-0.126953	-0.0166413	-0.0708699	-0.124374	0.0762544	0.10528	0.0416591	0.142621	0.00872914	0.0758435	0.0764095	-0.0134713	0.0451317	0.12116	-0.0551654	-0.0338649	-0.128872	-0.128349	-0.103154	0.0301393	0.0573192	-0.0267812	-0.00331031	-0.0129419	0.22458	0.0694927	0.146689
VNG1111G	0.00482873	-0.0479941	-0.109609	0.0453305	0.0144435	-0.140446	-0.144901	-0.0439551	-0.135271	0.0339486	0.0872543	-0.0346697	3.7e-05	-0.0605944	-0.05441	-0.0337695	0.0478242	0.0160857	-0.0689628	-0.0126887	0.0718423	-0.188712	-0.024591	-0.0747967	0.0964935	-0.0371923	0.00811916	-0.0540402	0.00946547	0.0423644	-0.0308093	0.0727569
VNG1112H	0.000102158	-0.0538468	-0.0857973	-0.00486581	-0.040751	-0.0701713	0.060544	-0.0151922	0.0318154	0.182106	0.132552	0.0893132	0.159322	0.0550039	0.117255	0.0964669	0.129326	-0.000960609	-0.0176887	-0.111971	-0.0456196	-0.123457	-0.0893094	-0.0569036	0.176757	0.0486782	0.0865624	0.169018	0.131324	0.294349	0.162176	0.211344
VNG1114G	-0.113598	0.0167059	0.0596043	0.153757	0.0924855	-0.0539755	0.042752	0.038319	-0.129447	0.037796	-0.0451867	0.0967373	0.050071	0.063446	-0.0132633	0.0856756	-0.104842	0.0279863	0.0591362	0.0368131	0.0427205	-0.0417357	0.0235032	-0.0123259	-0.11441	0.0391899	0.0196916	-0.00665707	-0.0981917	0.0668929	0.0523069	-0.0202652
VNG1115H	0.00752316	0.00563054	0.0550862	0.0657437	0.169214	0.205731	-0.0523639	-0.0708719	0.0852508	0.0936379	0.0198052	0.193199	0.216026	0.063167	0.209344	0.0767087	0.0267984	-0.0461139	-0.199856	-0.0794671	-0.19395	-0.146985	-0.170951	-0.297168	-0.193376	-0.179744	-0.118969	-0.0873299	-0.010333	0.202856	0.0202184	0.0716389
VNG1117C	0.0987197	0.00181858	0.0593513	-0.0973429	-0.00654305	0.0058382	0.057395	0.145674	-0.030487	-0.0288613	0.0385262	-0.0916769	0.0702344	-0.107904	0.0599781	-0.0585349	-0.05101	-0.0452307	-0.0267197	0.10537	0.212866	0.0409586	0.183256	0.0328372	-0.0764051	0.0281186	0.00729308	0.0449994	0.0110548	0.0302388	0.0351585	-0.0725937
VNG1118G	0.0446133	0.0136451	0.086836	-0.0773686	0.205654	0.637228	0.139359	0.18936	0.744607	-0.0535046	-0.277804	-0.277063	-0.549143	-0.170985	-0.319732	-0.542565	-0.442047	-0.0502227	0.393148	0.0546895	0.620523	0.726727	0.447702	0.608777	0.568434	0.399637	0.692353	0.49679	0.210553	-0.225546	0.477529	0.162001
VNG1119H	-0.0446473	0.0230876	0.0152266	0.172709	0.115204	-0.0391538	0.103943	0.203286	0.0754234	0.526909	0.55046	0.50532	0.693138	0.381028	0.422035	0.541088	0.483498	0.245849	0.142907	0.127311	0.0408051	-0.0704053	0.276177	0.000929716	0.308043	0.183906	0.0472747	0.202792	0.344558	0.537483	0.290072	0.334737
VNG1120H	0.103363	0.217712	0.179028	0.0275531	0.157847	0.790522	-0.847114	-0.741685	0.109245	-0.685496	-1.00054	0.711993	0.810115	1.08179	1.15905	1.17067	1.0314	0.223204	0.0380615	0.363211	0.226541	0.765938	0.183493	-0.00310327	-0.366889	-0.634529	-0.6816	-0.911347	-1.51372	-1.49347	-1.1032	-1.12049
VNG1121G	0.330271	0.138118	0.308162	-0.050817	-0.026328	-0.187245	-0.0157881	0.222859	0.141023	-0.438804	-0.0659017	-0.404516	-0.609321	-0.6756	-0.320268	-0.717182	-0.57696	-0.377643	0.533271	0.387495	0.83771	0.605387	1.06093	0.374255	0.211484	0.15175	-0.0480487	-0.0191731	-0.577915	-0.47737	-0.371582	-0.640112
VNG1123G	0.0905285	0.0927315	0.209747	0.106236	0.0616541	0.0233496	0.275624	0.198651	0.191518	0.0307778	0.0357219	-0.0463589	-0.0373873	-0.00469065	-0.085325	0.113405	0.122115	0.156475	0.186218	0.188278	0.344709	0.303171	0.217326	0.272013	0.193789	0.250818	0.172039	0.208269	0.137925	0.115913	0.147965	0.118985
VNG1125G	0.159913	-0.0575026	0.00478213	0.0231231	-0.00552613	-0.0885956	-0.0632695	-0.0175999	-0.141301	0.0572441	0.0457862	-0.041826	0.103242	-0.00109247	-0.0281077	0.0126824	0.0889588	0.00339937	0.0560079	0.000196719	-0.0730616	-0.142379	-0.0271674	-0.203461	0.0476464	-0.0316034	-0.0417653	0.0506432	0.0214492	0.00440115	0.0549434	0.10701
VNG1128G	0.138009	0.0112267	-0.0228936	0.115964	-0.0381402	-0.00791141	0.0177385	0.00452286	-0.0370135	-0.0346098	0.0496124	0.0405693	0.00805737	0.0238576	-0.0862497	0.0758174	0.0297885	0.0505386	0.142993	-0.000354688	-0.05986	-0.118333	-0.0610757	-0.045798	-0.0218849	0.0121045	-0.0389557	-0.00733387	-0.0265316	0.0851842	0.0552174	0.0772283
VNG1130H	0.0368513	0.0184013	0.00830937	-0.02019	-0.0905845	0.0481961	-0.0445074	0.0710843	0.0539896	-0.0879925	-0.0130166	0.00888914	-0.0415237	-0.0528185	-0.070375	0.00834569	0.0602382	0.106044	-0.00903896	0.0146005	-0.0699336	-0.0274905	-0.0051458	-0.165174	-0.0529214	-0.0564166	-0.0202113	0.0443354	0.14036	0.00817741	0.0590933	0.0938078
VNG1131G	-0.128323	-0.0417782	-0.0748322	0.0189476	-0.0246165	-0.0695636	-0.0203078	-0.111938	-0.158175	0.100591	0.0877786	0.0132876	0.154269	-0.0608623	0.00623905	0.0576999	0.156965	0.00692264	-0.121073	-0.0546352	-0.0292382	-0.205431	-0.0656062	-0.0920191	0.0284573	-0.0470016	-0.00345688	-0.0070385	0.0723161	0.209536	0.0214158	0.147089
VNG1132G	-0.117652	-0.0854215	-0.0245735	0.114765	0.00100951	-0.0283609	-0.0431663	-0.0421258	-8.43e-05	0.0663508	-0.0108934	0.0559793	0.0521925	-0.000641932	0.0499607	0.0726129	-0.058275	0.065936	0.00241881	0.00704347	-0.150116	-0.122729	-0.141235	-0.18455	-0.135832	0.0278688	-0.0779588	0.0845315	0.143276	0.153677	0.155732	0.185618
VNG1133G	-0.0203614	-0.0134989	-0.030586	-0.0392651	-0.0252591	-0.120602	-0.0133521	-0.0575372	-0.115367	0.0811524	0.0432634	0.0383503	0.0554237	-0.0121347	0.0226151	0.0808103	0.109529	0.0218819	-0.0555048	-0.0230897	-0.0806475	-0.181501	-0.0655845	-0.0794654	0.0743226	-0.00938085	-0.0472428	0.000568259	0.0806726	0.098304	0.0945404	0.155191
VNG1134G	-0.289771	-0.0288555	-0.041889	0.0834221	-0.0422405	-0.0843369	-0.0109534	-0.0681442	-0.125851	0.108921	0.0385834	0.055292	0.153603	-0.0160992	0.102055	0.0562666	-0.033736	0.0377952	-0.00379769	-0.00887527	-0.147659	-0.205205	-0.12782	-0.0777013	-0.221031	0.0657349	-0.062053	0.0858431	0.151567	0.336486	0.157974	0.138117
VNG1136G	-0.164671	-0.103113	-0.0797201	-0.0247528	0.00749739	-0.0172807	-0.0446148	-0.125056	-0.0851069	0.0557647	0.0303533	0.0204623	0.00872544	0.057815	0.0297898	0.0928883	-0.0514858	0.111211	-0.014189	0.033645	-0.157867	-0.0770296	-0.149014	-0.169568	-0.248564	0.0566653	-0.0390149	0.102641	0.110398	0.129464	0.0853393	0.0549394
VNG1137G	-0.173774	-0.0527497	-0.00585389	0.109029	-0.120647	-0.0383559	0.00055575	-0.154525	0.00156014	0.0957676	0.0264512	0.020961	0.107398	0.0513177	0.087234	0.0996368	-0.0330681	0.0264884	0.0286044	-0.107893	-0.141624	-0.234397	-0.178122	-0.158375	0.0427311	0.0246168	-0.0184756	-0.0262125	0.132985	0.213695	0.147172	0.173616
VNG1138G	0.0079181	-0.00991112	-0.047767	-0.00562154	0.0567095	-0.0318255	-0.128687	-0.0226834	-0.013138	-0.0812608	0.0965861	0.0125813	0.0553802	-0.0798717	-0.0541775	0.0583374	0.14142	0.0478639	-0.138411	0.0736769	0.27211	-0.0988303	0.176628	-0.105242	0.117466	-0.0620531	-0.0160951	-0.0504776	-0.0888236	-0.0205765	-0.0832374	-0.0760294
VNG1139G	0.200988	-0.00493536	-0.0100121	0.00717771	-0.031507	-0.0157076	0.0418394	0.0196954	-0.0678069	-0.0252274	0.00654218	-0.0162354	-0.101027	0.0351348	-0.0303488	0.0587526	-0.0662568	0.0923274	0.0550229	0.0903854	-0.00339007	-0.0248797	5.88e-05	0.0352949	-0.0744103	0.0417443	-0.0197282	-0.0323985	0.0160862	0.00929966	-0.0195098	0.12036
VNG1140G	-0.113349	-0.0346164	-0.0299096	-0.0123159	-0.0911455	-0.0406067	-0.0620333	-0.125227	0.0407669	0.135242	0.12353	0.0779203	0.134423	-0.0276469	0.0928995	0.0515697	0.142682	0.14617	-0.0426116	0.0421977	-0.0894532	-0.104752	-0.122888	-0.105181	-0.0517779	0.0973948	0.0119613	0.176436	0.345367	0.23752	0.236132	0.348732
VNG1141G	-0.248494	-0.0421606	0.0391081	-0.0504973	-0.00603358	-0.0732667	0.0505187	-0.3474	-0.0881624	0.117148	0.00926022	0.10264	-0.0649206	0.0752282	-0.00883566	0.0283386	-0.0049128	0.0831895	0.045956	0.0659725	-0.168204	-0.0707941	-0.025383	-0.127868	-0.0277468	0.0364073	-0.0371156	0.0417199	0.0822876	0.155095	0.167815	0.119079
VNG1142G	-0.0342468	-0.00450352	0.026672	0.0368439	-0.0349675	-0.0549628	-0.04911	-0.115844	-0.0892281	0.154413	-0.00172379	0.0661862	0.0340923	0.0461816	0.0394817	0.0228426	0.0598645	-0.0233362	-0.005057	-0.0814981	-0.113946	-0.139947	-0.125953	-0.103076	-0.0391674	-0.0351783	0.00792411	-0.0340716	0.0611609	0.119411	0.168793	0.137519
VNG1143G	0.197267	0.0244802	0.00852929	-0.0394579	-0.0593156	-0.00264893	0.0152455	-0.0375528	-0.0328489	0.0427597	0.0308643	-0.0190872	0.0251775	0.0336302	-0.09848	0.00839531	-0.0410331	0.0766676	0.000203086	0.0418078	-0.0138821	-0.0256177	0.0289644	-0.0824675	-0.170592	0.0119841	-0.0240403	-0.0348441	0.0506601	-0.0194657	-0.016528	-0.0207638
VNG1144H	0.0542741	-0.137301	-0.225579	-0.314651	-0.208818	-0.0669568	0.346393	0.623616	1.35376	0.71438	0.799255	0.219799	-0.0138429	-0.103713	-0.127774	-0.387908	-0.174097	-0.443405	-0.256111	-0.376305	0.0199293	-0.119601	-0.0385558	0.771752	0.530501	0.725198	1.17852	0.940404	0.684639	0.31556	0.709236	0.499978
VNG1145G	-0.0184762	-0.0148643	-0.0679997	-0.0675413	-0.0654829	-0.129386	-0.0343663	-0.0458035	-0.00793332	0.0598048	0.193391	0.00973136	0.111005	-0.0750705	0.119652	0.0558355	0.13616	-0.0630024	-0.101218	-0.115474	-0.0670729	-0.194204	-0.0718087	-0.250753	0.115287	-0.0437134	-0.044575	0.058157	0.167138	0.224067	0.112741	0.198282
VNG1148G	-0.0463165	-0.0167552	-0.0779715	0.0577098	-0.0967542	-0.0707344	0.0094707	0.0362865	-0.137157	0.0625787	0.036397	0.0410585	0.0600461	0.059633	0.038003	0.0124924	0.00501939	0.107352	-0.0270089	-0.0255901	-0.100658	-0.168241	-0.0639049	-0.117421	-0.00716527	-0.011436	-0.00882857	-0.0329051	0.0873166	0.0670202	0.00925152	0.128309
VNG1149C	0.00914357	0.0384137	0.0438285	0.027299	-0.0451773	-0.0616884	-0.0233654	-0.0426032	-0.0661266	0.117565	0.0804356	-0.00730946	0.100143	-0.0313145	0.0787071	0.0238818	0.0943932	0.0224596	-0.012875	0.00223567	-0.0109375	-0.196968	0.0469882	-0.0522781	-0.0553075	-0.0381252	0.0102627	0.0557771	0.0630592	0.112636	0.064608	0.231678
VNG1150G	-0.141495	-0.0145199	0.00761481	0.031156	0.0126418	-0.0573619	0.00236005	-0.12152	-0.094738	0.124641	0.0208858	0.0164275	-0.0248834	-0.0525168	-0.00915576	0.0253687	-0.0540531	0.0374106	0.0589521	-0.00420162	0.0181591	-0.0554391	-0.0616835	-0.11883	-0.0284737	0.0525628	-0.0149794	-0.0426877	0.0291072	0.0501035	0.123415	0.0299775
VNG1151H	-0.0629192	-0.0549349	-0.0228762	-0.106758	-0.0958452	-0.0776584	-0.106214	-0.102711	-0.10975	0.114377	0.0315075	-0.00769627	0.159433	0.0289972	-0.0296674	-0.00796977	0.119191	-0.0313351	-0.120786	-0.0724587	-0.0255383	-0.172817	-0.10537	-0.17864	0.0166782	-0.0550152	-0.021399	-0.0214005	0.150018	0.296049	0.136743	0.0983215
VNG1153G	0.178684	-0.0183737	-0.00580334	-0.0215993	-0.040461	-0.0335241	0.0498447	0.166975	0.0181812	0.0945796	-0.0272502	-0.146809	-0.0311927	-0.0793204	-0.0304318	0.0262758	0.0155158	0.0276253	-0.0521861	0.0182601	0.107697	-0.0351762	0.0482289	0.0107878	-0.0135575	0.0744696	-0.00251343	0.0785472	0.13025	-0.022689	0.0942061	0.0197409
VNG1154H	0.158359	-0.0162106	-0.102562	-0.0579064	-0.1965	-0.12747	-0.0613216	0.0193584	-0.0369627	-0.0805175	0.0115253	-0.150077	-0.0599669	-0.3092	-0.057759	-0.341234	-0.219676	-0.113554	-0.0709204	-0.062376	0.0350399	0.11975	-0.0534651	-0.103119	0.0665331	-0.087352	-0.0558039	-0.0627483	-0.0908357	-0.074746	-0.105062	-0.0743369
VNG1156G	0.141806	-0.0758343	-0.0830151	-0.132001	0.0179021	0.0319679	-0.0622818	0.0770933	0.022313	0.103422	0.0977694	-0.0387517	0.0263501	0.0436675	0.0706193	-0.0514521	0.159307	-0.0805155	-0.0904218	-0.0279104	0.12012	0.00995755	-0.0138939	-0.0703855	-0.0386224	0.00770473	0.0477452	0.10876	0.258659	-0.0525924	0.112669	0.154067
VNG1157G	0.279617	0.0438312	-0.00135753	0.103213	-0.0121934	-0.0267333	-0.0173824	9.5e-05	-0.0302475	-0.122791	0.0502562	0.000922675	-0.0823385	0.068025	-0.0910352	-0.00724164	0.112231	-0.0401456	0.0597089	-0.028615	0.0106065	-0.00296402	0.00741117	0.0660426	0.0937185	-0.00903306	-0.0242494	0.0871021	0.0158464	0.0188408	0.0532939	0.07989
VNG1158G	-0.0489598	0.0398437	0.0195918	0.103783	0.0519662	-0.031666	-0.0404245	-0.02523	-0.178378	0.0457184	0.0537711	0.0335748	0.0274012	0.0587442	-0.0316972	0.0371105	-0.00899019	0.13652	0.103713	0.0476017	-0.0504741	-0.0888415	0.0341163	-0.0281818	-0.0623667	0.0144668	0.0191492	0.00680561	-0.0454661	0.0894999	0.0536985	-0.05199
VNG1159G	0.173781	-0.0626491	0.0140314	-0.0248452	-0.000519317	0.0290319	-0.0282088	-0.13499	-0.0740849	0.115462	0.0309167	0.0294034	-0.000700572	0.00978457	-0.0587207	0.00171813	0.0731443	0.0492045	-0.084762	0.0546831	-0.0336501	-0.0653017	-0.0144978	-0.0638655	0.102856	0.00431604	-0.0451417	-0.035751	0.0462259	0.146481	0.0997461	0.114076
VNG1160G	-0.148312	-0.10888	0.0164068	-0.0215535	-0.0362439	-0.00195019	0.00122042	-0.0168537	-0.099873	0.0821827	0.00750415	0.0661192	0.177779	-0.0424881	0.111332	0.0486603	-0.115135	0.131599	0.0218016	-0.021696	-0.107737	-0.163163	-0.0859319	-0.149813	-0.209666	0.0792336	0.002809	0.107996	0.229056	0.24864	0.13204	0.178395
VNG1162H	0.111738	0.239742	-0.0566488	-0.185269	-0.240594	0.210977	0.259112	0.336268	0.687906	-0.392993	-0.210253	-0.355775	-0.83088	-0.488932	-0.615875	-1.29525	-1.16257	-1.00319	-0.467202	-0.533433	-0.0707238	0.524505	0.127071	0.431279	0.0812289	-0.183299	0.111323	0.0484633	-0.689899	-0.923545	-0.377319	-0.574188
VNG1163G	-0.0910857	-0.0183134	0.0267794	0.0726634	-0.0199224	-0.0726366	0.211434	0.34357	0.136838	0.413375	0.235578	0.322645	0.230808	0.189355	0.185871	0.180244	0.0111592	0.0082093	0.0482734	-0.137882	-0.127504	-0.0584407	-0.102293	0.134828	0.127011	0.321865	0.226412	0.330857	0.364802	0.335882	0.511011	0.369304
VNG1164C	0.0179575	-0.0462222	-0.0169663	-0.0945262	-0.0409773	0.037149	0.0400357	0.125334	0.103902	0.296456	0.218134	0.159153	0.194753	0.141573	0.0425035	0.0475978	0.0605484	-0.0033036	-0.0750114	-0.0267051	0.0052604	-0.0758657	-0.00869237	-0.0963496	-0.0348063	0.1884	0.162728	0.269367	0.256694	0.179116	0.332191	0.337342
VNG1165G	0.163491	-0.0340929	-0.0382159	-0.0431751	-0.174437	0.0204859	-0.0276882	-0.212096	0.0743331	0.0862849	0.0754872	-0.00397786	0.041298	0.073956	0.0368707	0.00090212	0.13907	-0.0341442	-0.0369033	-0.0470636	-0.101143	-0.0257391	-0.156297	-0.157216	-0.00181871	0.00402428	-0.00892982	0.0100834	0.12382	0.141064	0.202512	0.100394
VNG1168C	0.0746254	-0.0312398	0.00357554	0.0716482	0.0196904	-0.00231293	-0.0496984	-0.0181904	-0.0531506	0.093404	0.00149969	0.0302928	-0.0360101	-0.0817566	-0.0295943	0.0750181	-0.188682	0.0821995	0.0521145	0.112197	0.0223047	0.0164101	0.0203599	-0.0530233	-0.198435	0.027921	0.0202471	0.0496056	0.0541287	0.00281772	0.0626904	-0.0253773
VNG1169C	-0.250184	-0.00663015	-0.0284422	0.0520372	-0.0411137	-0.0272377	-0.0235011	-0.178116	-0.0959297	0.144943	0.00672334	0.0188097	0.12135	0.00209749	0.0799383	0.0933002	-0.0516484	0.103992	-0.0543737	0.0374751	-0.0875362	-0.128743	-0.223613	-0.216469	-0.157465	0.0110083	-0.0799801	0.0432007	0.115147	0.0996005	0.0906566	0.135341
VNG1170G	-0.100681	0.0441514	-0.0798956	0.146398	0.0242153	-0.118266	0.0138217	-0.059722	-0.108237	-0.00553476	0.0607325	0.0676932	-0.0192268	0.0245668	0.00354659	0.148658	-0.0322154	0.10562	0.0509125	0.031425	-0.134495	-0.111986	-0.0228495	-0.0691278	-0.0648575	0.034361	0.0118302	0.0868241	0.0494657	0.12922	0.0823277	0.0722302
VNG1172G	0.0819675	-0.0270754	-0.0489685	-0.122014	-0.0238054	0.0430624	0.10586	0.0671254	0.0480179	0.150668	0.0611798	0.137473	0.0627331	0.103375	0.0100997	0.0692477	0.229442	0.0244949	-0.0952028	0.0424117	-0.0761606	0.0297188	-0.0289941	0.0689734	0.00154928	0.085614	-0.00490695	0.00686594	0.0951785	-0.103952	0.0495569	0.0906145
VNG1173G	-0.173958	0.0302429	-0.120588	-0.0502123	-0.00123013	-0.0666514	0.0758839	0.00482446	-0.188953	-0.147677	-0.0846728	0.063196	0.0662606	0.180028	0.157336	0.0516837	0.0899284	-0.0966174	0.0105289	0.0376565	-0.0913357	0.229721	0.0999727	0.18605	-0.040478	-0.0464013	-0.0872009	-0.0788663	-0.145154	-0.207567	-0.170884	-0.280206
VNG1174G	0.0278338	0.0160069	-0.0035688	-0.0174268	-0.129851	-0.0773074	0.00203097	0.086229	0.0123299	0.0828225	-0.0150953	0.00524583	-0.0760136	0.000419941	0.0254203	0.0395005	0.0539996	0.0550035	-0.0181746	0.00503754	-0.0193546	-0.0909319	-0.0814239	-0.0580082	-0.0130927	0.0986048	-0.0569448	-0.00639705	0.0525658	0.162797	0.100536	0.143402
VNG1175G	0.144436	-0.0112604	0.0023821	-0.0364919	0.0155809	0.0063143	0.0246675	-0.000238828	-0.0490585	0.111427	-0.0229432	0.0619118	-0.0598158	0.00212503	0.0449039	0.0239936	-0.0308945	0.0272215	-0.026885	0.151137	0.000214448	0.00969973	-0.040924	0.074111	-0.107226	0.0103325	-0.0129819	0.0536607	0.0781512	0.0105211	0.0874141	0.0546835
VNG1176G	0.00883056	-0.0548522	0.00254587	-0.110517	0.000420804	0.0521377	-0.180198	-0.21851	-0.0837269	-0.165686	-0.131189	-0.25596	-0.117553	-0.240867	-0.0734866	-0.192791	-0.166037	-0.0656253	0.00697678	0.00287945	0.0512538	0.0880387	-0.0660174	-0.207424	-0.170461	-0.24328	-0.141815	-0.126013	-0.0956191	0.0309488	-0.097081	-0.040982
VNG1178H	0.0873021	0.166298	0.0330742	-0.0452537	0.187471	0.314087	-0.013027	-0.000952325	-0.0793563	-0.385019	-0.564286	-0.627863	-0.656	-0.29661	-0.444821	-0.578668	-0.489913	-0.891579	-0.587629	-0.519144	-0.285632	-0.0215453	-0.237649	-0.259231	-0.239202	-0.921881	-0.630278	-0.767873	-1.22837	-0.864204	-0.907619	-0.96579
VNG1179C	-0.0750383	-0.0726466	-0.091145	-0.0202301	-0.0742506	-0.0705307	0.138099	0.178086	0.15597	0.196228	0.15117	-0.102298	-0.103843	-0.0678542	-0.114138	-0.0221754	-0.0435578	-0.250402	-0.168925	-0.302163	-0.238543	-0.26035	-0.213407	0.0209577	0.193236	-0.0956395	-0.0289868	-0.00659221	0.0484937	-0.0497596	0.11078	0.0778347
VNG1180G	0.0311051	0.0237633	-0.0288531	0.0168776	0.126025	-0.0550438	-0.0436166	-0.0824293	-0.218415	-0.0652642	0.096572	0.000886696	0.10907	-0.018397	-0.00810932	-0.0274264	0.0907479	-0.0530544	0.029824	0.0739259	0.059424	-0.117322	0.0148275	-0.0211102	-0.0462035	-0.0226543	-0.0023414	0.00670102	0.0469075	0.0387627	-0.0545907	-0.0347785
VNG1181G	0.131233	0.00760034	0.0048496	-0.00724545	-0.0273641	0.0215108	-0.0712421	0.0127973	-0.00276379	-0.151726	0.0135213	-0.0799872	0.00314985	0.00527987	-0.0361413	-0.00597689	0.17912	-0.031314	-0.0571865	-0.0114254	-0.00812187	-0.0262981	-0.0529875	-0.241204	-0.109358	-0.0401855	-0.0433456	0.0326957	0.0582342	0.0457931	-0.0310606	0.0184791
VNG1182H	-0.0153562	-0.00828719	0.0834123	0.0136966	-0.0485509	-0.0268937	0.0518291	0.0294	0.0416212	-0.0410233	0.0241735	0.75546	0.765023	1.06023	1.11963	1.33263	1.1689	0.00777847	0.0539641	0.0621626	0.110368	0.0680969	0.0892526	0.159883	-0.0111139	0.0711831	-0.0121106	0.13068	-0.0275559	0.116722	0.0733972	0.010684
VNG1183H	0.080883	-0.00800961	0.131081	0.0899866	0.00390433	0.00287326	-0.0019423	0.18573	0.0807424	0.164457	0.0129236	0.0487186	0.0155842	0.0445329	0.143603	0.00514222	0.0233301	0.032505	0.0846056	0.141214	0.14368	0.0479519	0.18288	0.259561	0.194243	0.0955486	0.182517	0.00681467	0.134318	0.194342	0.156961	0.137528
VNG1184G	0.307499	-0.0131008	0.0421253	-0.0622692	-0.0814493	0.193742	0.167978	0.0112329	0.305314	0.0483281	-0.0207421	0.0969541	-0.00963603	0.40249	0.277538	0.288896	0.239221	0.100489	-0.10725	0.0679222	-0.0299822	0.265982	0.0183115	0.0761125	-0.11334	0.154526	0.0823996	0.215781	0.201092	0.0256666	0.0567482	0.183642
VNG1185G	-0.153764	-0.00837001	0.029611	0.047026	-0.0181495	0.00972345	0.0554043	-0.0341892	-0.0380868	0.11215	-0.03184	0.067512	0.0263107	0.00108749	0.0906837	0.0571775	-0.0556137	0.158935	0.13726	0.089649	-0.212105	-0.0962127	-0.107226	-0.109548	-0.212707	0.0743942	0.0277677	0.119893	0.096614	0.158949	0.1419	0.1614
VNG1187G	-0.224118	-0.0741586	0.040067	0.0035445	0.0140186	0.0317445	0.463515	0.394782	0.612961	0.609965	0.35033	0.852233	0.733374	0.773546	0.532115	0.755167	0.549425	0.121568	-0.00386083	-0.00214803	-0.213826	-0.0712395	-0.0579493	0.420019	0.384053	0.536339	0.407163	0.516071	0.427715	0.249892	0.418157	0.44742
VNG1188G	0.0659035	0.117896	0.231834	0.181394	0.251076	0.113157	0.309777	0.272129	0.558291	0.308289	0.133521	0.53706	0.601443	0.419464	0.408513	0.31837	0.215192	0.0885583	0.130431	0.102874	0.103993	0.104354	0.228129	0.263958	0.145173	0.217271	0.199731	0.223936	0.0354733	-0.153356	0.0902321	-0.0418518
VNG1189H	0.0688664	0.134217	0.00495827	0.0742133	0.163538	0.768567	-0.321849	-0.150575	0.171868	-0.117228	-0.648349	0.250102	-0.277572	0.32854	0.562256	0.347247	0.290355	-0.167419	-0.167803	-0.0728584	-0.116266	0.321292	-0.234302	0.0160745	-0.49132	-0.485772	-0.358782	-0.749948	-0.726441	-1.82452	-0.697663	-0.316563
VNG1190G	0.201491	0.0272413	-0.056194	-0.0156094	-0.000422949	0.082021	0.110941	0.43396	0.176077	0.0376564	0.109663	0.165706	-0.148486	0.3187	0.151014	0.0843059	0.299251	-0.191871	-0.0317117	-0.114854	0.32592	0.323444	0.0748754	0.55479	0.034637	0.0075658	0.138313	-0.193297	-0.109137	-0.539187	-0.261342	-0.18941
VNG1191G	-0.356209	0.0293197	0.00501761	0.136541	-0.0870178	-0.106976	0.0294065	0.0324907	0.0335936	0.211475	0.198186	0.0394452	0.0835984	-0.0540723	0.0857909	-0.00669019	-0.0618401	-0.00443238	-0.0304923	-0.0594993	-0.240733	-0.296762	-0.256686	-0.0279446	-0.183597	0.118341	0.00289883	0.0583511	0.147296	0.217819	0.0385512	0.212908
VNG1193C	0.360853	0.103795	0.318582	0.0669363	0.111795	0.00180658	0.127901	0.156623	0.157024	-0.213541	0.0566207	-0.236217	-0.190997	-0.155588	-0.186996	-0.242282	-0.0426935	-0.0391778	0.125017	0.268535	0.508079	0.393579	0.750898	0.396373	0.0726096	0.0113471	0.114321	0.00398824	-0.107405	-0.183601	-0.0797724	-0.118743
VNG1194H	0.129304	-0.0145366	0.0217015	0.0122954	0.0087601	0.0012977	0.0216274	0.0791792	-0.048779	0.00092948	0.00944732	0.00492924	0.0379338	-0.018163	-0.0132157	0.0257095	0.022081	0.0273959	0.075546	0.171827	0.105685	0.0164117	0.126334	0.0601307	-0.122914	0.00359706	0.020947	0.0205775	0.0239378	0.0398654	0.015071	0.0294406
VNG1196H	0.0732252	-0.0453981	0.0197439	0.0534544	0.0129793	-0.0166771	-0.00892314	-0.0118191	0.0183432	0.00778554	0.052796	1.68e-05	0.00648231	0.0300154	-0.0530631	0.0814545	0.108311	0.0470924	0.00787741	0.0774432	0.103681	0.0268649	-0.0177546	0.0223447	0.117204	0.0453717	0.0848013	0.0589167	0.058675	-0.0088425	0.0896726	0.0634245
VNG1197G	-0.18602	-0.0168807	-0.0154775	0.0855478	-0.0730861	-0.0951774	0.00166861	-0.0540451	-0.0524855	0.0677169	0.0742914	-0.0360701	0.127045	-0.0465518	0.0928603	0.0809528	0.0167258	0.140315	0.0495463	0.0547413	-0.220157	-0.0629142	-0.184083	-0.104621	-0.173028	0.0930885	-0.0422053	0.0535325	0.151346	0.219199	0.116668	0.118245
VNG1198C	0.0928894	0.0189026	-0.0869473	-0.0391296	-0.0675859	0.0879712	-0.03419	-0.0991569	0.112275	-0.00591237	-0.0635339	-0.0184792	-0.0369101	0.108492	0.0428633	0.0461697	0.0235309	0.1109	-0.118825	-0.0341249	-0.0025976	0.0152308	-0.0997219	-0.242829	-0.135969	0.0172337	-0.0487537	-0.0259089	0.111148	0.0249959	0.0293105	0.0896608
VNG1200H	-0.142142	0.0201784	-0.0787688	0.0638971	-0.102923	-0.269748	-0.0145009	0.0349806	-0.426496	-0.033027	0.0315286	-0.254368	-0.117296	-0.386318	-0.236341	-0.215764	-0.235233	0.00130792	-0.157462	-0.110046	-0.287657	-0.305809	-0.265434	-0.187039	-0.105097	0.0145799	-0.139783	-0.0760656	0.161605	0.291052	0.067843	-0.0241535
VNG1201G	0.224964	0.0853056	0.325813	0.214048	0.222629	0.0219588	-0.08598	-0.153576	-0.190207	-0.467661	-0.119368	-0.203752	0.00663075	0.162309	0.0220994	0.221946	0.100615	0.657069	0.891536	0.69359	0.998499	0.880809	0.849411	0.353759	0.490977	0.233094	0.211537	0.270728	0.0499561	0.130217	0.121793	0.0279813
VNG1202C	0.119894	0.00162572	0.0239956	0.0711305	-0.0518919	-0.112444	0.00781444	-0.00382107	-0.127646	0.0646477	0.0450086	-0.00121882	0.0519755	0.0624807	0.0237786	0.0417317	0.120245	0.00769198	0.0388062	0.0173476	0.0520837	-0.149804	0.0205208	0.0243506	0.0872829	-0.00201103	0.0275412	0.0425812	0.0303023	0.0338842	0.0593406	0.111709
VNG1204G	0.0703245	0.0112811	0.0129224	-0.0246496	0.0306524	0.0537035	-0.0148996	-0.0498737	-0.0568341	0.0119514	0.0202	0.0177755	0.0699546	-0.0360418	-0.0325756	0.00418545	0.0584737	-0.0156007	-0.042769	0.0779978	0.0605351	-0.0525046	-0.0407145	-0.031161	-0.0507852	-0.0241726	-0.0323372	-0.0129983	0.0264095	0.0455686	0.053929	0.0461997
VNG1205C	-0.296585	0.0775049	0.0302272	0.256849	0.0931708	-0.0891682	-0.0138595	0.0371156	-0.338864	-0.156719	0.0258018	-0.102856	-0.0869407	-0.114283	-0.0188713	-0.122528	-0.328827	0.088718	0.106093	0.0543774	-0.0869609	-0.0302496	-0.0485436	0.165497	-0.0937467	0.00503246	0.083224	-0.071361	-0.10159	-0.0508393	-0.0421994	-0.102685
VNG1207C	0.232365	-0.0015147	0.00634559	-0.0620968	-0.0708788	0.0430045	-0.0345828	-0.0193636	-0.0235681	-0.124047	-0.00655968	0.0812507	-0.00893218	-0.0352241	-0.034373	-0.0111562	0.1452	0.018241	0.0309741	0.0640744	0.116096	0.0464262	0.0368427	-0.0312098	-0.0113126	-0.0262463	-0.0646158	-0.0112047	0.0107402	0.0506191	0.0582883	-0.0895888
VNG1208G	-0.159018	-0.0510353	-0.0367069	-0.0823056	0.0266231	-0.0313445	0.0253267	-0.162032	-0.0664175	0.0508764	-0.0139543	0.0260394	0.0712927	0.00945215	0.00567086	0.0696834	-0.0298472	0.0865934	0.0606097	0.0545813	-0.0899739	-0.0222868	-0.0399173	-0.138237	-0.191137	0.0683435	-0.0268865	0.0181898	-0.0189477	0.151001	0.0550101	0.0990988
VNG1209G	-0.0100161	-0.0501709	0.00870355	0.0371979	0.0155893	-0.0637374	-0.0804351	-0.101244	-0.15403	0.115301	0.0963222	0.0783535	0.125429	0.00949715	0.0819781	0.0402008	0.0718806	-0.0606139	-0.00335857	-0.0284597	0.043815	-0.160347	-0.0997694	-0.107002	0.0521964	-0.0159802	-0.0385222	0.00859177	-0.0130241	0.182972	0.0558511	0.162974
VNG1211G	-0.00311221	-0.05329	-0.0928687	-0.101747	0.0322377	-0.0166461	-0.033384	-0.0525071	-0.0193295	-0.0622856	0.0339435	0.0862942	0.0830483	-0.0716099	0.0795395	-0.0586276	0.129533	0.0358514	0.0141652	0.046833	0.043484	0.0181194	-0.000332756	-0.115887	0.0155027	-0.00206321	-0.0101236	0.0747738	0.113562	0.194759	0.00678285	0.126982
VNG1212G	-0.375183	-0.0835986	-0.0851732	0.034234	0.0185208	-0.300959	-0.0342507	-0.0534708	-0.172222	0.285909	0.266368	0.114764	0.196015	0.000801223	0.091264	0.127072	-0.0040582	-0.0191275	0.0142903	-0.0336822	-0.112897	-0.336806	-0.211619	-0.265519	0.0457763	0.146252	0.0717978	0.244027	0.290499	0.544441	0.26139	0.423014
VNG1213C	0.431432	0.0601818	0.0277695	0.00127475	0.0139155	0.0979293	-0.059725	-0.0732311	-0.0318554	-0.0872653	-0.0228902	-0.0439234	-0.234012	-0.0642063	-0.128628	0.00637765	0.182983	0.0133755	-0.0159318	0.0191722	0.190725	0.106596	-0.0262502	-0.0957605	0.0119579	-0.0746465	-0.021997	-0.0382207	-0.0321982	-0.186466	-0.065033	-0.10981
VNG1214H	-0.182509	-0.0175789	-0.0330893	-0.0158886	-0.0480931	-0.0830903	-0.184078	-0.473607	-0.183415	-0.367997	0.0414069	-0.189084	0.0250058	-0.217329	0.0642409	-0.200356	-0.190452	-0.0566896	-0.00387126	0.00843937	-0.0104741	-0.140008	-0.0184044	-0.231215	-0.219932	-0.214212	-0.103235	-0.293546	-0.109324	0.121765	-0.113961	-0.284956
VNG1215G	0.100834	-0.00979903	0.0232275	0.0356772	0.0289362	0.0174878	-0.00804955	0.0915301	-0.012914	-0.141779	-0.027306	-0.00419867	-0.0205565	-0.0217268	0.00687566	0.0317016	-0.0293672	0.0905491	0.0772527	0.142541	0.00873553	-0.103019	0.0667936	-0.00699444	-0.00292931	-0.0315213	-0.0291239	0.0814903	0.0189521	0.10222	-0.0288207	-0.094181
VNG1216G	0.0659744	-0.0180166	0.00509062	0.00856308	-0.0607928	0.0241347	-0.0337232	-0.0531932	-0.000390906	0.0839139	0.0209006	-0.0179325	-0.0617062	-0.0874945	-0.0170204	0.0255411	0.031001	0.0362519	-0.0446831	0.0263326	-0.0367015	-0.0183437	-0.0975404	-0.144363	-0.0398103	-0.0513118	-0.0379557	-0.0234743	0.0439767	0.057751	0.0558151	0.0927307
VNG1218C	0.0590957	-0.0167146	0.0356799	0.0710911	0.0323089	-0.0203795	-0.00398816	-0.0601259	-0.0710669	0.0252429	0.0903565	0.00127774	0.0349863	-0.00237065	-0.0131946	0.00230099	0.0856032	0.0132935	0.0638832	-0.00087258	-0.0206906	-0.119524	-0.103569	-0.0642284	0.119103	-0.0194373	-0.00138675	0.0429448	0.0645114	0.0695278	0.063912	0.078521
VNG1219G	-0.0975695	0.238425	-0.0238859	-0.00779565	0.0639527	0.323158	-0.652263	-0.434028	-0.0722423	-0.859805	-0.844628	0.0817024	-0.213886	-0.182943	-0.310301	-0.780426	-0.805965	-0.212879	-0.0183655	0.123283	0.236593	1.02053	0.256345	0.147633	-0.231646	-0.791627	-0.618337	-0.982805	-1.47379	-1.35525	-1.3355	-1.38412
VNG1220H	0.0258869	-0.0120719	-0.0613124	0.0612531	-0.0817095	-0.0874416	-0.0676251	-0.0643242	-0.0710095	-0.189079	0.0745484	-0.179027	-0.0081585	-0.130025	0.0480421	-0.0939595	-0.0740921	-0.0116652	0.0888269	-0.0988339	-0.02072	-0.00243122	-0.0464857	-0.153342	-0.00611694	-0.0278445	-0.143946	-0.139073	0.0420326	0.130305	-0.0745723	0.011672
VNG1224G	-0.0145552	0.0251338	-0.0219043	0.0318912	0.0618798	-0.0586723	0.0713329	0.0744238	-0.0473042	0.174889	0.0712931	0.0826829	-0.12938	0.0650537	-0.0468044	0.0886863	-0.0457627	0.0455483	0.0382632	0.0268621	-0.156338	-0.0811336	-0.0630769	0.0413929	-0.0595563	0.15679	0.031377	-0.0472616	0.0555686	0.0195134	0.0659739	0.0438885
VNG1226H	-0.149836	-0.0335988	-0.0526439	0.0962013	0.157432	0.121181	-0.116139	-0.0703912	-0.188757	-0.0402838	-0.188791	-0.137608	-0.137461	-0.319569	-0.186589	-0.233706	-0.204858	0.0750063	0.00498155	-0.0407142	-0.167785	-0.0764537	-0.167959	-0.221052	-0.126948	-0.200433	-0.240035	-0.17514	-0.294838	-0.0971985	-0.155373	-0.102587
VNG1227H	0.099366	0.0204143	0.0827793	0.0411482	-0.0017344	-0.0755258	0.0344449	0.131629	-0.0655447	0.0291352	0.0448415	-0.0149581	0.0627524	-0.00738967	-0.0659156	-0.0289247	0.0379876	-0.0281254	0.0471848	0.032793	0.0349816	-0.103448	-0.05689	0.11045	0.0591926	0.0603907	0.0426292	-0.0252943	-0.0307316	-0.00788617	0.0313499	-0.030665
VNG1228C	0.114644	0.430552	0.228549	0.071895	0.184998	0.604859	-0.582906	-0.389748	-0.35674	-1.13213	-1.24767	-1.18751	-1.52415	-0.921898	-1.25753	-1.29857	-1.40293	0.027083	0.156224	0.353795	0.378923	0.682691	0.226857	0.178242	-0.40948	-0.811946	-0.871535	-1.11871	-1.76263	-1.75759	-1.63686	-1.44756
VNG1229H	0.0857664	0.0684364	0.0437945	0.0798592	0.0873886	0.0544769	-0.306905	-0.258561	-0.76408	-0.327352	-0.287952	-0.0647037	-0.0388066	-0.147672	-0.0990444	0.0102748	0.00799941	0.0895148	0.0742515	0.0792339	0.0646003	-0.0867571	0.0497582	-0.340592	-0.177555	-0.400155	-0.427972	-0.34886	-0.392439	-0.275819	-0.305388	-0.337415
VNG1230G	0.06152	-0.0195731	0.090052	0.0219487	-0.0444935	0.0151779	0.0196364	-0.0650172	0.134918	0.0875593	-0.012276	-0.00952516	0.0543463	0.0686304	0.0442251	0.0077067	0.0652836	0.0527666	0.18458	0.0730656	0.162387	0.171605	0.0768664	-0.125707	0.104504	-0.0469012	0.00658378	0.0497627	-0.0214045	0.0145186	0.078683	0.0500185
VNG1232G	-0.198042	-0.0965458	-0.179532	0.0201459	-0.153021	-0.0464293	-0.166481	-0.00830309	-0.313646	0.133944	0.0478358	-0.207584	-0.218539	-0.33487	-0.289584	-0.204316	-0.331295	0.171622	0.103508	-0.00370113	-0.0140987	-0.084943	-0.171246	0.120119	-0.0418237	0.129453	0.215697	0.150478	0.245182	0.124104	0.236558	0.323965
VNG1233G	-0.00828903	0.0621813	0.0357926	-0.00155757	0.0095828	-0.070033	-0.0268844	0.120422	-0.0729787	-0.0808515	-0.000278515	-0.225126	-0.140454	-0.127096	-0.138029	-0.150944	-0.107603	-0.032338	0.0383168	-0.0290739	0.358424	0.194735	0.221856	0.473703	0.18255	0.0199505	0.177222	0.050482	-0.0295318	-0.124814	0.0169326	-0.125702
VNG1234C	0.0707442	0.167958	0.188112	-0.123208	0.179288	0.202558	0.576789	0.445423	0.892814	-0.179441	-0.19343	-0.260822	-0.186039	0.349603	0.0495244	0.132511	0.00524607	-0.309242	-0.0277179	0.0683324	0.134405	0.763489	0.198748	0.561432	0.413703	0.288871	0.448975	0.306756	0.02262	-0.185491	0.106491	0.1576
VNG1235C	0.0154722	-0.0581794	-0.0121022	-0.0515957	-0.0020588	-0.0107358	-0.0599115	-0.0271332	-0.0436262	0.0397763	-0.0111388	0.0132367	0.0781642	-0.0285058	0.0426028	0.0167253	0.0435965	0.00498569	-0.0496391	0.000981209	-0.057694	-0.0949205	-0.186693	-0.129546	-0.0335691	0.0381889	-0.0458977	-0.0657639	0.0988791	0.170438	0.0962136	0.0949704
VNG1236C	-0.291283	0.00395719	-0.00358902	0.088921	0.00674544	-0.118141	0.0313701	-0.113207	-0.164057	0.0665351	0.0673448	0.0557123	0.103411	-0.0334853	0.0797996	0.10112	-0.0581153	0.123046	0.0790131	0.00693231	-0.159607	-0.132255	-0.134073	-0.120829	-0.0953712	0.110669	0.00873394	0.0901595	0.141715	0.250216	0.161125	0.204531
VNG1237C	-0.148388	-0.0405084	-0.00735144	0.0277258	-0.0872369	0.00680544	-0.0259179	-0.113713	0.0409739	0.0642403	0.0321092	0.0698049	0.0394442	-0.0584365	0.032348	0.0641178	-0.164784	0.149765	-0.0250125	-0.0477	-0.274188	-0.0382582	-0.144397	-0.144971	-0.154931	0.0129183	0.0192598	0.076438	0.115328	0.229388	0.0931077	0.148314
VNG1238C	0.52845	-0.0020608	0.0730125	-0.031238	0.03479	0.0746337	0.0348855	0.147938	-0.0425187	-0.146417	-0.0556706	-0.067429	-0.220284	-0.0103205	-0.215779	-0.0461698	0.113691	0.0617662	0.0665816	0.0719168	0.388456	0.00285174	0.145008	0.0627716	0.0723545	-0.0356507	0.076615	-0.0178299	0.0984718	-0.0948366	0.0232848	0.00140951
VNG1239H	-0.0769132	0.150113	0.0872656	0.105133	0.154939	0.532601	-0.536258	-0.116469	-0.743134	-0.259303	-0.953773	-0.56435	-0.814885	-0.42258	-0.791803	-0.55194	-0.62073	-0.0810612	-0.10924	-0.123777	-0.0396576	-0.0866978	-0.209626	-0.346281	-0.381766	-1.02266	-0.833008	-1.14473	-1.58068	-1.42111	-1.50059	-0.837492
VNG1240G	0.0134501	-0.00525749	0.00179198	-0.00290109	0.0373572	-0.0803524	0.0520479	-0.0318623	-0.0680094	0.12576	0.0644947	-0.00608107	0.0145741	-0.00633524	0.000548645	-0.00948655	0.0780993	0.051843	-0.0228259	0.057503	0.0284123	-0.0988335	-0.034092	-0.0608866	-0.10456	0.004396	0.0453589	0.0253276	0.0453815	0.101757	0.00705169	0.0307125
VNG1241G	-0.190901	-0.0507883	0.0110519	-0.048016	0.0362213	0.0548882	0.0556843	0.0395854	-0.0550128	0.114641	0.07036	0.027083	0.00597303	0.00831997	0.071152	0.106199	-0.112572	0.159488	0.0369744	0.07045	-0.185539	-0.0491933	-0.173068	-0.0424072	-0.193291	0.0606751	-0.00700561	0.0472151	0.195914	0.200921	0.157285	0.190388
VNG1244C	0.0675802	0.152582	0.0237592	0.00605367	-0.00817602	0.282809	0.0531961	0.195853	0.16143	0.085817	-0.0354729	-0.109372	-0.316832	-0.244655	-0.225351	-0.341888	-0.310245	0.13549	0.161017	0.131991	0.247294	0.539742	0.161702	0.533956	0.267558	0.327354	0.472477	0.254172	0.183598	-0.182897	0.122087	0.223345
VNG1245C	0.0033997	0.026951	-0.0501416	0.0404783	-0.0249367	-0.0990115	0.00892467	-0.0203459	-0.0575397	0.0999584	0.0954506	0.0200076	0.0126883	0.0229591	-0.0466033	0.0586667	0.0222591	0.0701153	-0.00752178	0.0633358	-0.181735	-0.125359	-0.119606	-0.0918549	-0.116151	0.108457	-0.0364361	0.0777651	0.0666757	0.19741	0.02684	0.117978
VNG1246H	-0.0214206	0.188654	0.125959	0.111264	0.14249	0.227973	0.202249	0.170205	0.454927	0.182296	-0.069513	-0.366645	-0.671199	-0.0941921	-0.414835	-0.00513666	-0.241472	0.435652	0.530325	0.685586	0.610366	0.604256	0.624551	0.984448	0.772844	0.733726	0.78018	0.87207	0.516083	0.252552	0.670433	0.597237
VNG1247G	-0.0244606	0.0850006	-0.0227667	-0.00313376	0.021963	0.0370143	0.00766899	0.1024	0.004138	0.0873236	-0.0158669	0.0277399	-0.00863816	-0.00311447	0.0337918	-0.00986635	-0.0587114	-0.0212733	-0.13328	0.0317949	-0.0115185	0.0726271	0.140591	0.0675168	-0.0271902	0.0140279	-0.0183182	-0.0197942	-0.00525508	0.0449447	-0.0252382	-0.125021
VNG1249C	0.13936	-0.0694273	-0.000337013	0.0251603	-0.00950658	0.0686028	0.0489045	-0.0412617	0.0138932	0.202404	0.093776	0.0213591	0.0395574	-0.0127362	0.0478616	0.0527219	-0.0578029	0.05483	0.0227335	0.0419625	0.0551409	0.0128242	-0.0130942	-0.125697	-0.142692	0.065502	0.0121708	0.0016172	0.0798602	0.104568	0.115456	0.10748
VNG1250H	-0.15843	-0.0272818	-0.011498	0.00989334	-0.0196576	-0.0403225	0.0623047	0.00790536	-0.0105227	0.0217795	0.0491427	0.0309697	0.0584445	-0.0229919	0.0940368	0.0584998	0.00874701	0.12181	-0.0200502	0.0413	-0.241313	-0.0567493	-0.128369	-0.143712	-0.202541	0.032054	-0.0114476	0.0639747	0.139929	0.179627	0.106249	0.0820871
VNG1251G	-0.0331291	-0.0558803	-0.0852261	-0.00531509	-0.0353131	-0.0241703	-0.0962917	-0.0372057	-0.0361457	0.10319	0.0473895	0.0213421	0.0100134	-0.0118617	0.0189445	0.00734579	0.0755082	0.0295074	-0.0358308	0.0137248	-0.0169141	-0.0510619	-0.0503662	-0.262138	-0.0174503	-0.0351054	-0.0215326	0.0262967	0.0811974	0.0468557	0.0400988	0.115969
VNG1252G	0.0189914	0.041789	0.0244071	0.108717	-0.0220747	-0.04499	0.0604817	0.0109384	-0.0477478	0.0850262	0.0704095	0.0547747	0.0269581	0.0219042	0.0532036	0.0345103	0.0412676	0.0326724	0.0650252	0.0638626	0.000804808	-0.0327564	-0.0239021	-0.134195	-0.00302131	0.0330701	0.00570893	-0.0187452	0.0255873	0.130698	0.069433	0.158305
VNG1253C	-0.283349	-0.0353186	0.0161772	0.108243	0.0386271	-0.100818	-0.0520354	0.0191921	-0.133379	0.20766	0.0700533	0.0829133	0.137349	-0.00646009	0.147926	0.0991285	-0.147063	0.15573	0.0654067	0.00858545	-0.257776	-0.252353	-0.206317	-0.163836	-0.294877	0.135946	-0.0362106	0.123702	0.147644	0.160973	0.0886811	0.226703
VNG1255C	-0.0308325	-0.0529213	-0.0875063	0.0496827	-0.119899	-0.0538738	-0.0486618	-0.0270118	0.0407423	0.0579924	0.0260644	0.0554694	0.0236753	-0.017562	0.0743196	0.0767314	0.0370035	0.107318	0.0105344	0.00566583	-0.102974	-0.168864	-0.128646	-0.0626334	0.0164234	0.0278555	0.000713087	-0.00465653	0.12447	0.143957	0.149348	0.214761
VNG1256G	0.293369	0.355549	0.359544	0.0674324	0.130928	0.477355	0.105988	0.168326	0.916704	-0.0957766	-0.448993	0.179741	-0.135308	0.640045	0.443002	0.271052	0.192601	-0.299769	-0.159869	0.156182	0.227767	0.865892	0.233957	0.0928619	0.110981	-0.268403	-0.2449	-0.146754	-0.987478	-1.11106	-0.48138	-0.553445
VNG1257H	-0.070764	0.00720505	0.00378162	0.00959296	0.000125192	0.0323249	-0.248899	-0.32637	-0.146407	-0.374561	-0.278998	-0.443516	-0.348073	-0.451205	-0.193127	-0.405538	-0.463865	-0.12233	-0.138572	0.0265551	-0.00260241	0.114206	0.00692479	-0.297654	-0.511093	-0.345553	-0.253339	-0.348161	-0.346834	-0.308197	-0.523475	-0.471658
VNG1259G	-0.0528756	0.122917	0.120671	0.0828645	0.0520237	0.0150534	0.0458842	0.0874711	0.0948363	0.0558807	0.0507433	0.0991511	0.04405	0.182873	0.186174	0.0999035	0.0263936	-0.0113709	0.0561971	0.0407265	0.102812	0.129549	0.107244	0.23338	-0.099034	0.0864611	0.151987	0.0652742	-0.00150621	0.0268611	0.00343161	0.0670785
VNG1260C	-0.0434188	-0.0157617	-0.240652	-0.306458	-0.209121	0.0782916	0.200313	0.304257	0.577094	0.0782734	0.0678663	0.260043	-0.0431231	0.0180739	0.064548	-0.239635	-0.154166	-0.228399	-0.254389	-0.15862	0.0573799	0.321857	0.132132	0.774437	0.4142	0.282614	0.446443	0.329009	0.274198	-0.104842	0.207688	0.165349
VNG1261H	-0.400545	-0.140942	-0.382202	-0.100082	-0.150992	-0.140626	-0.130613	0.00903837	-0.15729	0.0740731	0.0699575	0.153293	0.0607503	-0.250196	0.0386264	-0.222109	-0.215156	-0.17247	-0.251393	-0.138321	-0.359983	-0.180476	-0.216967	0.0390405	-0.0880449	0.07945	0.0720919	0.131054	0.171529	0.158902	0.183702	0.173403
VNG1262G	0.10706	0.194914	0.173021	0.149981	0.349811	0.520027	-0.244226	-0.416741	-0.0756242	-0.398903	-0.573837	0.718088	0.760694	1.01397	1.22118	1.40972	1.41069	0.3761	0.583659	0.316198	0.431575	0.30105	0.39334	-0.224151	0.260537	-0.478973	-0.843151	-0.364365	-1.00619	-0.862362	-0.66253	-0.842489
VNG1263C	-0.173383	0.0147449	0.0565923	0.181534	0.0688933	-0.106531	0.0129731	0.0834893	-0.196415	0.094825	0.00171107	0.117111	0.0421924	0.0888678	0.0240252	0.160671	-0.0661842	0.251612	0.29361	0.134848	-0.0790289	-0.0557747	0.311304	-0.0865542	-0.11393	0.0788863	0.0160139	0.0142885	0.0387534	0.106073	0.0586865	0.0108447
VNG1264C	-0.107934	-0.0317635	-0.026884	0.0718702	0.041873	-0.00240814	0.0417819	0.0598883	-0.0136144	0.151939	0.110767	0.133218	0.255974	0.0745574	0.185154	0.302182	0.223573	0.177908	0.0494364	0.138808	0.0213254	-0.037504	0.161174	0.0762931	0.166153	0.162457	0.0916775	0.245163	0.263449	0.328581	0.231572	0.252121
VNG1266G	0.0151502	-0.0223003	0.11191	-0.031479	-0.0177617	-0.0207907	-0.0639127	-0.120497	-0.0727441	0.00788548	0.0447451	-0.0748105	-0.0475953	-0.1147	-0.062813	-0.0672869	-0.141509	0.0532783	-0.0697417	0.0350747	-0.0722484	-0.00709439	-0.0321629	-0.0784959	-0.13565	-0.0256147	0.00456789	-0.033661	-0.0692383	-0.0249304	-0.0997965	-0.000711423
VNG1268H	-0.0245043	-0.0207665	0.0475842	0.0496998	0.0154731	-0.0474472	-0.00736373	0.0409607	-0.130542	0.0403332	0.0147118	0.01461	0.0549647	0.0386962	-0.0123643	-0.00408384	0.0405056	0.0106258	0.0583629	0.0387424	0.0197954	-0.0726296	-0.0106442	-0.00473234	-0.0816039	-0.0229282	0.0120963	-0.0238396	-0.0258464	-0.0101329	-0.017757	-0.00176888
VNG1270H	-0.0275183	-0.0123401	-0.0672945	0.0257564	-0.119163	-0.130085	-0.113393	-0.109385	-0.10222	0.0609016	0.17484	0.0373463	0.0424926	-0.0533457	0.104215	0.051582	0.188671	-0.0116358	-0.0719486	-0.143487	-0.09433	-0.241362	-0.172427	-0.119131	0.169712	-0.0472686	-0.0672689	-0.06232	0.103825	0.323189	0.119107	0.0896587
VNG1271H	-0.229037	-0.0422815	-0.0382227	0.0155103	-0.0285477	-0.0292983	-0.0457573	-0.0500056	-0.0423942	0.0799061	0.0121244	-0.0599384	-0.0943611	-0.225883	-0.20394	-0.253767	-0.277423	0.016946	0.05375	-0.0798512	-0.0382418	-0.0633368	-0.126455	-0.0281165	0.173619	-0.00697956	0.00440935	0.0366054	-0.136773	0.276616	0.0190676	0.127773
VNG1272C	0.0942698	0.0413282	0.0639654	-0.125755	-0.128216	-0.0930143	0.232545	0.206495	0.269098	0.14329	0.118694	0.243888	0.110814	0.232872	0.217754	0.113362	0.364965	-0.131731	-0.212847	-0.109444	0.0820533	0.0633733	-0.0173998	0.29088	0.329978	0.278128	0.196898	0.200705	0.377613	0.205857	0.373851	0.256489
VNG1273G	0.236394	0.214231	0.306255	0.0395054	0.217914	0.194732	0.757313	0.643439	0.986306	0.0764582	0.134456	0.78661	0.565017	0.921341	0.72319	0.508363	0.666037	-0.130932	-0.0387464	0.116137	0.311797	0.720505	0.781754	1.35188	1.17394	0.567263	0.69822	0.670358	0.198281	-0.170326	0.292902	-0.0821188
VNG1275G	0.232354	0.00365364	0.0142737	-0.059741	0.0614321	0.127237	0.56266	0.551453	0.410237	0.217045	0.165587	0.139982	0.0568195	0.117381	-0.00953142	0.0980313	0.0100509	-0.0512117	-0.0291476	0.0721332	0.0691288	0.288693	0.33371	0.652115	0.337114	0.318502	0.236178	0.589694	0.177182	0.0608248	0.398012	0.147556
VNG1276C	0.15682	-0.0236178	0.0150692	-0.0150578	-0.0387076	0.0338972	0.0127569	0.0022025	-0.0355717	0.0175397	-1.61e-05	0.0069564	-0.00585812	0.0234747	-0.0329879	0.0379607	0.0411739	0.0485503	0.0218066	0.0606747	-0.050269	-0.0372484	-0.0465744	-0.134157	-0.155377	0.000677343	0.000837405	0.0128689	0.0418178	-0.0243391	0.0233644	0.0140662
VNG1279H	0.134845	0.00184466	0.0140754	-0.0163177	-0.00321541	-0.0148142	0.0368916	-0.0360232	-0.0615751	-0.0412683	0.0221921	-0.0290736	-0.0378172	0.0385608	0.0393083	0.0408935	0.0632727	0.0463272	0.0230271	0.124386	0.0509106	-0.00637594	-0.0267298	-0.114958	-0.123722	0.0335158	-0.0308122	0.0128593	0.0146743	0.0385574	0.00425899	0.0249429
VNG1280C	-0.135941	-0.0460212	-0.0704796	0.0343907	-0.0352617	-0.0933469	-0.0159167	-0.106575	-0.1484	0.0659862	0.0272462	-0.0286561	0.0724931	0.0069054	0.0214577	0.0332133	0.0395873	-0.020619	-0.0515027	-0.00733397	0.0292892	-0.163035	-0.0988514	-0.0141926	0.0229547	-0.0160099	-0.0237607	-0.0759027	-0.00296747	0.0469842	0.00687996	0.0250101
VNG1281H	-0.102945	0.0180958	-0.0993442	0.023554	-0.00279211	-0.00559147	0.0327436	-0.0574039	-0.099768	0.0967702	0.0674659	0.00446493	0.0271255	0.025855	0.0222511	0.10986	-0.0299962	0.0763584	-0.0972046	-0.00399349	-0.0821158	-0.158211	-0.0500122	-0.153513	-0.0673786	0.00716493	-0.0570488	0.0505687	0.00364194	0.183491	0.018988	0.0888894
VNG1282G	-0.0705312	-0.0962491	-0.0054568	0.0547358	-0.0550378	-0.0299858	-0.0273812	-0.00486784	-0.159917	0.161188	0.0598754	0.0242258	0.0512201	-0.0188315	-0.0262164	0.0510405	0.0681433	-0.00749633	-0.0159109	0.0404199	-0.0450998	-0.113198	-0.105218	-0.105993	-0.142021	-0.0134132	-0.0461693	-0.0373644	0.0591361	0.0397403	0.00940737	0.0444219
VNG1283H	0.215453	-0.0212159	-0.0102958	-0.0467458	-0.00224432	-0.00325441	0.0281565	0.0247002	-0.0259532	-0.0311968	0.0298393	-0.00782874	-0.105324	0.0423331	-0.0742814	0.0385104	0.0266776	0.0578462	-0.0478403	0.129504	0.00736767	-0.00807152	-0.0295573	-0.103745	-0.134621	0.0535871	-0.0553775	-0.00407063	0.0276945	0.0186778	-0.00090619	-0.0421493
VNG1284G	-0.0089107	-0.0431494	-0.0808827	0.0900831	-0.0100464	-0.0559774	-0.109232	-0.0491497	-0.19866	0.0896826	0.0230067	-0.0278492	0.0661791	-0.0831782	-0.0881292	0.0471549	0.0419369	0.0266635	0.018023	-0.0668757	0.0334603	-0.126408	0.00543974	-0.125287	0.0216326	-0.0427468	-0.0957528	-0.113873	0.00999812	0.0365166	-0.0253296	0.0560857
VNG1285G	-0.140423	-0.0422323	-0.0522324	0.089122	-0.0219856	-0.122626	-0.0202952	-0.0298774	-0.224098	0.0839433	0.133169	0.00370031	-0.0227901	-0.0235336	-0.0371331	0.0982402	0.0735056	0.0252116	0.0412555	-0.0194663	-0.0638945	-0.193078	-0.0542909	-0.164583	0.0565027	-0.0487888	-0.0143947	-0.0279356	0.0988289	0.120956	0.0425511	0.204261
VNG1287C	-0.0384545	-0.0372533	-0.0855071	-0.10566	-0.0597359	0.0613935	-0.015033	-0.0291697	-0.0235816	0.103971	-0.0137369	0.0470066	-0.0297988	-0.0493616	0.0475483	0.0531936	-0.0342129	0.024085	-0.0997637	-0.0436724	-0.0609063	-0.0333785	-0.142796	-0.138824	-0.149777	0.0260052	0.0154007	0.0700078	0.173864	0.20719	0.131119	0.0807057
VNG1289H	-0.227285	-0.0103006	-0.0808814	0.0733607	0.0616167	-0.0736901	-0.0306294	-0.07275	-0.199788	0.101815	0.0485866	0.039834	0.0233725	-0.0859518	-0.126434	0.0799511	-0.033225	0.0824696	0.0962731	0.0864107	-0.0523906	-0.130716	-0.133637	-0.0345607	-0.148864	-0.0181754	-0.0561424	-0.0336048	0.0135922	0.0285341	0.0175859	0.0458059
VNG1291H	-0.0878898	0.0239217	-0.0194671	0.0302013	0.102788	-0.119426	-0.142804	-0.0603741	-0.220924	-0.0523124	0.103634	-0.0129464	0.0367876	-0.0181727	-0.0577578	0.138431	0.115793	-0.0741069	0.0362574	0.0543438	0.087008	-0.113075	-0.0897722	-0.0505136	-0.0475456	-0.0111582	-0.0502351	0.00911477	-0.00764863	0.0842565	0.00861591	0.0029121
VNG1292H	-0.120612	-0.0344754	-0.00636123	-0.0242423	-0.0808523	-0.0780669	-0.0965427	-0.186061	-0.0370896	0.136742	0.137106	0.0439106	0.0735999	-0.0576209	-0.0192582	0.0513225	-0.100874	0.0359124	-0.0736045	-0.0431677	-0.0408354	-0.111687	-0.154232	-0.194014	-0.0460905	-0.0162196	-0.104028	-0.00684853	0.211778	0.318127	0.173748	0.229543
VNG1294G	-0.0893818	-0.0457296	0.0156462	0.0564569	-0.0497539	0.00875973	-0.0184144	-0.0869493	-0.10336	0.153761	0.0592355	0.0355923	0.0390426	0.0328203	0.0368545	0.13391	0.0382643	0.0461012	0.0602573	-0.00102335	-0.087456	-0.119879	-0.208725	-0.127299	-0.0532683	0.0514069	-0.0698975	-0.0308566	0.115515	0.0814493	0.19347	0.13425
VNG1295H	0.108988	-0.0176296	-0.00755694	0.0453577	0.00521011	-0.0526153	-0.0287621	0.0227738	-0.114133	0.0709986	0.0172123	-0.0037407	-0.0132849	-0.0101462	-0.0475489	-0.0129389	0.0677869	0.0138963	-0.0431016	0.0890574	0.0900945	-0.0569172	-0.0445041	-0.135093	-0.137598	-0.00444024	-0.0341898	-0.0197888	-0.0114444	0.0108071	0.00110199	-0.0472971
VNG1296C	-0.18744	-0.0366323	-0.0420165	0.0530476	-0.0288149	-0.0984888	-0.0445244	-0.0689191	-0.0610856	0.0388707	0.0856892	0.0336313	0.175899	0.0144871	0.0294359	0.100012	0.0602771	0.0225524	-0.0543417	-0.0543474	-0.0215417	-0.205961	-0.185616	-0.163569	0.00365763	0.032072	-0.039657	0.12422	0.249839	0.33398	0.240591	0.219601
VNG1297C	-0.0788757	-0.0351043	-0.0397017	-0.0524498	-0.0415626	-0.0574393	-0.0147606	0.0773034	-0.0597857	0.0357985	0.0936657	0.00297306	0.0394321	0.0789775	-0.0993785	0.0755762	0.155347	-0.0270474	0.00983743	-0.00980981	0.0775805	-0.125935	0.0726952	0.000118823	0.133038	-0.00675896	-0.0207321	0.0537662	0.0881093	0.116669	0.0302532	0.00905374
VNG1299C	0.0051193	0.051159	-0.0135185	0.0217718	0.0197102	-0.0199478	0.0882481	0.28658	-0.0152116	0.0927488	0.12722	0.345803	0.277525	0.545318	0.207529	0.376624	0.587448	0.0451025	-0.0115701	0.0658337	0.0207235	-0.0061145	0.0542194	0.103429	0.0902835	0.0606079	0.0358795	0.0879392	0.0964539	0.042848	0.167332	0.0855752
VNG1300H	0.657819	0.13543	0.307062	0.0828638	0.230912	0.119125	-0.0547808	0.0858206	0.0420779	-0.0956494	-0.0675478	1.23512	0.835187	2.07849	1.46704	1.53447	1.79895	0.0754217	0.226437	0.281355	0.470696	0.536895	0.766936	0.044261	0.0218858	-0.0695147	-0.0876737	-0.00415932	-0.233014	-0.210233	-0.152825	-0.211688
VNG1301G	0.125217	-0.0118109	0.0303308	-0.0320074	0.00349581	0.0254679	0.12053	0.211804	0.12053	0.17981	0.0285506	-0.0396352	-0.0490357	0.00532886	0.0256041	-0.0256591	0.0126252	-0.0389214	-0.130643	-0.0240616	-0.0799813	-0.0336225	-0.00962263	0.0994953	0.0300734	0.0741571	0.0513401	0.0353863	0.161814	-0.0362567	0.105316	0.0147968
VNG1302H	-0.0798085	-0.00760219	0.090375	-0.0574586	0.0520955	-0.0630525	0.382381	0.479266	0.216178	0.222661	0.201193	0.126337	0.193228	0.448101	0.240176	0.293908	0.318614	-0.0295033	0.00220841	0.017014	0.190835	0.0662814	0.193295	0.169673	0.168725	0.16614	0.146433	0.252482	0.201031	0.253304	0.298681	0.24603
VNG1303C	0.0947584	-0.0332422	0.0932326	0.0245222	0.109105	-0.0932093	0.0612783	0.0509956	-0.0922968	0.072653	0.0570925	0.0249345	0.205596	0.278651	0.232014	0.343601	0.439065	-0.0320255	-0.0201441	0.0656113	0.0882316	0.0715572	-0.012241	-0.0197352	-0.0213124	-0.0602137	-0.0194466	-0.0226088	-0.0191884	0.153671	-0.0178876	0.0662621
VNG1305G	0.0508488	0.0387646	-0.153344	0.0167227	-0.161581	0.176654	0.527777	0.694623	0.84508	0.643859	0.319087	0.191689	-0.0759486	0.0253188	0.00699768	-0.327784	-0.259885	-0.0985325	-0.187777	-0.0627132	-0.0776767	0.463657	-0.0872572	0.500657	0.314169	0.71611	0.809866	0.791951	0.785248	0.460619	0.821352	0.890585
VNG1306G	0.322009	-0.140691	0.480863	-0.080039	0.478192	0.205141	0.452392	-0.00392257	0.363882	0.150437	0.0968864	-0.298631	-0.212937	-0.234563	-0.161737	-0.130922	-0.245924	0.00600918	-0.126759	-0.102996	-0.165155	-0.137287	-0.298007	-0.0805634	-0.208975	-0.0028566	0.176771	0.0336655	0.194653	-0.169636	0.155234	0.238467
VNG1308G	-0.324566	-0.0292929	-0.0199535	0.089158	-0.0359616	-0.115908	-0.0556773	-0.0749676	-0.143839	0.0183494	0.067446	0.0582692	0.116049	-0.0362345	0.0665406	0.125069	-0.0207605	0.0180979	0.111632	-0.0729251	-0.128957	-0.206108	-0.0933823	-0.175073	-0.0351605	0.0666371	0.0446518	0.13068	0.0925665	0.290929	0.210215	0.133233
VNG1309G	0.193612	0.0395069	-0.0147503	0.0437905	0.0179061	-0.0439276	-0.00296808	0.00358319	-0.102983	0.0294716	0.0549119	0.00569259	-0.020417	-0.01918	-0.160975	3.19e-06	0.125787	-0.0416604	-0.0144173	0.0390943	0.142267	-0.0540246	0.0298569	-0.0330357	-0.0295013	-0.0263677	0.00175366	-0.0198449	0.0111631	0.0210074	0.0193782	-0.0463703
VNG1310G	-0.270842	-0.0278828	-0.0692591	0.0236711	-0.0433877	-0.225262	-0.127178	-0.0745034	-0.238771	0.234421	0.251648	0.0520298	0.264137	-0.0846998	0.0980142	0.0081528	0.183506	-0.0137548	-0.0953941	-0.0776708	0.0112985	-0.310018	-0.145304	-0.189988	0.0897956	-0.0580922	0.0270702	0.0172712	0.15762	0.281529	0.105679	0.32756
VNG1311G	0.372795	0.0140699	0.0704949	0.0173422	0.039447	0.064208	-0.0300933	-0.0265725	0.0949871	-0.0445173	0.0350664	0.00935115	-0.0934124	0.0138429	-0.0333954	-0.0434984	0.0777964	0.0673716	-0.0163099	0.121262	0.108381	0.129398	0.0320137	-0.0176189	-0.0441159	0.0529424	0.074218	0.0612622	0.167379	-0.0767799	0.150146	0.12461
VNG1313G	-0.000905691	0.0207441	-0.0136354	0.00758202	-0.0787823	-0.00998884	0.0135334	-0.0116496	0.0582799	0.041479	0.0239009	0.030973	0.0660753	0.0521252	0.0480524	0.0126273	0.130737	0.13184	-0.070449	-0.010154	-0.108651	-0.00355492	-0.00348561	-0.0551097	-0.075582	0.0686318	0.00307493	0.0229585	0.245701	0.0290388	0.00484222	0.0263284
VNG1314H	-0.111913	-0.0244202	-0.015859	-0.052403	0.0352119	-0.15525	-0.0323689	0.0228601	-0.125538	0.110949	0.101112	-0.0113932	0.0759197	-0.0381514	0.00755589	0.0177795	0.133544	0.000829814	-0.036542	-0.0133452	0.0713091	-0.174431	-0.0760979	-0.133225	0.140932	0.00674911	0.0016928	0.0232853	0.0874909	0.190874	0.00743986	0.1019
VNG1315H	0.141687	-0.00298276	0.053048	-0.0490301	-0.0276329	-0.0159308	0.0286162	0.0047221	0.0254182	0.0977275	0.0123649	0.0372463	0.0565488	0.0263871	0.00274093	0.0476031	0.0880296	0.102993	0.00512184	0.0584591	-0.034204	0.012705	-0.160269	-0.0877776	-0.121454	0.0299739	0.00670174	0.00109179	0.119685	0.0455706	0.0432465	0.134364
VNG1317H	0.177147	0.457375	0.1078	0.312723	0.0105234	0.666929	-0.484198	-0.482984	-0.0217665	-0.324501	-0.693582	-0.258893	-0.410668	-0.272363	-0.195306	-0.175522	-0.233719	0.311951	0.0873363	0.322609	-0.0216822	0.57272	-0.209053	-0.233798	-0.377407	-0.387991	-0.470834	-0.404716	-0.734303	-1.03885	-0.706482	-0.424233
VNG1318H	0.27144	0.0698799	0.0372734	0.0616743	0.0922415	0.0679255	0.276085	0.566502	0.258848	-0.0860387	0.0281442	0.0798986	-0.0627386	0.0422045	0.00160187	-0.165934	-0.0670066	-0.13123	0.00756637	-0.0739385	0.006975	0.203265	0.275526	0.539347	0.187415	0.0139103	0.102002	0.0859431	-0.0907467	-0.176989	-0.106137	-0.220541
VNG1319H	0.362339	0.141366	0.168426	0.0528911	0.0827316	0.251332	0.245342	0.304673	0.422075	0.00430144	0.0682922	0.35658	0.278924	0.524553	0.507137	0.429521	0.573502	-0.110549	-0.135248	0.0254175	0.142697	0.290809	0.2258	0.354151	0.29027	0.125979	0.139206	0.0106792	0.0402988	-0.0819543	0.0299395	-0.0608373
VNG1320G	0.00173708	0.035056	-0.0119621	-0.00718363	-0.00248628	-0.00474654	0.0300283	0.0148263	-0.0285554	0.0705135	0.0228337	0.0271219	0.0407843	-0.00904431	-0.0196544	0.151713	0.0274237	0.114116	0.0551368	0.0419977	-0.0919834	-0.0309501	-0.0350538	-0.0513306	-0.229529	0.0613484	-0.00570571	-0.0081844	0.0235514	0.0053534	0.022249	0.0276355
VNG1323C	0.196633	0.0317863	0.0854411	-0.211709	-0.0351664	0.0302533	0.0805666	0.427161	0.269041	-0.212459	-0.0565757	0.535712	-0.00135743	1.41682	0.846225	1.13174	1.2485	-0.279981	0.0299514	0.00135062	0.305491	0.530136	0.381445	0.501969	0.285536	0.128771	0.240574	0.161164	-0.210949	-0.380887	-0.190161	-0.518074
VNG1324C	0.105084	0.0610216	0.290528	-0.0372258	0.135535	-0.0388783	1.01814	0.95013	0.848424	0.617214	0.438989	0.061356	-0.0184628	0.0483468	-0.0438928	0.00253261	-0.105566	0.0221911	0.241694	-0.0282379	0.420475	0.498263	0.398537	0.975402	0.876011	0.969116	0.896585	0.960556	0.708284	0.410923	0.964526	0.600837
VNG1325C	-0.0976078	-0.0339626	-0.1405	-0.134136	0.0385539	-0.0840576	-0.0898375	0.00641342	-0.0631856	0.0942073	0.0273975	0.0625363	0.0643371	0.0862535	0.0711282	0.180565	0.161327	0.0464078	-0.0780114	0.0223408	-0.048843	-0.132581	0.0355847	-0.170608	-0.10384	-0.0293136	-0.0527834	-0.0233236	0.10708	0.0550559	0.0162306	0.0962311
VNG1326H	0.103414	0.109807	0.10142	0.0201123	0.105101	-0.0339004	-0.125212	-0.0550289	-0.152804	-0.553048	-0.256756	-0.454896	-0.516335	-0.47709	-0.359718	-0.394004	-0.520736	-0.217301	0.0594446	0.00185613	0.175424	0.137731	0.266996	0.157825	-0.163236	-0.234646	-0.154036	-0.274206	-0.568803	-0.539645	-0.582278	-0.6696
VNG1327G	-0.00870386	-0.0334358	-0.13351	-0.0178787	-0.043546	0.0855184	-0.346387	-0.186281	-0.374401	-0.167266	-0.310831	-0.445235	-0.344264	-0.455088	-0.328235	-0.582346	-0.502373	-0.150828	-0.21067	-0.168175	-0.116432	-0.000519281	-0.200342	-0.235015	-0.199199	-0.444861	-0.269189	-0.388255	-0.451499	-0.346277	-0.409795	-0.21479
VNG1329H	0.109307	0.148037	0.1196	-0.0224326	0.251173	0.393811	0.13453	0.0349045	0.20323	-0.428008	-0.65058	-0.43909	-0.679083	-0.0883577	-0.339267	-0.245899	-0.357452	-0.120168	-0.169081	0.0546671	-0.0471183	0.591151	0.0205001	0.28096	0.21759	-0.172823	-0.238691	-0.217361	-1.06022	-0.796226	-0.609188	-0.682523
VNG1330H	-0.123509	-0.0360906	0.00656209	0.0685877	0.0473171	0.015026	0.00868316	0.158757	-0.0173726	-0.0779026	-0.0311888	-0.0427168	-0.0780091	-0.0435674	-0.0462714	-0.0403927	-0.177742	0.160422	0.20058	0.277882	0.306187	0.209475	0.570142	0.264768	0.126469	0.0894614	0.110015	0.27055	0.0886345	0.0045339	0.032274	-0.0248854
VNG1332G	0.228671	0.0542457	0.136386	-0.0164246	0.0128792	0.111775	0.0966015	0.120489	0.0929097	-0.059414	-0.0211572	0.0364145	-0.0958628	-0.00296914	-0.1089	-0.00497647	0.0322882	0.241489	0.289237	0.41336	0.751265	0.376871	1.05072	0.502492	0.408588	0.249326	0.247836	0.422961	0.29133	0.0598194	0.209815	0.343083
VNG1335G	-0.086914	-0.0654517	-0.0278323	0.041974	0.0275396	-0.0178607	0.0292036	-0.085001	-0.06469	-0.161452	-0.0657888	0.0581984	0.0325276	0.042476	-0.0178371	0.0284471	-0.0142583	0.0333426	0.226126	0.00683261	-0.0749577	-0.0880055	-0.00808839	-0.114991	-0.00481543	-0.0201889	-0.017563	0.11237	0.102451	0.0862238	0.114439	0.0746172
VNG1336C	0.472558	-0.0205423	-0.0112228	0.0583998	0.0181245	0.00140746	-0.0128674	0.00734932	-0.00875078	-0.0369914	0.0125304	0.0345403	-0.0810081	0.0430884	-0.0309212	0.0212957	0.0949809	-0.0156777	0.0525629	0.0136612	0.0336316	0.0653611	0.0288843	-0.028247	0.00913074	-0.0225676	-0.025272	0.0215024	-0.0116418	-0.0604696	0.0241113	0.0941527
VNG1337C	0.32366	0.0230015	-0.0112079	-0.0773064	-0.107608	-0.00893315	0.000556147	-0.0144965	0.0455777	0.0352772	0.0407407	-0.115751	-0.0734856	-0.068681	-0.0982452	-0.0353191	0.131929	-0.017037	-0.0724869	-0.0101125	0.146431	0.0181299	0.0270375	-0.114237	0.0171606	0.0151463	0.0233691	-0.0146331	0.0351904	0.000728558	-0.0203882	0.060001
VNG1339C	0.175494	0.00329838	0.00584546	0.0472241	-0.00933756	-0.0291186	-0.020293	-0.113744	-0.0237762	0.0495453	0.0169052	-0.0469156	-0.0117421	-0.0308252	-0.0373819	-0.00997044	0.0544551	0.030839	-0.0113307	0.0696852	0.0917021	-0.0272014	0.0211506	-0.152267	-0.166304	-0.00425293	-0.00566566	-0.0140951	0.0183738	-0.0991927	0.00508827	-0.046403
VNG1340C	-0.139284	-0.14012	-0.236894	-0.0614277	-0.240366	-0.0664267	0.111175	0.277201	-0.0662438	0.0530032	0.0792333	-0.589766	-0.670183	-0.365369	-0.401156	-0.199192	-0.137435	0.00722166	-0.219998	0.0126183	-0.143055	-0.00408042	-0.179008	0.409391	0.0962203	0.422564	0.517553	0.0580599	0.621173	0.338646	0.343857	0.459235
VNG1341G	0.0535649	0.0575344	0.0430039	-0.0245927	0.0259482	-0.0756355	0.149091	0.414404	0.029237	0.397101	0.180693	0.250556	0.244599	0.390572	0.120824	0.247009	0.287788	-0.0374026	0.0650552	0.0248607	0.111928	-0.095573	0.0922094	0.189118	0.132696	0.146676	0.114749	0.160475	0.075101	0.0740821	0.214161	0.198007
VNG1342G	0.167581	0.0109847	0.0326717	-0.0666297	-0.0255913	0.127949	0.141174	0.164137	0.129047	0.0574012	0.0162599	0.22582	0.152543	0.303287	0.299178	0.115436	0.248527	0.00928559	-0.207274	0.0260397	-0.0511653	0.104792	-0.110385	0.0335073	-0.0887738	0.0457157	-0.0119887	-0.019953	0.172471	-0.0345533	0.0273694	0.0193283
VNG1343C	-0.0418101	0.0357074	-0.0385801	0.0315757	0.0978351	-0.0461806	0.207835	0.251865	0.224867	0.321032	0.204458	0.0871086	0.0379346	0.120236	-0.0122108	0.143175	0.0173553	0.0967306	0.19752	0.101044	0.0922269	0.124629	0.286592	0.503974	0.42263	0.416718	0.423111	0.594816	0.386318	0.41319	0.59014	0.523676
VNG1344G	-0.290987	-0.103968	-0.0140912	0.0456109	0.00873566	-0.0158188	-0.0209832	-0.0887024	-0.0994053	0.155989	0.0713577	0.0719685	0.0515828	-0.00505265	0.0642144	0.107593	-0.0185581	0.135523	0.0432763	0.0426502	-0.203928	-0.0585363	-0.18021	-0.122332	-0.149932	0.0372584	-0.0594812	0.127522	0.0829914	0.159039	0.101933	0.131509
VNG1345H	0.128633	-0.0350114	-0.129494	-0.0395772	-0.0576721	-0.0132562	0.0361726	-0.0567192	0.010131	0.143333	-0.0118017	0.0256667	0.0457147	0.105408	-0.0296804	0.03964	0.0784107	0.0412258	0.0124656	0.0463903	-0.0152553	-0.0907019	-0.124716	-0.105785	-0.0115067	0.0440231	0.0179555	-0.0725584	0.0739929	0.100894	0.0498172	0.0709284
VNG1347C	0.318187	0.222296	0.323891	0.118828	0.497505	0.555957	0.142184	0.0248839	0.351654	-0.381242	-0.543172	0.289695	0.29281	1.03976	0.90373	1.0925	0.912292	-0.23887	-0.486828	-0.0877943	-0.246579	0.650835	-0.242173	0.326011	-0.356817	-0.381524	-0.277893	-0.708724	-1.12595	-1.28355	-1.02254	-0.808552
VNG1349C	-0.0119523	0.0715757	-0.0508162	0.106148	0.0136732	0.158252	-0.157034	-0.0442413	-0.300392	-0.208581	-0.347895	0.295962	0.258774	0.245698	0.423585	0.170221	0.190997	-0.0899176	-0.169564	-0.183429	-0.104964	-0.0907908	-0.146689	-0.00958838	-0.031621	-0.400491	-0.404265	-0.464772	-0.580861	-0.616086	-0.571893	-0.541792
VNG1350C	0.13065	-0.0369348	0.0706451	-0.00612668	-0.0235547	0.0703424	0.140817	0.205488	0.142357	0.100719	0.117546	0.141475	0.000162817	0.14339	0.0575755	0.132055	0.215178	0.0739088	-0.0161438	0.0729498	-0.0186992	0.0518372	0.0532792	0.111658	0.0779137	0.168384	0.108953	0.239096	0.142193	-0.0348418	0.202657	0.129719
VNG1351G	0.431204	0.389426	-0.0932235	-0.0421102	0.0354897	0.141589	0.424584	0.70768	0.295225	-0.381185	-0.165459	-0.411913	-0.587252	-0.592495	-0.632325	-0.731848	-0.593713	-0.103999	0.0970612	0.15668	0.677439	0.870029	1.15186	1.72104	1.14553	0.292841	0.574509	0.216088	-0.176925	-0.445516	-0.121745	-0.438378
VNG1352G	0.0848437	-0.0909899	-0.00849215	-0.0165222	-0.0405749	-0.0235179	0.0338813	0.0505117	-0.0370318	0.072289	0.0140079	0.0465158	0.0449728	-0.00632752	0.0258306	0.0146699	0.0890335	0.0196462	0.0276598	-0.0189262	0.012229	-0.0580548	-0.142067	-0.0616612	0.0677604	0.0660195	-0.0228516	0.00621796	0.0564843	0.116262	0.0861011	0.126631
VNG1353C	0.0624195	-0.00823314	-0.0642888	-0.0330762	-0.0288296	-0.0369831	-0.0608238	0.0129972	-0.132439	-0.00868348	0.0967309	-0.0561071	0.0996907	-0.14523	-0.0139414	-0.0356191	0.201937	-0.0717621	-0.0510725	-0.0560266	0.0760295	-0.110924	0.0720857	-0.0841315	0.061323	-0.0675126	0.00785121	0.00263069	0.0570475	0.159714	0.0479646	0.142356
VNG1355H	-0.0725933	-0.0182327	-0.0118057	0.0507467	-0.0922315	-0.0522888	0.0196282	-0.0702159	0.0267796	0.0985299	-0.00875533	0.0718786	0.142786	-0.0145156	0.0793459	0.0653554	0.0568012	-0.00560964	-0.043036	-0.0645678	-0.0729031	-0.134298	-0.131759	-0.12547	0.0793427	0.00409686	-0.0690805	0.00865172	0.101002	0.258169	0.160146	0.171133
VNG1356G	-0.463606	-0.0874222	-0.0472792	0.129325	-0.00788171	-0.245062	0.0177603	-0.042243	-0.235215	0.335962	0.161212	0.131009	0.242673	0.00727689	0.112925	0.211535	-0.100802	0.25002	0.0944734	-0.0455196	-0.325029	-0.424285	-0.243732	-0.138009	-0.1188	0.188091	0.0754228	0.206398	0.388642	0.418602	0.336854	0.465335
VNG1357C	0.210523	0.0493907	0.0821903	0.0524729	0.0119863	-0.0397195	0.11126	-0.0202058	-0.0197148	0.0582539	0.0305707	-0.0316729	-0.0557184	-0.0499194	-0.072655	-0.020185	-0.0922982	0.00738867	0.0908946	0.0293245	0.117988	-0.0546836	0.186375	0.0312403	0.0121721	0.0136875	0.0140482	0.0415215	0.0264696	0.0494318	0.0202317	0.0270956
VNG1359G	-0.0565078	0.0300045	-0.0472887	0.0357733	-0.139289	-0.0419206	-0.0375866	-0.00476768	-0.052936	0.156705	0.0861637	0.00278736	0.082813	-0.102896	0.0664374	0.071417	0.0972124	0.00768065	0.0488956	0.0152406	0.0529577	-0.196329	-0.067296	-0.0806692	0.0761882	-0.0125056	0.00455212	0.0216383	0.0220354	0.161325	0.095389	0.164796
VNG1360H	0.107001	0.0416002	-0.0753245	-0.057714	0.036879	-0.00483922	-0.0509253	-0.059393	-0.0640708	0.128233	0.0861899	-0.0315716	0.0158958	-0.039043	-0.0122647	-0.00424123	0.0495224	-0.0780858	-0.0612275	0.0779167	0.18564	-0.0826489	0.0126777	-0.0369175	0.0123271	-0.0117589	-0.00554222	0.00520861	0.0159118	0.0619707	0.0496248	-0.00211939
VNG1362H	0.00704204	0.0469006	0.000809868	-0.0163003	0.0184847	-0.0207734	0.0629449	0.247369	0.0134743	0.0534701	0.0447218	-0.00797641	0.0797527	-0.0282865	0.0878266	-0.00731692	0.113767	0.0108299	0.0919904	-0.0296257	0.0659259	0.00765928	0.0936637	0.054858	0.06608	0.039127	0.0615306	0.079986	0.0929537	0.149257	0.145874	0.10553
VNG1364G	-0.204953	-0.112755	-0.0696197	-0.135407	0.200569	0.262918	-0.0666361	-0.0857577	-0.189381	-0.542055	-0.556542	-0.477212	-0.561644	-0.446904	-0.585865	-0.711966	-0.774026	-0.399391	-0.209257	-0.323518	-0.158978	0.077904	-0.0781853	0.0434453	-0.0933526	-0.430679	-0.300037	-0.403265	-0.744522	-0.731063	-0.554154	-0.726022
VNG1365C	0.149427	0.0297923	-0.066456	-0.0330105	-0.0734745	0.0276359	-0.0250218	0.0505189	0.0197676	0.0901471	0.0293933	0.454141	0.344345	1.47036	0.888518	1.27464	1.4845	0.0894979	-0.0669676	0.0212338	0.00752379	0.0280569	-0.15847	-0.116543	-0.0273724	0.0798759	-0.0224592	0.0026322	0.0988498	0.105506	0.065999	0.0507484
VNG1366H	-0.064634	-0.0449604	-0.0716284	-0.0571359	0.0129405	-0.0218213	-0.0515938	-0.0227411	0.00225758	0.122801	0.0958203	0.189637	0.211469	0.631472	0.341407	0.51425	0.92565	-0.0123232	-0.0843859	-0.0485396	0.0741393	-0.0596155	0.0275516	-0.0879383	-0.0515502	0.0630307	0.0314007	0.115085	0.130568	0.159607	0.101311	0.156484
VNG1367G	0.04779	0.0287267	-0.00356022	0.0553534	0.00711002	-0.13252	0.0406074	0.0550079	-0.19572	0.0663139	0.0899333	0.0480549	0.125105	0.0256635	-0.0248842	0.0816075	0.0229717	0.0265712	0.076128	0.00852408	0.020707	-0.164957	-0.00229701	-0.00244022	0.0407524	0.026539	-0.0229977	-0.048255	-0.0123717	0.112381	0.00360236	0.0707699
VNG1369G	0.446947	0.0293334	0.0194443	-0.0147837	0.0456662	0.0738157	0.0803291	0.00809351	0.111182	-0.0503493	0.0571019	0.0840937	-0.0634606	0.227187	0.186176	0.223806	0.458144	0.0110352	-0.0341513	-0.0107141	0.038295	0.0875426	0.0123526	0.0844655	0.104997	-0.00518632	0.00482431	0.0625017	0.10356	-0.0212684	0.071774	0.0621182
VNG1370G	0.0565853	0.0104581	0.0292255	0.0492193	0.0396389	-0.0795375	0.0216904	0.0336404	-0.156252	0.103848	0.0428141	0.0232972	0.0236652	0.0331586	0.0757615	0.00911263	0.00278887	0.0363656	0.0455913	0.0771816	-0.0964562	-0.0532766	-0.0754286	-0.089376	-0.193057	0.0334495	-0.00813313	0.0425958	0.0168296	0.0734314	0.106351	0.0623811
VNG1371G	0.171001	0.0182744	0.0890561	0.0739842	0.0365769	0.0781299	0.0329521	0.0454422	0.0933983	-0.00477975	-0.0292346	0.0318246	-0.105626	0.0268137	-0.0620155	0.00128892	-0.128412	0.164436	0.163134	0.211027	0.0612208	0.139259	0.0388833	0.0098455	-0.158806	0.056115	0.0648625	0.0972244	0.145697	0.0554455	0.113658	0.0973855
VNG1372C	0.113488	-0.00929317	-0.0240804	-0.0198523	-0.0106855	-0.00171639	-0.0250715	-0.0566839	-0.0183619	0.0697258	0.0504892	0.00422438	0.00322695	-0.00303226	-0.0700297	0.00367304	-0.00427146	0.0275749	0.0258693	0.0730432	-0.00128146	0.0291854	0.0237522	-0.0667319	-0.0922727	0.00958757	0.00214126	0.0690398	0.113548	0.0603428	0.0924348	0.142164
VNG1374G	0.283182	0.0109115	0.00660277	-0.0355838	0.0467676	-0.0266785	0.238224	0.873322	0.0758441	0.347671	0.178956	0.0652556	0.00871588	0.0163822	-0.0245552	0.0154753	0.135962	-0.00269992	-0.0153696	0.0453194	0.19267	0.0291282	0.208945	0.592501	0.589154	0.371358	0.166797	0.387828	0.216591	0.0995409	0.257108	0.253905
VNG1375C	0.0471362	-0.0138506	-0.16002	0.0229127	-0.0899982	0.0649401	-0.0528391	0.148563	-0.153305	-0.121628	-0.159102	-0.619195	-0.732287	-0.780735	-0.838008	-1.03536	-0.948775	0.288666	0.216656	0.246149	0.321807	0.370451	0.322075	0.539837	0.328384	0.375318	0.409419	0.24347	0.427797	0.269632	0.338081	0.352322
VNG1376H	0.148622	0.00644144	0.0210482	0.0600429	0.00189574	0.00918877	0.357432	0.526773	0.12888	0.0594824	0.0611946	0.0322676	-0.0210791	0.0811345	-0.0656969	0.0671141	-0.00177575	0.059496	0.0715328	0.00751962	0.0697297	0.0142017	0.160858	0.45246	0.266813	0.281415	0.221677	0.181017	0.121902	0.0535404	0.134976	0.0812176
VNG1377G	-0.159771	-0.0177895	-0.0360838	0.052172	-0.010218	0.0185184	-0.0316631	-0.041539	-0.0354732	-0.101695	-0.0449686	-0.152732	-0.160165	-0.271192	-0.0939114	-0.237604	-0.303617	0.0547772	0.0935604	-0.00970154	-0.00232175	0.0670167	0.0218416	0.0307084	-0.0871167	0.0313997	0.00895543	0.0864366	0.117892	0.0295942	0.0693285	0.0635801
VNG1379G	-0.138234	-0.0278386	-0.0362346	0.0249032	0.00535983	-0.0452326	-0.0450824	0.0482921	-0.0969962	0.161394	0.0447456	0.0115813	0.0374282	-0.0118057	0.0306993	-0.00690112	0.0474945	0.121204	0.0413158	0.0686646	-0.0768807	-0.0981275	-0.0706444	-0.148465	-0.112011	0.0235928	-0.0156632	-0.0555657	0.0631784	0.0571238	0.0297663	0.136444
VNG1380H	-0.129458	-0.014107	0.0180254	0.0585395	0.0593373	-0.0863038	0.0310894	-0.067744	-0.0748838	0.00416081	0.0329302	0.0435139	0.0282979	0.0458015	-0.138771	0.0153267	0.0154946	0.132579	0.115772	0.0586686	-0.0582751	-0.034042	-0.0331827	-0.0463637	-0.0557237	0.0394564	0.0112043	0.101438	-0.011225	0.0228792	0.096545	0.0480338
VNG1381H	-0.0296442	0.0242371	-0.00378827	0.1425	-0.0726098	-0.0287902	-0.0197826	0.0371531	-0.0746178	-0.0192275	0.0764984	-0.0301039	0.00253861	0.014346	-0.027989	0.00742951	0.0621939	0.0723704	0.0758808	-0.0199145	-0.0585066	-0.0334832	-0.0531739	-0.196287	8.71e-05	-0.000335614	-0.0158513	-0.0185111	0.0373088	0.0978961	0.121719	0.139667
VNG1382H	0.440582	0.0602208	-0.00122752	-0.333513	0.0780572	0.222614	-0.102465	-0.320508	0.248239	-0.0596889	0.0195307	-0.0927252	-0.200406	-0.163205	-0.166195	-0.115024	0.469316	-0.479467	-0.303113	-0.0150413	0.378041	0.480742	-0.00757226	-0.0539684	0.488259	-0.133955	0.0892086	0.0246015	0.178618	0.0415571	0.101849	0.0810467
VNG1383G	0.202006	0.0115235	0.0445294	-0.0599407	-0.0209994	-0.0454414	0.0186046	0.100432	-0.00810881	0.12581	0.0851036	0.03141	-0.00673995	0.00283247	-0.0774762	0.0306557	0.0613167	0.0106243	-0.0944091	0.0558914	0.077639	-0.0431232	0.00259298	0.0311839	0.0460725	0.0382721	0.0342968	-0.0160023	0.0454168	0.0777408	0.0699756	0.0401416
VNG1384H	0.173698	-0.0147374	-0.0359563	0.0172312	0.0312134	-0.0152475	0.0328832	0.111733	-0.0636947	0.0700337	0.0713998	-0.0338241	0.041791	0.00180189	0.111466	0.0376218	-0.0178063	-0.0323049	-0.0195397	0.00796073	0.0112009	-0.0691945	0.0565408	0.0217346	-0.0409376	0.0307191	0.0329355	0.202726	-0.000368083	0.0581342	0.0608126	0.0913385
VNG1385G	0.461279	0.197227	0.257785	0.0260865	0.389078	0.366265	0.723409	0.94616	0.484107	0.135388	0.157713	-0.20195	-0.286656	-0.160229	-0.19576	-0.265649	-0.0548028	-0.245318	-0.0483145	-0.127166	0.237963	0.559229	0.604398	1.21029	0.650399	0.115658	0.486419	0.234246	0.0592469	-0.250889	0.236289	-0.137102
VNG1387H	0.0973589	-0.0230877	0.0171642	-0.136756	7.82e-05	0.0823573	-0.00487584	0.194599	-0.0801185	-0.0851361	-0.0154393	-0.0331655	0.0520872	-0.0950313	0.0669048	-0.110005	-0.0162672	-0.0425261	0.0290445	0.0604386	0.381046	0.331622	0.24008	0.213567	0.255926	0.0775161	0.0703171	0.0199094	-0.01639	0.110931	-0.043666	-0.0562476
VNG1388H	0.0572143	0.0681904	0.142384	-0.0260262	-0.0269325	0.0247932	-0.010903	0.0880957	0.0285794	-0.117706	-0.059011	-0.056746	-0.121166	-0.0869695	-0.0674158	-0.108056	-0.017708	-0.00919019	0.0606234	0.0867413	0.21181	0.252847	0.314443	0.335649	0.171053	0.0680738	0.123311	0.0998932	-0.0284565	-0.0227765	0.019332	-0.146373
VNG1389C	0.0165062	0.00362178	0.0175205	-0.0104498	0.0183306	0.0251696	0.0186982	-0.00391803	0.0218143	0.0557146	0.013122	0.0877322	0.061653	0.070272	0.10288	0.0620366	0.11557	0.0758728	0.0759812	0.0243366	-0.0936812	-0.0594531	-0.160548	-0.162993	-0.148143	0.0759283	0.00677005	0.0517217	0.1361	0.116631	0.103809	0.155897
VNG1390H	0.26755	0.317473	0.338053	0.0264534	0.333164	0.378867	-0.0620636	-0.150263	-0.110829	-1.36912	-0.905719	-1.20082	-1.16403	-0.872096	-0.967624	-1.27491	-1.27641	-0.523792	-0.293005	-0.245054	-0.0149526	0.92641	0.202397	0.209743	-0.120959	-0.714041	-0.624404	-1.18356	-1.49894	-1.47865	-1.52177	-1.65304
VNG1394H	0.461438	0.121293	0.231545	-0.0202776	0.182198	0.298133	0.0852607	0.256157	0.134295	-0.446739	-0.260099	0.245602	0.290063	0.848151	0.68859	0.594546	0.84566	-0.055942	0.0352531	0.0919699	0.300744	0.50083	0.658035	0.619046	0.348203	-0.165456	0.127707	0.00144449	-0.205089	-0.431834	-0.373196	-0.429095
VNG1395G	0.136323	-0.0385102	-0.0460232	0.0552335	0.0609997	-0.063717	-0.0636365	0.156871	-0.0662395	-0.0197448	0.00739384	-0.0199289	0.04383	0.0428466	0.0130445	0.0479342	0.119149	-0.0353597	0.0443101	-0.0321441	-0.00939898	-0.111171	-0.0403235	-0.0448755	0.0641258	-0.0166589	-0.0316277	0.00203823	-0.0435062	-0.0134539	0.0135051	0.0356951
VNG1397C	-0.00561814	-0.00426942	-0.0364611	0.0982149	0.0290949	-0.0773435	-0.0352743	-0.0415538	-0.129402	0.134865	0.0412668	0.0080984	0.0249406	-0.03678	-0.133421	0.0144917	0.103955	0.00881786	-0.024862	0.0270677	0.00661548	-0.0772151	-0.0726413	-0.108624	-0.0894675	-0.00727873	-0.0294156	-0.0546404	0.00114014	0.0445632	-0.00884875	0.00407231
VNG1398C	0.0642215	-0.000573286	-0.0302934	-0.125909	-0.126183	0.0697825	0.0494379	0.00408747	0.1145	0.120968	-0.0993341	0.0213591	0.00529131	0.0304541	0.0614773	0.0265233	0.0317615	0.101088	-0.0720578	0.0363338	-0.243649	-0.0587292	-0.143743	-0.116754	-0.216674	0.0799115	-0.0542966	-0.0110592	0.170431	0.0377832	0.0779028	0.111131
VNG1401C	0.0936598	0.149032	0.0993108	0.0579094	0.100055	0.179708	-0.0158944	0.0619157	0.0266272	-0.0683129	-0.0566396	-0.17806	0.00226006	-0.0939029	-0.0323393	-0.0802029	-0.0173276	-0.0089324	0.103626	0.0712727	0.363536	0.0654182	0.392589	0.042401	0.14228	-0.0819551	-0.118151	-0.0735292	-0.0572636	-0.0417251	-0.177288	-0.171467
VNG1402H	0.0927899	0.0785928	0.111842	-0.0678611	-0.0515561	0.0175045	0.0657706	-0.0114812	0.0883252	-0.0481754	-0.01018	0.0226138	-0.110734	0.00154843	-0.0120142	-0.025174	0.0626355	-0.0646082	-0.130499	0.050921	-0.0715702	-0.00342076	0.0334132	-0.00984902	-0.101769	0.0207989	0.00262375	-0.0419251	-0.048659	-0.0864691	-0.0823953	0.0275279
VNG1403H	0.292936	0.041411	-0.00492967	-0.00384388	-0.0867232	0.0157582	-0.0961775	-0.00265766	-0.106332	0.0415313	0.0885372	-0.157932	-0.146298	-0.196953	-0.261198	-0.184273	-0.00490413	-0.0154829	0.0213443	0.152664	0.271134	0.165855	0.205858	0.250504	-0.0242702	0.0108555	0.0982524	-0.0254339	0.0328104	-0.220714	-0.0161262	0.0411449
VNG1404G	0.254217	0.221329	0.281385	0.119825	0.287092	0.678379	0.294087	0.0235166	1.01012	0.12315	-0.124714	0.268613	0.404266	0.549561	0.491314	0.722938	0.525754	0.827562	0.85492	0.811569	0.873043	0.948788	0.912316	0.820424	0.998763	1.04566	1.12241	1.16385	1.02232	1.2197	1.00178	0.988103
VNG1405C	-0.06431	-0.0133578	-0.0496994	-0.0174939	0.0815411	-0.0451085	-0.0743088	-0.00501498	-0.121824	-0.00854409	0.0161536	0.0611558	0.0252776	-0.023679	-0.000455168	0.0687847	0.0279096	-0.00666583	0.163583	0.059749	0.101227	-0.0613556	-0.0646311	0.00664849	-0.108944	-0.0167797	-0.0191772	0.0212047	0.0351953	0.0759716	0.0497664	0.0516878
VNG1406G	0.0265452	0.0191102	0.0489847	-0.00504832	0.00588807	0.0385413	0.0247716	0.144275	-0.0251331	0.147178	0.0911148	0.0438257	0.0445305	-0.0474308	-0.00709238	0.0366981	0.087161	0.053086	-0.0127783	0.0604704	0.00245334	-0.0484831	-0.0839286	-0.0179194	-0.120031	-0.0228451	-0.0462255	0.0513238	-0.0210611	0.0647348	0.0665657	-0.0355852
VNG1407C	0.0322852	0.0752669	0.133648	-0.00850428	0.0429302	0.137422	0.268977	0.143698	0.444809	0.0589109	0.0255481	-0.208784	-0.188107	-0.279267	-0.190194	-0.289247	-0.31784	-0.0229034	-0.181347	-0.00317202	-0.0693712	0.135875	-0.0334004	0.204844	-0.0609819	0.0967799	0.0809412	0.137993	0.134151	-0.0191932	0.0551308	0.0819156
VNG1408G	-0.0929306	-0.0168433	-0.0598762	0.0624899	-0.000809526	0.0954523	0.150607	0.224159	0.0406804	0.1371	0.010721	0.0765137	-0.0234608	0.0510714	0.0224555	-0.0724788	-0.324589	-0.0331504	-0.0052137	0.0558275	-0.0385236	0.0917201	0.0367151	0.184338	-0.0881037	0.170841	0.0295818	0.0694156	-0.0388279	0.0998162	0.0516637	-0.009018
VNG1409C	0.0287783	0.0432018	0.0530345	-0.107641	0.205072	0.376918	0.206787	0.200831	0.445076	0.231153	-0.0117814	0.166457	0.0406909	-0.0963837	-0.0601819	-0.074494	0.171018	-0.260153	-0.184826	-0.167676	0.0730875	0.0423685	-0.0818117	0.0311701	0.306499	0.174347	0.310844	0.279482	0.146814	0.404649	0.356013	0.215186
VNG1410H	-0.124845	-0.000730542	-0.0355467	0.00223922	-0.0391175	-0.0839393	0.313896	0.286516	0.187519	0.174742	0.174064	-0.0177982	0.0805835	-0.145196	0.0677326	-0.0712318	-0.108645	-0.0505333	0.0261916	-0.132841	-0.00188233	-0.0650129	-0.0910854	0.305917	0.307021	0.23988	0.109409	0.159807	0.209042	0.285768	0.303347	0.215222
VNG1412H	-0.0465311	0.0401944	-0.00664189	0.0825926	-0.000148002	-0.0678664	0.0496152	0.0390731	-0.0271029	0.108595	0.0385435	0.133923	0.024913	-0.00445503	0.0188937	0.109485	-0.0208338	0.104408	0.116486	0.0683286	-0.0376147	-0.0591159	-0.109602	-0.0975181	-0.0575608	0.0266121	-0.0297663	0.110471	0.0418803	0.111655	0.105257	0.158205
VNG1413H	-0.163726	-0.0151347	0.00210602	0.0186325	-0.0374451	-0.123121	-0.027051	0.0581543	-0.154954	0.120914	0.0710621	0.0136147	0.1503	0.0014782	0.0518514	0.00783567	0.0270259	0.0380792	-0.00421205	-0.0675762	0.0185459	-0.125126	-0.00654247	-0.168938	0.0274516	-0.0314505	-0.0140374	-0.0699616	-0.0272196	0.209999	0.0104542	0.138897
VNG1414G	0.616693	-0.0584514	0.377879	-0.044387	0.244318	-0.0319458	0.275795	0.00845916	0.295282	-0.0704352	-0.0176817	-0.12251	0.168627	0.48773	-0.118549	0.304568	0.0659513	-0.0511046	0.104647	0.0822764	0.401899	0.130797	0.255423	0.00279353	0.0768001	-0.00449315	0.0231087	0.0647294	-0.0541231	-0.0341683	0.0789825	0.0186095
VNG1416G	0.0829188	0.156576	-0.00211868	0.0943138	-0.0571008	0.269984	-0.0944962	0.0804136	0.0104099	-0.201224	-0.0855667	-0.197964	-0.39998	-0.280294	-0.271136	-0.481329	-0.320757	-0.208717	-0.0144861	-0.195243	0.122787	0.314999	0.165105	0.147719	0.0355627	-0.284737	-0.00492094	-0.262062	-0.400514	-0.434279	-0.340676	-0.502405
VNG1417H	-0.194937	-0.174663	-0.0168189	-0.0339089	0.193355	-0.272257	0.424998	0.161508	0.128078	0.455494	0.410895	0.0746834	0.281716	-0.0523995	0.127242	0.0989074	-0.123709	0.109674	0.0102291	-0.072493	-0.340501	-0.387466	-0.326462	-0.142653	-0.0379684	0.256352	0.11355	0.394659	0.550585	0.697294	0.521269	0.582886
VNG1418C	-0.200121	0.0166051	-0.0148318	0.0851439	0.102757	-0.0484874	0.048185	0.0952984	-0.165658	0.0454158	-0.0107711	0.0598019	0.0956935	0.0403963	0.0159567	0.0730743	-0.105324	0.0470113	0.131303	0.0633047	-0.00558842	-0.0939075	0.0432249	-0.0848055	-0.240846	0.00424859	0.0108475	0.0196118	-0.0167232	0.0523049	0.0216081	-0.00415363
VNG1420H	0.127785	0.0354638	0.0773616	0.0276497	-0.0239132	-0.0304475	-0.0201191	-0.0201029	0.0746289	0.0412925	0.0270536	0.0629201	-0.0473165	0.0334454	0.0760452	0.0353501	0.182492	0.0218742	0.023489	-0.0124142	-0.0635357	0.0363047	0.0043666	0.0647967	0.00905451	0.075261	0.0563536	0.013333	0.0640209	-0.0432467	0.111671	0.160154
VNG1422H	-0.140891	-0.03931	-0.0533449	0.0631201	-0.075705	-0.0573919	-0.0063361	-0.132938	-0.0857314	0.0851445	0.00970777	0.0102155	-0.0778009	0.0625652	0.0201734	0.11664	-0.0417219	0.10352	0.00442893	0.02796	-0.175168	-0.062478	-0.124866	-0.0958982	-0.142679	0.130833	0.0195894	0.0517097	0.0368335	0.244944	0.117978	0.14165
VNG1423H	-0.316869	-0.0814497	-0.319237	0.0939699	0.0255975	-0.0880712	-0.0216358	-0.128291	-0.211359	0.21567	0.160603	0.187169	0.346823	0.152926	0.2357	0.35505	0.178248	0.126404	0.102391	-0.0279783	-0.1293	-0.34493	-0.0565786	-0.013925	-0.037166	0.139154	0.0382821	0.173584	0.291431	0.34665	0.169833	0.308129
VNG1425H	0.366463	0.126997	0.337446	0.0915258	0.060046	-0.125093	-0.106096	-0.082517	0.0749322	-0.459421	0.0309639	0.632272	0.0279471	0.732464	0.214194	0.460375	0.667653	-0.54278	0.094441	-0.224322	0.251596	0.265455	0.156866	-0.266218	-0.655854	-0.323015	-0.157716	-0.620215	-0.595315	-0.459865	-0.780796	-1.29688
VNG1426H	-0.301198	-0.0283157	-0.0227283	0.0413927	0.0277982	-0.104654	0.0681265	0.000385356	-0.0816706	0.191427	0.0284858	0.0921858	0.121419	-0.00139219	0.0602365	0.106841	-0.207213	0.131352	0.04423	0.0359612	-0.184264	-0.146638	-0.0937609	-0.02732	0.00119075	0.107104	-0.000431014	0.151234	0.110526	0.257414	0.172515	0.167457
VNG1427H	0.293556	-0.0519777	0.04374	-0.0713408	0.0320324	0.132395	-0.318242	-0.340981	-0.166957	-0.725086	-0.537534	-0.632829	-0.834327	-0.658727	-0.754574	-0.568575	-0.669206	-0.0473895	-0.0938905	-0.0852031	0.0297614	0.459527	0.00560283	-0.381555	-0.33315	-0.436855	-0.344307	-0.345331	-0.503675	-0.70212	-0.636442	-0.521098
VNG1428G	0.459941	0.113302	0.137421	0.0390778	0.0528629	-0.0271092	0.0505556	0.374317	0.106136	0.113445	0.137971	0.232739	-0.0293124	0.192153	-0.000537553	-0.0425237	0.233294	-0.259142	-0.0794692	-0.0502596	0.237022	0.0845688	0.180667	0.190602	0.109268	-0.0283309	0.0660114	-0.059482	-0.15199	-0.155464	-0.0999212	-0.148496
VNG1429C	-0.0723784	-0.015623	-0.0343217	-0.0176152	-0.0242912	-0.0838001	-0.0698497	0.0188245	-0.08242	0.035698	-0.0058548	-0.0141497	0.136188	0.00953267	0.0404307	0.0774675	0.111146	0.0387393	0.0480843	0.0208144	0.0430811	-0.11281	-0.0499304	-0.0766865	0.0653512	-0.0199322	-0.0576138	0.0241522	0.0482968	0.214053	0.0818844	-0.0309378
VNG1431C	0.126832	0.0589221	0.0041518	0.0766078	-0.0994898	-0.0951679	-0.0185231	-0.0955815	0.00924815	0.0842353	0.0543987	-0.0172436	-0.148625	-0.0518968	-0.0176742	-0.0117242	0.0622772	-0.0619674	-0.0379733	-0.0201448	-0.0126325	-0.0778076	-0.0163063	-0.181572	0.0348807	0.0138054	-0.0616507	0.00736591	-0.0304485	0.0258637	0.0366477	-0.00110453
VNG1432G	0.00630928	-0.0543549	-0.0385811	-0.0102433	-0.0650358	-0.0782345	-0.0527453	-0.0463748	-0.0361524	0.0973162	0.0981878	0.00710611	0.0459119	-0.0790376	0.0272049	0.0592905	0.099857	0.0160493	-0.0312191	-0.0661873	-0.101184	-0.160015	-0.131616	-0.148083	0.0726077	0.00743779	-0.00929927	-0.0756236	0.0300109	0.0663319	0.0715653	0.0932801
VNG1433G	-0.150949	-0.0541302	-0.0609255	0.0875053	-0.00517312	-0.0759085	-0.0387182	-0.0112564	-0.0836262	0.0956622	0.0837466	0.0845457	0.0818739	0.0739586	0.0641346	0.0529139	0.0337323	0.117706	-0.00177504	-0.0051223	-0.052965	-0.148038	-0.176567	-0.0823399	-0.1029	0.0367904	-0.0201448	0.0294789	0.0715122	0.171953	0.108632	0.0754331
VNG1435G	0.250214	0.114928	0.084758	0.0132267	0.081519	-0.0018913	0.000736221	0.277272	-0.0540351	-0.275083	-0.0430021	-0.174396	-0.220696	-0.232363	-0.268888	-0.148031	-0.114936	-0.105436	0.126994	0.148843	0.324799	0.259554	0.590188	0.405211	0.0952032	-0.144466	0.0231889	-0.0517388	-0.225965	-0.239955	-0.24825	-0.336196
VNG1437G	0.291804	-0.0119903	0.0911882	-0.0433766	0.11198	0.114026	0.226634	0.442623	0.139519	-0.071356	0.0309464	-0.0961438	-0.0499276	0.100935	-0.0970617	-0.0809044	0.0969734	-0.0870176	-0.0151519	0.0858474	0.147613	0.320837	0.499572	0.553131	0.265274	0.0170562	0.147228	0.152036	-0.0188887	-0.15387	-0.0521552	-0.0796578
VNG1438H	-0.0185187	0.031114	0.0215194	0.0221751	-0.0628031	-0.139436	0.0379328	0.0422152	-0.179325	-0.0308082	0.139597	0.094961	-0.0140249	0.15413	0.0509508	0.172492	0.216014	-0.105374	-0.12186	-0.137635	0.0353193	-0.167461	0.211033	0.0570144	0.286046	-0.0844016	-0.0372796	-0.0597845	-0.0179159	0.0258329	-0.100253	-0.0894608
VNG1440H	-0.173235	-0.00093422	-0.063674	0.0847526	-0.0551202	-0.0643262	-0.0175519	0.0188921	-0.014263	0.162275	0.131316	0.154294	0.127622	0.254848	0.342101	0.177752	0.198938	0.0392332	-0.0189575	-0.171491	-0.131238	-0.178463	-0.103141	-0.0274852	0.112295	0.0396994	0.0609638	-0.00647521	0.0735238	0.15354	0.0414134	0.136593
VNG1442G	-0.0105537	-0.00834748	-0.00662529	0.0438799	-0.0210506	0.0613573	-0.0281491	-0.0451649	-0.00665758	0.0172789	0.0847213	0.0940195	-0.0105632	0.0563432	0.0624791	0.0129962	0.203132	-0.0778188	-0.0942735	-0.0740814	-0.00717953	-0.0942866	-0.0623225	-0.037158	0.103374	-0.0430094	-0.029538	-0.0701988	0.0307019	-0.0963461	0.0474129	-0.014785
VNG1444G	0.255495	0.197452	0.258109	0.182132	0.59598	0.552557	0.31132	0.133099	0.349936	0.144611	0.0487007	0.0706374	0.253683	0.526829	0.298164	0.772766	0.548382	1.24324	1.39795	1.13503	1.32769	1.37841	1.29423	1.2334	1.4395	1.24638	1.29701	1.51422	1.30571	1.78404	1.56873	1.2967
VNG1446H	-0.130211	-0.0427861	0.0306378	-0.0451088	-0.0319417	-0.122611	-0.0682603	-0.0591204	-0.183103	-0.282666	-0.0206544	0.102613	0.0590412	-0.0137789	0.102991	0.0390008	0.036363	-0.176746	-0.104666	-0.164309	-0.177917	-0.143689	0.00189587	-0.034965	0.0903126	-0.205483	-0.131301	-0.160425	-0.106005	-0.0410364	-0.162113	-0.118315
VNG1447H	0.235384	0.0291846	0.0850335	-0.019929	0.0663644	0.0779233	0.0865305	0.1436	0.10197	-0.0144975	-0.0728638	0.0971796	-0.0971571	0.0964781	-0.0467988	0.0109314	0.0180553	0.0922598	0.0542361	0.140927	0.118657	0.148957	0.198912	0.0701858	-0.0912583	0.0400404	-0.00684761	0.135108	0.0639814	-0.0778699	-0.0136657	-0.00709504
VNG1448H	-0.292635	-0.0737405	-0.072046	0.0179613	0.0020104	-0.134107	-0.0667268	-0.0458596	-0.100837	0.175194	0.12992	0.0536633	0.14479	-0.0405897	0.107563	0.0553014	-0.0081926	0.0347822	-0.0668926	-0.0592146	-0.153384	-0.183736	-0.172441	-0.151672	-0.0383949	-0.00541255	0.0125612	0.0303745	0.17601	0.330522	0.18212	0.250463
VNG1450G	0.217139	0.0535966	0.0535341	0.0293886	-0.0460123	0.0241617	0.271158	0.247504	0.280597	0.163169	0.0922905	0.113902	-0.0480656	0.11885	-0.0125018	0.021277	-0.0156199	0.0911242	0.110058	0.138374	0.110576	0.125516	0.126647	0.299325	0.0555279	0.204647	0.131263	0.241424	0.229282	0.0337709	0.237237	0.165232
VNG1451C	0.0395007	0.12407	0.0815856	0.0395291	0.257781	0.72929	-0.458144	-0.403963	-0.198174	-0.59158	-0.947669	-0.794857	-1.20996	-0.605578	-1.07592	-0.893952	-1.02066	-0.123111	-0.0911017	-0.0684952	0.00773524	0.296414	0.195215	-0.350885	-0.513464	-0.691467	-0.574	-0.632019	-1.05773	-1.39989	-0.799532	-0.539654
VNG1452G	-0.11356	0.0215365	-0.0325466	-0.0244707	0.194552	0.432286	0.127484	0.187648	-0.122083	-0.0622182	-0.322804	-0.324314	-0.58797	-0.490802	-0.790116	-0.651656	-0.694029	-0.0104416	-0.0709137	-0.0163649	0.00375171	0.135305	0.191088	0.239659	0.214426	-0.0164968	0.0438586	-0.0481826	-0.255688	-0.79515	-0.0899762	-0.169029
VNG1453H	-0.00626812	0.00655492	-0.0746393	0.0314181	0.00372782	0.110672	-0.246082	-0.253604	-0.57902	-0.375786	-0.543226	-0.403029	-0.572586	-0.401196	-0.439404	-0.148046	-0.340941	0.0154172	-0.138171	-0.124768	-0.254926	-0.158435	-0.232367	-0.377333	-0.321823	-0.352702	-0.571795	-0.409943	-0.453621	-0.841528	-0.372026	-0.290127
VNG1454C	-0.0841278	0.0628381	0.13997	0.115375	-0.0187088	-0.135245	0.0744721	-0.0288005	0.00643541	0.141857	0.0573731	0.536821	0.4086	0.849679	0.445392	0.62034	0.623377	0.0807495	0.0809302	0.0343533	-0.0289516	-0.0513695	-0.0529313	-0.0641479	0.0444867	0.0760156	-0.0320502	-0.0421414	-0.00774781	0.158902	0.0158625	0.0518472
VNG1455H	0.165729	-0.0118948	-0.00629118	-0.0181482	-0.00833195	-0.0226749	0.0178819	0.0725319	-0.0682417	0.0952366	0.0451944	-0.00714291	-0.0729693	0.0416986	-0.0292507	0.00344604	0.0506069	0.0299874	0.0172773	0.0295037	-0.0177705	-0.0278183	-0.0178274	-0.0693308	-0.0727367	0.0274533	-0.00135682	-0.0202685	0.0148326	-0.0272448	0.0340029	0.0362575
VNG1456H	-0.00133111	-0.013226	0.0357765	0.0344902	0.00671343	0.00583945	0.0351336	0.03043	0.0738862	0.0567283	0.010742	0.0209603	-0.0296278	0.0233628	0.0502606	0.0874377	-0.232052	0.0996261	0.0925545	0.0488433	-0.0243277	0.105029	-0.0159021	-0.0583883	-0.0782059	0.146039	0.0197891	0.164689	0.0939588	0.18923	0.181708	0.161207
VNG1457C	-0.036017	-0.0662322	-0.0541077	0.0494037	-0.150948	-0.0583411	0.0577857	0.0391847	0.0234377	0.0836336	0.0110384	0.0187371	0.154692	-0.000714789	0.0773526	0.0984463	-0.0307889	0.14327	0.040938	-0.00378028	-0.274903	-0.103074	-0.168328	0.00227519	0.0111953	0.16629	0.0123993	0.0456357	0.177571	0.257115	0.184047	0.114565
VNG1458G	-0.205636	-0.0863092	-0.077127	-0.0421745	-0.0315338	-0.0657375	-0.0504972	-0.0261091	-0.0493589	0.141699	0.0813765	0.18676	0.230533	0.135973	0.170802	0.243351	0.115988	0.00974583	-0.0857517	-0.0750066	-0.126758	-0.143576	-0.18861	-0.116765	0.0216495	0.0300547	0.0319649	0.067285	0.13499	0.166753	0.193067	0.196654
VNG1459H	-0.0674741	-0.0835964	-0.0647732	-0.0201354	-0.0319065	-0.0685884	-0.0178337	-0.00622729	-0.00887904	0.114156	0.144555	0.0967911	0.19857	0.110294	0.227395	0.191588	0.17888	-0.0172359	0.00516233	-0.0977649	-0.126835	-0.231969	-0.162743	-0.102964	0.144926	0.0344967	-0.0272386	0.0360667	0.211824	0.372939	0.192884	0.21327
VNG1461H	0.0128813	-0.128566	-0.0895396	0.0313382	-0.0450651	-0.155289	-0.0316436	-0.057298	-0.14458	0.192918	0.195074	0.0282676	0.115307	-0.0754646	0.112972	0.0712595	0.0970047	-0.0377888	0.00252891	-0.146885	-0.104642	-0.296489	-0.15053	-0.184127	0.177372	0.0140694	-0.0222306	0.0757249	0.236596	0.389442	0.249492	0.319679
VNG1462G	0.151255	-0.0181763	-0.0321125	-0.0661304	-0.0166286	-0.0524889	-0.0138969	0.0941295	-0.133556	-0.00566402	0.0810507	-0.0651223	0.0374536	-0.0373068	-0.00726501	0.0580464	0.141611	0.00376814	-0.0564755	-0.0090736	0.0141006	-0.0991241	0.00626028	-0.131003	-0.0176862	-0.00279081	-0.0490446	-0.0175918	0.0227674	0.0564234	-0.00424464	0.0792157
VNG1463G	0.17625	-0.0372893	-0.0152175	0.0275718	-0.0160658	0.0308825	-0.0231331	-0.00195412	-0.0891946	0.097712	0.0528777	-0.00871048	-0.0295987	0.0224908	-0.0188054	-0.0148946	0.043416	0.100177	0.0162639	0.0945716	-0.0260022	-0.0194188	-0.0357726	-0.118236	-0.0852458	-0.00800792	-0.0477627	-0.042829	0.0303457	0.0322176	0.0470314	-0.0541863
VNG1464G	-0.213914	-0.0617205	-0.0600107	0.108897	-0.0864296	-0.0821632	-0.0116473	-0.205943	0.0536461	0.112664	0.0602128	0.0663805	0.0536043	0.0249602	0.0638661	0.0884868	-0.0983636	0.0545891	-0.012946	-0.0899981	-0.23063	-0.21105	-0.170285	-0.137779	0.0577436	0.0500962	-0.0386862	0.0249282	0.157003	0.321456	0.213671	0.249443
VNG1465G	-0.119142	0.000140905	-0.065645	0.0659763	-0.0327467	-0.0783832	-0.0700445	-0.250691	-0.00769811	0.110502	0.101502	-0.00994507	0.014716	-0.0455756	0.0305445	0.0420131	0.0521863	0.051026	0.000378876	-0.0263238	-0.114188	-0.121696	-0.179524	-0.0535372	0.0259756	0.0418272	0.0118501	0.0521248	0.109622	0.184388	0.114423	0.0813082
VNG1466H	-0.258656	0.0919379	0.118582	0.0901304	0.00636012	-0.0532214	0.0479202	-0.0339534	0.229832	0.162105	0.0259171	0.0651826	0.016568	0.161301	0.0609677	0.170672	0.0536812	0.145968	0.0932068	0.171276	-0.0367569	-0.0542146	-0.0362646	0.0259281	0.0738738	0.170421	0.0385656	0.107831	0.10382	0.0381971	0.0256817	0.157782
VNG1467G	-0.0744199	-0.0292445	-0.0576375	0.00102782	-0.0771107	-0.114734	-0.0314939	-0.121076	0.0404441	0.126065	0.150989	0.061207	0.130579	0.0245698	0.118414	0.0107639	0.0667603	-0.0452153	0.0397789	-0.105659	-0.0713896	-0.188155	-0.0859851	-0.121071	0.0633694	0.0835546	0.0334493	0.0918408	0.164267	0.336127	0.22286	0.273325
VNG1468H	-0.0495699	-0.0420996	-0.0329955	0.0074737	-0.086816	-0.00420008	0.0624967	-0.0908427	0.101171	0.159869	0.138384	0.0915253	0.138247	0.0117292	0.113313	0.14131	0.0536701	0.110733	0.0369261	-0.0192324	-0.0618443	0.0217363	-0.0985891	-0.166007	-0.0594366	0.0872919	0.044199	0.130342	0.312508	0.378622	0.231297	0.331761
VNG1470G	0.0205944	-0.0635103	0.00190348	0.0937854	-0.0286921	-0.115579	-0.0394044	-0.0883559	-0.0802779	0.197626	0.132117	0.0317341	0.236012	0.0738081	-0.0428326	0.0376596	0.0999131	0.0422783	0.0339095	-0.0721405	-0.0698516	-0.196016	-0.179615	-0.0931581	0.00993685	-0.0183677	-0.00020524	-0.0032884	0.0293569	0.142983	0.121815	0.0683456
VNG1471C	-0.17751	-0.0475663	-0.0286934	0.0490302	-0.0782476	-0.0623766	0.278855	0.220489	0.638916	0.768915	0.617954	1.49848	1.59732	1.20003	1.33613	0.840228	0.810235	0.125783	0.00419182	-0.053202	-0.136346	-0.112888	-0.116128	0.250766	0.155807	0.547336	0.640311	0.611643	0.789071	0.635477	0.632938	0.950883
VNG1473H	0.0228309	0.00676432	-0.00369603	0.00552412	-0.0111389	0.024132	0.02563	0.110365	-0.0181125	0.00718403	-0.0614289	0.0555262	-0.0287436	-0.00482305	-0.0380183	0.0614457	-0.043698	0.0566731	-0.0129496	0.00955443	0.0355363	0.00408175	-0.0498787	-0.110405	-0.156729	-0.00685837	-0.048212	0.0536202	0.0219615	-0.0400911	-0.00601491	-0.089005
VNG1474G	0.554215	0.230506	0.430539	0.0919465	0.0231697	0.195823	0.186112	0.263541	0.419901	0.0724844	0.12245	-0.0184922	-0.190903	0.178887	-0.0248876	-0.0927107	0.229876	0.300714	0.516693	0.513718	1.04667	0.778263	1.18122	1.03252	1.03292	0.555866	0.815947	0.830204	0.531758	0.0731195	0.798118	0.483786
VNG1475C	0.0671422	0.00586441	0.0125687	0.0217597	-0.0654809	-0.0633501	0.0160223	-0.0233744	0.0221397	0.0852583	0.109455	0.0916101	-0.071542	0.0471385	0.025654	0.0481877	0.217692	0.0186663	0.0267259	0.0970254	0.13799	-0.0360821	0.0722862	-0.0985136	0.129565	-0.0143828	-0.00379705	-0.0446091	0.0490758	0.0306821	0.0114353	0.107
VNG1476C	-0.0349039	-0.0429997	0.0670216	0.107045	-0.0430543	-0.00849784	0.0661705	0.0401313	-0.0451513	-0.091186	0.0359801	-0.0863389	0.0536501	0.0342442	0.0596432	0.0609093	0.0227531	0.0480926	0.0444727	0.0759145	-0.0317334	-0.113136	0.0723441	-0.0904518	-0.0673827	0.012796	-0.0325199	-0.0336821	0.0183609	0.0840172	-0.00248873	-0.0932187
VNG1478G	-0.297783	-0.23007	-0.258283	-0.30227	-0.26599	0.0537988	0.169534	0.130878	0.330706	0.0629477	-0.172088	-0.204867	-0.381689	0.0840567	0.104752	0.0160091	-0.0349033	-0.417427	-0.519261	-0.319332	-0.412514	-0.223365	-0.374322	0.166202	-0.185516	0.190544	0.251492	0.0199016	-0.0375231	-0.495248	-0.0543148	0.106547
VNG1479H	0.475899	0.0477829	0.236161	-0.026414	0.0695895	-0.0134805	0.0946302	0.192568	0.0219225	-0.279491	-0.191097	-0.322378	-0.370544	-0.282101	-0.179915	-0.233045	-0.406283	-0.124809	0.0715822	0.111547	0.232355	0.352617	0.289613	0.0961738	-0.136243	-0.0307517	-0.10317	-0.186249	-0.28363	-0.326812	-0.328457	-0.489695
VNG1480C	0.212524	-0.00589847	-0.0204875	0.0206946	-0.0169958	-0.0735191	-0.0468642	0.0213696	-0.124845	0.103432	0.0190942	0.0568847	0.0803233	-0.0259247	-0.045452	0.0196547	0.0637416	0.0201166	0.03276	0.00984575	0.0361997	-0.0821355	0.0615152	-0.0200086	-0.0180689	-0.00468312	-0.0516854	-0.0315256	-0.0179918	0.0779362	-0.0430371	0.0179802
VNG1481G	0.522396	0.077251	0.085497	0.0343024	0.0268827	-0.0287497	0.00136233	0.232512	-0.120446	-0.547145	-0.151855	-0.366578	-0.407735	-0.441042	-0.309079	-0.386179	-0.349967	-0.0945535	0.0574695	0.136174	0.198809	0.515158	0.366775	0.0625562	-0.126981	-0.123892	-0.0958608	-0.2488	-0.369809	-0.383864	-0.438606	-0.593134
VNG1482G	-0.0357935	0.108521	0.0803141	-0.113895	-0.113932	-0.00489259	-0.00855778	-0.14211	0.188038	-0.630291	-0.339079	-0.10315	-0.369639	-0.0384525	-0.11807	-0.198798	-0.243833	-0.331448	-0.144925	-0.0744628	-0.0902007	0.22597	0.327941	-0.0432379	-0.197626	-0.201425	-0.224495	-0.362891	-0.443989	-0.521613	-0.56764	-0.888754
VNG1483C	0.162939	-0.0334022	0.0140305	-0.130105	-0.105103	0.0910397	0.0191453	0.0339971	0.104602	-0.0336904	0.0260943	0.0208091	-0.0843616	-0.0107094	0.0673738	-0.0203751	0.116697	-0.0286545	-0.160375	-0.0746283	-0.0660941	0.027165	7.69e-05	-0.0619091	-0.0383782	-0.0134253	0.0112137	0.0961568	0.0896313	-0.0124463	0.0736314	0.0782851
VNG1484H	0.26111	0.0643271	0.00690277	0.0275728	0.0935245	0.0417666	-0.0806858	0.036426	-0.121718	-0.0564865	0.0678082	-0.0929884	-0.0665213	-0.115593	-0.0652571	-0.0909364	0.112247	-0.00221889	0.0598195	-0.00029697	0.231147	0.0758419	0.0737494	0.184313	0.0114345	-0.0925136	0.0700376	0.0343508	-0.032069	-0.164338	-0.082485	0.0123023
VNG1486H	-0.000416766	0.016373	-0.0241841	0.0285406	-0.031868	-0.0539138	0.000144025	0.0227578	-0.0285538	0.0648991	-0.011429	0.0326088	0.0355201	-0.0224322	0.0607391	-0.056505	-0.00322834	0.0339111	0.0256788	-0.0101938	0.0645643	-0.0836014	-0.0264643	-0.0421476	-0.0396595	0.0393402	-0.00447694	0.0970052	0.0706262	0.110822	0.112482	0.0970373
VNG1487H	0.094589	0.0158134	-0.073368	-0.0389433	0.0259077	0.0122894	-0.111616	-0.0278063	0.0423922	-0.127623	-0.0440879	-0.127199	-0.141474	-0.132972	-0.00870267	-0.145073	-0.0154379	-0.0246311	-0.0707437	-0.0122922	0.111981	-0.0284677	0.00464582	-0.0113239	0.0648544	-0.154505	-0.054612	-0.00311145	0.0325088	0.0264178	-0.10565	0.0252967
VNG1488G	0.118593	0.0358608	0.0486123	0.0726042	0.0207108	0.143035	0.12175	0.104717	0.102869	-0.108154	-0.016397	0.318974	0.103151	0.170783	0.159269	0.124576	-0.040935	0.0377964	0.0776002	0.0443915	-0.0466406	0.219069	0.0305841	0.148001	-0.250264	0.0663571	0.114791	0.119207	0.00669171	-0.080567	0.0684458	-0.00750808
VNG1490H	0.0270089	0.221009	-0.147089	-0.0146609	-0.158047	0.422071	-0.390323	-0.0366274	0.507827	-0.178707	-0.201605	0.397304	0.0594117	-0.151135	-0.00644158	-0.774293	-0.219749	-0.493555	-0.403824	-0.305679	-0.0300685	0.347051	0.0271538	0.159233	-0.100727	-0.387884	-0.162422	-0.716469	-0.827929	-1.05027	-1.04397	-0.822128
VNG1492C	0.280313	-0.385503	0.762901	-0.371072	1.02419	-0.0488388	0.887291	-0.156078	0.554619	-0.18605	-0.186629	-0.714931	-0.299166	-0.69954	-0.838527	-0.981703	-0.982862	-0.276726	-0.271798	-0.329957	-0.297585	-0.317563	-0.340625	-0.355105	-0.272447	-0.319765	-0.241555	-0.317741	-0.23705	-0.20872	-0.299886	-0.244509
VNG1493G	0.0616173	-0.0285116	-0.0210561	0.0182524	0.0298972	-0.0131961	-0.114614	0.04536	-0.187889	0.00475744	0.00377367	-0.015444	-0.0288865	-0.0946154	-0.0537728	-0.0823901	-0.0172104	0.0328417	0.114281	0.128853	0.119206	0.0322897	0.0498371	0.121434	-0.0604778	-0.0196935	0.047342	-0.0556802	-0.0359928	-0.0808967	-0.0451426	0.0215288
VNG1494G	-0.217994	-0.00596959	-0.0452105	0.0373824	-0.0776627	-0.0800578	0.0363308	-0.0532535	0.0148118	0.16006	0.0706371	0.0337691	0.0409362	-0.0341606	0.076968	0.147199	0.0249562	0.0803299	-0.0445531	0.0223158	-0.251381	-0.124067	-0.188851	-0.160326	-0.202215	0.0533297	0.00491803	0.0407763	0.189902	0.194197	0.138282	0.169115
VNG1496G	-0.368184	-0.0265397	-0.00352256	0.149561	0.103719	-0.121303	-0.0963872	8.31e-06	-0.25909	0.0916891	0.0444634	0.0809589	0.128929	0.0465162	0.0105373	0.144151	-0.106818	0.0690532	0.130686	0.00227808	-0.0537176	-0.246617	-0.0561101	-0.0750638	-0.0747823	0.00354517	0.015549	0.0717138	0.0644407	0.173364	0.0910891	0.130307
VNG1497C	-0.0537299	-0.0652992	-0.22728	-0.108287	-0.247066	-0.0813614	-0.336151	-0.343299	-0.244607	-0.49823	-0.281752	-0.251057	-0.341908	0.210227	0.381485	0.328721	0.555211	-0.192753	-0.254046	-0.233129	-0.120484	0.137754	-0.138828	-0.194078	-0.133489	-0.378188	-0.254495	-0.498909	-0.325481	-0.507647	-0.498143	-0.357059
VNG1498G	-0.134109	-0.0396705	-0.0478017	-0.0568814	-0.000708802	-0.113679	-0.0326832	-0.0355727	-0.177491	0.0790763	0.0462705	0.01109	0.0897903	-0.0260813	0.11742	0.0209291	0.0676866	-0.0243672	0.0396124	-0.00217356	0.0176537	-0.13259	-0.165275	-0.152257	-0.0059654	0.046818	0.0201366	0.0385224	0.117139	0.276034	0.0868923	0.07205
VNG1500H	-0.171397	-0.0613027	0.0147787	0.0539863	-0.0984325	-0.131726	0.15958	0.155767	0.085575	0.134613	0.0667813	0.0886841	0.108351	-0.0156751	0.0462549	0.0504811	-0.0425698	-0.0301861	0.0353205	-0.082844	-0.0994002	-0.0882441	-0.106461	0.0410421	0.095231	0.153561	0.0873569	0.178533	0.174711	0.270105	0.309793	0.120339
VNG1501G	0.100766	-0.0218513	0.0871747	0.0203145	0.000512522	0.00114682	-0.0211682	0.0320545	-0.0701414	0.0344369	0.0644249	0.00809284	0.0316305	-0.0094152	0.121366	-0.0471227	0.0372132	-0.00985836	-0.0288225	0.0549828	0.147053	0.0541218	-0.0221965	-0.115336	-0.0711901	-0.0144522	0.0273459	0.0553176	0.031917	0.178838	0.11939	0.0480948
VNG1503C	0.616119	0.340425	0.340718	-0.0976253	0.228967	0.354845	-0.090247	0.0571989	0.18213	-1.13573	-0.713445	-0.939425	-1.05642	-0.79356	-0.787191	-1.0236	-0.806125	-0.230566	0.172492	0.363919	0.812678	1.33384	0.890642	0.931332	0.0339186	-0.430714	0.204445	-0.382851	-0.682221	-1.12546	-0.934848	-1.00593
VNG1505G	-0.269968	0.0178309	0.080443	0.0840169	0.0276994	-0.040564	0.0559176	-0.0306848	-0.135871	-0.0408268	0.0244318	-0.0087457	0.097108	-0.0486374	0.0149075	0.101799	-0.0999493	0.107189	-0.0243674	0.0148338	-0.150111	-0.0579423	0.152973	-0.0308317	-0.145292	0.0729249	-0.0266334	0.0814586	0.0674424	0.128418	0.0212037	0.181644
VNG1506G	-0.148761	-0.0299626	-0.0627765	0.0103609	0.156568	-0.00911217	-0.0699072	-0.0702619	0.0290556	-0.13045	0.0124977	0.0463342	0.0291217	-0.103589	0.0716407	0.0143762	0.0675082	0.118688	0.0639621	0.00994662	-0.143338	-0.0557342	-0.0675468	-0.201841	-0.0594329	-0.0429701	-0.0581307	0.0678845	0.195204	0.0614189	0.116368	0.201107
VNG1508C	-0.270075	-0.122383	-0.020553	0.0666103	-0.0361794	-0.117062	0.074302	-0.0594882	-0.084121	0.137378	0.0572652	0.059577	0.070761	-0.0176065	0.0883072	0.0846598	-0.0655306	0.0380614	0.0669431	-0.0528106	-0.12885	-0.270956	-0.16372	-0.200807	0.0362341	0.0344317	1.94e-05	0.097087	0.247831	0.281296	0.217738	0.26255
VNG1510C	-0.0082391	-0.00591174	0.0713808	0.0611345	-0.0706482	-0.0835482	0.0451998	0.0101714	-0.051538	-0.0317745	0.0296579	0.0407492	0.0809054	0.102068	-0.0696794	0.0622488	0.0559902	0.136101	0.146725	0.0480187	-0.0443873	-0.0621027	-0.120382	-0.0691758	-0.0035879	0.100376	-0.0212476	0.169173	0.0922827	0.25916	0.140646	0.0547185
VNG1511C	0.0673081	-0.00334979	-0.0458456	0.0155887	-0.0571789	-0.0839865	-0.0464171	-0.00411204	-0.106636	0.0830721	0.10765	-0.0277711	0.0182985	0.0281114	-0.00918717	0.00228315	0.0873938	-0.0154526	-0.0182169	0.0103912	0.0249396	-0.147817	-0.0555065	-0.0709167	0.000164661	-0.0440508	0.021006	-0.125244	0.0151469	0.0908626	0.057993	0.0271905
VNG1513H	-0.0284849	0.0177568	-0.0561794	0.0753479	-0.0497885	-0.100715	-0.0216489	0.0403357	-0.0646428	0.0339876	0.0863877	0.0246806	0.0380472	0.0641009	0.0557821	0.0144772	0.0268336	0.017446	0.0733699	0.00978249	-4.52e-05	-0.147911	-0.0703609	0.0231536	0.0509937	0.0343379	-0.0252155	-0.00243057	0.0218323	0.0450963	0.0408675	0.0263828
VNG1514H	-0.0756911	-0.00304311	-0.0414423	-0.0234954	-0.0311183	-0.0999348	-0.0904286	-0.0700811	-0.0823261	0.0196433	0.161806	-0.00936769	0.122372	-0.120796	0.0946194	0.00689142	0.124989	0.0212121	0.0198895	0.023484	0.035974	-0.104656	-0.154986	-0.147723	-0.00494158	0.00345338	-0.00959657	0.0850682	0.133687	0.26146	0.0635178	0.193596
VNG1515G	-0.268086	-0.154877	-0.126071	0.0570877	-0.059835	-0.316436	-0.0304657	-0.0299027	-0.311814	0.381288	0.334307	0.1364	0.226668	-0.0279565	0.0929254	0.269568	0.0684078	0.233027	0.000221697	-0.0291369	-0.285222	-0.473576	-0.300579	-0.280038	-0.0829794	0.197793	0.0525774	0.283282	0.503501	0.619093	0.427364	0.588572
VNG1518H	-0.00085572	0.0138967	0.099205	0.0857116	-0.00619298	-0.0293711	-0.0307823	-0.168793	0.0239182	0.0532762	0.100941	0.245553	0.338339	0.355973	0.332802	0.362587	0.291737	-0.0528003	0.21357	0.0433921	0.200628	-0.0801314	0.150883	-0.155784	0.118473	-0.0904214	-0.0476521	-0.0354883	0.0602162	0.133679	0.0662569	0.0503461
VNG1519H	0.4752	0.14671	0.38069	0.0405475	0.0608609	0.111714	0.27416	0.188114	0.239141	-0.263763	-0.0162346	-0.188603	-0.236449	0.0190078	0.0125565	-0.307559	-0.192569	-0.200342	0.316581	0.157645	0.622376	0.731043	0.725892	0.143646	0.212717	0.00689298	-0.00165607	0.108124	-0.322905	-0.287108	-0.120031	-0.535757
VNG1520a	-0.0450346	-0.00726711	-0.0555684	-0.0242216	0.0266808	-0.193057	-0.0743542	0.114971	-0.103328	0.06032	0.182436	-0.0108337	0.213302	-0.124864	-0.024157	-0.0487167	0.00403285	-0.0764125	0.0136541	-0.0762468	0.12773	-0.166194	-0.0327122	-0.0759458	0.0754957	0.0232869	0.0413929	-0.0167038	0.0739052	0.229526	0.032328	0.107068
VNG1520G	0.162446	0.0370245	0.00707422	-0.0135915	0.0037638	0.211302	0.148827	0.123324	0.418268	0.0949702	-0.000168771	0.0262951	-0.0645978	0.079881	0.0900841	-0.0780669	0.0503493	0.00630334	-0.156699	0.0168821	0.00658749	0.301876	0.0594466	0.111063	0.263553	0.0808433	0.023246	0.0662802	-0.0171561	0.052155	0.199298	0.0449984
VNG1523G	-0.355174	-0.0837702	-0.217061	-0.0183355	-0.092736	-0.0417066	-0.219473	-0.0685478	-0.210775	0.0172764	-0.122074	-0.256937	-0.314755	-0.434135	-0.322338	-0.457165	-0.508921	-0.0412342	-0.195709	-0.0996186	-0.389882	-0.426952	-0.403964	-0.203538	-0.312753	0.0197951	-0.0320504	0.0145603	0.0680391	-0.0808659	-0.0913519	0.12402
VNG1524C	-0.0355538	0.0243053	0.000928359	-0.0473324	-0.0389444	-0.0876572	0.263917	0.38262	0.193775	0.0910543	0.172073	0.330506	0.328554	0.514178	0.340967	0.322233	0.601865	-0.101888	0.01881	-0.17874	0.138436	-0.0463564	0.13592	0.418193	0.437907	0.122483	0.216058	0.202847	0.107276	0.0724851	0.185857	0.119547
VNG1525C	-0.104415	-0.0192894	-0.00959273	0.0900063	-0.0255334	-0.0568742	0.0325868	0.0122733	-0.0678127	0.203822	0.133302	0.0915237	0.0744298	0.0066068	0.10474	0.153611	0.049721	0.0482929	0.0788789	0.0254875	-0.0971276	-0.144015	-0.0858385	-0.119483	-0.10396	0.102477	0.0416996	0.137273	0.0692608	0.219432	0.155246	0.231225
VNG1526H	-0.115579	-0.0173483	0.0160083	-0.0184554	-0.0362984	0.0403498	-0.000329907	0.0601623	0.0241072	0.134258	0.0248625	0.0889827	-0.025575	0.0408003	0.0649491	0.120091	-0.0562891	0.0979326	0.0454999	0.0335351	0.0196296	0.0167245	0.0871923	-0.047174	-0.0249199	0.034704	0.0243738	0.0875188	0.0253754	0.0247058	0.0684406	0.0369831
VNG1528G	0.135619	-0.053031	-0.0951913	-0.0850328	0.00868821	-0.00170771	-0.15584	-0.155665	-0.148462	0.0630723	-0.00524003	-0.0613599	0.0721935	-0.113351	-0.0915143	-0.128194	0.15646	-0.0872786	-0.0417157	-0.0233843	0.269144	-0.0433249	0.0303748	-0.0807116	0.04894	-0.102322	-0.0159158	-0.108762	-0.0250666	0.0653337	-0.0430049	-0.0527442
VNG1529G	-0.17859	-0.0291539	-0.0578022	0.00790514	0.0461239	-0.102536	0.00151286	0.0440686	-0.162828	0.125289	0.0339397	-0.00884447	0.098583	-0.0422871	-0.0896779	0.0327788	0.039142	-0.0753527	0.00670442	-0.0242592	0.0576417	-0.137388	-0.0749624	-0.128456	0.0211591	-0.0504233	-0.0467649	0.0211072	0.0372394	0.173257	-0.0138355	0.0729021
VNG1530H	-0.132137	-0.0303846	0.0779452	0.140194	-0.0757801	-0.0661717	0.0792732	0.0071082	-0.0550629	0.00364139	0.00250249	0.0640661	0.162721	0.0292216	0.0905098	0.0261582	0.00996946	0.0472879	0.117855	-0.0391692	-0.159332	-0.109624	-0.0903786	-0.0449825	-0.0233238	0.0376435	-0.011306	0.0116372	0.150618	0.235692	0.156715	0.266448
VNG1532G	-0.363366	-0.0325564	-0.0663538	0.0317221	-0.0745225	-0.174058	-0.0808945	-0.0692908	-0.293791	0.256721	0.157418	0.0878929	0.237009	-0.033424	0.172657	0.1392	0.0606556	0.158042	0.09946	-0.0290588	-0.192315	-0.401526	-0.186841	-0.0951865	-0.148432	0.07081	0.0219029	0.0627755	0.228956	0.348676	0.127222	0.335639
VNG1533H	-0.0382128	-0.0128947	0.0422115	-0.0184258	-0.0204905	-0.103298	-0.0028725	-0.119278	0.0271901	-0.0399728	-0.0177242	0.0621389	0.0935734	0.182521	-0.0529235	0.16145	0.120846	0.136912	0.28357	0.327273	0.506175	0.19616	0.548829	0.105596	0.219902	0.0710137	0.0482916	0.207864	-0.0478341	0.0654145	0.0922709	0.0265381
VNG1534H	-0.0989037	-0.0268252	-0.0325944	0.0389435	0.0212305	0.0374818	0.136177	0.128905	0.008934	0.0979155	0.0170169	0.0329474	0.0694875	0.0163922	0.0368961	0.0726461	-0.137529	0.0801616	0.00177062	0.0356943	-0.142643	-0.0706015	-0.0670065	0.135289	0.103812	0.209519	0.0692488	0.264449	0.175373	0.176242	0.208099	0.248471
VNG1535G	0.404368	0.10756	0.418917	0.0874682	0.258439	0.00178612	0.0826455	0.0763219	-0.0694891	-0.531347	-0.0500919	-0.208282	-0.100997	0.0683229	-0.0178156	0.127123	0.130128	0.118952	0.903983	0.724733	1.43869	0.730447	1.91986	0.42904	0.816113	-0.00933655	-0.0858878	0.228611	-0.22341	-0.0804444	-0.0715354	-0.343768
VNG1536C	-0.0863183	0.0560825	-0.00974446	0.00496507	0.0160008	0.0649398	-0.0494751	-0.126121	0.0151427	-0.249257	-0.158864	-0.298121	-0.259781	-0.344338	-0.241668	-0.349855	-0.350653	-0.12814	-0.033528	-0.0915596	-0.113338	0.113086	0.154912	0.0332355	-0.0268964	-0.0604681	-0.012562	-0.0814349	-0.153318	-0.214621	-0.160911	-0.245335
VNG1537C	0.429767	-0.0417343	0.0687394	0.0399303	0.0120967	0.0312585	0.0237256	0.1968	0.0386668	-0.0663471	0.0287403	-0.168435	-0.125	-0.119887	-0.120227	-0.111868	0.0797939	-0.0269206	0.00974273	0.000476099	0.287235	0.050629	0.132497	0.0552857	-0.00427879	-0.0404028	0.027677	0.0137623	0.0263802	-0.0431683	-0.0364926	-0.0864172
VNG1538H	0.00590141	-0.0225694	0.0326133	0.00763589	0.0884056	-0.0757832	-0.0122262	-0.146939	-0.0393582	0.0159283	0.0349127	0.128659	0.0248919	0.232072	-0.0326467	0.124446	0.120138	-0.0237948	-0.0280124	0.0158914	0.0673076	-0.023778	0.0942231	0.0827509	0.0935398	0.0114338	-0.0029032	0.0146627	-0.0205122	0.0584202	0.0383733	0.0409449
VNG1540G	-0.114647	0.0173347	-0.144237	-0.0591018	0.00573182	-0.0518343	-0.0823555	-0.0529771	-0.111224	-0.122136	-0.0681888	0.257205	0.0937075	0.240896	0.17186	0.0559806	0.0482708	-0.20099	-0.118203	-0.0502174	-0.0277921	-0.00316357	0.120477	0.210216	0.0274632	-0.0211968	-0.0520266	-0.0770535	-0.259984	-0.292925	-0.227929	-0.292006
VNG1541G	0.0473643	-0.0131126	-0.040598	-0.0543774	0.0440416	0.00483273	-0.00309885	-0.144909	-0.0415968	0.107233	0.0581784	0.000225586	-0.0404151	0.0112233	-0.0511247	0.0286064	0.00815547	-0.000171712	-0.0056804	0.0306764	-0.0300052	-0.0636535	-0.0507261	-0.0776806	-0.125331	0.0613344	0.0234616	0.0535193	0.0692848	-0.0920808	0.0388984	0.122469
VNG1542G	-0.110972	0.0892874	0.00701027	-0.040886	-0.103037	-0.0949149	-0.0219976	-0.0522437	0.0242357	0.0378903	0.0418132	-0.0321957	0.00779507	-0.0505124	-0.0045306	-0.0253442	0.0108233	0.0394476	-0.0560287	-0.122867	-0.164186	-0.223491	-0.110083	-0.0361993	0.0251416	-0.00767387	-0.0246946	-0.0934959	0.0893432	0.077507	0.0018676	0.0300277
VNG1543G	-0.178748	0.0104358	0.0226016	-0.0449305	-0.0186433	-0.0941023	-0.0164069	-0.0200537	-0.00709024	-0.133318	0.0983889	0.0996101	0.141161	0.0478781	0.0519294	-0.0847795	0.0447991	-0.124083	0.0455682	-0.152582	0.0122227	-0.0417562	-0.0406033	-0.0409592	0.0700666	-0.0718497	0.0204981	0.174104	0.0251377	0.0158123	0.0700042	-0.0231266
VNG1544G	0.408385	0.0999357	0.216378	-0.032044	0.0621442	-0.0184043	0.16378	0.387603	0.146452	0.11657	0.144246	0.000657907	-0.0646501	0.0562649	-0.0843835	-0.064878	0.0867792	-0.105386	0.117363	0.144355	0.394475	0.088437	0.441061	0.289819	0.166073	0.120638	0.124954	0.143629	0.100519	-0.139298	0.209613	-0.0569917
[truncated: 1,228 more rows]

## Sheet: cluster1a (Fig. 5A)
ORF	alias	genbank.gi	protein.length	arCOG.cat	arCOG.id	protein.fxn
VNG0144H	VNG0144H	15789460	145	S	arCOG02761	Uncharacterized conserved protein
VNG0255C	VNG0255C	15789547	199	L	arCOG02942	Ribonuclease HI
[truncated: 32 more rows]

## Sheet: cluster1b (Fig. 5B)
ORF	alias	genbank.gi	protein.length	arCOG.cat	arCOG.id	protein.fxn
[truncated: 30 more rows]

[truncated: 8 more sheets: cluster2a (Fig. 5C), cluster2b_early (Fig. 5D solid), cluster2b_late (Fig. 5D dotted), cluster3 (Fig. 5E), cluster_dynamic (Fig. 5F,G), cluster4a (Fig. 5H),  cluster4b (Fig. 5J), H2O2_PVals]
